# Supplementary material for: A statistical approach to detection of copy number variations in PCR-enriched targeted sequencing data
Source: BMC Bioinformatics. 2016 Oct 22;17:429. doi: 10.1186/s12859-016-1272-6 (PMC5075217; doi:10.1186/s12859-016-1272-6)
Supplement: Additional file 1 — Auxiliary procedures and descriptions. This pdf file contains details on counting of coverages procedure, illustration of non-uniformity of coverages across samples sequenced within one experiment, explanation of assumption of CNVs absence in the dataset where we did not make direct check with alternative methods, description of potential source of false positive results, description of comparison with cn.mops and ONCOCNV. Also CNV verification procedure is described here and pseudocode of the first algorithm provided in the end. (ZIP 968 kb) [file 12859_2016_1272_MOESM1_ESM.zip › Additonal File 1/readme.txt]

%                                                             readme.txt
% LaTeX class SVJour3 for Springer journals -
%                                           version 3.1 as of 2006/03/15
%
% read-me file
%                                                           (c) Springer
%-----------------------------------------------------------------------
%

This package contains the LaTeX2e support for Springer journals
Base-URL for updates: ftp://ftp.springer.de/pub/tex/latex/svjour3/

The following files are part of the macro package

  readme.txt    This file
  history.txt   The version history of the package
  svjour3.cls   The document class file for Springer journals
  usrguid3.*    Main User's Guide (dvi, pdf)
  svglov3.clo   The global class option file
  template.tex  A fill-in form for a standard article with usage comments

In due course:
  example.*     Example of an article (tex, dvi)
  example.pdf   The file example.pdf contains a ready to print version
                that can be produced at the publisher only, when page
                numbers are fixed


Bibliographic references in author-year form can be made using the
"natbib" package of Patrick W. Daly. You can find it on CTAN, e.g. at
ftp://ftp.dante.de/tex-archive/macros/latex/contrib/natbib/
or look for a mirror next to you at
http://www.ctan.org/getmirror/?action=/search/


INSTALLATION

Copy svjour3.cls and svglov3.clo to a place where LaTeX can find them.


GETTING STARTED

You should first read the "Main User's Guide" to get an overview.
Alternatively to reading the entire documentation, it is
also possible to proceed by merely filling out the template and then
looking up additional commands as needed.
