# Supplementary material for: A statistical approach to detection of copy number variations in PCR-enriched targeted sequencing data
Source: BMC Bioinformatics. 2016 Oct 22;17:429. doi: 10.1186/s12859-016-1272-6 (PMC5075217; doi:10.1186/s12859-016-1272-6)
Supplement: Additional file 1 — Auxiliary procedures and descriptions. This pdf file contains details on counting of coverages procedure, illustration of non-uniformity of coverages across samples sequenced within one experiment, explanation of assumption of CNVs absence in the dataset where we did not make direct check with alternative methods, description of potential source of false positive results, description of comparison with cn.mops and ONCOCNV. Also CNV verification procedure is described here and pseudocode of the first algorithm provided in the end. (ZIP 968 kb) [file 12859_2016_1272_MOESM1_ESM.zip › Additonal File 1/template.aux]

\relax 
\providecommand\hyper@newdestlabel[2]{}
\providecommand\HyperFirstAtBeginDocument{\AtBeginDocument}
\HyperFirstAtBeginDocument{\ifx\hyper@anchor\@undefined
\global\let\oldcontentsline\contentsline
\gdef\contentsline#1#2#3#4{\oldcontentsline{#1}{#2}{#3}}
\global\let\oldnewlabel\newlabel
\gdef\newlabel#1#2{\newlabelxx{#1}#2}
\gdef\newlabelxx#1#2#3#4#5#6{\oldnewlabel{#1}{{#2}{#3}}}
\AtEndDocument{\ifx\hyper@anchor\@undefined
\let\contentsline\oldcontentsline
\let\newlabel\oldnewlabel
\fi}
\fi}
\global\let\hyper@last\relax 
\gdef\HyperFirstAtBeginDocument#1{#1}
\providecommand\HyField@AuxAddToFields[1]{}
\providecommand\HyField@AuxAddToCoFields[2]{}
\@writefile{toc}{\contentsline {section}{\numberline {1}Supplementary}{1}{section.1}}
\@writefile{toc}{\contentsline {subsection}{\numberline {1.1}Counting of coverages}{1}{subsection.1.1}}
\@writefile{toc}{\contentsline {subsection}{\numberline {1.2}Coverage of samples within one run of sequencing}{2}{subsection.1.2}}
\@writefile{toc}{\contentsline {subsection}{\numberline {1.3}Results based on populational frequencies}{3}{subsection.1.3}}
\@writefile{toc}{\contentsline {subsection}{\numberline {1.4}On false positive results}{3}{subsection.1.4}}
\@writefile{toc}{\contentsline {subsection}{\numberline {1.5}On comparison with cn.mops and ONCOCNV}{3}{subsection.1.5}}
\@writefile{lof}{\contentsline {figure}{\numberline {1}{\ignorespaces Result of MLPA analysis of one of False Positive results, CFTR gene.}}{4}{figure.1}}
\@writefile{toc}{\contentsline {subsection}{\numberline {1.6}CNV verification}{4}{subsection.1.6}}
\@writefile{toc}{\contentsline {subsection}{\numberline {1.7}Unsupervised stage pseudocode}{5}{subsection.1.7}}
\@writefile{loa}{\contentsline {algocf}{\numberline {1}{\ignorespaces Unsupervised stage of detection of CNVs}}{5}{algocf.1}}
