# Supplementary material for: A statistical approach to detection of copy number variations in PCR-enriched targeted sequencing data
Source: BMC Bioinformatics. 2016 Oct 22;17:429. doi: 10.1186/s12859-016-1272-6 (PMC5075217; doi:10.1186/s12859-016-1272-6)
Supplement: Additional file 2 — Description of Panels. xlsx file with bed files, containing: target’s chromosome, start coordinate, end coordinate, id of target, target’s region (exonic or intronic). (XLSX 27.6 kb) [file 12859_2016_1272_MOESM2_ESM.xlsx]

## Sheet: BED_file_IAD30284
track name="IAD30284_Design" description="CoveredBases_AmpliSeqID_IAD30284" type=bedDetail color=77,175,74 priority=2 AmpliSeq_Version=1.2.6
chr7	117119899	117120067	AMPL1380948435	CFTR exon 1	N/A
chr7	117120062	117120193	AMPL1380948436	CFTR exon 1	N/A
chr7	117120192	117120274	AMPL493118173	CFTR exon 1	N/A
chr7	117138281	117138451	AMPL612960426	CFTR intron 1 (dele2,3)	N/A
chr7	117144240	117144352	AMPL1316862546	CFTR exon 2	N/A
chr7	117144342	117144410	AMPL655136916	CFTR exon 2	N/A
chr7	117148919	117149089	AMPL478031510	CFTR exon 3	N/A
chr7	117149089	117149260	AMPL468281303	CFTR exon 3	N/A
chr7	117159332	117159503	AMPL612959905	CFTR intron 3 (dele2,3)	N/A
chr7	117170900	117171022	AMPL469286737	CFTR exon 4	N/A
chr7	117171020	117171189	AMPL469324749	CFTR exon 4	N/A
chr7	117174199	117174365	AMPL844200061	CFTR exon 5	N/A
chr7	117174365	117174460	AMPL468748906	CFTR exon 5	N/A
chr7	117175183	117175355	AMPL467504527	CFTR exon 6	N/A
chr7	117175355	117175523	AMPL467561353	CFTR exon 6	N/A
chr7	117176519	117176660	AMPL468865894	CFTR exon 7	N/A
chr7	117176651	117176786	AMPL468874944	CFTR exon 7	N/A
chr7	117180175	117180248	AMPL556296474	CFTR exon 8	N/A
chr7	117180247	117180361	AMPL468172695	CFTR exon 8	N/A
chr7	117180361	117180458	AMPL468184487	CFTR exon 8	N/A
chr7	117182013	117182137	AMPL467212996	CFTR exon 9	N/A
chr7	117182137	117182258	AMPL467213023	CFTR exon 9	N/A
chr7	117188606	117188778	AMPL467632467	CFTR exon 10	N/A
chr7	117188778	117188870	AMPL467649362	CFTR exon 10	N/A
chr7	117188869	117188979	AMPL467656796	CFTR exon 10	N/A
chr7	117199464	117199585	AMPL469146556	CFTR exon 11	N/A
chr7	117199585	117199733	AMPL712350278	CFTR exon 11	N/A
chr7	117227745	117227902	AMPL467692120	CFTR exon 12	N/A
chr7	117230377	117230543	AMPL468091028	CFTR exon 13	N/A
chr7	117231824	117231993	AMPL474961767	CFTR exon 14	N/A
chr7	117232004	117232109	AMPL648144397	CFTR exon 14	N/A
chr7	117232109	117232280	AMPL468866489	CFTR exon 14	N/A
chr7	117232270	117232434	AMPL468922661	CFTR exon 14	N/A
chr7	117232434	117232541	AMPL1350926838	CFTR exon 14	N/A
chr7	117232541	117232720	AMPL1350926839	CFTR exon 14	N/A
chr7	117234940	117235082	AMPL647470059	CFTR exon 15	N/A
chr7	117235048	117235148	AMPL469147322	CFTR exon 15	N/A
chr7	117242832	117243009	AMPL468425396	CFTR exon 16	N/A
chr7	117243561	117243680	AMPL1314131500	CFTR exon 17	N/A
chr7	117243680	117243850	AMPL1350926834	CFTR exon 17	N/A
chr7	117246641	117246752	AMPL1325115211	CFTR exon 18	N/A
chr7	117246740	117246889	AMPL1317650819	CFTR exon 18	N/A
chr7	117250552	117250723	AMPL467096662	CFTR exon 19	N/A
chr7	117251505	117251662	AMPL1489275007	CFTR exon 20	N/A
chr7	117251662	117251813	AMPL1489330457	CFTR exon 20	N/A
chr7	117251782	117251855	AMPL1524050819	CFTR exon 20	N/A
chr7	117254595	117254746	AMPL1316863746	CFTR exon 21	N/A
chr7	117267462	117267600	AMPL468021362	CFTR exon 22	N/A
chr7	117267600	117267684	AMPL468048766	CFTR exon 22	N/A
chr7	117267684	117267830	AMPL1350926836	CFTR exon 22	N/A
chr7	117279953	117280114	AMPL612960517	CFTR intron 22 3849+10kbC>T	N/A
chr7	117282464	117282593	AMPL469322657	CFTR exon 23	N/A
chr7	117282593	117282768	AMPL469390256	CFTR exon 23	N/A
chr7	117292788	117292952	AMPL469294494	CFTR exon 24	N/A
chr7	117292952	117293126	AMPL476533235	CFTR exon 24	N/A
chr7	117304588	117304761	AMPL1350926835	CFTR exon 25	N/A
chr7	117304761	117304927	AMPL469937071	CFTR exon 25	N/A
chr7	117305494	117305594	AMPL647810578	CFTR exon 26	N/A
chr7	117305594	117305680	AMPL468703966	CFTR exon 26	N/A
chr7	117306944	117307108	AMPL469688358	CFTR exon 27	N/A
chr7	117307104	117307186	AMPL469846525	CFTR exon 27	N/A
chr7	117307186	117307354	AMPL497497076	CFTR exon 27	N/A
chr7	117307353	117307519	AMPL497774927	CFTR exon 27	N/A
chr7	117307517	117307668	AMPL492210713	CFTR exon 27	N/A
chr7	117307666	117307801	AMPL492300506	CFTR exon 27	N/A
chr7	117307801	117307958	AMPL1489306062	CFTR exon 27	N/A
chr7	117307958	117308128	AMPL1486226181	CFTR exon 27	N/A
chr7	117308127	117308217	AMPL1486309394	CFTR exon 27	N/A
chr7	117308218	117308385	AMPL497229850	CFTR exon 27	N/A
chr7	117308418	117308513	AMPL1486260392	CFTR exon 27	N/A
chr7	117308502	117308608	AMPL1380948433	CFTR exon 27	N/A
chr7	117308608	117308719	AMPL1380948434	CFTR exon 27	N/A
chr9	34646542	34646714	AMPL712468205	GALT	N/A
chr9	34646713	34646892	AMPL807033687	GALT	N/A
chr9	34646880	34647060	AMPL807051270	GALT	N/A
chr9	34647058	34647205	AMPL623733836	GALT	N/A
chr9	34647197	34647343	AMPL807062547	GALT	N/A
chr9	34647343	34647505	AMPL807015613	GALT	N/A
chr9	34647505	34647639	AMPL623749092	GALT	N/A
chr9	34647639	34647726	AMPL868171912	GALT	N/A
chr9	34647726	34647898	AMPL556199792	GALT	N/A
chr9	34647891	34648069	AMPL868360804	GALT	N/A
chr9	34648069	34648240	AMPL556343103	GALT	N/A
chr9	34648240	34648341	AMPL623737664	GALT	N/A
chr9	34648336	34648497	AMPL623762017	GALT	N/A
chr9	34648514	34648681	AMPL1371818112	GALT	N/A
chr9	34648692	34648811	AMPL623736840	GALT	N/A
chr9	34648807	34648943	AMPL623750282	GALT	N/A
chr9	34648939	34649025	AMPL556385351	GALT	N/A
chr9	34649025	34649171	AMPL623758630	GALT	N/A
chr9	34649168	34649344	AMPL1371818357	GALT	N/A
chr9	34649344	34649512	AMPL623742865	GALT	N/A
chr9	34649512	34649646	AMPL623764571	GALT	N/A
chr9	34649642	34649810	AMPL1371818403	GALT	N/A
chr9	34649806	34649982	AMPL1371818429	GALT	N/A
chr9	34650315	34650416	AMPL623760758	GALT	N/A
chr9	34650409	34650517	AMPL623770850	GALT	N/A
chr9	34650513	34650595	AMPL807207246	GALT	N/A
chr12	103232062	103232227	AMPL811140534	PAH exon 13	N/A
chr12	103232222	103232291	AMPL811141827	PAH exon 13	N/A
chr12	103232342	103232419	AMPL811148683	PAH exon 13	N/A
chr12	103232443	103232565	AMPL811148743	PAH exon 13	N/A
chr12	103232551	103232666	AMPL1497161003	PAH exon 13	N/A
chr12	103232661	103232820	AMPL811143696	PAH exon 13	N/A
chr12	103232765	103232895	AMPL811145968	PAH exon 13	N/A
chr12	103232895	103233035	AMPL659794021	PAH exon 13	N/A
chr12	103234142	103234318	AMPL556424352	PAH exon 12	N/A
chr12	103237301	103237409	AMPL663072267	PAH exon 11	N/A
chr12	103237409	103237584	AMPL663100272	PAH exon 11	N/A
chr12	103237913	103238083	AMPL1425598476	PAH exon 10	N/A
chr12	103238083	103238220	AMPL658783041	PAH exon 10	N/A
chr12	103240620	103240773	AMPL659377496	PAH exon 9	N/A
chr12	103245412	103245591	AMPL556370172	PAH exon 8	N/A
chr12	103246570	103246749	AMPL556350401	PAH exon 7	N/A
chr12	103248833	103248985	AMPL812248025	PAH exon 6	N/A
chr12	103248985	103249122	AMPL658674329	PAH exon 6	N/A
chr12	103260314	103260494	AMPL658804790	PAH exon 5	N/A
chr12	103271164	103271270	AMPL661534109	PAH exon 4	N/A
chr12	103271270	103271384	AMPL661570029	PAH exon 4	N/A
chr12	103288478	103288574	AMPL659599485	PAH exon 3	N/A
chr12	103288574	103288725	AMPL659619504	PAH exon 3	N/A
chr12	103306535	103306705	AMPL556186951	PAH exon 2	N/A
chr12	103310767	103310940	AMPL663779199	PAH exon 1	N/A
chr12	103310940	103311077	AMPL812518150	PAH exon 1	N/A
chr12	103311073	103311261	AMPL812522983	PAH exon 1	N/A
chr12	103311261	103311417	AMPL811679394	PAH exon 1	N/A

## Sheet: BED_file_IAD39777
track name="IAD39777_51_Design" description="CoveredBases_AmpliSeqID_IAD39777 solution_type=51 AmpliSeq_Version=2.01 Workflow=DNA" type=bedDetail db=hg19 color=77,175,74 priority=2
chr7	117119899	117120067	AMPL1380948435	CFTR exon 1	N/A
chr7	117120062	117120193	AMPL1380948436	CFTR exon 1	N/A
chr7	117120192	117120274	AMPL493118173	CFTR exon 1	N/A
chr7	117138281	117138451	AMPL612960426	CFTR intron 1 (del2,3)	N/A
chr7	117144240	117144352	AMPL1316862546	CFTR exon 2	N/A
chr7	117144342	117144420	AMPL3662351274	CFTR exon 2	N/A
chr7	117148945	117149124	AMPL1090131405	CFTR exon 3	N/A
chr7	117149124	117149294	AMPL496812712	CFTR exon 3	N/A
chr7	117159332	117159503	AMPL612959905	CFTR intron 3 (del2,3)	N/A
chr7	117170900	117171022	AMPL469286737	CFTR exon 4	N/A
chr7	117171020	117171189	AMPL469324749	CFTR exon 4	N/A
chr7	117174199	117174365	AMPL844200061	CFTR exon 5	N/A
chr7	117174365	117174460	AMPL468748906	CFTR exon 5	N/A
chr7	117175183	117175355	AMPL467504527	CFTR exon 6	N/A
chr7	117175355	117175523	AMPL467561353	CFTR exon 6	N/A
chr7	117176519	117176660	AMPL468865894	CFTR exon 7	N/A
chr7	117176651	117176786	AMPL468874944	CFTR exon 7	N/A
chr7	117180175	117180248	AMPL556296474	CFTR exon 8	N/A
chr7	117180248	117180361	AMPL3662363979	CFTR exon 8	N/A
chr7	117180361	117180458	AMPL468184487	CFTR exon 8	N/A
chr7	117182013	117182127	AMPL3755398942	CFTR exon 9	N/A
chr7	117182127	117182221	AMPL3713721021	CFTR exon 9	N/A
chr7	117188605	117188778	AMPL3849093081	CFTR exon 10_1	N/A
chr7	117188778	117188870	AMPL467649362	CFTR exon 10_2,CFTR exon 10_1	N/A
chr7	117188898	117189021	AMPL477617595	CFTR exon 10_2	N/A
chr7	117189018	117189174	AMPL1758041121	CFTR exon 10_2	N/A
chr7	117199494	117199585	AMPL3662352593	CFTR exon 11	N/A
chr7	117199585	117199733	AMPL712350278	CFTR exon 11	N/A
chr7	117227745	117227913	AMPL3687801190	CFTR exon 12	N/A
chr7	117229500	117229593	AMPL4119989318	intron 12	N/A
chr7	117230377	117230543	AMPL468091028	CFTR exon 13	N/A
chr7	117231824	117231993	AMPL474961767	CFTR exon 14	N/A
chr7	117232001	117232109	AMPL3662358230	CFTR exon 14	N/A
chr7	117232109	117232280	AMPL468866489	CFTR exon 14	N/A
chr7	117232270	117232434	AMPL468922661	CFTR exon 14	N/A
chr7	117232434	117232539	AMPL3662384424	CFTR exon 14	N/A
chr7	117232539	117232720	AMPL1488881666	CFTR exon 14	N/A
chr7	117234940	117235038	AMPL3533204248	CFTR exon 15	N/A
chr7	117235038	117235148	AMPL3539368019	CFTR exon 15	N/A
chr7	117242832	117243009	AMPL468425396	CFTR exon 16	N/A
chr7	117243561	117243680	AMPL1314131500	CFTR exon 17	N/A
chr7	117243680	117243850	AMPL1350926834	CFTR exon 17	N/A
chr7	117246626	117246753	AMPL467500449	CFTR exon 18	N/A
chr7	117246740	117246889	AMPL1317650819	CFTR exon 18	N/A
chr7	117250552	117250723	AMPL467096662	CFTR exon 19	N/A
chr7	117251505	117251662	AMPL1489275007	CFTR exon 20	N/A
chr7	117251662	117251813	AMPL1489330457	CFTR exon 20	N/A
chr7	117251782	117251855	AMPL1524050819	CFTR exon 20	N/A
chr7	117254598	117254679	AMPL3608012462	CFTR exon 21	N/A
chr7	117254674	117254747	AMPL3662363743	CFTR exon 21	N/A
chr7	117267462	117267600	AMPL468021362	CFTR exon 22	N/A
chr7	117267600	117267684	AMPL468048766	CFTR exon 22	N/A
chr7	117267684	117267830	AMPL1350926836	CFTR exon 22	N/A
chr7	117279953	117280114	AMPL612960517	CFTR intron 22 3849+10kbC>T	N/A
chr7	117282452	117282593	AMPL3687804467	CFTR exon 23	N/A
chr7	117282593	117282768	AMPL469390256	CFTR exon 23	N/A
chr7	117292788	117292952	AMPL469294494	CFTR exon 24	N/A
chr7	117292952	117293126	AMPL476533235	CFTR exon 24	N/A
chr7	117304588	117304761	AMPL1350926835	CFTR exon 25	N/A
chr7	117304761	117304927	AMPL469937071	CFTR exon 25	N/A
chr7	117305494	117305594	AMPL647810578	CFTR exon 26	N/A
chr7	117305594	117305680	AMPL3687791484	CFTR exon 26	N/A
chr7	117306844	117307010	AMPL1091210890	CFTR exon 27	N/A
chr7	117307008	117307185	AMPL3848836362	CFTR exon 27	N/A
chr7	117307183	117307354	AMPL3848864558	CFTR exon 27	N/A
chr7	117307353	117307519	AMPL497774927	CFTR exon 27	N/A
chr7	117307518	117307668	AMPL3848886907	CFTR exon 27	N/A
chr7	117307666	117307801	AMPL492300506	CFTR exon 27	N/A
chr7	117307801	117307960	AMPL3848900251	CFTR exon 27	N/A
chr7	117307960	117308127	AMPL3848829546	CFTR exon 27	N/A
chr7	117308127	117308217	AMPL1486309394	CFTR exon 27	N/A
chr7	117308443	117308519	AMPL1380948432	CFTR exon 27	N/A
chr7	117308502	117308594	AMPL3848851241	CFTR exon 27	N/A
chr7	117308594	117308719	AMPL3848859657	CFTR exon 27	N/A
chr9	34646542	34646714	AMPL712468205	GALT	N/A
chr9	34646713	34646892	AMPL807033687	GALT	N/A
chr9	34646880	34647060	AMPL807051270	GALT	N/A
chr9	34647058	34647205	AMPL623733836	GALT	N/A
chr9	34647198	34647344	AMPL3848826648	GALT	N/A
chr9	34647344	34647522	AMPL3848835399	GALT	N/A
chr9	34647522	34647639	AMPL1496130655	GALT	N/A
chr9	34647639	34647726	AMPL868171912	GALT	N/A
chr9	34647726	34647898	AMPL556199792	GALT	N/A
chr9	34647893	34648071	AMPL3848847770	GALT	N/A
chr9	34648069	34648240	AMPL556343103	GALT	N/A
chr9	34648240	34648341	AMPL623737664	GALT	N/A
chr9	34648336	34648497	AMPL623762017	GALT	N/A
chr9	34648510	34648681	AMPL3848901604	GALT	N/A
chr9	34648690	34648810	AMPL3848818879	GALT	N/A
chr9	34648807	34648943	AMPL623750282	GALT	N/A
chr9	34648939	34649017	AMPL3848843653	GALT	N/A
chr9	34649016	34649170	AMPL3848851345	GALT	N/A
chr9	34649168	34649344	AMPL1371818357	GALT	N/A
chr9	34649344	34649511	AMPL3848885846	GALT	N/A
chr9	34649511	34649646	AMPL3848895636	GALT	N/A
chr9	34649641	34649818	AMPL3848812411	GALT	N/A
chr9	34649817	34649982	AMPL3848835912	GALT	N/A
chr9	34650315	34650399	AMPL3848889350	GALT	N/A
chr9	34650398	34650478	AMPL2782134136	GALT	N/A
chr9	34650478	34650595	AMPL1496755741	GALT	N/A
chr12	103232062	103232227	AMPL811140534	PAH exon 13	N/A
chr12	103232222	103232291	AMPL811141827	PAH exon 13	N/A
chr12	103232441	103232565	AMPL3699300740	PAH exon 13	N/A
chr12	103232551	103232666	AMPL1497161003	PAH exon 13	N/A
chr12	103232661	103232820	AMPL811143696	PAH exon 13	N/A
chr12	103232765	103232895	AMPL811145968	PAH exon 13	N/A
chr12	103232895	103233035	AMPL659794021	PAH exon 13	N/A
chr12	103234142	103234318	AMPL3848753200	PAH exon 12	N/A
chr12	103237301	103237409	AMPL663072267	PAH exon 11	N/A
chr12	103237409	103237584	AMPL663100272	PAH exon 11	N/A
chr12	103237954	103238083	AMPL868016102	PAH exon 10	N/A
chr12	103238083	103238220	AMPL658783041	PAH exon 10	N/A
chr12	103240620	103240773	AMPL659377496	PAH exon 9	N/A
chr12	103245412	103245591	AMPL556370172	PAH exon 8	N/A
chr12	103246570	103246749	AMPL556350401	PAH exon 7	N/A
chr12	103248833	103248985	AMPL812248025	PAH exon 6	N/A
chr12	103248985	103249122	AMPL658674329	PAH exon 6	N/A
chr12	103260314	103260494	AMPL658804790	PAH exon 5	N/A
chr12	103271164	103271270	AMPL661534109	PAH exon 4	N/A
chr12	103271270	103271384	AMPL661570029	PAH exon 4	N/A
chr12	103288475	103288574	AMPL3699214840	PAH exon 3	N/A
chr12	103288574	103288725	AMPL659619504	PAH exon 3	N/A
chr12	103306535	103306705	AMPL556186951	PAH exon 2	N/A
chr12	103310767	103310940	AMPL663779199	PAH exon 1	N/A
chr12	103310940	103311077	AMPL812518150	PAH exon 1	N/A
chr12	103311073	103311261	AMPL812522983	PAH exon 1	N/A
chr12	103311261	103311417	AMPL811679394	PAH exon 1	N/A

## Sheet: BED_file_IAD75243
track name="IAD75243_182_Design" description="CoveredBases_AmpliSeqID_IAD75243 solution_type=182 AmpliSeq_Version=4.2 Workflow=DNA" type=bedDetail db=hg19 color=77,175,74 priority=2
chr1	216634304	216634522	AMPL7159435256	MicroHap01B	.
chr4	100321406	100321622	AMPL7153293763	MicroHap04C	.
chr5	9619819	9620049	AMPL7157279649	MicroHap05B	.
chr7	117119813	117119939	AMPL7153998625	CFTR exon 1	.
chr7	117119918	117120074	AMPL7159435255	CFTR exon 1	.
chr7	117120063	117120281	AMPL7155413409	CFTR exon 1	.
chr7	117138241	117138460	AMPL7153358836	CFTR intron 1 (del2_3)	.
chr7	117143905	117144120	AMPL7159435275	CFTR exon 2 left + CFTR exon 2 left2 + CFTR exon 2	.
chr7	117144109	117144310	AMPL7157198627	CFTR exon 2 left + CFTR exon 2 left2 + CFTR exon 2	.
chr7	117144299	117144511	AMPL7154872357	CFTR exon 2 left + CFTR exon 2 left2 + CFTR exon 2	.
chr7	117149057	117149248	AMPL7153017229	CFTR exon 3	.
chr7	117149405	117149614	AMPL7159435276	CFTR exon 3 right	.
chr7	117159321	117159526	AMPL7153763324	CFTR intron 3 (del2_3)	.
chr7	117170884	117171029	AMPL7154872341	CFTR exon 4	.
chr7	117171018	117171224	AMPL7154872342	CFTR exon 4	.
chr7	117171394	117171568	AMPL7159435277	CFTR exon 4 right	.
chr7	117174153	117174364	AMPL7153017286	CFTR exon 5	.
chr7	117174353	117174454	AMPL7153127729	CFTR exon 5	.
chr7	117175094	117175302	AMPL7154872320	CFTR exon 6	.
chr7	117175291	117175508	AMPL7154872321	CFTR exon 6	.
chr7	117176409	117176625	AMPL7153358766	CFTR exon 7	.
chr7	117176614	117176786	AMPL7153133524	CFTR exon 7	.
chr7	117180027	117180248	AMPL7154872289	CFTR exon 8	.
chr7	117180237	117180455	AMPL7154872290	CFTR exon 8	.
chr7	117181542	117181758	AMPL7157198797	CFTR exon 9 left + CFTR exon 9 right + CFTR exon 9	.
chr7	117181747	117181964	AMPL7153482169	CFTR exon 9 left + CFTR exon 9 right + CFTR exon 9	.
chr7	117181923	117182139	AMPL7153483206	CFTR exon 9 left + CFTR exon 9 right + CFTR exon 9	.
chr7	117182139	117182211	AMPL7154872280	CFTR exon 9 left + CFTR exon 9 right + CFTR exon 9	.
chr7	117188525	117188745	AMPL7155999718	CFTR exon 10_1	.
chr7	117188734	117188898	AMPL7157198833	CFTR exon 10_1	.
chr7	117188887	117189105	AMPL7159471517	CFTR exon 10_1	.
chr7	117199350	117199537	AMPL7154872260	CFTR exon 11	.
chr7	117199526	117199735	AMPL7154002756	CFTR exon 11	.
chr7	117227389	117227600	AMPL7159435279	CFTR exon 12 left	.
chr7	117227695	117227912	AMPL7153017243	CFTR exon 12	.
chr7	117229393	117229604	AMPL7153358909	CFTR intron 12	.
chr7	117230339	117230555	AMPL7153017253	CFTR exon 13	.
chr7	117230707	117230919	AMPL7159435280	CFTR exon 13 right	.
chr7	117231819	117232018	AMPL7153920698	CFTR exon 14	.
chr7	117232007	117232163	AMPL7154872208	CFTR exon 14	.
chr7	117232152	117232376	AMPL7154872209	CFTR exon 14	.
chr7	117232365	117232551	AMPL7154872210	CFTR exon 14	.
chr7	117232540	117232743	AMPL7153017293	CFTR exon 14	.
chr7	117234940	117235106	AMPL7153017234	CFTR exon 15	.
chr7	117235110	117235323	AMPL7157252867	CFTR exon 15	.
chr7	117242410	117242629	AMPL7159435282	CFTR exon 16 left	.
chr7	117242781	117242998	AMPL7153763299	CFTR exon 16	.
chr7	117243473	117243673	AMPL7154872114	CFTR exon 17	.
chr7	117243662	117243855	AMPL7159471513	CFTR exon 17	.
chr7	117246635	117246765	AMPL7154872108	CFTR exon 18 left + CFTR exon 18	.
chr7	117246754	117246887	AMPL7153017313	CFTR exon 18 left + CFTR exon 18	.
chr7	117250520	117250706	AMPL7154872098	CFTR exon 19 + CFTR exon 19 right	.
chr7	117250695	117250915	AMPL7153358891	CFTR exon 19 + CFTR exon 19 right	.
chr7	117250947	117251034	AMPL7159518630	CFTR exon 19 r2	.
chr7	117251437	117251658	AMPL7158034572	CFTR exon 20 + CFTR exon 20 right	.
chr7	117251647	117251810	AMPL7158034573	CFTR exon 20 + CFTR exon 20 right	.
chr7	117251799	117251996	AMPL7155999711	CFTR exon 20 + CFTR exon 20 right	.
chr7	117254517	117254719	AMPL7159471506	CFTR exon 21 + CFTR exon 21 right	.
chr7	117254708	117254926	AMPL7153358750	CFTR exon 21 + CFTR exon 21 right	.
chr7	117254915	117255003	AMPL7157896700	CFTR exon 21 + CFTR exon 21 right	.
chr7	117267407	117267620	AMPL7159471514	CFTR exon 22	.
chr7	117267609	117267835	AMPL7159471515	CFTR exon 22	.
chr7	117279934	117280110	AMPL7153128000	CFTR intron 22 3849+10kbC>T	.
chr7	117282461	117282645	AMPL7153134317	CFTR exon 23 + CFTR exon 23 right	.
chr7	117282633	117282851	AMPL7157199309	CFTR exon 23 + CFTR exon 23 right	.
chr7	117282825	117282955	AMPL7159471507	CFTR exon 23 + CFTR exon 23 right	.
chr7	117292779	117292964	AMPL7154872006	CFTR exon 24	.
chr7	117292953	117293029	AMPL7154872007	CFTR exon 24	.
chr7	117304254	117304477	AMPL7159435284	CFTR exon 25 left	.
chr7	117304710	117304930	AMPL7153763295	CFTR exon 25	.
chr7	117305366	117305568	AMPL7154871979	CFTR exon 26	.
chr7	117305557	117305665	AMPL7153017249	CFTR exon 26	.
chr7	117306944	117307162	AMPL7153996788	CFTR exon 27	.
chr7	117307151	117307370	AMPL7155413403	CFTR exon 27	.
chr7	117307359	117307577	AMPL7155413404	CFTR exon 27	.
chr7	117307566	117307788	AMPL7155413405	CFTR exon 27	.
chr7	117307777	117307994	AMPL7155413406	CFTR exon 27	.
chr7	117307983	117308206	AMPL7153358706	CFTR exon 27	.
chr7	117308199	117308414	AMPL7155413407	CFTR exon 27	.
chr7	117308467	117308554	AMPL7155398599	CFTR exon 27	.
chr7	117308543	117308724	AMPL7159471516	CFTR exon 27	.
chr8	11595790	11596008	AMPL7157279517	MicroHap08A	.
chr9	12672182	12672405	AMPL7157279651	MicroHap09B	.
chr9	34646443	34646667	AMPL7155177406	GALT	.
chr9	34646656	34646861	AMPL7156836580	GALT	.
chr9	34646853	34647083	AMPL7153249099	GALT	.
chr9	34647072	34647296	AMPL7154872805	GALT	.
chr9	34647268	34647464	AMPL7156836581	GALT	.
chr9	34647452	34647634	AMPL7156836582	GALT	.
chr9	34647623	34647855	AMPL7153176946	GALT	.
chr9	34647844	34648029	AMPL7156836583	GALT	.
chr9	34648019	34648102	AMPL7156829800	GALT	.
chr9	34648087	34648252	AMPL7156836584	GALT	.
chr9	34648241	34648376	AMPL7153763307	GALT	.
chr9	34648363	34648580	AMPL7156836585	GALT	.
chr9	34648567	34648776	AMPL7156836586	GALT	.
chr9	34648774	34649002	AMPL7154872784	GALT	.
chr9	34648991	34649190	AMPL7156836587	GALT	.
chr9	34649179	34649347	AMPL7156836588	GALT	.
chr9	34649336	34649562	AMPL7156836589	GALT	.
chr9	34649529	34649618	AMPL7156836590	GALT	.
chr9	34649607	34649787	AMPL7156836591	GALT	.
chr9	34649776	34649979	AMPL7156836598	GALT	.
chr9	34649989	34650221	AMPL7159435251	GALT	.
chr9	34650239	34650415	AMPL7159435252	GALT	.
chr9	34650404	34650602	AMPL7159471510	GALT	.
chr11	5109892	5110103	AMPL7157279520	MicroHap11A	.
chr11	113211233	113211463	AMPL7157279659	MicroHap11G	.
chr12	103232002	103232228	AMPL7155416490	PAH exon 13	.
chr12	103232217	103232411	AMPL7153128909	PAH exon 13	.
chr12	103232343	103232544	AMPL7153128912	PAH exon 13	.
chr12	103232650	103232857	AMPL7155416491	PAH exon 13	.
chr12	103232846	103233033	AMPL7155416492	PAH exon 13	.
chr12	103233744	103233957	AMPL7159435270	PAH exon 12 left	.
chr12	103234134	103234326	AMPL7153763287	PAH exon 12	.
chr12	103237266	103237426	AMPL7154877090	PAH exon 11	.
chr12	103237415	103237585	AMPL7159471511	PAH exon 11	.
chr12	103237841	103238022	AMPL7159471508	PAH exon 10 left + PAH exon 10	.
chr12	103238011	103238220	AMPL7159471509	PAH exon 10 left + PAH exon 10	.
chr12	103240559	103240784	AMPL7159471500	PAH exon 9 + PAH exon 9 right	.
chr12	103240773	103240994	AMPL7159471501	PAH exon 9 + PAH exon 9 right	.
chr12	103245413	103245587	AMPL7153123458	PAH exon 8	.
chr12	103245729	103245951	AMPL7159435272	PAH exon 8 right	.
chr12	103246375	103246600	AMPL7154987468	PAH exon 7 left + PAH exon 7 + PAH exon 7 right	.
chr12	103246589	103246782	AMPL7154987469	PAH exon 7 left + PAH exon 7 + PAH exon 7 right	.
chr12	103246771	103246989	AMPL7159471502	PAH exon 7 left + PAH exon 7 + PAH exon 7 right	.
chr12	103248765	103248985	AMPL7154877088	PAH exon 6	.
chr12	103248974	103249125	AMPL7159471512	PAH exon 6	.
chr12	103259693	103259907	AMPL7159471503	PAH exon 5 left-left + PAH exon 5 left	.
chr12	103259896	103260068	AMPL7159471504	PAH exon 5 left-left + PAH exon 5 left	.
chr12	103260303	103260529	AMPL7153123453	PAH exon 5	.
chr12	103263193	103263420	AMPL7159435267	PAHdele5ins268 left	.
chr12	103270782	103270999	AMPL7159435273	PAH exon 4 left	.
chr12	103271157	103271379	AMPL7153123456	PAH exon 4	.
chr12	103288499	103288723	AMPL7153763293	PAH exon 3	.
chr12	103288740	103288949	AMPL7159518644	PAH exon 3 right	.
chr12	103306114	103306342	AMPL7159435274	PAH exon 2 left	.
chr12	103306499	103306721	AMPL7153763294	PAH exon 2	.
chr12	103310813	103311022	AMPL7155416493	PAH exon 1	.
chr12	103311015	103311247	AMPL7153128946	PAH exon 1	.
chr12	103311221	103311410	AMPL7153128951	PAH exon 1	.
chr12	118889422	118889637	AMPL7157279604	MicroHap12B	.
chr14	74250540	74250771	AMPL7157279619	MicroHap14A	.
chr17	47286986	47287192	AMPL7157279629	MicroHap17B	.
chrY	2887689	2887912	AMPL7153706015	rs9786184	.
chrY	21717094	21717321	AMPL7153144807	rs3848982	.
