# Supplementary material for: A statistical approach to detection of copy number variations in PCR-enriched targeted sequencing data
Source: BMC Bioinformatics. 2016 Oct 22;17:429. doi: 10.1186/s12859-016-1272-6 (PMC5075217; doi:10.1186/s12859-016-1272-6)
Supplement: Additional file 3 — Description of Datasets. xlsx file with description of experiments: panel used for sequencing, internal id of experiment, number of samples within the experiment, laboratory where sequencing was performed, Average Robust Variance (absulte measure of noise, described in CONVector’s documentation), number of detected CNVs. (XLSX 9.74 kb) [file 12859_2016_1272_MOESM3_ESM.xlsx]

## Sheet: Лист1
Panel	Run	Dataset size	Lab	ARV value	Number of detected CNVs
IAD30284	Run_15	32	Parseq	0.0296258348606	3
IAD30284	Run_16	48	Parseq	0.030564788688	5
IAD30284	Run_17	48	Parseq	0.0420800085869	3
IAD30284	Run_18	40	Parseq	0.0370220197004	4
IAD30284	Run_19	48	Parseq	0.0283956084936	3
IAD30284	Run_20	48	Parseq	0.0315854298132	5
IAD39777	SN1-27	48	Parseq	0.0226147999412	4
IAD39777	SN1-28	40	Parseq	0.0375355691925	1
IAD39777	SN1-41	39	Parseq	0.050402474325	5
IAD39777	SN1-55	24*	Parseq	0.0246559982308	1
IAD39777	SN1-56	49	Parseq	0.0306027416272	0
IAD39777	SN1-57	48	Parseq	0.0171529557601	1
IAD39777	SN2-2	48	LifeExpert	0.0437670795163	1
IAD39777	SN2-3	49	LifeExpert	0.0509667946525	0
IAD39777	SN2-4	39	LifeExpert	0.0397337729643	7
IAD39777	Run_1_IP (PGM-174)	47	IPATIMUP	0.0250627807125	4
IAD39777	Run_2_IP (PGM-175)	48	IPATIMUP	0.0211216913832	3
IAD39777	Run_3_IP (PGM-176)	48	IPATIMUP	0.0562259115151	0
IAD39777	Run_4_IP (PGM-177)	48	IPATIMUP	0.0507180292144	2
IAD39777	SN1-41_CGR	48	CGR	0.021850641669	6
IAD39777	SN1-42_CGR	48	CGR	0.0197733241203	2
IAD39777	SN1-43_CGR	48	CGR	0.0904044443388	0
IAD39777	SN1-45_CGR	48	CGR	0.0437941310588	2
IAD75243	SN1-59	44	Parseq	0.0288254898704	10
IAD75243	SN1-63	1*	Parseq	0.026599314431	0
IAD75243	SN1-64	14*	Parseq		3
Total:					75
