# Supplementary material for: A statistical approach to detection of copy number variations in PCR-enriched targeted sequencing data
Source: BMC Bioinformatics. 2016 Oct 22;17:429. doi: 10.1186/s12859-016-1272-6 (PMC5075217; doi:10.1186/s12859-016-1272-6)
Supplement: Additional file 4 — Supplementary table with comparison of CONVector, ONCOCNV, IR. xlsx file with data about samples: panel used for sequencing, id of experiment, internal sample’s code, laboratory, name of CNV, results of three methods. Status field denotes if particular variant was confirmed before analysis or was found by CONVector and validated. (XLSX 14.6 kb) [file 12859_2016_1272_MOESM4_ESM.xlsx]

## Sheet: sensitivity
Panel	Run	Sample	Lab	CNV name	Status	CONVector	Ion Reporter	ONCOCNV
IAD30284	Run_15	2486-1	Parseq	CFTRdele19-21	a priori known	CFTRdele19-21	Not tested	Not tested
IAD30284	Run_16	A47	Parseq	PAHdele5	a priori known	PAHdele5	Not tested	Not tested
IAD30284	Run_16	A40	Parseq	PAHdele5	a priori known	PAHdele5	Not tested	Not tested
IAD30284	Run_16	A29	Parseq	PAHdele5	a priori known	PAHdele5	Not tested	Not tested
IAD30284	Run_16	2055-3	Parseq	CFTRdele2,3	a priori known	CFTRdele2,3	Not tested	Not tested
IAD30284	Run_16	2044-3	Parseq	CFTRdele2,3	a priori known	CFTRdele2,3	Not tested	Not tested
IAD30284	Run_17	1791-1	Parseq	CFTRdele2,3	a priori known	CFTRdele2,3	Not tested	Not tested
IAD30284	Run_17	1534-1	Parseq	CFTRdele2,3	a priori known	CFTRdele2,3	Not tested	Not tested
IAD30284	Run_17	1971-3	Parseq	CFTRdele2,3	a priori known	CFTRdele2,3	Not tested	Not tested
IAD30284	Run_18	1298-3	Parseq	CFTRdele2,3	a priori known	CFTRdele2,3	Not tested	Not tested
IAD30284	Run_18	114MB	Parseq	CFTRdele2,3	a priori known	CFTRdele2,3	Not tested	Not tested
IAD30284	Run_18	112MB	Parseq	CFTRdele2,3	a priori known	CFTRdele2,3	Not tested	Not tested
IAD30284	Run_18	110MB	Parseq	CFTRdele2,3	a priori known	CFTRdele2,3	Not tested	Not tested
IAD30284	Run_19	2019-1	Parseq	CFTRdup.prom._ex.10	a priori known	CFTRdup.prom._ex.10	Not tested	Not tested
IAD30284	Run_19	2010-3	Parseq	CFTRdele2,3	a priori known	CFTRdele2,3	Not tested	Not tested
IAD30284	Run_20	A47	Parseq	PAHdele5	a priori known	Not found	Not tested	Not tested
IAD30284	Run_20	A40	Parseq	PAHdele5	a priori known	PAHdele5	Not tested	Not tested
IAD30284	Run_20	A29	Parseq	PAHdele5	a priori known	PAHdele5	Not tested	Not tested
IAD30284	Run_20	2055-3	Parseq	CFTRdele2,3	a priori known	CFTRdele2,3	Not tested	Not tested
IAD30284	Run_20	2044-3	Parseq	CFTRdele2,3	a priori known	CFTRdele2,3	Not tested	Not tested
IAD39777	SN1-27	161 MB	Parseq	CFTRdele2,3	a priori known	CFTRdele2,3	CFTRdele2,3	CFTRdele2,3
IAD39777	SN1-27	146 MB	Parseq	CFTRdele2,3	a priori known	Not found	CFTRdele2,3 (11Kb)	CFTRdele2,3
IAD39777	SN1-27	142 MB	Parseq	CFTRdele2,3	a priori known	CFTRdele2,3	CFTRdele2,3	CFTRdele2,3
IAD39777	SN1-27	130 MB	Parseq	CFTRdele2,3	a priori known	CFTRdele2,3	CFTRdele2,3	CFTRdele2,3
IAD39777	SN1-27	120 MB	Parseq	CFTRdele2,3	a priori known	CFTRdele2,3	CFTRdele2,3	CFTRdele2,3
IAD39777	SN1-28	1283	Parseq	CFTRdele2,3 (hom)	a priori known	CFTRdele2,3 (hom)	Not found	Not found
IAD39777	SN1-55	B06	Parseq	CFTRdele2,3	a priori known	CFTRdele2,3	CFTRdele2,3	CFTRdele2,3
IAD39777	SN2-2	S013	Parseq	CFTRdele2,3	a priori known	CFTRdele2,3	CFTRdel.prom.-ex.3	Not found
IAD39777	SN2-3	3077	Parseq	CFTRdele2,3	a priori known	Not found	CFTRdel.prom.-ex.19	CFTRdele2,3
IAD39777	SN2-3	3056	Parseq	CFTRdele2,3	a priori known	Not found	CFTRdele2-3	CFTRdele2,3
IAD39777	SN2-4	2486-1(IX-025)	Parseq	CFTRdele19-21	a priori known	CFTRdele19-21	CFTRdele19-21	Not found
IAD39777	SN2-4	2486-1(IX-026)	Parseq	CFTRdele19-21	a priori known	CFTRdele19-21	CFTRdele19-21	Not found
IAD39777	SN2-4	2486-1(IX-027)	Parseq	CFTRdele19-21	a priori known	CFTRdele19-21	CFTRdele19-21	Not found
IAD39777	SN2-4	A29(IX-039)	Parseq	PAHdele5	a priori known	Not found	Not found	Not found
IAD39777	SN2-4	A40(IX-040)	Parseq	PAHdele5	a priori known	Not found	Not found	Not found
IAD39777	SN2-4	A47(IX-041)	Parseq	PAHdele5	a priori known	Not found	Not found	Not found
IAD39777	SN2-4	A29(IX-042)	Parseq	PAHdele5	a priori known	Not found	Not found	Not found
IAD39777	SN2-4	A40(IX-043)	Parseq	PAHdele5	a priori known	Not found	Not found	Not found
IAD39777	SN2-4	A47(IX-044)	Parseq	PAHdele5	a priori known	Not found	Not found	Not found
IAD75243	SN1-59	A47	Parseq	PAHdele5	a priori known	PAHdele5	Not tested	Not tested
IAD75243	SN1-59	2486-1	Parseq	CFTRdele19-21	a priori known	CFTRdele19-21	Not tested	Not tested
IAD30284	Run_15	2382-1	Parseq	CFTRdele9	confirmed by MLPA	CFTRdele9	Not tested	Not tested
IAD30284	Run_15	2381-1	Parseq	CFTRdele9	confirmed by MLPA	CFTRdele9	Not tested	Not tested
IAD30284	Run_19	1247-3	Parseq	CFTRdele4-6	confirmed by MLPA	CFTRdele4-6	Not tested	Not tested
IAD39777	SN1-41	3257	Parseq	CFTRdele2-9	confirmed by MLPA	CFTRdele2-9	Not tested	Not tested
IAD39777	SN1-41	2506-2	Parseq	CFTRdup.ex.7-11	confirmed by MLPA	CFTRdup.ex.7-11	Not tested	Not tested
IAD39777	SN1-41	2382	Parseq	CFTRdele9	confirmed by MLPA	CFTRdele9	Not tested	Not tested
IAD39777	SN1-41	2381	Parseq	CFTRdele9	confirmed by MLPA	CFTRdele9	Not tested	Not tested
IAD39777	SN1-57	1295-1	Parseq	PAHdele4	confirmed by MLPA	PAHdele4	Not tested	Not tested
IAD39777	SN2-4	2381-1(IX-019)	Parseq	CFTRdele9	confirmed by MLPA	CFTRdele9	Not tested	Not tested
IAD39777	SN2-4	2381-1(IX-020)	Parseq	CFTRdele9	confirmed by MLPA	CFTRdele9	Not tested	Not tested
IAD39777	SN2-4	2381-1(IX-021)	Parseq	CFTRdele9	confirmed by MLPA	CFTRdele9	Not tested	Not tested
IAD39777	SN2-4	2382-1	Parseq	CFTRdele9	confirmed by MLPA	CFTRdele9	Not tested	Not tested
IAD39777	Run_4_IP (PGM-177)	A23	Parseq	CFTRdele9	confirmed by MLPA	CFTRdele9	Not tested	Not tested
IAD39777	SN1-45_CGR	800-1	Parseq	CFTRdele4-6	confirmed by MLPA	CFTRdele4-6	Not tested	Not tested
IAD39777	SN1-45_CGR	2381-1	Parseq	CFTRdele9	confirmed by MLPA	CFTRdele9	Not tested	Not tested
IAD75243	SN1-59	B22	Parseq	CFTRdup.ex.7-11	confirmed by MLPA	CFTRdup.ex.7-11	Not tested	Not tested
IAD75243	SN1-59	3257	Parseq	CFTRdele2-9	confirmed by MLPA	CFTRdele2-9	Not tested	Not tested
IAD75243	SN1-59	2506	Parseq	CFTRdup.ex.7-11	confirmed by MLPA	CFTRdup.ex.7-11	Not tested	Not tested
IAD75243	SN1-59	2382	Parseq	CFTRdele9	confirmed by MLPA	CFTRdele9	Not tested	Not tested
IAD75243	SN1-59	1295-1	Parseq	PAHdele4	confirmed by MLPA	PAHdele4	Not tested	Not tested
IAD75243	SN1-59	1247	Parseq	CFTRdele4-6	confirmed by MLPA	CFTRdele4-6	Not tested	Not tested
IAD75243	SN1-64	B37	Parseq	CFTRdele2	confirmed by MLPA	CFTRdele2	Not tested	Not tested
IAD39777	SN1-41	3478	Parseq	CFTRdele2	confirmed by MLPA	CFTRdele2	Not tested	Not tested
Sensitivity (%)						84.6154	45	40
Sensitivity w/o one-amplicon CNVs* (%)						94.2308	64.2857	57.14
*IAD39777 one-exon amplicons:
CFTR exon 12
CFTR exon 13
CFTR exon 16
CFTR exon 19
PAH exon 12
PAH exon 9
PAH exon 8
PAH exon 7
PAH exon 5
PAH exon 2
*IAD30284 one-exon amplicons:
CFTR exon 12
CFTR exon 13
CFTR exon 16
CFTR exon 19
CFTR exon 21
PAH exon 12
PAH exon 9
PAH exon 8
PAH exon 7
PAH exon 5
PAH exon 2
*IAD75243 one-exon amplicons:
none

## Sheet: unique_samples
1283
3056
3077
3257
3478
110MB
112MB
114MB
120 MB
1247-3
1295-1
1298-3
130 MB
142 MB
146 MB
1534-1
161 MB
1791-1
1971-3
2010-3
2019-1
2044-3
2055-3
2381-1
2382-1
2486-1
2506-2
800-1
A23
A29
A40
A47
B06
B22
B37
S013
