# Supplementary material for: A statistical approach to detection of copy number variations in PCR-enriched targeted sequencing data
Source: BMC Bioinformatics. 2016 Oct 22;17:429. doi: 10.1186/s12859-016-1272-6 (PMC5075217; doi:10.1186/s12859-016-1272-6)
Supplement: Additional file 5 — Archive with cn.mops results. Zip archive with large pdf file (R markdown) with the results of cn.mops (plots) and short summary of calls. (ZIP 1771 kb) [file 12859_2016_1272_MOESM5_ESM.zip]

Archive with 2 entries (2 files):
- Additional file 5.pdf
- summary.pdf
