# Supplementary material for: A statistical approach to detection of copy number variations in PCR-enriched targeted sequencing data
Source: BMC Bioinformatics. 2016 Oct 22;17:429. doi: 10.1186/s12859-016-1272-6 (PMC5075217; doi:10.1186/s12859-016-1272-6)
Supplement: Additional file 6 — Archive with ONCOCNV results. Set of files (png plots and txt files) in zip archive that were provided by ONCOCNV after specificity and sensitivity testing. (ZIP 5007 kb) [file 12859_2016_1272_MOESM6_ESM.zip]

Archive with 250 entries (247 files):
- outputONCOCNV copy 2/
- outputONCOCNV copy 2/.DS_Store
- __MACOSX/
- __MACOSX/outputONCOCNV copy 2/
- __MACOSX/outputONCOCNV copy 2/._.DS_Store
- outputONCOCNV copy 2/B02.profile.png
- outputONCOCNV copy 2/B02.profile.txt
- outputONCOCNV copy 2/B02.summary.txt
- outputONCOCNV copy 2/B03.profile.png
- outputONCOCNV copy 2/B03.profile.txt
- outputONCOCNV copy 2/B03.summary.txt
- outputONCOCNV copy 2/B05.profile.png
- outputONCOCNV copy 2/B05.profile.txt
- outputONCOCNV copy 2/B05.summary.txt
- outputONCOCNV copy 2/B06.profile.png
- outputONCOCNV copy 2/B06.profile.txt
- outputONCOCNV copy 2/B06.summary.txt
- outputONCOCNV copy 2/B07.profile.png
- outputONCOCNV copy 2/B07.profile.txt
- outputONCOCNV copy 2/B07.summary.txt
- outputONCOCNV copy 2/B08.profile.png
- outputONCOCNV copy 2/B08.profile.txt
- outputONCOCNV copy 2/B08.summary.txt
- outputONCOCNV copy 2/B09.profile.png
- outputONCOCNV copy 2/B09.profile.txt
- outputONCOCNV copy 2/B09.summary.txt
- outputONCOCNV copy 2/B10.profile.png
- outputONCOCNV copy 2/B10.profile.txt
- outputONCOCNV copy 2/B10.summary.txt
- outputONCOCNV copy 2/B11.profile.png
- outputONCOCNV copy 2/B11.profile.txt
- outputONCOCNV copy 2/B11.summary.txt
- outputONCOCNV copy 2/Control.stats.Processed.txt
- outputONCOCNV copy 2/Control.stats.Processed.txt.pdf
- __MACOSX/outputONCOCNV copy 2/._Control.stats.Processed.txt.pdf
- outputONCOCNV copy 2/Control.stats.txt
- outputONCOCNV copy 2/FKU.1.profile.png
- outputONCOCNV copy 2/FKU.1.profile.txt
- outputONCOCNV copy 2/FKU.1.summary.txt
- outputONCOCNV copy 2/FKU.2.profile.png
- outputONCOCNV copy 2/FKU.2.profile.txt
- outputONCOCNV copy 2/FKU.2.summary.txt
- outputONCOCNV copy 2/IonXpress_003_R_2013_10_17_10_21_46_user_SN2.2.Neonatal.Assay.LEx.2run.18.11.13_Auto_user_SN2.2.Neonatal.Assay.LEx.2run.18.11.13_25.profile.png
- outputONCOCNV copy 2/IonXpress_003_R_2013_10_17_10_21_46_user_SN2.2.Neonatal.Assay.LEx.2run.18.11.13_Auto_user_SN2.2.Neonatal.Assay.LEx.2run.18.11.13_25.profile.txt
- outputONCOCNV copy 2/IonXpress_003_R_2013_10_17_10_21_46_user_SN2.2.Neonatal.Assay.LEx.2run.18.11.13_Auto_user_SN2.2.Neonatal.Assay.LEx.2run.18.11.13_25.summary.txt
- outputONCOCNV copy 2/IonXpress_003_R_2013_10_17_13_55_39_user_SN2.3.Neonatal.Assay_Lex.1re.run.18.11.13_Auto_user_SN2.3.Neonatal.Assay_Lex.1re.run.18.11.13_26.profile.png
- outputONCOCNV copy 2/IonXpress_003_R_2013_10_17_13_55_39_user_SN2.3.Neonatal.Assay_Lex.1re.run.18.11.13_Auto_user_SN2.3.Neonatal.Assay_Lex.1re.run.18.11.13_26.profile.txt
- outputONCOCNV copy 2/IonXpress_003_R_2013_10_17_13_55_39_user_SN2.3.Neonatal.Assay_Lex.1re.run.18.11.13_Auto_user_SN2.3.Neonatal.Assay_Lex.1re.run.18.11.13_26.summary.txt
- outputONCOCNV copy 2/IonXpress_004_R_2013_10_17_13_55_39_user_SN2.3.Neonatal.Assay_Lex.1re.run.18.11.13_Auto_user_SN2.3.Neonatal.Assay_Lex.1re.run.18.11.13_26.profile.png
- outputONCOCNV copy 2/IonXpress_004_R_2013_10_17_13_55_39_user_SN2.3.Neonatal.Assay_Lex.1re.run.18.11.13_Auto_user_SN2.3.Neonatal.Assay_Lex.1re.run.18.11.13_26.profile.txt
- outputONCOCNV copy 2/IonXpress_004_R_2013_10_17_13_55_39_user_SN2.3.Neonatal.Assay_Lex.1re.run.18.11.13_Auto_user_SN2.3.Neonatal.Assay_Lex.1re.run.18.11.13_26.summary.txt
- outputONCOCNV copy 2/IonXpress_006_R_2012_09_13_10_57_38_Sequoia_SN1.27.Run_21_Auto_Sequoia_SN1.27.Run_21_54.profile.png
- outputONCOCNV copy 2/IonXpress_006_R_2012_09_13_10_57_38_Sequoia_SN1.27.Run_21_Auto_Sequoia_SN1.27.Run_21_54.profile.txt
- outputONCOCNV copy 2/IonXpress_006_R_2012_09_13_10_57_38_Sequoia_SN1.27.Run_21_Auto_Sequoia_SN1.27.Run_21_54.summary.txt
- outputONCOCNV copy 2/IonXpress_006_R_2013_10_17_13_55_39_user_SN2.3.Neonatal.Assay_Lex.1re.run.18.11.13_Auto_user_SN2.3.Neonatal.Assay_Lex.1re.run.18.11.13_26.profile.png
- outputONCOCNV copy 2/IonXpress_006_R_2013_10_17_13_55_39_user_SN2.3.Neonatal.Assay_Lex.1re.run.18.11.13_Auto_user_SN2.3.Neonatal.Assay_Lex.1re.run.18.11.13_26.profile.txt
- outputONCOCNV copy 2/IonXpress_006_R_2013_10_17_13_55_39_user_SN2.3.Neonatal.Assay_Lex.1re.run.18.11.13_Auto_user_SN2.3.Neonatal.Assay_Lex.1re.run.18.11.13_26.summary.txt
- outputONCOCNV copy 2/IonXpress_007_R_2013_10_17_13_55_39_user_SN2.3.Neonatal.Assay_Lex.1re.run.18.11.13_Auto_user_SN2.3.Neonatal.Assay_Lex.1re.run.18.11.13_26.profile.png
- outputONCOCNV copy 2/IonXpress_007_R_2013_10_17_13_55_39_user_SN2.3.Neonatal.Assay_Lex.1re.run.18.11.13_Auto_user_SN2.3.Neonatal.Assay_Lex.1re.run.18.11.13_26.profile.txt
- outputONCOCNV copy 2/IonXpress_007_R_2013_10_17_13_55_39_user_SN2.3.Neonatal.Assay_Lex.1re.run.18.11.13_Auto_user_SN2.3.Neonatal.Assay_Lex.1re.run.18.11.13_26.summary.txt
- outputONCOCNV copy 2/IonXpress_010_R_2013_10_17_13_55_39_user_SN2.3.Neonatal.Assay_Lex.1re.run.18.11.13_Auto_user_SN2.3.Neonatal.Assay_Lex.1re.run.18.11.13_26.profile.png
- outputONCOCNV copy 2/IonXpress_010_R_2013_10_17_13_55_39_user_SN2.3.Neonatal.Assay_Lex.1re.run.18.11.13_Auto_user_SN2.3.Neonatal.Assay_Lex.1re.run.18.11.13_26.profile.txt
- outputONCOCNV copy 2/IonXpress_010_R_2013_10_17_13_55_39_user_SN2.3.Neonatal.Assay_Lex.1re.run.18.11.13_Auto_user_SN2.3.Neonatal.Assay_Lex.1re.run.18.11.13_26.summary.txt
- outputONCOCNV copy 2/IonXpress_011_R_2013_10_17_10_21_46_user_SN2.2.Neonatal.Assay.LEx.2run.18.11.13_Auto_user_SN2.2.Neonatal.Assay.LEx.2run.18.11.13_25.profile.png
- outputONCOCNV copy 2/IonXpress_011_R_2013_10_17_10_21_46_user_SN2.2.Neonatal.Assay.LEx.2run.18.11.13_Auto_user_SN2.2.Neonatal.Assay.LEx.2run.18.11.13_25.profile.txt
- outputONCOCNV copy 2/IonXpress_011_R_2013_10_17_10_21_46_user_SN2.2.Neonatal.Assay.LEx.2run.18.11.13_Auto_user_SN2.2.Neonatal.Assay.LEx.2run.18.11.13_25.summary.txt
- outputONCOCNV copy 2/IonXpress_011_R_2013_10_17_13_55_39_user_SN2.3.Neonatal.Assay_Lex.1re.run.18.11.13_Auto_user_SN2.3.Neonatal.Assay_Lex.1re.run.18.11.13_26.profile.png
- outputONCOCNV copy 2/IonXpress_011_R_2013_10_17_13_55_39_user_SN2.3.Neonatal.Assay_Lex.1re.run.18.11.13_Auto_user_SN2.3.Neonatal.Assay_Lex.1re.run.18.11.13_26.profile.txt
- outputONCOCNV copy 2/IonXpress_011_R_2013_10_17_13_55_39_user_SN2.3.Neonatal.Assay_Lex.1re.run.18.11.13_Auto_user_SN2.3.Neonatal.Assay_Lex.1re.run.18.11.13_26.summary.txt
- outputONCOCNV copy 2/IonXpress_012_R_2013_10_17_13_55_39_user_SN2.3.Neonatal.Assay_Lex.1re.run.18.11.13_Auto_user_SN2.3.Neonatal.Assay_Lex.1re.run.18.11.13_26.profile.png
- outputONCOCNV copy 2/IonXpress_012_R_2013_10_17_13_55_39_user_SN2.3.Neonatal.Assay_Lex.1re.run.18.11.13_Auto_user_SN2.3.Neonatal.Assay_Lex.1re.run.18.11.13_26.profile.txt
- outputONCOCNV copy 2/IonXpress_012_R_2013_10_17_13_55_39_user_SN2.3.Neonatal.Assay_Lex.1re.run.18.11.13_Auto_user_SN2.3.Neonatal.Assay_Lex.1re.run.18.11.13_26.summary.txt
- outputONCOCNV copy 2/IonXpress_013_R_2013_10_17_10_21_46_user_SN2.2.Neonatal.Assay.LEx.2run.18.11.13_Auto_user_SN2.2.Neonatal.Assay.LEx.2run.18.11.13_25.profile.png
- outputONCOCNV copy 2/IonXpress_013_R_2013_10_17_10_21_46_user_SN2.2.Neonatal.Assay.LEx.2run.18.11.13_Auto_user_SN2.2.Neonatal.Assay.LEx.2run.18.11.13_25.profile.txt
- outputONCOCNV copy 2/IonXpress_013_R_2013_10_17_10_21_46_user_SN2.2.Neonatal.Assay.LEx.2run.18.11.13_Auto_user_SN2.2.Neonatal.Assay.LEx.2run.18.11.13_25.summary.txt
- outputONCOCNV copy 2/IonXpress_014_R_2012_09_13_15_10_42_Sequoia_SN1.28.Run_22_Auto_Sequoia_SN1.28.Run_22_55.profile.png
- outputONCOCNV copy 2/IonXpress_014_R_2012_09_13_15_10_42_Sequoia_SN1.28.Run_22_Auto_Sequoia_SN1.28.Run_22_55.profile.txt
- outputONCOCNV copy 2/IonXpress_014_R_2012_09_13_15_10_42_Sequoia_SN1.28.Run_22_Auto_Sequoia_SN1.28.Run_22_55.summary.txt
- outputONCOCNV copy 2/IonXpress_014_R_2013_10_17_10_21_46_user_SN2.2.Neonatal.Assay.LEx.2run.18.11.13_Auto_user_SN2.2.Neonatal.Assay.LEx.2run.18.11.13_25.profile.png
- outputONCOCNV copy 2/IonXpress_014_R_2013_10_17_10_21_46_user_SN2.2.Neonatal.Assay.LEx.2run.18.11.13_Auto_user_SN2.2.Neonatal.Assay.LEx.2run.18.11.13_25.profile.txt
- outputONCOCNV copy 2/IonXpress_014_R_2013_10_17_10_21_46_user_SN2.2.Neonatal.Assay.LEx.2run.18.11.13_Auto_user_SN2.2.Neonatal.Assay.LEx.2run.18.11.13_25.summary.txt
- outputONCOCNV copy 2/IonXpress_015_R_2012_09_13_15_10_42_Sequoia_SN1.28.Run_22_Auto_Sequoia_SN1.28.Run_22_55.profile.png
- outputONCOCNV copy 2/IonXpress_015_R_2012_09_13_15_10_42_Sequoia_SN1.28.Run_22_Auto_Sequoia_SN1.28.Run_22_55.profile.txt
- outputONCOCNV copy 2/IonXpress_015_R_2012_09_13_15_10_42_Sequoia_SN1.28.Run_22_Auto_Sequoia_SN1.28.Run_22_55.summary.txt
- outputONCOCNV copy 2/IonXpress_015_R_2013_10_17_10_21_46_user_SN2.2.Neonatal.Assay.LEx.2run.18.11.13_Auto_user_SN2.2.Neonatal.Assay.LEx.2run.18.11.13_25.profile.png
- outputONCOCNV copy 2/IonXpress_015_R_2013_10_17_10_21_46_user_SN2.2.Neonatal.Assay.LEx.2run.18.11.13_Auto_user_SN2.2.Neonatal.Assay.LEx.2run.18.11.13_25.profile.txt
- outputONCOCNV copy 2/IonXpress_015_R_2013_10_17_10_21_46_user_SN2.2.Neonatal.Assay.LEx.2run.18.11.13_Auto_user_SN2.2.Neonatal.Assay.LEx.2run.18.11.13_25.summary.txt
- outputONCOCNV copy 2/IonXpress_015_R_2013_10_17_13_55_39_user_SN2.3.Neonatal.Assay_Lex.1re.run.18.11.13_Auto_user_SN2.3.Neonatal.Assay_Lex.1re.run.18.11.13_26.profile.png
- outputONCOCNV copy 2/IonXpress_015_R_2013_10_17_13_55_39_user_SN2.3.Neonatal.Assay_Lex.1re.run.18.11.13_Auto_user_SN2.3.Neonatal.Assay_Lex.1re.run.18.11.13_26.profile.txt
- outputONCOCNV copy 2/IonXpress_015_R_2013_10_17_13_55_39_user_SN2.3.Neonatal.Assay_Lex.1re.run.18.11.13_Auto_user_SN2.3.Neonatal.Assay_Lex.1re.run.18.11.13_26.summary.txt
- outputONCOCNV copy 2/IonXpress_016_R_2012_09_13_10_57_38_Sequoia_SN1.27.Run_21_Auto_Sequoia_SN1.27.Run_21_54.profile.png
- outputONCOCNV copy 2/IonXpress_016_R_2012_09_13_10_57_38_Sequoia_SN1.27.Run_21_Auto_Sequoia_SN1.27.Run_21_54.profile.txt
- outputONCOCNV copy 2/IonXpress_016_R_2012_09_13_10_57_38_Sequoia_SN1.27.Run_21_Auto_Sequoia_SN1.27.Run_21_54.summary.txt
- outputONCOCNV copy 2/IonXpress_016_R_2013_10_17_10_21_46_user_SN2.2.Neonatal.Assay.LEx.2run.18.11.13_Auto_user_SN2.2.Neonatal.Assay.LEx.2run.18.11.13_25.profile.png
- outputONCOCNV copy 2/IonXpress_016_R_2013_10_17_10_21_46_user_SN2.2.Neonatal.Assay.LEx.2run.18.11.13_Auto_user_SN2.2.Neonatal.Assay.LEx.2run.18.11.13_25.profile.txt
- outputONCOCNV copy 2/IonXpress_016_R_2013_10_17_10_21_46_user_SN2.2.Neonatal.Assay.LEx.2run.18.11.13_Auto_user_SN2.2.Neonatal.Assay.LEx.2run.18.11.13_25.summary.txt
- outputONCOCNV copy 2/IonXpress_016_R_2013_10_17_13_55_39_user_SN2.3.Neonatal.Assay_Lex.1re.run.18.11.13_Auto_user_SN2.3.Neonatal.Assay_Lex.1re.run.18.11.13_26.profile.png
- outputONCOCNV copy 2/IonXpress_016_R_2013_10_17_13_55_39_user_SN2.3.Neonatal.Assay_Lex.1re.run.18.11.13_Auto_user_SN2.3.Neonatal.Assay_Lex.1re.run.18.11.13_26.profile.txt
- outputONCOCNV copy 2/IonXpress_016_R_2013_10_17_13_55_39_user_SN2.3.Neonatal.Assay_Lex.1re.run.18.11.13_Auto_user_SN2.3.Neonatal.Assay_Lex.1re.run.18.11.13_26.summary.txt
- outputONCOCNV copy 2/IonXpress_017_R_2013_10_18_01_30_51_user_SN2.4.Neonatal.Assay2_new_bed_version_318_chip_v2_Auto_user_SN2.4.Neonatal.Assay2_new_bed_version_318_chip_v2_28.profile.png
- outputONCOCNV copy 2/IonXpress_017_R_2013_10_18_01_30_51_user_SN2.4.Neonatal.Assay2_new_bed_version_318_chip_v2_Auto_user_SN2.4.Neonatal.Assay2_new_bed_version_318_chip_v2_28.profile.txt
- outputONCOCNV copy 2/IonXpress_017_R_2013_10_18_01_30_51_user_SN2.4.Neonatal.Assay2_new_bed_version_318_chip_v2_Auto_user_SN2.4.Neonatal.Assay2_new_bed_version_318_chip_v2_28.summary.txt
- outputONCOCNV copy 2/IonXpress_018_R_2013_10_17_10_21_46_user_SN2.2.Neonatal.Assay.LEx.2run.18.11.13_Auto_user_SN2.2.Neonatal.Assay.LEx.2run.18.11.13_25.profile.png
- outputONCOCNV copy 2/IonXpress_018_R_2013_10_17_10_21_46_user_SN2.2.Neonatal.Assay.LEx.2run.18.11.13_Auto_user_SN2.2.Neonatal.Assay.LEx.2run.18.11.13_25.profile.txt
- outputONCOCNV copy 2/IonXpress_018_R_2013_10_17_10_21_46_user_SN2.2.Neonatal.Assay.LEx.2run.18.11.13_Auto_user_SN2.2.Neonatal.Assay.LEx.2run.18.11.13_25.summary.txt
- outputONCOCNV copy 2/IonXpress_018_R_2013_10_17_13_55_39_user_SN2.3.Neonatal.Assay_Lex.1re.run.18.11.13_Auto_user_SN2.3.Neonatal.Assay_Lex.1re.run.18.11.13_26.profile.png
- outputONCOCNV copy 2/IonXpress_018_R_2013_10_17_13_55_39_user_SN2.3.Neonatal.Assay_Lex.1re.run.18.11.13_Auto_user_SN2.3.Neonatal.Assay_Lex.1re.run.18.11.13_26.profile.txt
- outputONCOCNV copy 2/IonXpress_018_R_2013_10_17_13_55_39_user_SN2.3.Neonatal.Assay_Lex.1re.run.18.11.13_Auto_user_SN2.3.Neonatal.Assay_Lex.1re.run.18.11.13_26.summary.txt
- outputONCOCNV copy 2/IonXpress_019_R_2013_10_17_13_55_39_user_SN2.3.Neonatal.Assay_Lex.1re.run.18.11.13_Auto_user_SN2.3.Neonatal.Assay_Lex.1re.run.18.11.13_26.profile.png
- outputONCOCNV copy 2/IonXpress_019_R_2013_10_17_13_55_39_user_SN2.3.Neonatal.Assay_Lex.1re.run.18.11.13_Auto_user_SN2.3.Neonatal.Assay_Lex.1re.run.18.11.13_26.profile.txt
- outputONCOCNV copy 2/IonXpress_019_R_2013_10_17_13_55_39_user_SN2.3.Neonatal.Assay_Lex.1re.run.18.11.13_Auto_user_SN2.3.Neonatal.Assay_Lex.1re.run.18.11.13_26.summary.txt
- outputONCOCNV copy 2/IonXpress_020_R_2013_10_17_13_55_39_user_SN2.3.Neonatal.Assay_Lex.1re.run.18.11.13_Auto_user_SN2.3.Neonatal.Assay_Lex.1re.run.18.11.13_26.profile.png
- outputONCOCNV copy 2/IonXpress_020_R_2013_10_17_13_55_39_user_SN2.3.Neonatal.Assay_Lex.1re.run.18.11.13_Auto_user_SN2.3.Neonatal.Assay_Lex.1re.run.18.11.13_26.profile.txt
- outputONCOCNV copy 2/IonXpress_020_R_2013_10_17_13_55_39_user_SN2.3.Neonatal.Assay_Lex.1re.run.18.11.13_Auto_user_SN2.3.Neonatal.Assay_Lex.1re.run.18.11.13_26.summary.txt
- outputONCOCNV copy 2/IonXpress_021_R_2013_10_17_10_21_46_user_SN2.2.Neonatal.Assay.LEx.2run.18.11.13_Auto_user_SN2.2.Neonatal.Assay.LEx.2run.18.11.13_25.profile.png
- outputONCOCNV copy 2/IonXpress_021_R_2013_10_17_10_21_46_user_SN2.2.Neonatal.Assay.LEx.2run.18.11.13_Auto_user_SN2.2.Neonatal.Assay.LEx.2run.18.11.13_25.profile.txt
- outputONCOCNV copy 2/IonXpress_021_R_2013_10_17_10_21_46_user_SN2.2.Neonatal.Assay.LEx.2run.18.11.13_Auto_user_SN2.2.Neonatal.Assay.LEx.2run.18.11.13_25.summary.txt
- outputONCOCNV copy 2/IonXpress_024_R_2013_10_17_13_55_39_user_SN2.3.Neonatal.Assay_Lex.1re.run.18.11.13_Auto_user_SN2.3.Neonatal.Assay_Lex.1re.run.18.11.13_26.profile.png
- outputONCOCNV copy 2/IonXpress_024_R_2013_10_17_13_55_39_user_SN2.3.Neonatal.Assay_Lex.1re.run.18.11.13_Auto_user_SN2.3.Neonatal.Assay_Lex.1re.run.18.11.13_26.profile.txt
- outputONCOCNV copy 2/IonXpress_024_R_2013_10_17_13_55_39_user_SN2.3.Neonatal.Assay_Lex.1re.run.18.11.13_Auto_user_SN2.3.Neonatal.Assay_Lex.1re.run.18.11.13_26.summary.txt
- outputONCOCNV copy 2/IonXpress_025_R_2013_10_17_10_21_46_user_SN2.2.Neonatal.Assay.LEx.2run.18.11.13_Auto_user_SN2.2.Neonatal.Assay.LEx.2run.18.11.13_25.profile.png
- outputONCOCNV copy 2/IonXpress_025_R_2013_10_17_10_21_46_user_SN2.2.Neonatal.Assay.LEx.2run.18.11.13_Auto_user_SN2.2.Neonatal.Assay.LEx.2run.18.11.13_25.profile.txt
- outputONCOCNV copy 2/IonXpress_025_R_2013_10_17_10_21_46_user_SN2.2.Neonatal.Assay.LEx.2run.18.11.13_Auto_user_SN2.2.Neonatal.Assay.LEx.2run.18.11.13_25.summary.txt
- outputONCOCNV copy 2/IonXpress_025_R_2013_10_17_13_55_39_user_SN2.3.Neonatal.Assay_Lex.1re.run.18.11.13_Auto_user_SN2.3.Neonatal.Assay_Lex.1re.run.18.11.13_26.profile.png
- outputONCOCNV copy 2/IonXpress_025_R_2013_10_17_13_55_39_user_SN2.3.Neonatal.Assay_Lex.1re.run.18.11.13_Auto_user_SN2.3.Neonatal.Assay_Lex.1re.run.18.11.13_26.profile.txt
- outputONCOCNV copy 2/IonXpress_025_R_2013_10_17_13_55_39_user_SN2.3.Neonatal.Assay_Lex.1re.run.18.11.13_Auto_user_SN2.3.Neonatal.Assay_Lex.1re.run.18.11.13_26.summary.txt
- outputONCOCNV copy 2/IonXpress_025_R_2013_10_18_01_30_51_user_SN2.4.Neonatal.Assay2_new_bed_version_318_chip_v2_Auto_user_SN2.4.Neonatal.Assay2_new_bed_version_318_chip_v2_28.profile.png
- outputONCOCNV copy 2/IonXpress_025_R_2013_10_18_01_30_51_user_SN2.4.Neonatal.Assay2_new_bed_version_318_chip_v2_Auto_user_SN2.4.Neonatal.Assay2_new_bed_version_318_chip_v2_28.profile.txt
- outputONCOCNV copy 2/IonXpress_025_R_2013_10_18_01_30_51_user_SN2.4.Neonatal.Assay2_new_bed_version_318_chip_v2_Auto_user_SN2.4.Neonatal.Assay2_new_bed_version_318_chip_v2_28.summary.txt
- outputONCOCNV copy 2/IonXpress_026_R_2013_10_18_01_30_51_user_SN2.4.Neonatal.Assay2_new_bed_version_318_chip_v2_Auto_user_SN2.4.Neonatal.Assay2_new_bed_version_318_chip_v2_28.profile.png
- outputONCOCNV copy 2/IonXpress_026_R_2013_10_18_01_30_51_user_SN2.4.Neonatal.Assay2_new_bed_version_318_chip_v2_Auto_user_SN2.4.Neonatal.Assay2_new_bed_version_318_chip_v2_28.profile.txt
- outputONCOCNV copy 2/IonXpress_026_R_2013_10_18_01_30_51_user_SN2.4.Neonatal.Assay2_new_bed_version_318_chip_v2_Auto_user_SN2.4.Neonatal.Assay2_new_bed_version_318_chip_v2_28.summary.txt
- outputONCOCNV copy 2/IonXpress_027_R_2013_10_18_01_30_51_user_SN2.4.Neonatal.Assay2_new_bed_version_318_chip_v2_Auto_user_SN2.4.Neonatal.Assay2_new_bed_version_318_chip_v2_28.profile.png
- outputONCOCNV copy 2/IonXpress_027_R_2013_10_18_01_30_51_user_SN2.4.Neonatal.Assay2_new_bed_version_318_chip_v2_Auto_user_SN2.4.Neonatal.Assay2_new_bed_version_318_chip_v2_28.profile.txt
- outputONCOCNV copy 2/IonXpress_027_R_2013_10_18_01_30_51_user_SN2.4.Neonatal.Assay2_new_bed_version_318_chip_v2_Auto_user_SN2.4.Neonatal.Assay2_new_bed_version_318_chip_v2_28.summary.txt
- outputONCOCNV copy 2/IonXpress_028_R_2012_09_13_10_57_38_Sequoia_SN1.27.Run_21_Auto_Sequoia_SN1.27.Run_21_54.profile.png
- outputONCOCNV copy 2/IonXpress_028_R_2012_09_13_10_57_38_Sequoia_SN1.27.Run_21_Auto_Sequoia_SN1.27.Run_21_54.profile.txt
- outputONCOCNV copy 2/IonXpress_028_R_2012_09_13_10_57_38_Sequoia_SN1.27.Run_21_Auto_Sequoia_SN1.27.Run_21_54.summary.txt
- outputONCOCNV copy 2/IonXpress_028_R_2013_10_18_01_30_51_user_SN2.4.Neonatal.Assay2_new_bed_version_318_chip_v2_Auto_user_SN2.4.Neonatal.Assay2_new_bed_version_318_chip_v2_28.profile.png
- outputONCOCNV copy 2/IonXpress_028_R_2013_10_18_01_30_51_user_SN2.4.Neonatal.Assay2_new_bed_version_318_chip_v2_Auto_user_SN2.4.Neonatal.Assay2_new_bed_version_318_chip_v2_28.profile.txt
- outputONCOCNV copy 2/IonXpress_028_R_2013_10_18_01_30_51_user_SN2.4.Neonatal.Assay2_new_bed_version_318_chip_v2_Auto_user_SN2.4.Neonatal.Assay2_new_bed_version_318_chip_v2_28.summary.txt
- outputONCOCNV copy 2/IonXpress_030_R_2013_10_18_01_30_51_user_SN2.4.Neonatal.Assay2_new_bed_version_318_chip_v2_Auto_user_SN2.4.Neonatal.Assay2_new_bed_version_318_chip_v2_28.profile.png
- outputONCOCNV copy 2/IonXpress_030_R_2013_10_18_01_30_51_user_SN2.4.Neonatal.Assay2_new_bed_version_318_chip_v2_Auto_user_SN2.4.Neonatal.Assay2_new_bed_version_318_chip_v2_28.profile.txt
- outputONCOCNV copy 2/IonXpress_030_R_2013_10_18_01_30_51_user_SN2.4.Neonatal.Assay2_new_bed_version_318_chip_v2_Auto_user_SN2.4.Neonatal.Assay2_new_bed_version_318_chip_v2_28.summary.txt
- outputONCOCNV copy 2/IonXpress_032_R_2012_09_13_10_57_38_Sequoia_SN1.27.Run_21_Auto_Sequoia_SN1.27.Run_21_54.profile.png
- outputONCOCNV copy 2/IonXpress_032_R_2012_09_13_10_57_38_Sequoia_SN1.27.Run_21_Auto_Sequoia_SN1.27.Run_21_54.profile.txt
- outputONCOCNV copy 2/IonXpress_032_R_2012_09_13_10_57_38_Sequoia_SN1.27.Run_21_Auto_Sequoia_SN1.27.Run_21_54.summary.txt
- outputONCOCNV copy 2/IonXpress_039_R_2013_10_18_01_30_51_user_SN2.4.Neonatal.Assay2_new_bed_version_318_chip_v2_Auto_user_SN2.4.Neonatal.Assay2_new_bed_version_318_chip_v2_28.profile.png
- outputONCOCNV copy 2/IonXpress_039_R_2013_10_18_01_30_51_user_SN2.4.Neonatal.Assay2_new_bed_version_318_chip_v2_Auto_user_SN2.4.Neonatal.Assay2_new_bed_version_318_chip_v2_28.profile.txt
- outputONCOCNV copy 2/IonXpress_039_R_2013_10_18_01_30_51_user_SN2.4.Neonatal.Assay2_new_bed_version_318_chip_v2_Auto_user_SN2.4.Neonatal.Assay2_new_bed_version_318_chip_v2_28.summary.txt
- outputONCOCNV copy 2/IonXpress_040_R_2013_10_18_01_30_51_user_SN2.4.Neonatal.Assay2_new_bed_version_318_chip_v2_Auto_user_SN2.4.Neonatal.Assay2_new_bed_version_318_chip_v2_28.profile.png
- outputONCOCNV copy 2/IonXpress_040_R_2013_10_18_01_30_51_user_SN2.4.Neonatal.Assay2_new_bed_version_318_chip_v2_Auto_user_SN2.4.Neonatal.Assay2_new_bed_version_318_chip_v2_28.profile.txt
- outputONCOCNV copy 2/IonXpress_040_R_2013_10_18_01_30_51_user_SN2.4.Neonatal.Assay2_new_bed_version_318_chip_v2_Auto_user_SN2.4.Neonatal.Assay2_new_bed_version_318_chip_v2_28.summary.txt
- outputONCOCNV copy 2/IonXpress_041_R_2013_10_18_01_30_51_user_SN2.4.Neonatal.Assay2_new_bed_version_318_chip_v2_Auto_user_SN2.4.Neonatal.Assay2_new_bed_version_318_chip_v2_28.profile.png
- outputONCOCNV copy 2/IonXpress_041_R_2013_10_18_01_30_51_user_SN2.4.Neonatal.Assay2_new_bed_version_318_chip_v2_Auto_user_SN2.4.Neonatal.Assay2_new_bed_version_318_chip_v2_28.profile.txt
- outputONCOCNV copy 2/IonXpress_041_R_2013_10_18_01_30_51_user_SN2.4.Neonatal.Assay2_new_bed_version_318_chip_v2_Auto_user_SN2.4.Neonatal.Assay2_new_bed_version_318_chip_v2_28.summary.txt
- outputONCOCNV copy 2/IonXpress_042_R_2012_09_13_10_57_38_Sequoia_SN1.27.Run_21_Auto_Sequoia_SN1.27.Run_21_54.profile.png
- outputONCOCNV copy 2/IonXpress_042_R_2012_09_13_10_57_38_Sequoia_SN1.27.Run_21_Auto_Sequoia_SN1.27.Run_21_54.profile.txt
- outputONCOCNV copy 2/IonXpress_042_R_2012_09_13_10_57_38_Sequoia_SN1.27.Run_21_Auto_Sequoia_SN1.27.Run_21_54.summary.txt
- outputONCOCNV copy 2/IonXpress_042_R_2013_10_18_01_30_51_user_SN2.4.Neonatal.Assay2_new_bed_version_318_chip_v2_Auto_user_SN2.4.Neonatal.Assay2_new_bed_version_318_chip_v2_28.profile.png
- outputONCOCNV copy 2/IonXpress_042_R_2013_10_18_01_30_51_user_SN2.4.Neonatal.Assay2_new_bed_version_318_chip_v2_Auto_user_SN2.4.Neonatal.Assay2_new_bed_version_318_chip_v2_28.profile.txt
- outputONCOCNV copy 2/IonXpress_042_R_2013_10_18_01_30_51_user_SN2.4.Neonatal.Assay2_new_bed_version_318_chip_v2_Auto_user_SN2.4.Neonatal.Assay2_new_bed_version_318_chip_v2_28.summary.txt
- outputONCOCNV copy 2/IonXpress_043_R_2013_10_18_01_30_51_user_SN2.4.Neonatal.Assay2_new_bed_version_318_chip_v2_Auto_user_SN2.4.Neonatal.Assay2_new_bed_version_318_chip_v2_28.profile.png
- outputONCOCNV copy 2/IonXpress_043_R_2013_10_18_01_30_51_user_SN2.4.Neonatal.Assay2_new_bed_version_318_chip_v2_Auto_user_SN2.4.Neonatal.Assay2_new_bed_version_318_chip_v2_28.profile.txt
- outputONCOCNV copy 2/IonXpress_043_R_2013_10_18_01_30_51_user_SN2.4.Neonatal.Assay2_new_bed_version_318_chip_v2_Auto_user_SN2.4.Neonatal.Assay2_new_bed_version_318_chip_v2_28.summary.txt
- outputONCOCNV copy 2/IonXpress_044_R_2012_09_13_15_10_42_Sequoia_SN1.28.Run_22_Auto_Sequoia_SN1.28.Run_22_55.profile.png
- outputONCOCNV copy 2/IonXpress_044_R_2012_09_13_15_10_42_Sequoia_SN1.28.Run_22_Auto_Sequoia_SN1.28.Run_22_55.profile.txt
- outputONCOCNV copy 2/IonXpress_044_R_2012_09_13_15_10_42_Sequoia_SN1.28.Run_22_Auto_Sequoia_SN1.28.Run_22_55.summary.txt
- outputONCOCNV copy 2/IonXpress_044_R_2013_10_18_01_30_51_user_SN2.4.Neonatal.Assay2_new_bed_version_318_chip_v2_Auto_user_SN2.4.Neonatal.Assay2_new_bed_version_318_chip_v2_28.profile.png
- outputONCOCNV copy 2/IonXpress_044_R_2013_10_18_01_30_51_user_SN2.4.Neonatal.Assay2_new_bed_version_318_chip_v2_Auto_user_SN2.4.Neonatal.Assay2_new_bed_version_318_chip_v2_28.profile.txt
- outputONCOCNV copy 2/IonXpress_044_R_2013_10_18_01_30_51_user_SN2.4.Neonatal.Assay2_new_bed_version_318_chip_v2_Auto_user_SN2.4.Neonatal.Assay2_new_bed_version_318_chip_v2_28.summary.txt
- outputONCOCNV copy 2/IonXpress_045_R_2012_09_13_10_57_38_Sequoia_SN1.27.Run_21_Auto_Sequoia_SN1.27.Run_21_54.profile.png
- outputONCOCNV copy 2/IonXpress_045_R_2012_09_13_10_57_38_Sequoia_SN1.27.Run_21_Auto_Sequoia_SN1.27.Run_21_54.profile.txt
- outputONCOCNV copy 2/IonXpress_045_R_2012_09_13_10_57_38_Sequoia_SN1.27.Run_21_Auto_Sequoia_SN1.27.Run_21_54.summary.txt
- outputONCOCNV copy 2/IonXpress_046_R_2012_09_13_10_57_38_Sequoia_SN1.27.Run_21_Auto_Sequoia_SN1.27.Run_21_54.profile.png
- outputONCOCNV copy 2/IonXpress_046_R_2012_09_13_10_57_38_Sequoia_SN1.27.Run_21_Auto_Sequoia_SN1.27.Run_21_54.profile.txt
- outputONCOCNV copy 2/IonXpress_046_R_2012_09_13_10_57_38_Sequoia_SN1.27.Run_21_Auto_Sequoia_SN1.27.Run_21_54.summary.txt
- outputONCOCNV copy 2/IonXpress_047_R_2012_09_13_10_57_38_Sequoia_SN1.27.Run_21_Auto_Sequoia_SN1.27.Run_21_54.profile.png
- outputONCOCNV copy 2/IonXpress_047_R_2012_09_13_10_57_38_Sequoia_SN1.27.Run_21_Auto_Sequoia_SN1.27.Run_21_54.profile.txt
- outputONCOCNV copy 2/IonXpress_047_R_2012_09_13_10_57_38_Sequoia_SN1.27.Run_21_Auto_Sequoia_SN1.27.Run_21_54.summary.txt
- outputONCOCNV copy 2/MB.1.profile.png
- outputONCOCNV copy 2/MB.1.profile.txt
- outputONCOCNV copy 2/MB.1.summary.txt
- outputONCOCNV copy 2/MB.3.profile.png
- outputONCOCNV copy 2/MB.3.profile.txt
- outputONCOCNV copy 2/MB.3.summary.txt
- outputONCOCNV copy 2/target.bed
- outputONCOCNV copy 2/target.GC.txt
- outputONCOCNV copy 2/Test.output.txt
- outputONCOCNV copy 2/Test.stats.txt
- outputONCOCNV copy 2/X1599.1.1.profile.png
- outputONCOCNV copy 2/X1599.1.1.profile.txt
- outputONCOCNV copy 2/X1599.1.1.summary.txt
- outputONCOCNV copy 2/X1599.1.profile.png
- outputONCOCNV copy 2/X1599.1.profile.txt
- outputONCOCNV copy 2/X1599.1.summary.txt
- outputONCOCNV copy 2/X1602.1.1.profile.png
- outputONCOCNV copy 2/X1602.1.1.profile.txt
- outputONCOCNV copy 2/X1602.1.1.summary.txt
- outputONCOCNV copy 2/X1602.1.profile.png
- outputONCOCNV copy 2/X1602.1.profile.txt
- outputONCOCNV copy 2/X1602.1.summary.txt
- outputONCOCNV copy 2/X1642.1.1.profile.png
- outputONCOCNV copy 2/X1642.1.1.profile.txt
- outputONCOCNV copy 2/X1642.1.1.summary.txt
- outputONCOCNV copy 2/X1642.1.profile.png
- outputONCOCNV copy 2/X1642.1.profile.txt
- outputONCOCNV copy 2/X1642.1.summary.txt
- outputONCOCNV copy 2/X1666.1.1.profile.png
- outputONCOCNV copy 2/X1666.1.1.profile.txt
- outputONCOCNV copy 2/X1666.1.1.summary.txt
- outputONCOCNV copy 2/X1666.1.profile.png
- outputONCOCNV copy 2/X1666.1.profile.txt
- outputONCOCNV copy 2/X1666.1.summary.txt
- outputONCOCNV copy 2/X671.1.profile.png
- outputONCOCNV copy 2/X671.1.profile.txt
- outputONCOCNV copy 2/X671.1.summary.txt
- outputONCOCNV copy 2/X705.1.profile.png
- outputONCOCNV copy 2/X705.1.profile.txt
- outputONCOCNV copy 2/X705.1.summary.txt
- outputONCOCNV copy 2/X716.1.profile.png
- outputONCOCNV copy 2/X716.1.profile.txt
- outputONCOCNV copy 2/X716.1.summary.txt
- outputONCOCNV copy 2/X749.1.profile.png
- outputONCOCNV copy 2/X749.1.profile.txt
- outputONCOCNV copy 2/X749.1.summary.txt
- outputONCOCNV copy 2/X786.1.profile.png
- outputONCOCNV copy 2/X786.1.profile.txt
- outputONCOCNV copy 2/X786.1.summary.txt
- outputONCOCNV copy 2/X803.1.profile.png
- outputONCOCNV copy 2/X803.1.profile.txt
- outputONCOCNV copy 2/X803.1.summary.txt
- outputONCOCNV copy 2/X820.1.profile.png
- outputONCOCNV copy 2/X820.1.profile.txt
- outputONCOCNV copy 2/X820.1.summary.txt
- outputONCOCNV copy 2/X838.1.profile.png
- outputONCOCNV copy 2/X838.1.profile.txt
- outputONCOCNV copy 2/X838.1.summary.txt
- outputONCOCNV copy 2/X858.1.profile.png
- outputONCOCNV copy 2/X858.1.profile.txt
- outputONCOCNV copy 2/X858.1.summary.txt
- outputONCOCNV copy 2/X893.1.profile.png
- outputONCOCNV copy 2/X893.1.profile.txt
- outputONCOCNV copy 2/X893.1.summary.txt
- outputONCOCNV copy 2/X959.1.profile.png
- outputONCOCNV copy 2/X959.1.profile.txt
- outputONCOCNV copy 2/X959.1.summary.txt
- outputONCOCNV copy 2/X982.1.profile.png
- outputONCOCNV copy 2/X982.1.profile.txt
- outputONCOCNV copy 2/X982.1.summary.txt
