# Supplementary material for: A statistical approach to detection of copy number variations in PCR-enriched targeted sequencing data
Source: BMC Bioinformatics. 2016 Oct 22;17:429. doi: 10.1186/s12859-016-1272-6 (PMC5075217; doi:10.1186/s12859-016-1272-6)
Supplement: Additional file 6 — Archive with ONCOCNV results. Set of files (png plots and txt files) in zip archive that were provided by ONCOCNV after specificity and sensitivity testing. (ZIP 5007 kb) [file 12859_2016_1272_MOESM6_ESM.zip › outputONCOCNV copy 2/B03.profile.txt]

chr	start	end	gene	ID	ratio	predLargeSeg	segMean	predLargeCorrected	pvalRatioCorrected	perGeneEvaluation	pvalRatioGene	predPoint	predPointSusp	comments
chr7	117119899	117120067	CFTR	AMPL1380948435	0.0279792068726688	2	-0.0254061420798917	2	0.949050152213849	2	0.949050152213849	NA	NA	SegRatio=-0.03,AbsMeanSigma=0.79,pvalue=0.000793249254468398,pvalueTTest=0.0994572061772536,
chr7	117120062	117120193	CFTR	AMPL1380948436	-0.333600732165755	2	-0.0254061420798917	2	0.949050152213849	2	0.949050152213849	NA	NA	SegRatio=-0.03,AbsMeanSigma=0.79,pvalue=0.000793249254468398,pvalueTTest=0.0994572061772536,
chr7	117120192	117120274	CFTR	AMPL493118173	-0.0254061420798917	2	-0.0254061420798917	2	0.949050152213849	2	0.949050152213849	NA	NA	SegRatio=-0.03,AbsMeanSigma=0.79,pvalue=0.000793249254468398,pvalueTTest=0.0994572061772536,
chr7	117144240	117144352	CFTR	AMPL1316862546	-0.0639425298959973	2	-0.0254061420798917	2	0.949050152213849	2	0.949050152213849	NA	NA	SegRatio=-0.03,AbsMeanSigma=0.79,pvalue=0.000793249254468398,pvalueTTest=0.0994572061772536,
chr7	117144342	117144420	CFTR	AMPL3662351274	-0.213776779932086	2	-0.0254061420798917	2	0.949050152213849	2	0.949050152213849	NA	NA	SegRatio=-0.03,AbsMeanSigma=0.79,pvalue=0.000793249254468398,pvalueTTest=0.0994572061772536,
chr7	117148945	117149124	CFTR	AMPL1090131405	0.111248710844254	2	-0.0254061420798917	2	0.949050152213849	2	0.949050152213849	NA	NA	SegRatio=-0.03,AbsMeanSigma=0.79,pvalue=0.000793249254468398,pvalueTTest=0.0994572061772536,
chr7	117149124	117149294	CFTR	AMPL496812712	0.241491004318207	2	-0.0254061420798917	2	0.949050152213849	2	0.949050152213849	NA	NA	SegRatio=-0.03,AbsMeanSigma=0.79,pvalue=0.000793249254468398,pvalueTTest=0.0994572061772536,
chr7	117170900	117171022	CFTR	AMPL469286737	-0.00544893064449305	2	-0.0254061420798917	2	0.949050152213849	2	0.949050152213849	NA	NA	SegRatio=-0.03,AbsMeanSigma=0.79,pvalue=0.000793249254468398,pvalueTTest=0.0994572061772536,
chr7	117171020	117171189	CFTR	AMPL469324749	-0.219536089685885	2	-0.0254061420798917	2	0.949050152213849	2	0.949050152213849	NA	NA	SegRatio=-0.03,AbsMeanSigma=0.79,pvalue=0.000793249254468398,pvalueTTest=0.0994572061772536,
chr7	117174199	117174365	CFTR	AMPL844200061	NA	2	-0.0254061420798917	2	0.949050152213849	2	0.949050152213849	NA	NA	SegRatio=-0.03,AbsMeanSigma=0.79,pvalue=0.000793249254468398,pvalueTTest=0.0994572061772536,
chr7	117174365	117174460	CFTR	AMPL468748906	-0.499133594062479	2	-0.0254061420798917	2	0.949050152213849	2	0.949050152213849	NA	NA	SegRatio=-0.03,AbsMeanSigma=0.79,pvalue=0.000793249254468398,pvalueTTest=0.0994572061772536,
chr7	117175183	117175355	CFTR	AMPL467504527	-0.0435142093351475	2	-0.0254061420798917	2	0.949050152213849	2	0.949050152213849	NA	NA	SegRatio=-0.03,AbsMeanSigma=0.79,pvalue=0.000793249254468398,pvalueTTest=0.0994572061772536,
chr7	117175355	117175523	CFTR	AMPL467561353	-0.304614455022246	2	-0.0254061420798917	2	0.949050152213849	2	0.949050152213849	NA	NA	SegRatio=-0.03,AbsMeanSigma=0.79,pvalue=0.000793249254468398,pvalueTTest=0.0994572061772536,
chr7	117176519	117176660	CFTR	AMPL468865894	0.0485502749264735	2	-0.0254061420798917	2	0.949050152213849	2	0.949050152213849	NA	NA	SegRatio=-0.03,AbsMeanSigma=0.79,pvalue=0.000793249254468398,pvalueTTest=0.0994572061772536,
chr7	117176651	117176786	CFTR	AMPL468874944	-0.103786020176019	2	-0.0254061420798917	2	0.949050152213849	2	0.949050152213849	NA	NA	SegRatio=-0.03,AbsMeanSigma=0.79,pvalue=0.000793249254468398,pvalueTTest=0.0994572061772536,
chr7	117180175	117180248	CFTR	AMPL556296474	0.0433889570850395	2	-0.0254061420798917	2	0.949050152213849	2	0.949050152213849	NA	NA	SegRatio=-0.03,AbsMeanSigma=0.79,pvalue=0.000793249254468398,pvalueTTest=0.0994572061772536,
chr7	117180248	117180361	CFTR	AMPL3662363979	0.106852816941871	2	-0.0254061420798917	2	0.949050152213849	2	0.949050152213849	NA	NA	SegRatio=-0.03,AbsMeanSigma=0.79,pvalue=0.000793249254468398,pvalueTTest=0.0994572061772536,
chr7	117180361	117180458	CFTR	AMPL468184487	-0.811263917607181	2	0.00466718889018481	2	0.949050152213849	2	0.949050152213849	q-value=1.06723218660547e-09, copies=1	NA	SegRatio=0,AbsMeanSigma=0.2,pvalue=0.151729785966274,pvalueTTest=0.659614353284035,
chr7	117182013	117182127	CFTR	AMPL3755398942	-1.12751261241699	2	0.00466718889018481	2	0.949050152213849	2	0.949050152213849	NA	NA	SegRatio=0,AbsMeanSigma=0.2,pvalue=0.151729785966274,pvalueTTest=0.659614353284035,
chr7	117182127	117182221	CFTR	AMPL3713721021	-0.117821225631008	2	0.00466718889018481	2	0.949050152213849	2	0.949050152213849	NA	NA	SegRatio=0,AbsMeanSigma=0.2,pvalue=0.151729785966274,pvalueTTest=0.659614353284035,
chr7	117188605	117188778	CFTR	AMPL3849093081	0.235901943449509	2	0.00466718889018481	2	0.949050152213849	2	0.949050152213849	q-value=6.20045650929299e-81, copies=2.5	NA	SegRatio=0,AbsMeanSigma=0.2,pvalue=0.151729785966274,pvalueTTest=0.659614353284035,
chr7	117188898	117189021	CFTR	AMPL477617595	0.0571421066877786	2	0.00466718889018481	2	0.949050152213849	2	0.949050152213849	NA	NA	SegRatio=0,AbsMeanSigma=0.2,pvalue=0.151729785966274,pvalueTTest=0.659614353284035,
chr7	117189018	117189174	CFTR	AMPL1758041121	0.000452713345392833	2	0.00466718889018481	2	0.949050152213849	2	0.949050152213849	NA	NA	SegRatio=0,AbsMeanSigma=0.2,pvalue=0.151729785966274,pvalueTTest=0.659614353284035,
chr7	117199494	117199585	CFTR	AMPL3662352593	-0.133717338782902	2	0.00466718889018481	2	0.949050152213849	2	0.949050152213849	NA	NA	SegRatio=0,AbsMeanSigma=0.2,pvalue=0.151729785966274,pvalueTTest=0.659614353284035,
chr7	117199585	117199733	CFTR	AMPL712350278	0.0680914250980803	2	0.00466718889018481	2	0.949050152213849	2	0.949050152213849	NA	NA	SegRatio=0,AbsMeanSigma=0.2,pvalue=0.151729785966274,pvalueTTest=0.659614353284035,
chr7	117227745	117227913	CFTR	AMPL3687801190	-0.174889108934576	2	0.00466718889018481	2	0.949050152213849	2	0.949050152213849	NA	NA	SegRatio=0,AbsMeanSigma=0.2,pvalue=0.151729785966274,pvalueTTest=0.659614353284035,
chr7	117229500	117229593	intron	AMPL4119989318	-0.465642248172326	2	0.00466718889018481	2	0.485050383342187	2	0.485050383342187	NA	NA	SegRatio=0,AbsMeanSigma=0.2,pvalue=0.151729785966274,pvalueTTest=0.659614353284035,
chr7	117230377	117230543	CFTR	AMPL468091028	-0.186483107117595	2	0.00466718889018481	2	0.949050152213849	2	0.949050152213849	NA	NA	SegRatio=0,AbsMeanSigma=0.2,pvalue=0.151729785966274,pvalueTTest=0.659614353284035,
chr7	117231824	117231993	CFTR	AMPL474961767	NA	2	0.00466718889018481	2	0.949050152213849	2	0.949050152213849	NA	NA	SegRatio=0,AbsMeanSigma=0.2,pvalue=0.151729785966274,pvalueTTest=0.659614353284035,
chr7	117232001	117232109	CFTR	AMPL3662358230	0.13388240654991	2	0.00466718889018481	2	0.949050152213849	2	0.949050152213849	NA	NA	SegRatio=0,AbsMeanSigma=0.2,pvalue=0.151729785966274,pvalueTTest=0.659614353284035,
chr7	117232109	117232280	CFTR	AMPL468866489	0.0280443763247727	2	0.00466718889018481	2	0.949050152213849	2	0.949050152213849	NA	NA	SegRatio=0,AbsMeanSigma=0.2,pvalue=0.151729785966274,pvalueTTest=0.659614353284035,
chr7	117232270	117232434	CFTR	AMPL468922661	-0.19165540947971	2	0.00466718889018481	2	0.949050152213849	2	0.949050152213849	NA	NA	SegRatio=0,AbsMeanSigma=0.2,pvalue=0.151729785966274,pvalueTTest=0.659614353284035,
chr7	117232434	117232539	CFTR	AMPL3662384424	-0.249374729053222	2	0.00466718889018481	2	0.949050152213849	2	0.949050152213849	NA	NA	SegRatio=0,AbsMeanSigma=0.2,pvalue=0.151729785966274,pvalueTTest=0.659614353284035,
chr7	117232539	117232720	CFTR	AMPL1488881666	0.0230643198639769	2	0.00466718889018481	2	0.949050152213849	2	0.949050152213849	NA	NA	SegRatio=0,AbsMeanSigma=0.2,pvalue=0.151729785966274,pvalueTTest=0.659614353284035,
chr7	117234940	117235038	CFTR	AMPL3533204248	-0.0359383262139096	2	0.00466718889018481	2	0.949050152213849	2	0.949050152213849	NA	NA	SegRatio=0,AbsMeanSigma=0.2,pvalue=0.151729785966274,pvalueTTest=0.659614353284035,
chr7	117235038	117235148	CFTR	AMPL3539368019	0.412154359351278	2	0.00466718889018481	2	0.949050152213849	2	0.949050152213849	NA	NA	SegRatio=0,AbsMeanSigma=0.2,pvalue=0.151729785966274,pvalueTTest=0.659614353284035,
chr7	117242832	117243009	CFTR	AMPL468425396	0.124744420153312	2	0.00466718889018481	2	0.949050152213849	2	0.949050152213849	NA	NA	SegRatio=0,AbsMeanSigma=0.2,pvalue=0.151729785966274,pvalueTTest=0.659614353284035,
chr7	117243561	117243680	CFTR	AMPL1314131500	-0.0596356573646651	2	0.00466718889018481	2	0.949050152213849	2	0.949050152213849	NA	NA	SegRatio=0,AbsMeanSigma=0.2,pvalue=0.151729785966274,pvalueTTest=0.659614353284035,
chr7	117243680	117243850	CFTR	AMPL1350926834	-0.135043800856415	2	0.00466718889018481	2	0.949050152213849	2	0.949050152213849	NA	NA	SegRatio=0,AbsMeanSigma=0.2,pvalue=0.151729785966274,pvalueTTest=0.659614353284035,
chr7	117246626	117246753	CFTR	AMPL467500449	0.125241729726924	2	0.00466718889018481	2	0.949050152213849	2	0.949050152213849	NA	NA	SegRatio=0,AbsMeanSigma=0.2,pvalue=0.151729785966274,pvalueTTest=0.659614353284035,
chr7	117246740	117246889	CFTR	AMPL1317650819	-0.0454785738642147	2	0.00466718889018481	2	0.949050152213849	2	0.949050152213849	NA	NA	SegRatio=0,AbsMeanSigma=0.2,pvalue=0.151729785966274,pvalueTTest=0.659614353284035,
chr7	117250552	117250723	CFTR	AMPL467096662	0.0241389319013744	2	0.00466718889018481	2	0.949050152213849	2	0.949050152213849	NA	NA	SegRatio=0,AbsMeanSigma=0.2,pvalue=0.151729785966274,pvalueTTest=0.659614353284035,
chr7	117251505	117251662	CFTR	AMPL1489275007	0.449182040839986	2	0.00466718889018481	2	0.949050152213849	2	0.949050152213849	NA	NA	SegRatio=0,AbsMeanSigma=0.2,pvalue=0.151729785966274,pvalueTTest=0.659614353284035,
chr7	117251662	117251813	CFTR	AMPL1489330457	0.0106786249549058	2	0.00466718889018481	2	0.949050152213849	2	0.949050152213849	NA	NA	SegRatio=0,AbsMeanSigma=0.2,pvalue=0.151729785966274,pvalueTTest=0.659614353284035,
chr7	117251782	117251855	CFTR	AMPL1524050819	0.121096291880253	2	0.00466718889018481	2	0.949050152213849	2	0.949050152213849	NA	NA	SegRatio=0,AbsMeanSigma=0.2,pvalue=0.151729785966274,pvalueTTest=0.659614353284035,
chr7	117254598	117254679	CFTR	AMPL3608012462	-0.0782417088239603	2	0.00466718889018481	2	0.949050152213849	2	0.949050152213849	NA	NA	SegRatio=0,AbsMeanSigma=0.2,pvalue=0.151729785966274,pvalueTTest=0.659614353284035,
chr7	117254674	117254747	CFTR	AMPL3662363743	0.0554561190218267	2	0.00466718889018481	2	0.949050152213849	2	0.949050152213849	NA	NA	SegRatio=0,AbsMeanSigma=0.2,pvalue=0.151729785966274,pvalueTTest=0.659614353284035,
chr7	117267462	117267600	CFTR	AMPL468021362	0.116086804529295	2	0.00466718889018481	2	0.949050152213849	2	0.949050152213849	NA	NA	SegRatio=0,AbsMeanSigma=0.2,pvalue=0.151729785966274,pvalueTTest=0.659614353284035,
chr7	117267600	117267684	CFTR	AMPL468048766	-0.168480090940879	2	0.00466718889018481	2	0.949050152213849	2	0.949050152213849	NA	NA	SegRatio=0,AbsMeanSigma=0.2,pvalue=0.151729785966274,pvalueTTest=0.659614353284035,
chr7	117267684	117267830	CFTR	AMPL1350926836	-0.372439308334863	2	0.00466718889018481	2	0.949050152213849	2	0.949050152213849	NA	NA	SegRatio=0,AbsMeanSigma=0.2,pvalue=0.151729785966274,pvalueTTest=0.659614353284035,
chr7	117279953	117280114	CFTR	AMPL612960517	-0.0801023397694482	2	0.00466718889018481	2	0.949050152213849	2	0.949050152213849	NA	NA	SegRatio=0,AbsMeanSigma=0.2,pvalue=0.151729785966274,pvalueTTest=0.659614353284035,
chr7	117282452	117282593	CFTR	AMPL3687804467	0.0896062036913555	2	0.00466718889018481	2	0.949050152213849	2	0.949050152213849	NA	NA	SegRatio=0,AbsMeanSigma=0.2,pvalue=0.151729785966274,pvalueTTest=0.659614353284035,
chr7	117282593	117282768	CFTR	AMPL469390256	0.163705143947391	2	0.00466718889018481	2	0.949050152213849	2	0.949050152213849	NA	NA	SegRatio=0,AbsMeanSigma=0.2,pvalue=0.151729785966274,pvalueTTest=0.659614353284035,
chr7	117292788	117292952	CFTR	AMPL469294494	-1.33717360844301	2	0.00466718889018481	2	0.949050152213849	2	0.949050152213849	q-value=3.46117825312213e-05, copies=0.5	NA	SegRatio=0,AbsMeanSigma=0.2,pvalue=0.151729785966274,pvalueTTest=0.659614353284035,
chr7	117292952	117293126	CFTR	AMPL476533235	0.0500752160206194	2	0.00466718889018481	2	0.949050152213849	2	0.949050152213849	NA	NA	SegRatio=0,AbsMeanSigma=0.2,pvalue=0.151729785966274,pvalueTTest=0.659614353284035,
chr7	117304588	117304761	CFTR	AMPL1350926835	0.578482990388372	2	0.00466718889018481	2	0.949050152213849	2	0.949050152213849	NA	NA	SegRatio=0,AbsMeanSigma=0.2,pvalue=0.151729785966274,pvalueTTest=0.659614353284035,
chr7	117304761	117304927	CFTR	AMPL469937071	-0.0438310124847607	2	0.00466718889018481	2	0.949050152213849	2	0.949050152213849	NA	NA	SegRatio=0,AbsMeanSigma=0.2,pvalue=0.151729785966274,pvalueTTest=0.659614353284035,
chr7	117305494	117305594	CFTR	AMPL647810578	-0.0512720781329024	2	0.00466718889018481	2	0.949050152213849	2	0.949050152213849	NA	NA	SegRatio=0,AbsMeanSigma=0.2,pvalue=0.151729785966274,pvalueTTest=0.659614353284035,
chr7	117305594	117305680	CFTR	AMPL3687791484	0.191891849025095	2	0.00466718889018481	2	0.949050152213849	2	0.949050152213849	NA	NA	SegRatio=0,AbsMeanSigma=0.2,pvalue=0.151729785966274,pvalueTTest=0.659614353284035,
chr7	117306844	117307010	CFTR	AMPL1091210890	-0.106231589954928	2	0.00466718889018481	2	0.949050152213849	2	0.949050152213849	NA	NA	SegRatio=0,AbsMeanSigma=0.2,pvalue=0.151729785966274,pvalueTTest=0.659614353284035,
chr7	117307008	117307185	CFTR	AMPL3848836362	-0.0725598179678679	2	0.00466718889018481	2	0.949050152213849	2	0.949050152213849	NA	NA	SegRatio=0,AbsMeanSigma=0.2,pvalue=0.151729785966274,pvalueTTest=0.659614353284035,
chr7	117307183	117307354	CFTR	AMPL3848864558	0.042936835398394	2	0.00466718889018481	2	0.949050152213849	2	0.949050152213849	NA	NA	SegRatio=0,AbsMeanSigma=0.2,pvalue=0.151729785966274,pvalueTTest=0.659614353284035,
chr7	117307353	117307519	CFTR	AMPL497774927	-0.00665456172325231	2	0.00466718889018481	2	0.949050152213849	2	0.949050152213849	NA	NA	SegRatio=0,AbsMeanSigma=0.2,pvalue=0.151729785966274,pvalueTTest=0.659614353284035,
chr7	117307518	117307668	CFTR	AMPL3848886907	0.17103418935615	2	0.00466718889018481	2	0.949050152213849	2	0.949050152213849	NA	NA	SegRatio=0,AbsMeanSigma=0.2,pvalue=0.151729785966274,pvalueTTest=0.659614353284035,
chr7	117307666	117307801	CFTR	AMPL492300506	-0.0437731391780036	2	0.00466718889018481	2	0.949050152213849	2	0.949050152213849	NA	NA	SegRatio=0,AbsMeanSigma=0.2,pvalue=0.151729785966274,pvalueTTest=0.659614353284035,
chr7	117307801	117307960	CFTR	AMPL3848900251	0.00466718889018481	2	0.00466718889018481	2	0.949050152213849	2	0.949050152213849	NA	NA	SegRatio=0,AbsMeanSigma=0.2,pvalue=0.151729785966274,pvalueTTest=0.659614353284035,
chr7	117307960	117308127	CFTR	AMPL3848829546	-0.0892941086733482	2	0.00466718889018481	2	0.949050152213849	2	0.949050152213849	NA	NA	SegRatio=0,AbsMeanSigma=0.2,pvalue=0.151729785966274,pvalueTTest=0.659614353284035,
chr7	117308127	117308217	CFTR	AMPL1486309394	0.0896651592243604	2	0.00466718889018481	2	0.949050152213849	2	0.949050152213849	NA	NA	SegRatio=0,AbsMeanSigma=0.2,pvalue=0.151729785966274,pvalueTTest=0.659614353284035,
chr7	117308443	117308519	CFTR	AMPL1380948432	-0.00902808526980232	2	0.00466718889018481	2	0.949050152213849	2	0.949050152213849	NA	NA	SegRatio=0,AbsMeanSigma=0.2,pvalue=0.151729785966274,pvalueTTest=0.659614353284035,
chr7	117308502	117308594	CFTR	AMPL3848851241	NA	2	0.00466718889018481	2	0.949050152213849	2	0.949050152213849	NA	NA	SegRatio=0,AbsMeanSigma=0.2,pvalue=0.151729785966274,pvalueTTest=0.659614353284035,
chr7	117308594	117308719	CFTR	AMPL3848859657	0.153205249185584	2	0.00466718889018481	2	0.949050152213849	2	0.949050152213849	NA	NA	SegRatio=0,AbsMeanSigma=0.2,pvalue=0.151729785966274,pvalueTTest=0.659614353284035,
chr9	34646542	34646714	GALT	AMPL712468205	NA	2	-0.0151272649775545	2	0.759156757682543	2	0.759156757682543	NA	NA	SegRatio=-0.02,AbsMeanSigma=0.05,pvalue=0.804321604709162,pvalueTTest=0.759156757682543,
chr9	34646713	34646892	GALT	AMPL807033687	-0.0975644805897895	2	-0.0151272649775545	2	0.759156757682543	2	0.759156757682543	NA	NA	SegRatio=-0.02,AbsMeanSigma=0.05,pvalue=0.804321604709162,pvalueTTest=0.759156757682543,
chr9	34646880	34647060	GALT	AMPL807051270	-0.0734357340223323	2	-0.0151272649775545	2	0.759156757682543	2	0.759156757682543	NA	NA	SegRatio=-0.02,AbsMeanSigma=0.05,pvalue=0.804321604709162,pvalueTTest=0.759156757682543,
chr9	34647058	34647205	GALT	AMPL623733836	-0.195206476391218	2	-0.0151272649775545	2	0.759156757682543	2	0.759156757682543	NA	NA	SegRatio=-0.02,AbsMeanSigma=0.05,pvalue=0.804321604709162,pvalueTTest=0.759156757682543,
chr9	34647198	34647344	GALT	AMPL3848826648	-0.0276627689041486	2	-0.0151272649775545	2	0.759156757682543	2	0.759156757682543	NA	NA	SegRatio=-0.02,AbsMeanSigma=0.05,pvalue=0.804321604709162,pvalueTTest=0.759156757682543,
chr9	34647344	34647522	GALT	AMPL3848835399	-0.0869059224225452	2	-0.0151272649775545	2	0.759156757682543	2	0.759156757682543	NA	NA	SegRatio=-0.02,AbsMeanSigma=0.05,pvalue=0.804321604709162,pvalueTTest=0.759156757682543,
chr9	34647522	34647639	GALT	AMPL1496130655	0.225943221407121	2	-0.0151272649775545	2	0.759156757682543	2	0.759156757682543	NA	NA	SegRatio=-0.02,AbsMeanSigma=0.05,pvalue=0.804321604709162,pvalueTTest=0.759156757682543,
chr9	34647639	34647726	GALT	AMPL868171912	0.1118260474339	2	-0.0151272649775545	2	0.759156757682543	2	0.759156757682543	NA	NA	SegRatio=-0.02,AbsMeanSigma=0.05,pvalue=0.804321604709162,pvalueTTest=0.759156757682543,
chr9	34647726	34647898	GALT	AMPL556199792	0.0252020005092198	2	-0.0151272649775545	2	0.759156757682543	2	0.759156757682543	NA	NA	SegRatio=-0.02,AbsMeanSigma=0.05,pvalue=0.804321604709162,pvalueTTest=0.759156757682543,
chr9	34647893	34648071	GALT	AMPL3848847770	-0.0301454299461492	2	-0.0151272649775545	2	0.759156757682543	2	0.759156757682543	NA	NA	SegRatio=-0.02,AbsMeanSigma=0.05,pvalue=0.804321604709162,pvalueTTest=0.759156757682543,
chr9	34648069	34648240	GALT	AMPL556343103	-0.0151272649775545	2	-0.0151272649775545	2	0.759156757682543	2	0.759156757682543	NA	NA	SegRatio=-0.02,AbsMeanSigma=0.05,pvalue=0.804321604709162,pvalueTTest=0.759156757682543,
chr9	34648240	34648341	GALT	AMPL623737664	0.0249400567437168	2	-0.0151272649775545	2	0.759156757682543	2	0.759156757682543	NA	NA	SegRatio=-0.02,AbsMeanSigma=0.05,pvalue=0.804321604709162,pvalueTTest=0.759156757682543,
chr9	34648336	34648497	GALT	AMPL623762017	-0.0675849846892986	2	-0.0151272649775545	2	0.759156757682543	2	0.759156757682543	NA	NA	SegRatio=-0.02,AbsMeanSigma=0.05,pvalue=0.804321604709162,pvalueTTest=0.759156757682543,
chr9	34648510	34648681	GALT	AMPL3848901604	0.0398788817603814	2	-0.0151272649775545	2	0.759156757682543	2	0.759156757682543	NA	NA	SegRatio=-0.02,AbsMeanSigma=0.05,pvalue=0.804321604709162,pvalueTTest=0.759156757682543,
chr9	34648690	34648810	GALT	AMPL3848818879	-0.0136811305685145	2	-0.0151272649775545	2	0.759156757682543	2	0.759156757682543	NA	NA	SegRatio=-0.02,AbsMeanSigma=0.05,pvalue=0.804321604709162,pvalueTTest=0.759156757682543,
chr9	34648807	34648943	GALT	AMPL623750282	0.268442637965383	2	-0.0151272649775545	2	0.759156757682543	2	0.759156757682543	NA	NA	SegRatio=-0.02,AbsMeanSigma=0.05,pvalue=0.804321604709162,pvalueTTest=0.759156757682543,
chr9	34648939	34649017	GALT	AMPL3848843653	0.00992858475626215	2	-0.0151272649775545	2	0.759156757682543	2	0.759156757682543	NA	NA	SegRatio=-0.02,AbsMeanSigma=0.05,pvalue=0.804321604709162,pvalueTTest=0.759156757682543,
chr9	34649016	34649170	GALT	AMPL3848851345	0.0189519058282712	2	-0.0151272649775545	2	0.759156757682543	2	0.759156757682543	NA	NA	SegRatio=-0.02,AbsMeanSigma=0.05,pvalue=0.804321604709162,pvalueTTest=0.759156757682543,
chr9	34649168	34649344	GALT	AMPL1371818357	-0.0712427451094474	2	-0.0151272649775545	2	0.759156757682543	2	0.759156757682543	NA	NA	SegRatio=-0.02,AbsMeanSigma=0.05,pvalue=0.804321604709162,pvalueTTest=0.759156757682543,
chr9	34649344	34649511	GALT	AMPL3848885846	-0.117710353717322	2	-0.0151272649775545	2	0.759156757682543	2	0.759156757682543	NA	NA	SegRatio=-0.02,AbsMeanSigma=0.05,pvalue=0.804321604709162,pvalueTTest=0.759156757682543,
chr9	34649511	34649646	GALT	AMPL3848895636	-0.0399618504589583	2	-0.0151272649775545	2	0.759156757682543	2	0.759156757682543	NA	NA	SegRatio=-0.02,AbsMeanSigma=0.05,pvalue=0.804321604709162,pvalueTTest=0.759156757682543,
chr9	34649641	34649818	GALT	AMPL3848812411	-0.0206598287537198	2	-0.0151272649775545	2	0.759156757682543	2	0.759156757682543	NA	NA	SegRatio=-0.02,AbsMeanSigma=0.05,pvalue=0.804321604709162,pvalueTTest=0.759156757682543,
chr9	34649817	34649982	GALT	AMPL3848835912	-0.0424878294196909	2	-0.0151272649775545	2	0.759156757682543	2	0.759156757682543	NA	NA	SegRatio=-0.02,AbsMeanSigma=0.05,pvalue=0.804321604709162,pvalueTTest=0.759156757682543,
chr9	34650315	34650399	GALT	AMPL3848889350	0.195239786317633	2	-0.0151272649775545	2	0.759156757682543	2	0.759156757682543	NA	NA	SegRatio=-0.02,AbsMeanSigma=0.05,pvalue=0.804321604709162,pvalueTTest=0.759156757682543,
chr9	34650398	34650478	GALT	AMPL2782134136	0.16469669945057	2	-0.0151272649775545	2	0.759156757682543	2	0.759156757682543	NA	NA	SegRatio=-0.02,AbsMeanSigma=0.05,pvalue=0.804321604709162,pvalueTTest=0.759156757682543,
chr9	34650478	34650595	GALT	AMPL1496755741	-0.113403039726144	2	-0.0151272649775545	2	0.759156757682543	2	0.759156757682543	NA	NA	SegRatio=-0.02,AbsMeanSigma=0.05,pvalue=0.804321604709162,pvalueTTest=0.759156757682543,
chr12	103232062	103232227	PAH	AMPL811140534	-0.286411760913701	2	0.037464894322153	2	0.327596680988108	2	0.327596680988108	NA	NA	SegRatio=0.04,AbsMeanSigma=0.17,pvalue=0.383599438341204,pvalueTTest=0.397115845457761,
chr12	103232222	103232291	PAH	AMPL811141827	NA	2	0.037464894322153	2	0.327596680988108	2	0.327596680988108	NA	NA	SegRatio=0.04,AbsMeanSigma=0.17,pvalue=0.383599438341204,pvalueTTest=0.397115845457761,
chr12	103232441	103232565	PAH	AMPL3699300740	-0.508292867721255	2	0.037464894322153	2	0.327596680988108	2	0.327596680988108	NA	NA	SegRatio=0.04,AbsMeanSigma=0.17,pvalue=0.383599438341204,pvalueTTest=0.397115845457761,
chr12	103232551	103232666	PAH	AMPL1497161003	0.0804451854137949	2	0.037464894322153	2	0.327596680988108	2	0.327596680988108	NA	NA	SegRatio=0.04,AbsMeanSigma=0.17,pvalue=0.383599438341204,pvalueTTest=0.397115845457761,
chr12	103232661	103232820	PAH	AMPL811143696	0.0379638152416772	2	0.037464894322153	2	0.327596680988108	2	0.327596680988108	NA	NA	SegRatio=0.04,AbsMeanSigma=0.17,pvalue=0.383599438341204,pvalueTTest=0.397115845457761,
chr12	103232765	103232895	PAH	AMPL811145968	0.220226926773093	2	0.037464894322153	2	0.327596680988108	2	0.327596680988108	NA	NA	SegRatio=0.04,AbsMeanSigma=0.17,pvalue=0.383599438341204,pvalueTTest=0.397115845457761,
chr12	103232895	103233035	PAH	AMPL659794021	-0.08148577225589	2	0.037464894322153	2	0.327596680988108	2	0.327596680988108	NA	NA	SegRatio=0.04,AbsMeanSigma=0.17,pvalue=0.383599438341204,pvalueTTest=0.397115845457761,
chr12	103234142	103234318	PAH	AMPL3848753200	0.0375288454625183	2	0.037464894322153	2	0.327596680988108	2	0.327596680988108	NA	NA	SegRatio=0.04,AbsMeanSigma=0.17,pvalue=0.383599438341204,pvalueTTest=0.397115845457761,
chr12	103237301	103237409	PAH	AMPL663072267	0.188973680079157	2	0.037464894322153	2	0.327596680988108	2	0.327596680988108	NA	NA	SegRatio=0.04,AbsMeanSigma=0.17,pvalue=0.383599438341204,pvalueTTest=0.397115845457761,
chr12	103237409	103237584	PAH	AMPL663100272	-0.21315169182948	2	0.037464894322153	2	0.327596680988108	2	0.327596680988108	NA	NA	SegRatio=0.04,AbsMeanSigma=0.17,pvalue=0.383599438341204,pvalueTTest=0.397115845457761,
chr12	103237954	103238083	PAH	AMPL868016102	-0.169696434696698	2	0.037464894322153	2	0.327596680988108	2	0.327596680988108	NA	NA	SegRatio=0.04,AbsMeanSigma=0.17,pvalue=0.383599438341204,pvalueTTest=0.397115845457761,
chr12	103238083	103238220	PAH	AMPL658783041	-0.0530824157605202	2	0.037464894322153	2	0.327596680988108	2	0.327596680988108	NA	NA	SegRatio=0.04,AbsMeanSigma=0.17,pvalue=0.383599438341204,pvalueTTest=0.397115845457761,
chr12	103240620	103240773	PAH	AMPL659377496	-0.26120799822082	2	0.037464894322153	2	0.327596680988108	2	0.327596680988108	NA	NA	SegRatio=0.04,AbsMeanSigma=0.17,pvalue=0.383599438341204,pvalueTTest=0.397115845457761,
chr12	103245412	103245591	PAH	AMPL556370172	0.00462502862606569	2	0.037464894322153	2	0.327596680988108	2	0.327596680988108	NA	NA	SegRatio=0.04,AbsMeanSigma=0.17,pvalue=0.383599438341204,pvalueTTest=0.397115845457761,
chr12	103246570	103246749	PAH	AMPL556350401	-0.0190578836310488	2	0.037464894322153	2	0.327596680988108	2	0.327596680988108	NA	NA	SegRatio=0.04,AbsMeanSigma=0.17,pvalue=0.383599438341204,pvalueTTest=0.397115845457761,
chr12	103248833	103248985	PAH	AMPL812248025	0.114834451873845	2	0.037464894322153	2	0.327596680988108	2	0.327596680988108	NA	NA	SegRatio=0.04,AbsMeanSigma=0.17,pvalue=0.383599438341204,pvalueTTest=0.397115845457761,
chr12	103248985	103249122	PAH	AMPL658674329	0.0849382189303687	2	0.037464894322153	2	0.327596680988108	2	0.327596680988108	NA	NA	SegRatio=0.04,AbsMeanSigma=0.17,pvalue=0.383599438341204,pvalueTTest=0.397115845457761,
chr12	103260314	103260494	PAH	AMPL658804790	-0.205559575773718	2	0.037464894322153	2	0.327596680988108	2	0.327596680988108	NA	NA	SegRatio=0.04,AbsMeanSigma=0.17,pvalue=0.383599438341204,pvalueTTest=0.397115845457761,
chr12	103271164	103271270	PAH	AMPL661534109	0.172061817711034	2	0.037464894322153	2	0.327596680988108	2	0.327596680988108	NA	NA	SegRatio=0.04,AbsMeanSigma=0.17,pvalue=0.383599438341204,pvalueTTest=0.397115845457761,
chr12	103271270	103271384	PAH	AMPL661570029	NA	2	0.037464894322153	2	0.327596680988108	2	0.327596680988108	NA	NA	SegRatio=0.04,AbsMeanSigma=0.17,pvalue=0.383599438341204,pvalueTTest=0.397115845457761,
chr12	103288475	103288574	PAH	AMPL3699214840	0.037464894322153	2	0.037464894322153	2	0.327596680988108	2	0.327596680988108	NA	NA	SegRatio=0.04,AbsMeanSigma=0.17,pvalue=0.383599438341204,pvalueTTest=0.397115845457761,
chr12	103288574	103288725	PAH	AMPL659619504	0.0443090515456684	2	0.037464894322153	2	0.327596680988108	2	0.327596680988108	NA	NA	SegRatio=0.04,AbsMeanSigma=0.17,pvalue=0.383599438341204,pvalueTTest=0.397115845457761,
chr12	103306535	103306705	PAH	AMPL556186951	-0.103744582173454	2	0.037464894322153	2	0.327596680988108	2	0.327596680988108	NA	NA	SegRatio=0.04,AbsMeanSigma=0.17,pvalue=0.383599438341204,pvalueTTest=0.397115845457761,
chr12	103310767	103310940	PAH	AMPL663779199	-0.141080027686811	2	0.037464894322153	2	0.327596680988108	2	0.327596680988108	NA	NA	SegRatio=0.04,AbsMeanSigma=0.17,pvalue=0.383599438341204,pvalueTTest=0.397115845457761,
chr12	103310940	103311077	PAH	AMPL812518150	-0.135849141517991	2	0.037464894322153	2	0.327596680988108	2	0.327596680988108	NA	NA	SegRatio=0.04,AbsMeanSigma=0.17,pvalue=0.383599438341204,pvalueTTest=0.397115845457761,
chr12	103311073	103311261	PAH	AMPL812522983	NA	2	0.037464894322153	2	0.327596680988108	2	0.327596680988108	NA	NA	SegRatio=0.04,AbsMeanSigma=0.17,pvalue=0.383599438341204,pvalueTTest=0.397115845457761,
chr12	103311261	103311417	PAH	AMPL811679394	-0.0171411123758919	2	0.037464894322153	2	0.327596680988108	2	0.327596680988108	NA	NA	SegRatio=0.04,AbsMeanSigma=0.17,pvalue=0.383599438341204,pvalueTTest=0.397115845457761,
