# Supplementary material for: A statistical approach to detection of copy number variations in PCR-enriched targeted sequencing data
Source: BMC Bioinformatics. 2016 Oct 22;17:429. doi: 10.1186/s12859-016-1272-6 (PMC5075217; doi:10.1186/s12859-016-1272-6)
Supplement: Additional file 6 — Archive with ONCOCNV results. Set of files (png plots and txt files) in zip archive that were provided by ONCOCNV after specificity and sensitivity testing. (ZIP 5007 kb) [file 12859_2016_1272_MOESM6_ESM.zip › outputONCOCNV copy 2/B05.profile.txt]

chr	start	end	gene	ID	ratio	predLargeSeg	segMean	predLargeCorrected	pvalRatioCorrected	perGeneEvaluation	pvalRatioGene	predPoint	predPointSusp	comments
chr7	117119899	117120067	CFTR	AMPL1380948435	0.070445386566465	2	-0.0161265661638321	2	0.779909499957648	2	0.779909499957648	NA	NA	SegRatio=-0.02,AbsMeanSigma=0.04,pvalue=0.754695067316146,pvalueTTest=0.788479223272675,
chr7	117120062	117120193	CFTR	AMPL1380948436	-0.376621809967783	2	-0.0161265661638321	2	0.779909499957648	2	0.779909499957648	NA	NA	SegRatio=-0.02,AbsMeanSigma=0.04,pvalue=0.754695067316146,pvalueTTest=0.788479223272675,
chr7	117120192	117120274	CFTR	AMPL493118173	0.00499593920209713	2	-0.0161265661638321	2	0.779909499957648	2	0.779909499957648	NA	NA	SegRatio=-0.02,AbsMeanSigma=0.04,pvalue=0.754695067316146,pvalueTTest=0.788479223272675,
chr7	117144240	117144352	CFTR	AMPL1316862546	-0.148694131180415	2	-0.0161265661638321	2	0.779909499957648	2	0.779909499957648	NA	NA	SegRatio=-0.02,AbsMeanSigma=0.04,pvalue=0.754695067316146,pvalueTTest=0.788479223272675,
chr7	117144342	117144420	CFTR	AMPL3662351274	-0.178988239800588	2	-0.0161265661638321	2	0.779909499957648	2	0.779909499957648	NA	NA	SegRatio=-0.02,AbsMeanSigma=0.04,pvalue=0.754695067316146,pvalueTTest=0.788479223272675,
chr7	117148945	117149124	CFTR	AMPL1090131405	0.198948998039551	2	-0.0161265661638321	2	0.779909499957648	2	0.779909499957648	NA	NA	SegRatio=-0.02,AbsMeanSigma=0.04,pvalue=0.754695067316146,pvalueTTest=0.788479223272675,
chr7	117149124	117149294	CFTR	AMPL496812712	0.082579499673294	2	-0.0161265661638321	2	0.779909499957648	2	0.779909499957648	NA	NA	SegRatio=-0.02,AbsMeanSigma=0.04,pvalue=0.754695067316146,pvalueTTest=0.788479223272675,
chr7	117170900	117171022	CFTR	AMPL469286737	-0.0054051848635311	2	-0.0161265661638321	2	0.779909499957648	2	0.779909499957648	NA	NA	SegRatio=-0.02,AbsMeanSigma=0.04,pvalue=0.754695067316146,pvalueTTest=0.788479223272675,
chr7	117171020	117171189	CFTR	AMPL469324749	-0.118080671408507	2	-0.0161265661638321	2	0.779909499957648	2	0.779909499957648	NA	NA	SegRatio=-0.02,AbsMeanSigma=0.04,pvalue=0.754695067316146,pvalueTTest=0.788479223272675,
chr7	117174199	117174365	CFTR	AMPL844200061	NA	2	-0.0161265661638321	2	0.779909499957648	2	0.779909499957648	NA	NA	SegRatio=-0.02,AbsMeanSigma=0.04,pvalue=0.754695067316146,pvalueTTest=0.788479223272675,
chr7	117174365	117174460	CFTR	AMPL468748906	-0.420211543843609	2	-0.0161265661638321	2	0.779909499957648	2	0.779909499957648	NA	NA	SegRatio=-0.02,AbsMeanSigma=0.04,pvalue=0.754695067316146,pvalueTTest=0.788479223272675,
chr7	117175183	117175355	CFTR	AMPL467504527	0.015239267120151	2	-0.0161265661638321	2	0.779909499957648	2	0.779909499957648	NA	NA	SegRatio=-0.02,AbsMeanSigma=0.04,pvalue=0.754695067316146,pvalueTTest=0.788479223272675,
chr7	117175355	117175523	CFTR	AMPL467561353	-0.0802170116511174	2	-0.0161265661638321	2	0.779909499957648	2	0.779909499957648	NA	NA	SegRatio=-0.02,AbsMeanSigma=0.04,pvalue=0.754695067316146,pvalueTTest=0.788479223272675,
chr7	117176519	117176660	CFTR	AMPL468865894	0.0779737335588765	2	-0.0161265661638321	2	0.779909499957648	2	0.779909499957648	NA	NA	SegRatio=-0.02,AbsMeanSigma=0.04,pvalue=0.754695067316146,pvalueTTest=0.788479223272675,
chr7	117176651	117176786	CFTR	AMPL468874944	-0.204227142704874	2	-0.0161265661638321	2	0.779909499957648	2	0.779909499957648	NA	NA	SegRatio=-0.02,AbsMeanSigma=0.04,pvalue=0.754695067316146,pvalueTTest=0.788479223272675,
chr7	117180175	117180248	CFTR	AMPL556296474	-0.0883696317465583	2	-0.0161265661638321	2	0.779909499957648	2	0.779909499957648	NA	NA	SegRatio=-0.02,AbsMeanSigma=0.04,pvalue=0.754695067316146,pvalueTTest=0.788479223272675,
chr7	117180248	117180361	CFTR	AMPL3662363979	-0.0605839851128942	2	-0.0161265661638321	2	0.779909499957648	2	0.779909499957648	NA	NA	SegRatio=-0.02,AbsMeanSigma=0.04,pvalue=0.754695067316146,pvalueTTest=0.788479223272675,
chr7	117180361	117180458	CFTR	AMPL468184487	-0.157775975381178	2	-0.0161265661638321	2	0.779909499957648	2	0.779909499957648	NA	NA	SegRatio=-0.02,AbsMeanSigma=0.04,pvalue=0.754695067316146,pvalueTTest=0.788479223272675,
chr7	117182013	117182127	CFTR	AMPL3755398942	-0.720137777733919	2	-0.0161265661638321	2	0.779909499957648	2	0.779909499957648	NA	NA	SegRatio=-0.02,AbsMeanSigma=0.04,pvalue=0.754695067316146,pvalueTTest=0.788479223272675,
chr7	117182127	117182221	CFTR	AMPL3713721021	-0.0668070826020524	2	-0.0161265661638321	2	0.779909499957648	2	0.779909499957648	NA	NA	SegRatio=-0.02,AbsMeanSigma=0.04,pvalue=0.754695067316146,pvalueTTest=0.788479223272675,
chr7	117188605	117188778	CFTR	AMPL3849093081	0.0447917658386916	2	-0.0161265661638321	2	0.779909499957648	2	0.779909499957648	q-value=0.00465081160873347, copies=2	NA	SegRatio=-0.02,AbsMeanSigma=0.04,pvalue=0.754695067316146,pvalueTTest=0.788479223272675,
chr7	117188898	117189021	CFTR	AMPL477617595	0.109328313769592	2	-0.0161265661638321	2	0.779909499957648	2	0.779909499957648	NA	NA	SegRatio=-0.02,AbsMeanSigma=0.04,pvalue=0.754695067316146,pvalueTTest=0.788479223272675,
chr7	117189018	117189174	CFTR	AMPL1758041121	0.018823477323742	2	-0.0161265661638321	2	0.779909499957648	2	0.779909499957648	NA	NA	SegRatio=-0.02,AbsMeanSigma=0.04,pvalue=0.754695067316146,pvalueTTest=0.788479223272675,
chr7	117199494	117199585	CFTR	AMPL3662352593	0.0353865474352683	2	-0.0161265661638321	2	0.779909499957648	2	0.779909499957648	NA	NA	SegRatio=-0.02,AbsMeanSigma=0.04,pvalue=0.754695067316146,pvalueTTest=0.788479223272675,
chr7	117199585	117199733	CFTR	AMPL712350278	-0.0447633841082804	2	-0.0161265661638321	2	0.779909499957648	2	0.779909499957648	NA	NA	SegRatio=-0.02,AbsMeanSigma=0.04,pvalue=0.754695067316146,pvalueTTest=0.788479223272675,
chr7	117227745	117227913	CFTR	AMPL3687801190	0.0159534755198652	2	-0.0161265661638321	2	0.779909499957648	2	0.779909499957648	NA	NA	SegRatio=-0.02,AbsMeanSigma=0.04,pvalue=0.754695067316146,pvalueTTest=0.788479223272675,
chr7	117229500	117229593	intron	AMPL4119989318	-0.657812375520925	2	-0.0161265661638321	2	0.278362223721383	2	0.278362223721383	NA	NA	SegRatio=-0.02,AbsMeanSigma=0.04,pvalue=0.754695067316146,pvalueTTest=0.788479223272675,
chr7	117230377	117230543	CFTR	AMPL468091028	-0.193450709209666	2	-0.0161265661638321	2	0.779909499957648	2	0.779909499957648	NA	NA	SegRatio=-0.02,AbsMeanSigma=0.04,pvalue=0.754695067316146,pvalueTTest=0.788479223272675,
chr7	117231824	117231993	CFTR	AMPL474961767	NA	2	-0.0161265661638321	2	0.779909499957648	2	0.779909499957648	NA	NA	SegRatio=-0.02,AbsMeanSigma=0.04,pvalue=0.754695067316146,pvalueTTest=0.788479223272675,
chr7	117232001	117232109	CFTR	AMPL3662358230	-0.093810123382098	2	-0.0161265661638321	2	0.779909499957648	2	0.779909499957648	NA	NA	SegRatio=-0.02,AbsMeanSigma=0.04,pvalue=0.754695067316146,pvalueTTest=0.788479223272675,
chr7	117232109	117232280	CFTR	AMPL468866489	0.126904829665868	2	-0.0161265661638321	2	0.779909499957648	2	0.779909499957648	NA	NA	SegRatio=-0.02,AbsMeanSigma=0.04,pvalue=0.754695067316146,pvalueTTest=0.788479223272675,
chr7	117232270	117232434	CFTR	AMPL468922661	-0.0122004683623113	2	-0.0161265661638321	2	0.779909499957648	2	0.779909499957648	NA	NA	SegRatio=-0.02,AbsMeanSigma=0.04,pvalue=0.754695067316146,pvalueTTest=0.788479223272675,
chr7	117232434	117232539	CFTR	AMPL3662384424	-0.285875919249484	2	-0.0161265661638321	2	0.779909499957648	2	0.779909499957648	NA	NA	SegRatio=-0.02,AbsMeanSigma=0.04,pvalue=0.754695067316146,pvalueTTest=0.788479223272675,
chr7	117232539	117232720	CFTR	AMPL1488881666	-0.0840946809346615	2	-0.0161265661638321	2	0.779909499957648	2	0.779909499957648	NA	NA	SegRatio=-0.02,AbsMeanSigma=0.04,pvalue=0.754695067316146,pvalueTTest=0.788479223272675,
chr7	117234940	117235038	CFTR	AMPL3533204248	-0.097638509870245	2	-0.0161265661638321	2	0.779909499957648	2	0.779909499957648	NA	NA	SegRatio=-0.02,AbsMeanSigma=0.04,pvalue=0.754695067316146,pvalueTTest=0.788479223272675,
chr7	117235038	117235148	CFTR	AMPL3539368019	0.178395962429203	2	-0.0161265661638321	2	0.779909499957648	2	0.779909499957648	NA	NA	SegRatio=-0.02,AbsMeanSigma=0.04,pvalue=0.754695067316146,pvalueTTest=0.788479223272675,
chr7	117242832	117243009	CFTR	AMPL468425396	0.152180130253772	2	-0.0161265661638321	2	0.779909499957648	2	0.779909499957648	NA	NA	SegRatio=-0.02,AbsMeanSigma=0.04,pvalue=0.754695067316146,pvalueTTest=0.788479223272675,
chr7	117243561	117243680	CFTR	AMPL1314131500	-0.0407118716605573	2	-0.0161265661638321	2	0.779909499957648	2	0.779909499957648	NA	NA	SegRatio=-0.02,AbsMeanSigma=0.04,pvalue=0.754695067316146,pvalueTTest=0.788479223272675,
chr7	117243680	117243850	CFTR	AMPL1350926834	-0.0286159138907939	2	-0.0161265661638321	2	0.779909499957648	2	0.779909499957648	NA	NA	SegRatio=-0.02,AbsMeanSigma=0.04,pvalue=0.754695067316146,pvalueTTest=0.788479223272675,
chr7	117246626	117246753	CFTR	AMPL467500449	0.263832850610437	2	-0.0161265661638321	2	0.779909499957648	2	0.779909499957648	NA	NA	SegRatio=-0.02,AbsMeanSigma=0.04,pvalue=0.754695067316146,pvalueTTest=0.788479223272675,
chr7	117246740	117246889	CFTR	AMPL1317650819	0.0955403669242808	2	-0.0161265661638321	2	0.779909499957648	2	0.779909499957648	NA	NA	SegRatio=-0.02,AbsMeanSigma=0.04,pvalue=0.754695067316146,pvalueTTest=0.788479223272675,
chr7	117250552	117250723	CFTR	AMPL467096662	0.0747747265902064	2	-0.0161265661638321	2	0.779909499957648	2	0.779909499957648	NA	NA	SegRatio=-0.02,AbsMeanSigma=0.04,pvalue=0.754695067316146,pvalueTTest=0.788479223272675,
chr7	117251505	117251662	CFTR	AMPL1489275007	0.273936020145053	2	-0.0161265661638321	2	0.779909499957648	2	0.779909499957648	NA	NA	SegRatio=-0.02,AbsMeanSigma=0.04,pvalue=0.754695067316146,pvalueTTest=0.788479223272675,
chr7	117251662	117251813	CFTR	AMPL1489330457	-0.0778934229526154	2	-0.0161265661638321	2	0.779909499957648	2	0.779909499957648	NA	NA	SegRatio=-0.02,AbsMeanSigma=0.04,pvalue=0.754695067316146,pvalueTTest=0.788479223272675,
chr7	117251782	117251855	CFTR	AMPL1524050819	0.136236541240975	2	-0.0161265661638321	2	0.779909499957648	2	0.779909499957648	NA	NA	SegRatio=-0.02,AbsMeanSigma=0.04,pvalue=0.754695067316146,pvalueTTest=0.788479223272675,
chr7	117254598	117254679	CFTR	AMPL3608012462	-0.0719673440813293	2	-0.0161265661638321	2	0.779909499957648	2	0.779909499957648	NA	NA	SegRatio=-0.02,AbsMeanSigma=0.04,pvalue=0.754695067316146,pvalueTTest=0.788479223272675,
chr7	117254674	117254747	CFTR	AMPL3662363743	0.104368604450302	2	-0.0161265661638321	2	0.779909499957648	2	0.779909499957648	NA	NA	SegRatio=-0.02,AbsMeanSigma=0.04,pvalue=0.754695067316146,pvalueTTest=0.788479223272675,
chr7	117267462	117267600	CFTR	AMPL468021362	0.000787338895208693	2	-0.0161265661638321	2	0.779909499957648	2	0.779909499957648	NA	NA	SegRatio=-0.02,AbsMeanSigma=0.04,pvalue=0.754695067316146,pvalueTTest=0.788479223272675,
chr7	117267600	117267684	CFTR	AMPL468048766	-0.0991084011507882	2	-0.0161265661638321	2	0.779909499957648	2	0.779909499957648	NA	NA	SegRatio=-0.02,AbsMeanSigma=0.04,pvalue=0.754695067316146,pvalueTTest=0.788479223272675,
chr7	117267684	117267830	CFTR	AMPL1350926836	-0.264195466294848	2	-0.0161265661638321	2	0.779909499957648	2	0.779909499957648	NA	NA	SegRatio=-0.02,AbsMeanSigma=0.04,pvalue=0.754695067316146,pvalueTTest=0.788479223272675,
chr7	117279953	117280114	CFTR	AMPL612960517	0.0880822163096028	2	-0.0161265661638321	2	0.779909499957648	2	0.779909499957648	NA	NA	SegRatio=-0.02,AbsMeanSigma=0.04,pvalue=0.754695067316146,pvalueTTest=0.788479223272675,
chr7	117282452	117282593	CFTR	AMPL3687804467	0.168865204094689	2	-0.0161265661638321	2	0.779909499957648	2	0.779909499957648	NA	NA	SegRatio=-0.02,AbsMeanSigma=0.04,pvalue=0.754695067316146,pvalueTTest=0.788479223272675,
chr7	117282593	117282768	CFTR	AMPL469390256	0.0565226180433342	2	-0.0161265661638321	2	0.779909499957648	2	0.779909499957648	NA	NA	SegRatio=-0.02,AbsMeanSigma=0.04,pvalue=0.754695067316146,pvalueTTest=0.788479223272675,
chr7	117292788	117292952	CFTR	AMPL469294494	-0.593901315384702	2	-0.0161265661638321	2	0.779909499957648	2	0.779909499957648	NA	NA	SegRatio=-0.02,AbsMeanSigma=0.04,pvalue=0.754695067316146,pvalueTTest=0.788479223272675,
chr7	117292952	117293126	CFTR	AMPL476533235	0.0568956338289528	2	-0.0161265661638321	2	0.779909499957648	2	0.779909499957648	NA	NA	SegRatio=-0.02,AbsMeanSigma=0.04,pvalue=0.754695067316146,pvalueTTest=0.788479223272675,
chr7	117304588	117304761	CFTR	AMPL1350926835	0.525063526931538	2	-0.0161265661638321	2	0.779909499957648	2	0.779909499957648	NA	NA	SegRatio=-0.02,AbsMeanSigma=0.04,pvalue=0.754695067316146,pvalueTTest=0.788479223272675,
chr7	117304761	117304927	CFTR	AMPL469937071	-0.0787094534715965	2	-0.0161265661638321	2	0.779909499957648	2	0.779909499957648	NA	NA	SegRatio=-0.02,AbsMeanSigma=0.04,pvalue=0.754695067316146,pvalueTTest=0.788479223272675,
chr7	117305494	117305594	CFTR	AMPL647810578	0.213597918800499	2	-0.0161265661638321	2	0.779909499957648	2	0.779909499957648	NA	NA	SegRatio=-0.02,AbsMeanSigma=0.04,pvalue=0.754695067316146,pvalueTTest=0.788479223272675,
chr7	117305594	117305680	CFTR	AMPL3687791484	-0.0161265661638321	2	-0.0161265661638321	2	0.779909499957648	2	0.779909499957648	NA	NA	SegRatio=-0.02,AbsMeanSigma=0.04,pvalue=0.754695067316146,pvalueTTest=0.788479223272675,
chr7	117306844	117307010	CFTR	AMPL1091210890	-0.00147826005278484	2	-0.0161265661638321	2	0.779909499957648	2	0.779909499957648	NA	NA	SegRatio=-0.02,AbsMeanSigma=0.04,pvalue=0.754695067316146,pvalueTTest=0.788479223272675,
chr7	117307008	117307185	CFTR	AMPL3848836362	-0.0157679154383043	2	-0.0161265661638321	2	0.779909499957648	2	0.779909499957648	NA	NA	SegRatio=-0.02,AbsMeanSigma=0.04,pvalue=0.754695067316146,pvalueTTest=0.788479223272675,
chr7	117307183	117307354	CFTR	AMPL3848864558	0.0337577294378787	2	-0.0161265661638321	2	0.779909499957648	2	0.779909499957648	NA	NA	SegRatio=-0.02,AbsMeanSigma=0.04,pvalue=0.754695067316146,pvalueTTest=0.788479223272675,
chr7	117307353	117307519	CFTR	AMPL497774927	0.042318151425547	2	-0.0161265661638321	2	0.779909499957648	2	0.779909499957648	NA	NA	SegRatio=-0.02,AbsMeanSigma=0.04,pvalue=0.754695067316146,pvalueTTest=0.788479223272675,
chr7	117307518	117307668	CFTR	AMPL3848886907	0.0975583617683715	2	-0.0161265661638321	2	0.779909499957648	2	0.779909499957648	NA	NA	SegRatio=-0.02,AbsMeanSigma=0.04,pvalue=0.754695067316146,pvalueTTest=0.788479223272675,
chr7	117307666	117307801	CFTR	AMPL492300506	-0.0291433648583037	2	-0.0161265661638321	2	0.779909499957648	2	0.779909499957648	NA	NA	SegRatio=-0.02,AbsMeanSigma=0.04,pvalue=0.754695067316146,pvalueTTest=0.788479223272675,
chr7	117307801	117307960	CFTR	AMPL3848900251	0.0824119275014286	2	-0.0161265661638321	2	0.779909499957648	2	0.779909499957648	NA	NA	SegRatio=-0.02,AbsMeanSigma=0.04,pvalue=0.754695067316146,pvalueTTest=0.788479223272675,
chr7	117307960	117308127	CFTR	AMPL3848829546	-0.0647515239453387	2	-0.0161265661638321	2	0.779909499957648	2	0.779909499957648	NA	NA	SegRatio=-0.02,AbsMeanSigma=0.04,pvalue=0.754695067316146,pvalueTTest=0.788479223272675,
chr7	117308127	117308217	CFTR	AMPL1486309394	-0.0251946553456532	2	-0.0161265661638321	2	0.779909499957648	2	0.779909499957648	NA	NA	SegRatio=-0.02,AbsMeanSigma=0.04,pvalue=0.754695067316146,pvalueTTest=0.788479223272675,
chr7	117308443	117308519	CFTR	AMPL1380948432	-0.00402971125633988	2	-0.0161265661638321	2	0.779909499957648	2	0.779909499957648	NA	NA	SegRatio=-0.02,AbsMeanSigma=0.04,pvalue=0.754695067316146,pvalueTTest=0.788479223272675,
chr7	117308502	117308594	CFTR	AMPL3848851241	NA	2	-0.0161265661638321	2	0.779909499957648	2	0.779909499957648	NA	NA	SegRatio=-0.02,AbsMeanSigma=0.04,pvalue=0.754695067316146,pvalueTTest=0.788479223272675,
chr7	117308594	117308719	CFTR	AMPL3848859657	0.0840107307692698	2	-0.0161265661638321	2	0.779909499957648	2	0.779909499957648	NA	NA	SegRatio=-0.02,AbsMeanSigma=0.04,pvalue=0.754695067316146,pvalueTTest=0.788479223272675,
chr9	34646542	34646714	GALT	AMPL712468205	NA	2	0.0510935391406139	2	0.0184307978419262	2	0.0184307978419262	NA	NA	SegRatio=0.05,AbsMeanSigma=0.36,pvalue=0.0669451530113308,pvalueTTest=0.0184307978419262,
chr9	34646713	34646892	GALT	AMPL807033687	-0.110257369661569	2	0.0510935391406139	2	0.0184307978419262	2	0.0184307978419262	NA	NA	SegRatio=0.05,AbsMeanSigma=0.36,pvalue=0.0669451530113308,pvalueTTest=0.0184307978419262,
chr9	34646880	34647060	GALT	AMPL807051270	0.0217968824212656	2	0.0510935391406139	2	0.0184307978419262	2	0.0184307978419262	NA	NA	SegRatio=0.05,AbsMeanSigma=0.36,pvalue=0.0669451530113308,pvalueTTest=0.0184307978419262,
chr9	34647058	34647205	GALT	AMPL623733836	-0.118429126387484	2	0.0510935391406139	2	0.0184307978419262	2	0.0184307978419262	NA	NA	SegRatio=0.05,AbsMeanSigma=0.36,pvalue=0.0669451530113308,pvalueTTest=0.0184307978419262,
chr9	34647198	34647344	GALT	AMPL3848826648	0.0719950660672393	2	0.0510935391406139	2	0.0184307978419262	2	0.0184307978419262	NA	NA	SegRatio=0.05,AbsMeanSigma=0.36,pvalue=0.0669451530113308,pvalueTTest=0.0184307978419262,
chr9	34647344	34647522	GALT	AMPL3848835399	-0.0233326808539081	2	0.0510935391406139	2	0.0184307978419262	2	0.0184307978419262	NA	NA	SegRatio=0.05,AbsMeanSigma=0.36,pvalue=0.0669451530113308,pvalueTTest=0.0184307978419262,
chr9	34647522	34647639	GALT	AMPL1496130655	0.220760520322924	2	0.0510935391406139	2	0.0184307978419262	2	0.0184307978419262	NA	NA	SegRatio=0.05,AbsMeanSigma=0.36,pvalue=0.0669451530113308,pvalueTTest=0.0184307978419262,
chr9	34647639	34647726	GALT	AMPL868171912	0.165790204662713	2	0.0510935391406139	2	0.0184307978419262	2	0.0184307978419262	NA	NA	SegRatio=0.05,AbsMeanSigma=0.36,pvalue=0.0669451530113308,pvalueTTest=0.0184307978419262,
chr9	34647726	34647898	GALT	AMPL556199792	0.127700319667824	2	0.0510935391406139	2	0.0184307978419262	2	0.0184307978419262	NA	NA	SegRatio=0.05,AbsMeanSigma=0.36,pvalue=0.0669451530113308,pvalueTTest=0.0184307978419262,
chr9	34647893	34648071	GALT	AMPL3848847770	0.132801589439605	2	0.0510935391406139	2	0.0184307978419262	2	0.0184307978419262	NA	NA	SegRatio=0.05,AbsMeanSigma=0.36,pvalue=0.0669451530113308,pvalueTTest=0.0184307978419262,
chr9	34648069	34648240	GALT	AMPL556343103	0.0945814100233499	2	0.0510935391406139	2	0.0184307978419262	2	0.0184307978419262	NA	NA	SegRatio=0.05,AbsMeanSigma=0.36,pvalue=0.0669451530113308,pvalueTTest=0.0184307978419262,
chr9	34648240	34648341	GALT	AMPL623737664	-0.0031250092986841	2	0.0510935391406139	2	0.0184307978419262	2	0.0184307978419262	NA	NA	SegRatio=0.05,AbsMeanSigma=0.36,pvalue=0.0669451530113308,pvalueTTest=0.0184307978419262,
chr9	34648336	34648497	GALT	AMPL623762017	-0.0580776187985899	2	0.0510935391406139	2	0.0184307978419262	2	0.0184307978419262	NA	NA	SegRatio=0.05,AbsMeanSigma=0.36,pvalue=0.0669451530113308,pvalueTTest=0.0184307978419262,
chr9	34648510	34648681	GALT	AMPL3848901604	0.0815338049050029	2	0.0510935391406139	2	0.0184307978419262	2	0.0184307978419262	NA	NA	SegRatio=0.05,AbsMeanSigma=0.36,pvalue=0.0669451530113308,pvalueTTest=0.0184307978419262,
chr9	34648690	34648810	GALT	AMPL3848818879	-0.0450554695831995	2	0.0510935391406139	2	0.0184307978419262	2	0.0184307978419262	NA	NA	SegRatio=0.05,AbsMeanSigma=0.36,pvalue=0.0669451530113308,pvalueTTest=0.0184307978419262,
chr9	34648807	34648943	GALT	AMPL623750282	0.159495881011722	2	0.0510935391406139	2	0.0184307978419262	2	0.0184307978419262	NA	NA	SegRatio=0.05,AbsMeanSigma=0.36,pvalue=0.0669451530113308,pvalueTTest=0.0184307978419262,
chr9	34648939	34649017	GALT	AMPL3848843653	0.0510935391406139	2	0.0510935391406139	2	0.0184307978419262	2	0.0184307978419262	NA	NA	SegRatio=0.05,AbsMeanSigma=0.36,pvalue=0.0669451530113308,pvalueTTest=0.0184307978419262,
chr9	34649016	34649170	GALT	AMPL3848851345	0.0641217011549244	2	0.0510935391406139	2	0.0184307978419262	2	0.0184307978419262	NA	NA	SegRatio=0.05,AbsMeanSigma=0.36,pvalue=0.0669451530113308,pvalueTTest=0.0184307978419262,
chr9	34649168	34649344	GALT	AMPL1371818357	0.0275905158714657	2	0.0510935391406139	2	0.0184307978419262	2	0.0184307978419262	NA	NA	SegRatio=0.05,AbsMeanSigma=0.36,pvalue=0.0669451530113308,pvalueTTest=0.0184307978419262,
chr9	34649344	34649511	GALT	AMPL3848885846	-0.0968362705397818	2	0.0510935391406139	2	0.0184307978419262	2	0.0184307978419262	NA	NA	SegRatio=0.05,AbsMeanSigma=0.36,pvalue=0.0669451530113308,pvalueTTest=0.0184307978419262,
chr9	34649511	34649646	GALT	AMPL3848895636	-0.0427771726229204	2	0.0510935391406139	2	0.0184307978419262	2	0.0184307978419262	NA	NA	SegRatio=0.05,AbsMeanSigma=0.36,pvalue=0.0669451530113308,pvalueTTest=0.0184307978419262,
chr9	34649641	34649818	GALT	AMPL3848812411	0.0395987860021828	2	0.0510935391406139	2	0.0184307978419262	2	0.0184307978419262	NA	NA	SegRatio=0.05,AbsMeanSigma=0.36,pvalue=0.0669451530113308,pvalueTTest=0.0184307978419262,
chr9	34649817	34649982	GALT	AMPL3848835912	-0.0111702468597591	2	0.0510935391406139	2	0.0184307978419262	2	0.0184307978419262	NA	NA	SegRatio=0.05,AbsMeanSigma=0.36,pvalue=0.0669451530113308,pvalueTTest=0.0184307978419262,
chr9	34650315	34650399	GALT	AMPL3848889350	0.111591956331756	2	0.0510935391406139	2	0.0184307978419262	2	0.0184307978419262	NA	NA	SegRatio=0.05,AbsMeanSigma=0.36,pvalue=0.0669451530113308,pvalueTTest=0.0184307978419262,
chr9	34650398	34650478	GALT	AMPL2782134136	0.139145116501062	2	0.0510935391406139	2	0.0184307978419262	2	0.0184307978419262	NA	NA	SegRatio=0.05,AbsMeanSigma=0.36,pvalue=0.0669451530113308,pvalueTTest=0.0184307978419262,
chr9	34650478	34650595	GALT	AMPL1496755741	0.0489082167802938	2	0.0510935391406139	2	0.0184307978419262	2	0.0184307978419262	NA	NA	SegRatio=0.05,AbsMeanSigma=0.36,pvalue=0.0669451530113308,pvalueTTest=0.0184307978419262,
chr12	103232062	103232227	PAH	AMPL811140534	0.118963134164194	2	0.00248011775504757	2	0.810374154068216	2	0.810374154068216	NA	NA	SegRatio=0,AbsMeanSigma=0.04,pvalue=0.851528494437686,pvalueTTest=0.836989222116923,
chr12	103232222	103232291	PAH	AMPL811141827	NA	2	0.00248011775504757	2	0.810374154068216	2	0.810374154068216	NA	NA	SegRatio=0,AbsMeanSigma=0.04,pvalue=0.851528494437686,pvalueTTest=0.836989222116923,
chr12	103232441	103232565	PAH	AMPL3699300740	0.0407721308313893	2	0.00248011775504757	2	0.810374154068216	2	0.810374154068216	NA	NA	SegRatio=0,AbsMeanSigma=0.04,pvalue=0.851528494437686,pvalueTTest=0.836989222116923,
chr12	103232551	103232666	PAH	AMPL1497161003	0.0420773275739108	2	0.00248011775504757	2	0.810374154068216	2	0.810374154068216	NA	NA	SegRatio=0,AbsMeanSigma=0.04,pvalue=0.851528494437686,pvalueTTest=0.836989222116923,
chr12	103232661	103232820	PAH	AMPL811143696	-0.00858930302541014	2	0.00248011775504757	2	0.810374154068216	2	0.810374154068216	NA	NA	SegRatio=0,AbsMeanSigma=0.04,pvalue=0.851528494437686,pvalueTTest=0.836989222116923,
chr12	103232765	103232895	PAH	AMPL811145968	0.125189399165754	2	0.00248011775504757	2	0.810374154068216	2	0.810374154068216	NA	NA	SegRatio=0,AbsMeanSigma=0.04,pvalue=0.851528494437686,pvalueTTest=0.836989222116923,
chr12	103232895	103233035	PAH	AMPL659794021	0.0837588838091163	2	0.00248011775504757	2	0.810374154068216	2	0.810374154068216	NA	NA	SegRatio=0,AbsMeanSigma=0.04,pvalue=0.851528494437686,pvalueTTest=0.836989222116923,
chr12	103234142	103234318	PAH	AMPL3848753200	-0.00483299103679811	2	0.00248011775504757	2	0.810374154068216	2	0.810374154068216	NA	NA	SegRatio=0,AbsMeanSigma=0.04,pvalue=0.851528494437686,pvalueTTest=0.836989222116923,
chr12	103237301	103237409	PAH	AMPL663072267	0.0143576333092909	2	0.00248011775504757	2	0.810374154068216	2	0.810374154068216	NA	NA	SegRatio=0,AbsMeanSigma=0.04,pvalue=0.851528494437686,pvalueTTest=0.836989222116923,
chr12	103237409	103237584	PAH	AMPL663100272	-0.153827996655186	2	0.00248011775504757	2	0.810374154068216	2	0.810374154068216	NA	NA	SegRatio=0,AbsMeanSigma=0.04,pvalue=0.851528494437686,pvalueTTest=0.836989222116923,
chr12	103237954	103238083	PAH	AMPL868016102	-0.174445053919791	2	0.00248011775504757	2	0.810374154068216	2	0.810374154068216	NA	NA	SegRatio=0,AbsMeanSigma=0.04,pvalue=0.851528494437686,pvalueTTest=0.836989222116923,
chr12	103238083	103238220	PAH	AMPL658783041	-0.0410757461476009	2	0.00248011775504757	2	0.810374154068216	2	0.810374154068216	NA	NA	SegRatio=0,AbsMeanSigma=0.04,pvalue=0.851528494437686,pvalueTTest=0.836989222116923,
chr12	103240620	103240773	PAH	AMPL659377496	-0.203532350171876	2	0.00248011775504757	2	0.810374154068216	2	0.810374154068216	NA	NA	SegRatio=0,AbsMeanSigma=0.04,pvalue=0.851528494437686,pvalueTTest=0.836989222116923,
chr12	103245412	103245591	PAH	AMPL556370172	-0.0548248739882501	2	0.00248011775504757	2	0.810374154068216	2	0.810374154068216	NA	NA	SegRatio=0,AbsMeanSigma=0.04,pvalue=0.851528494437686,pvalueTTest=0.836989222116923,
chr12	103246570	103246749	PAH	AMPL556350401	-0.0971969053971726	2	0.00248011775504757	2	0.810374154068216	2	0.810374154068216	NA	NA	SegRatio=0,AbsMeanSigma=0.04,pvalue=0.851528494437686,pvalueTTest=0.836989222116923,
chr12	103248833	103248985	PAH	AMPL812248025	0.0675000286916311	2	0.00248011775504757	2	0.810374154068216	2	0.810374154068216	NA	NA	SegRatio=0,AbsMeanSigma=0.04,pvalue=0.851528494437686,pvalueTTest=0.836989222116923,
chr12	103248985	103249122	PAH	AMPL658674329	0.0885994955923138	2	0.00248011775504757	2	0.810374154068216	2	0.810374154068216	NA	NA	SegRatio=0,AbsMeanSigma=0.04,pvalue=0.851528494437686,pvalueTTest=0.836989222116923,
chr12	103260314	103260494	PAH	AMPL658804790	-0.178465477622127	2	0.00248011775504757	2	0.810374154068216	2	0.810374154068216	NA	NA	SegRatio=0,AbsMeanSigma=0.04,pvalue=0.851528494437686,pvalueTTest=0.836989222116923,
chr12	103271164	103271270	PAH	AMPL661534109	0.153246239107453	2	0.00248011775504757	2	0.810374154068216	2	0.810374154068216	NA	NA	SegRatio=0,AbsMeanSigma=0.04,pvalue=0.851528494437686,pvalueTTest=0.836989222116923,
chr12	103271270	103271384	PAH	AMPL661570029	NA	2	0.00248011775504757	2	0.810374154068216	2	0.810374154068216	NA	NA	SegRatio=0,AbsMeanSigma=0.04,pvalue=0.851528494437686,pvalueTTest=0.836989222116923,
chr12	103288475	103288574	PAH	AMPL3699214840	0.0578467492764516	2	0.00248011775504757	2	0.810374154068216	2	0.810374154068216	NA	NA	SegRatio=0,AbsMeanSigma=0.04,pvalue=0.851528494437686,pvalueTTest=0.836989222116923,
chr12	103288574	103288725	PAH	AMPL659619504	0.0798952970421382	2	0.00248011775504757	2	0.810374154068216	2	0.810374154068216	NA	NA	SegRatio=0,AbsMeanSigma=0.04,pvalue=0.851528494437686,pvalueTTest=0.836989222116923,
chr12	103306535	103306705	PAH	AMPL556186951	0.00111706515271298	2	0.00248011775504757	2	0.810374154068216	2	0.810374154068216	NA	NA	SegRatio=0,AbsMeanSigma=0.04,pvalue=0.851528494437686,pvalueTTest=0.836989222116923,
chr12	103310767	103310940	PAH	AMPL663779199	-0.0689394345248772	2	0.00248011775504757	2	0.810374154068216	2	0.810374154068216	NA	NA	SegRatio=0,AbsMeanSigma=0.04,pvalue=0.851528494437686,pvalueTTest=0.836989222116923,
chr12	103310940	103311077	PAH	AMPL812518150	0.00248011775504757	2	0.00248011775504757	2	0.810374154068216	2	0.810374154068216	NA	NA	SegRatio=0,AbsMeanSigma=0.04,pvalue=0.851528494437686,pvalueTTest=0.836989222116923,
chr12	103311073	103311261	PAH	AMPL812522983	NA	2	0.00248011775504757	2	0.810374154068216	2	0.810374154068216	NA	NA	SegRatio=0,AbsMeanSigma=0.04,pvalue=0.851528494437686,pvalueTTest=0.836989222116923,
chr12	103311261	103311417	PAH	AMPL811679394	0.344988378891241	2	0.00248011775504757	2	0.810374154068216	2	0.810374154068216	NA	NA	SegRatio=0,AbsMeanSigma=0.04,pvalue=0.851528494437686,pvalueTTest=0.836989222116923,
