# Supplementary material for: A statistical approach to detection of copy number variations in PCR-enriched targeted sequencing data
Source: BMC Bioinformatics. 2016 Oct 22;17:429. doi: 10.1186/s12859-016-1272-6 (PMC5075217; doi:10.1186/s12859-016-1272-6)
Supplement: Additional file 6 — Archive with ONCOCNV results. Set of files (png plots and txt files) in zip archive that were provided by ONCOCNV after specificity and sensitivity testing. (ZIP 5007 kb) [file 12859_2016_1272_MOESM6_ESM.zip › outputONCOCNV copy 2/B08.profile.txt]

chr	start	end	gene	ID	ratio	predLargeSeg	segMean	predLargeCorrected	pvalRatioCorrected	perGeneEvaluation	pvalRatioGene	predPoint	predPointSusp	comments
chr7	117119899	117120067	CFTR	AMPL1380948435	-0.0936692180351493	2	-0.0101457984892894	2	0.43571693273782	2	0.43571693273782	NA	NA	SegRatio=-0.01,AbsMeanSigma=0.12,pvalue=0.307502635631093,pvalueTTest=0.527809635465771,
chr7	117120062	117120193	CFTR	AMPL1380948436	-0.544702820791791	2	-0.0101457984892894	2	0.43571693273782	2	0.43571693273782	NA	NA	SegRatio=-0.01,AbsMeanSigma=0.12,pvalue=0.307502635631093,pvalueTTest=0.527809635465771,
chr7	117120192	117120274	CFTR	AMPL493118173	0.0377096528772014	2	-0.0101457984892894	2	0.43571693273782	2	0.43571693273782	NA	NA	SegRatio=-0.01,AbsMeanSigma=0.12,pvalue=0.307502635631093,pvalueTTest=0.527809635465771,
chr7	117144240	117144352	CFTR	AMPL1316862546	-0.111418880859782	2	-0.0101457984892894	2	0.43571693273782	2	0.43571693273782	NA	NA	SegRatio=-0.01,AbsMeanSigma=0.12,pvalue=0.307502635631093,pvalueTTest=0.527809635465771,
chr7	117144342	117144420	CFTR	AMPL3662351274	-0.276744183304256	2	-0.0101457984892894	2	0.43571693273782	2	0.43571693273782	NA	NA	SegRatio=-0.01,AbsMeanSigma=0.12,pvalue=0.307502635631093,pvalueTTest=0.527809635465771,
chr7	117148945	117149124	CFTR	AMPL1090131405	0.122459251510677	2	-0.0101457984892894	2	0.43571693273782	2	0.43571693273782	NA	NA	SegRatio=-0.01,AbsMeanSigma=0.12,pvalue=0.307502635631093,pvalueTTest=0.527809635465771,
chr7	117149124	117149294	CFTR	AMPL496812712	0.213271735358031	2	-0.0101457984892894	2	0.43571693273782	2	0.43571693273782	NA	NA	SegRatio=-0.01,AbsMeanSigma=0.12,pvalue=0.307502635631093,pvalueTTest=0.527809635465771,
chr7	117170900	117171022	CFTR	AMPL469286737	0.133137000782838	2	-0.0101457984892894	2	0.43571693273782	2	0.43571693273782	NA	NA	SegRatio=-0.01,AbsMeanSigma=0.12,pvalue=0.307502635631093,pvalueTTest=0.527809635465771,
chr7	117171020	117171189	CFTR	AMPL469324749	-0.195284151901672	2	-0.0101457984892894	2	0.43571693273782	2	0.43571693273782	NA	NA	SegRatio=-0.01,AbsMeanSigma=0.12,pvalue=0.307502635631093,pvalueTTest=0.527809635465771,
chr7	117174199	117174365	CFTR	AMPL844200061	NA	2	-0.0101457984892894	2	0.43571693273782	2	0.43571693273782	NA	NA	SegRatio=-0.01,AbsMeanSigma=0.12,pvalue=0.307502635631093,pvalueTTest=0.527809635465771,
chr7	117174365	117174460	CFTR	AMPL468748906	-0.371056626535884	2	-0.0101457984892894	2	0.43571693273782	2	0.43571693273782	NA	NA	SegRatio=-0.01,AbsMeanSigma=0.12,pvalue=0.307502635631093,pvalueTTest=0.527809635465771,
chr7	117175183	117175355	CFTR	AMPL467504527	-0.0191145329732155	2	-0.0101457984892894	2	0.43571693273782	2	0.43571693273782	NA	NA	SegRatio=-0.01,AbsMeanSigma=0.12,pvalue=0.307502635631093,pvalueTTest=0.527809635465771,
chr7	117175355	117175523	CFTR	AMPL467561353	-0.191494596158948	2	-0.0101457984892894	2	0.43571693273782	2	0.43571693273782	NA	NA	SegRatio=-0.01,AbsMeanSigma=0.12,pvalue=0.307502635631093,pvalueTTest=0.527809635465771,
chr7	117176519	117176660	CFTR	AMPL468865894	0.190661808498221	2	-0.0101457984892894	2	0.43571693273782	2	0.43571693273782	NA	NA	SegRatio=-0.01,AbsMeanSigma=0.12,pvalue=0.307502635631093,pvalueTTest=0.527809635465771,
chr7	117176651	117176786	CFTR	AMPL468874944	0.0415600980164181	2	-0.0101457984892894	2	0.43571693273782	2	0.43571693273782	NA	NA	SegRatio=-0.01,AbsMeanSigma=0.12,pvalue=0.307502635631093,pvalueTTest=0.527809635465771,
chr7	117180175	117180248	CFTR	AMPL556296474	-0.0231188852476799	2	-0.0101457984892894	2	0.43571693273782	2	0.43571693273782	NA	NA	SegRatio=-0.01,AbsMeanSigma=0.12,pvalue=0.307502635631093,pvalueTTest=0.527809635465771,
chr7	117180248	117180361	CFTR	AMPL3662363979	-0.00726017572678568	2	-0.0101457984892894	2	0.43571693273782	2	0.43571693273782	NA	NA	SegRatio=-0.01,AbsMeanSigma=0.12,pvalue=0.307502635631093,pvalueTTest=0.527809635465771,
chr7	117180361	117180458	CFTR	AMPL468184487	-0.852874194894362	2	-0.0101457984892894	2	0.43571693273782	2	0.43571693273782	q-value=6.4958181705528e-06, copies=1	NA	SegRatio=-0.01,AbsMeanSigma=0.12,pvalue=0.307502635631093,pvalueTTest=0.527809635465771,
chr7	117182013	117182127	CFTR	AMPL3755398942	-1.21307800436038	2	-0.0101457984892894	2	0.43571693273782	2	0.43571693273782	NA	NA	SegRatio=-0.01,AbsMeanSigma=0.12,pvalue=0.307502635631093,pvalueTTest=0.527809635465771,
chr7	117182127	117182221	CFTR	AMPL3713721021	-0.0701364184348537	2	-0.0101457984892894	2	0.43571693273782	2	0.43571693273782	NA	NA	SegRatio=-0.01,AbsMeanSigma=0.12,pvalue=0.307502635631093,pvalueTTest=0.527809635465771,
chr7	117188605	117188778	CFTR	AMPL3849093081	0.12993553796645	2	-0.0101457984892894	2	0.43571693273782	2	0.43571693273782	q-value=1.92256799561523e-14, copies=2.5	NA	SegRatio=-0.01,AbsMeanSigma=0.12,pvalue=0.307502635631093,pvalueTTest=0.527809635465771,
chr7	117188898	117189021	CFTR	AMPL477617595	0.200314656107201	2	-0.0101457984892894	2	0.43571693273782	2	0.43571693273782	NA	NA	SegRatio=-0.01,AbsMeanSigma=0.12,pvalue=0.307502635631093,pvalueTTest=0.527809635465771,
chr7	117189018	117189174	CFTR	AMPL1758041121	0.155070187054666	2	-0.0101457984892894	2	0.43571693273782	2	0.43571693273782	NA	NA	SegRatio=-0.01,AbsMeanSigma=0.12,pvalue=0.307502635631093,pvalueTTest=0.527809635465771,
chr7	117199494	117199585	CFTR	AMPL3662352593	0.079696243864439	2	-0.0101457984892894	2	0.43571693273782	2	0.43571693273782	NA	NA	SegRatio=-0.01,AbsMeanSigma=0.12,pvalue=0.307502635631093,pvalueTTest=0.527809635465771,
chr7	117199585	117199733	CFTR	AMPL712350278	-0.0136414500460031	2	-0.0101457984892894	2	0.43571693273782	2	0.43571693273782	NA	NA	SegRatio=-0.01,AbsMeanSigma=0.12,pvalue=0.307502635631093,pvalueTTest=0.527809635465771,
chr7	117227745	117227913	CFTR	AMPL3687801190	-0.14525924700982	2	-0.0101457984892894	2	0.43571693273782	2	0.43571693273782	NA	NA	SegRatio=-0.01,AbsMeanSigma=0.12,pvalue=0.307502635631093,pvalueTTest=0.527809635465771,
chr7	117229500	117229593	intron	AMPL4119989318	-0.604851540818521	2	-0.0101457984892894	2	0.490499861870748	2	0.490499861870748	NA	NA	SegRatio=-0.01,AbsMeanSigma=0.12,pvalue=0.307502635631093,pvalueTTest=0.527809635465771,
chr7	117230377	117230543	CFTR	AMPL468091028	-0.155036590586804	2	-0.0101457984892894	2	0.43571693273782	2	0.43571693273782	NA	NA	SegRatio=-0.01,AbsMeanSigma=0.12,pvalue=0.307502635631093,pvalueTTest=0.527809635465771,
chr7	117231824	117231993	CFTR	AMPL474961767	NA	2	-0.0101457984892894	2	0.43571693273782	2	0.43571693273782	NA	NA	SegRatio=-0.01,AbsMeanSigma=0.12,pvalue=0.307502635631093,pvalueTTest=0.527809635465771,
chr7	117232001	117232109	CFTR	AMPL3662358230	0.110682217672347	2	-0.0101457984892894	2	0.43571693273782	2	0.43571693273782	NA	NA	SegRatio=-0.01,AbsMeanSigma=0.12,pvalue=0.307502635631093,pvalueTTest=0.527809635465771,
chr7	117232109	117232280	CFTR	AMPL468866489	0.169306015825173	2	-0.0101457984892894	2	0.43571693273782	2	0.43571693273782	NA	NA	SegRatio=-0.01,AbsMeanSigma=0.12,pvalue=0.307502635631093,pvalueTTest=0.527809635465771,
chr7	117232270	117232434	CFTR	AMPL468922661	-0.0713202831755933	2	-0.0101457984892894	2	0.43571693273782	2	0.43571693273782	NA	NA	SegRatio=-0.01,AbsMeanSigma=0.12,pvalue=0.307502635631093,pvalueTTest=0.527809635465771,
chr7	117232434	117232539	CFTR	AMPL3662384424	-0.322864494599521	2	-0.0101457984892894	2	0.43571693273782	2	0.43571693273782	NA	NA	SegRatio=-0.01,AbsMeanSigma=0.12,pvalue=0.307502635631093,pvalueTTest=0.527809635465771,
chr7	117232539	117232720	CFTR	AMPL1488881666	-0.040298560389601	2	-0.0101457984892894	2	0.43571693273782	2	0.43571693273782	NA	NA	SegRatio=-0.01,AbsMeanSigma=0.12,pvalue=0.307502635631093,pvalueTTest=0.527809635465771,
chr7	117234940	117235038	CFTR	AMPL3533204248	-0.0665845727297447	2	-0.0101457984892894	2	0.43571693273782	2	0.43571693273782	NA	NA	SegRatio=-0.01,AbsMeanSigma=0.12,pvalue=0.307502635631093,pvalueTTest=0.527809635465771,
chr7	117235038	117235148	CFTR	AMPL3539368019	0.376891903156681	2	-0.0101457984892894	2	0.43571693273782	2	0.43571693273782	NA	NA	SegRatio=-0.01,AbsMeanSigma=0.12,pvalue=0.307502635631093,pvalueTTest=0.527809635465771,
chr7	117242832	117243009	CFTR	AMPL468425396	0.117052063459717	2	-0.0101457984892894	2	0.43571693273782	2	0.43571693273782	NA	NA	SegRatio=-0.01,AbsMeanSigma=0.12,pvalue=0.307502635631093,pvalueTTest=0.527809635465771,
chr7	117243561	117243680	CFTR	AMPL1314131500	0.0331474926741726	2	-0.0101457984892894	2	0.43571693273782	2	0.43571693273782	NA	NA	SegRatio=-0.01,AbsMeanSigma=0.12,pvalue=0.307502635631093,pvalueTTest=0.527809635465771,
chr7	117243680	117243850	CFTR	AMPL1350926834	-0.131342925263675	2	-0.0101457984892894	2	0.43571693273782	2	0.43571693273782	NA	NA	SegRatio=-0.01,AbsMeanSigma=0.12,pvalue=0.307502635631093,pvalueTTest=0.527809635465771,
chr7	117246626	117246753	CFTR	AMPL467500449	-0.457684476554365	2	-0.0101457984892894	2	0.43571693273782	2	0.43571693273782	NA	NA	SegRatio=-0.01,AbsMeanSigma=0.12,pvalue=0.307502635631093,pvalueTTest=0.527809635465771,
chr7	117246740	117246889	CFTR	AMPL1317650819	0.146964813178392	2	-0.0101457984892894	2	0.43571693273782	2	0.43571693273782	NA	NA	SegRatio=-0.01,AbsMeanSigma=0.12,pvalue=0.307502635631093,pvalueTTest=0.527809635465771,
chr7	117250552	117250723	CFTR	AMPL467096662	0.0122426740496834	2	-0.0101457984892894	2	0.43571693273782	2	0.43571693273782	NA	NA	SegRatio=-0.01,AbsMeanSigma=0.12,pvalue=0.307502635631093,pvalueTTest=0.527809635465771,
chr7	117251505	117251662	CFTR	AMPL1489275007	0.263907938795963	2	-0.0101457984892894	2	0.43571693273782	2	0.43571693273782	NA	NA	SegRatio=-0.01,AbsMeanSigma=0.12,pvalue=0.307502635631093,pvalueTTest=0.527809635465771,
chr7	117251662	117251813	CFTR	AMPL1489330457	-0.0466716690670017	2	-0.0101457984892894	2	0.43571693273782	2	0.43571693273782	NA	NA	SegRatio=-0.01,AbsMeanSigma=0.12,pvalue=0.307502635631093,pvalueTTest=0.527809635465771,
chr7	117251782	117251855	CFTR	AMPL1524050819	-0.00595418801056902	2	-0.0101457984892894	2	0.43571693273782	2	0.43571693273782	NA	NA	SegRatio=-0.01,AbsMeanSigma=0.12,pvalue=0.307502635631093,pvalueTTest=0.527809635465771,
chr7	117254598	117254679	CFTR	AMPL3608012462	-0.0484184722385512	2	-0.0101457984892894	2	0.43571693273782	2	0.43571693273782	NA	NA	SegRatio=-0.01,AbsMeanSigma=0.12,pvalue=0.307502635631093,pvalueTTest=0.527809635465771,
chr7	117254674	117254747	CFTR	AMPL3662363743	-0.0145317576266727	2	-0.0101457984892894	2	0.43571693273782	2	0.43571693273782	NA	NA	SegRatio=-0.01,AbsMeanSigma=0.12,pvalue=0.307502635631093,pvalueTTest=0.527809635465771,
chr7	117267462	117267600	CFTR	AMPL468021362	0.0279106936601817	2	-0.0101457984892894	2	0.43571693273782	2	0.43571693273782	NA	NA	SegRatio=-0.01,AbsMeanSigma=0.12,pvalue=0.307502635631093,pvalueTTest=0.527809635465771,
chr7	117267600	117267684	CFTR	AMPL468048766	-0.181994323912644	2	-0.0101457984892894	2	0.43571693273782	2	0.43571693273782	NA	NA	SegRatio=-0.01,AbsMeanSigma=0.12,pvalue=0.307502635631093,pvalueTTest=0.527809635465771,
chr7	117267684	117267830	CFTR	AMPL1350926836	-0.410600720415475	2	-0.0101457984892894	2	0.43571693273782	2	0.43571693273782	NA	NA	SegRatio=-0.01,AbsMeanSigma=0.12,pvalue=0.307502635631093,pvalueTTest=0.527809635465771,
chr7	117279953	117280114	CFTR	AMPL612960517	0.050298450035401	2	-0.0101457984892894	2	0.43571693273782	2	0.43571693273782	NA	NA	SegRatio=-0.01,AbsMeanSigma=0.12,pvalue=0.307502635631093,pvalueTTest=0.527809635465771,
chr7	117282452	117282593	CFTR	AMPL3687804467	0.205366068374412	2	-0.0101457984892894	2	0.43571693273782	2	0.43571693273782	NA	NA	SegRatio=-0.01,AbsMeanSigma=0.12,pvalue=0.307502635631093,pvalueTTest=0.527809635465771,
chr7	117282593	117282768	CFTR	AMPL469390256	0.118464341653936	2	-0.0101457984892894	2	0.43571693273782	2	0.43571693273782	NA	NA	SegRatio=-0.01,AbsMeanSigma=0.12,pvalue=0.307502635631093,pvalueTTest=0.527809635465771,
chr7	117292788	117292952	CFTR	AMPL469294494	-1.59713524898353	2	-0.0101457984892894	2	0.43571693273782	2	0.43571693273782	q-value=0.000451784443256592, copies=0.5	NA	SegRatio=-0.01,AbsMeanSigma=0.12,pvalue=0.307502635631093,pvalueTTest=0.527809635465771,
chr7	117292952	117293126	CFTR	AMPL476533235	-0.232220008623047	2	-0.0101457984892894	2	0.43571693273782	2	0.43571693273782	NA	NA	SegRatio=-0.01,AbsMeanSigma=0.12,pvalue=0.307502635631093,pvalueTTest=0.527809635465771,
chr7	117304588	117304761	CFTR	AMPL1350926835	0.541503746603466	2	-0.0101457984892894	2	0.43571693273782	2	0.43571693273782	NA	NA	SegRatio=-0.01,AbsMeanSigma=0.12,pvalue=0.307502635631093,pvalueTTest=0.527809635465771,
chr7	117304761	117304927	CFTR	AMPL469937071	-0.172571240582724	2	-0.0101457984892894	2	0.43571693273782	2	0.43571693273782	NA	NA	SegRatio=-0.01,AbsMeanSigma=0.12,pvalue=0.307502635631093,pvalueTTest=0.527809635465771,
chr7	117305494	117305594	CFTR	AMPL647810578	0.0415968203674562	2	-0.0101457984892894	2	0.43571693273782	2	0.43571693273782	NA	NA	SegRatio=-0.01,AbsMeanSigma=0.12,pvalue=0.307502635631093,pvalueTTest=0.527809635465771,
chr7	117305594	117305680	CFTR	AMPL3687791484	-0.0206744762054643	2	-0.0101457984892894	2	0.43571693273782	2	0.43571693273782	NA	NA	SegRatio=-0.01,AbsMeanSigma=0.12,pvalue=0.307502635631093,pvalueTTest=0.527809635465771,
chr7	117306844	117307010	CFTR	AMPL1091210890	-0.0572380473501431	2	-0.0101457984892894	2	0.43571693273782	2	0.43571693273782	NA	NA	SegRatio=-0.01,AbsMeanSigma=0.12,pvalue=0.307502635631093,pvalueTTest=0.527809635465771,
chr7	117307008	117307185	CFTR	AMPL3848836362	-0.0219509249283983	2	-0.0101457984892894	2	0.43571693273782	2	0.43571693273782	NA	NA	SegRatio=-0.01,AbsMeanSigma=0.12,pvalue=0.307502635631093,pvalueTTest=0.527809635465771,
chr7	117307183	117307354	CFTR	AMPL3848864558	-0.0127344627665531	2	-0.0101457984892894	2	0.43571693273782	2	0.43571693273782	NA	NA	SegRatio=-0.01,AbsMeanSigma=0.12,pvalue=0.307502635631093,pvalueTTest=0.527809635465771,
chr7	117307353	117307519	CFTR	AMPL497774927	-0.0876912453965319	2	-0.0101457984892894	2	0.43571693273782	2	0.43571693273782	NA	NA	SegRatio=-0.01,AbsMeanSigma=0.12,pvalue=0.307502635631093,pvalueTTest=0.527809635465771,
chr7	117307518	117307668	CFTR	AMPL3848886907	0.0856897884058692	2	-0.0101457984892894	2	0.43571693273782	2	0.43571693273782	NA	NA	SegRatio=-0.01,AbsMeanSigma=0.12,pvalue=0.307502635631093,pvalueTTest=0.527809635465771,
chr7	117307666	117307801	CFTR	AMPL492300506	0.0714751426456997	2	-0.0101457984892894	2	0.43571693273782	2	0.43571693273782	NA	NA	SegRatio=-0.01,AbsMeanSigma=0.12,pvalue=0.307502635631093,pvalueTTest=0.527809635465771,
chr7	117307801	117307960	CFTR	AMPL3848900251	-0.0101457984892894	2	-0.0101457984892894	2	0.43571693273782	2	0.43571693273782	NA	NA	SegRatio=-0.01,AbsMeanSigma=0.12,pvalue=0.307502635631093,pvalueTTest=0.527809635465771,
chr7	117307960	117308127	CFTR	AMPL3848829546	-0.0284961654414326	2	-0.0101457984892894	2	0.43571693273782	2	0.43571693273782	NA	NA	SegRatio=-0.01,AbsMeanSigma=0.12,pvalue=0.307502635631093,pvalueTTest=0.527809635465771,
chr7	117308127	117308217	CFTR	AMPL1486309394	0.0308841707247311	2	-0.0101457984892894	2	0.43571693273782	2	0.43571693273782	NA	NA	SegRatio=-0.01,AbsMeanSigma=0.12,pvalue=0.307502635631093,pvalueTTest=0.527809635465771,
chr7	117308443	117308519	CFTR	AMPL1380948432	-0.272667046215245	2	-0.0101457984892894	2	0.43571693273782	2	0.43571693273782	NA	NA	SegRatio=-0.01,AbsMeanSigma=0.12,pvalue=0.307502635631093,pvalueTTest=0.527809635465771,
chr7	117308502	117308594	CFTR	AMPL3848851241	NA	2	-0.0101457984892894	2	0.43571693273782	2	0.43571693273782	NA	NA	SegRatio=-0.01,AbsMeanSigma=0.12,pvalue=0.307502635631093,pvalueTTest=0.527809635465771,
chr7	117308594	117308719	CFTR	AMPL3848859657	0.112327361941077	2	-0.0101457984892894	2	0.43571693273782	2	0.43571693273782	NA	NA	SegRatio=-0.01,AbsMeanSigma=0.12,pvalue=0.307502635631093,pvalueTTest=0.527809635465771,
chr9	34646542	34646714	GALT	AMPL712468205	NA	2	0.0885757695102184	2	0.0467095031434874	2	0.0467095031434874	NA	NA	SegRatio=0.09,AbsMeanSigma=0.32,pvalue=0.101472358723478,pvalueTTest=0.0467095031434873,
chr9	34646713	34646892	GALT	AMPL807033687	0.0167933602428479	2	0.0885757695102184	2	0.0467095031434874	2	0.0467095031434874	NA	NA	SegRatio=0.09,AbsMeanSigma=0.32,pvalue=0.101472358723478,pvalueTTest=0.0467095031434873,
chr9	34646880	34647060	GALT	AMPL807051270	0.0478787115542726	2	0.0885757695102184	2	0.0467095031434874	2	0.0467095031434874	NA	NA	SegRatio=0.09,AbsMeanSigma=0.32,pvalue=0.101472358723478,pvalueTTest=0.0467095031434873,
chr9	34647058	34647205	GALT	AMPL623733836	-0.332299838749675	2	0.0885757695102184	2	0.0467095031434874	2	0.0467095031434874	NA	NA	SegRatio=0.09,AbsMeanSigma=0.32,pvalue=0.101472358723478,pvalueTTest=0.0467095031434873,
chr9	34647198	34647344	GALT	AMPL3848826648	-0.0595042611004279	2	0.0885757695102184	2	0.0467095031434874	2	0.0467095031434874	NA	NA	SegRatio=0.09,AbsMeanSigma=0.32,pvalue=0.101472358723478,pvalueTTest=0.0467095031434873,
chr9	34647344	34647522	GALT	AMPL3848835399	0.117306348854313	2	0.0885757695102184	2	0.0467095031434874	2	0.0467095031434874	NA	NA	SegRatio=0.09,AbsMeanSigma=0.32,pvalue=0.101472358723478,pvalueTTest=0.0467095031434873,
chr9	34647522	34647639	GALT	AMPL1496130655	0.222608160959313	2	0.0885757695102184	2	0.0467095031434874	2	0.0467095031434874	NA	NA	SegRatio=0.09,AbsMeanSigma=0.32,pvalue=0.101472358723478,pvalueTTest=0.0467095031434873,
chr9	34647639	34647726	GALT	AMPL868171912	0.208768950768231	2	0.0885757695102184	2	0.0467095031434874	2	0.0467095031434874	NA	NA	SegRatio=0.09,AbsMeanSigma=0.32,pvalue=0.101472358723478,pvalueTTest=0.0467095031434873,
chr9	34647726	34647898	GALT	AMPL556199792	0.111092616971488	2	0.0885757695102184	2	0.0467095031434874	2	0.0467095031434874	NA	NA	SegRatio=0.09,AbsMeanSigma=0.32,pvalue=0.101472358723478,pvalueTTest=0.0467095031434873,
chr9	34647893	34648071	GALT	AMPL3848847770	0.123730911327482	2	0.0885757695102184	2	0.0467095031434874	2	0.0467095031434874	NA	NA	SegRatio=0.09,AbsMeanSigma=0.32,pvalue=0.101472358723478,pvalueTTest=0.0467095031434873,
chr9	34648069	34648240	GALT	AMPL556343103	0.107890796189307	2	0.0885757695102184	2	0.0467095031434874	2	0.0467095031434874	NA	NA	SegRatio=0.09,AbsMeanSigma=0.32,pvalue=0.101472358723478,pvalueTTest=0.0467095031434873,
chr9	34648240	34648341	GALT	AMPL623737664	-0.128830480012529	2	0.0885757695102184	2	0.0467095031434874	2	0.0467095031434874	NA	NA	SegRatio=0.09,AbsMeanSigma=0.32,pvalue=0.101472358723478,pvalueTTest=0.0467095031434873,
chr9	34648336	34648497	GALT	AMPL623762017	-0.220333626321051	2	0.0885757695102184	2	0.0467095031434874	2	0.0467095031434874	NA	NA	SegRatio=0.09,AbsMeanSigma=0.32,pvalue=0.101472358723478,pvalueTTest=0.0467095031434873,
chr9	34648510	34648681	GALT	AMPL3848901604	0.0965262361350479	2	0.0885757695102184	2	0.0467095031434874	2	0.0467095031434874	NA	NA	SegRatio=0.09,AbsMeanSigma=0.32,pvalue=0.101472358723478,pvalueTTest=0.0467095031434873,
chr9	34648690	34648810	GALT	AMPL3848818879	-0.0336227786900302	2	0.0885757695102184	2	0.0467095031434874	2	0.0467095031434874	NA	NA	SegRatio=0.09,AbsMeanSigma=0.32,pvalue=0.101472358723478,pvalueTTest=0.0467095031434873,
chr9	34648807	34648943	GALT	AMPL623750282	0.167387423340589	2	0.0885757695102184	2	0.0467095031434874	2	0.0467095031434874	NA	NA	SegRatio=0.09,AbsMeanSigma=0.32,pvalue=0.101472358723478,pvalueTTest=0.0467095031434873,
chr9	34648939	34649017	GALT	AMPL3848843653	0.310148139806144	2	0.0885757695102184	2	0.0467095031434874	2	0.0467095031434874	NA	NA	SegRatio=0.09,AbsMeanSigma=0.32,pvalue=0.101472358723478,pvalueTTest=0.0467095031434873,
chr9	34649016	34649170	GALT	AMPL3848851345	0.085438571598226	2	0.0885757695102184	2	0.0467095031434874	2	0.0467095031434874	NA	NA	SegRatio=0.09,AbsMeanSigma=0.32,pvalue=0.101472358723478,pvalueTTest=0.0467095031434873,
chr9	34649168	34649344	GALT	AMPL1371818357	0.0838069192030342	2	0.0885757695102184	2	0.0467095031434874	2	0.0467095031434874	NA	NA	SegRatio=0.09,AbsMeanSigma=0.32,pvalue=0.101472358723478,pvalueTTest=0.0467095031434873,
chr9	34649344	34649511	GALT	AMPL3848885846	-0.0198315416316268	2	0.0885757695102184	2	0.0467095031434874	2	0.0467095031434874	NA	NA	SegRatio=0.09,AbsMeanSigma=0.32,pvalue=0.101472358723478,pvalueTTest=0.0467095031434873,
chr9	34649511	34649646	GALT	AMPL3848895636	-0.103736375652816	2	0.0885757695102184	2	0.0467095031434874	2	0.0467095031434874	NA	NA	SegRatio=0.09,AbsMeanSigma=0.32,pvalue=0.101472358723478,pvalueTTest=0.0467095031434873,
chr9	34649641	34649818	GALT	AMPL3848812411	0.000576314268416041	2	0.0885757695102184	2	0.0467095031434874	2	0.0467095031434874	NA	NA	SegRatio=0.09,AbsMeanSigma=0.32,pvalue=0.101472358723478,pvalueTTest=0.0467095031434873,
chr9	34649817	34649982	GALT	AMPL3848835912	-0.0130219669806051	2	0.0885757695102184	2	0.0467095031434874	2	0.0467095031434874	NA	NA	SegRatio=0.09,AbsMeanSigma=0.32,pvalue=0.101472358723478,pvalueTTest=0.0467095031434873,
chr9	34650315	34650399	GALT	AMPL3848889350	0.263470688007865	2	0.0885757695102184	2	0.0467095031434874	2	0.0467095031434874	NA	NA	SegRatio=0.09,AbsMeanSigma=0.32,pvalue=0.101472358723478,pvalueTTest=0.0467095031434873,
chr9	34650398	34650478	GALT	AMPL2782134136	0.280613038442367	2	0.0885757695102184	2	0.0467095031434874	2	0.0467095031434874	NA	NA	SegRatio=0.09,AbsMeanSigma=0.32,pvalue=0.101472358723478,pvalueTTest=0.0467095031434873,
chr9	34650478	34650595	GALT	AMPL1496755741	0.0885757695102184	2	0.0885757695102184	2	0.0467095031434874	2	0.0467095031434874	NA	NA	SegRatio=0.09,AbsMeanSigma=0.32,pvalue=0.101472358723478,pvalueTTest=0.0467095031434873,
chr12	103232062	103232227	PAH	AMPL811140534	-0.372682067471022	2	0.0407103709022845	2	0.327946360511606	2	0.327946360511606	NA	NA	SegRatio=0.04,AbsMeanSigma=0.16,pvalue=0.396846349250866,pvalueTTest=0.398456769949109,
chr12	103232222	103232291	PAH	AMPL811141827	NA	2	0.0407103709022845	2	0.327946360511606	2	0.327946360511606	NA	NA	SegRatio=0.04,AbsMeanSigma=0.16,pvalue=0.396846349250866,pvalueTTest=0.398456769949109,
chr12	103232441	103232565	PAH	AMPL3699300740	-0.706985974510794	2	0.0407103709022845	2	0.327946360511606	2	0.327946360511606	NA	NA	SegRatio=0.04,AbsMeanSigma=0.16,pvalue=0.396846349250866,pvalueTTest=0.398456769949109,
chr12	103232551	103232666	PAH	AMPL1497161003	0.0945957701845306	2	0.0407103709022845	2	0.327946360511606	2	0.327946360511606	NA	NA	SegRatio=0.04,AbsMeanSigma=0.16,pvalue=0.396846349250866,pvalueTTest=0.398456769949109,
chr12	103232661	103232820	PAH	AMPL811143696	0.162505488369862	2	0.0407103709022845	2	0.327946360511606	2	0.327946360511606	NA	NA	SegRatio=0.04,AbsMeanSigma=0.16,pvalue=0.396846349250866,pvalueTTest=0.398456769949109,
chr12	103232765	103232895	PAH	AMPL811145968	0.195155254889627	2	0.0407103709022845	2	0.327946360511606	2	0.327946360511606	NA	NA	SegRatio=0.04,AbsMeanSigma=0.16,pvalue=0.396846349250866,pvalueTTest=0.398456769949109,
chr12	103232895	103233035	PAH	AMPL659794021	0.107570117154059	2	0.0407103709022845	2	0.327946360511606	2	0.327946360511606	NA	NA	SegRatio=0.04,AbsMeanSigma=0.16,pvalue=0.396846349250866,pvalueTTest=0.398456769949109,
chr12	103234142	103234318	PAH	AMPL3848753200	-0.0815438034551419	2	0.0407103709022845	2	0.327946360511606	2	0.327946360511606	NA	NA	SegRatio=0.04,AbsMeanSigma=0.16,pvalue=0.396846349250866,pvalueTTest=0.398456769949109,
chr12	103237301	103237409	PAH	AMPL663072267	0.0407103709022845	2	0.0407103709022845	2	0.327946360511606	2	0.327946360511606	NA	NA	SegRatio=0.04,AbsMeanSigma=0.16,pvalue=0.396846349250866,pvalueTTest=0.398456769949109,
chr12	103237409	103237584	PAH	AMPL663100272	-0.213863512036881	2	0.0407103709022845	2	0.327946360511606	2	0.327946360511606	NA	NA	SegRatio=0.04,AbsMeanSigma=0.16,pvalue=0.396846349250866,pvalueTTest=0.398456769949109,
chr12	103237954	103238083	PAH	AMPL868016102	-0.159161223455828	2	0.0407103709022845	2	0.327946360511606	2	0.327946360511606	NA	NA	SegRatio=0.04,AbsMeanSigma=0.16,pvalue=0.396846349250866,pvalueTTest=0.398456769949109,
chr12	103238083	103238220	PAH	AMPL658783041	0.0582778846518407	2	0.0407103709022845	2	0.327946360511606	2	0.327946360511606	NA	NA	SegRatio=0.04,AbsMeanSigma=0.16,pvalue=0.396846349250866,pvalueTTest=0.398456769949109,
chr12	103240620	103240773	PAH	AMPL659377496	-0.468117658154588	2	0.0407103709022845	2	0.327946360511606	2	0.327946360511606	NA	NA	SegRatio=0.04,AbsMeanSigma=0.16,pvalue=0.396846349250866,pvalueTTest=0.398456769949109,
chr12	103245412	103245591	PAH	AMPL556370172	-0.189047259740502	2	0.0407103709022845	2	0.327946360511606	2	0.327946360511606	NA	NA	SegRatio=0.04,AbsMeanSigma=0.16,pvalue=0.396846349250866,pvalueTTest=0.398456769949109,
chr12	103246570	103246749	PAH	AMPL556350401	-0.11930666823603	2	0.0407103709022845	2	0.327946360511606	2	0.327946360511606	NA	NA	SegRatio=0.04,AbsMeanSigma=0.16,pvalue=0.396846349250866,pvalueTTest=0.398456769949109,
chr12	103248833	103248985	PAH	AMPL812248025	0.078896380985611	2	0.0407103709022845	2	0.327946360511606	2	0.327946360511606	NA	NA	SegRatio=0.04,AbsMeanSigma=0.16,pvalue=0.396846349250866,pvalueTTest=0.398456769949109,
chr12	103248985	103249122	PAH	AMPL658674329	0.11725920856451	2	0.0407103709022845	2	0.327946360511606	2	0.327946360511606	NA	NA	SegRatio=0.04,AbsMeanSigma=0.16,pvalue=0.396846349250866,pvalueTTest=0.398456769949109,
chr12	103260314	103260494	PAH	AMPL658804790	-0.155798326773348	2	0.0407103709022845	2	0.327946360511606	2	0.327946360511606	NA	NA	SegRatio=0.04,AbsMeanSigma=0.16,pvalue=0.396846349250866,pvalueTTest=0.398456769949109,
chr12	103271164	103271270	PAH	AMPL661534109	0.135517070978801	2	0.0407103709022845	2	0.327946360511606	2	0.327946360511606	NA	NA	SegRatio=0.04,AbsMeanSigma=0.16,pvalue=0.396846349250866,pvalueTTest=0.398456769949109,
chr12	103271270	103271384	PAH	AMPL661570029	NA	2	0.0407103709022845	2	0.327946360511606	2	0.327946360511606	NA	NA	SegRatio=0.04,AbsMeanSigma=0.16,pvalue=0.396846349250866,pvalueTTest=0.398456769949109,
chr12	103288475	103288574	PAH	AMPL3699214840	0.0303729435430523	2	0.0407103709022845	2	0.327946360511606	2	0.327946360511606	NA	NA	SegRatio=0.04,AbsMeanSigma=0.16,pvalue=0.396846349250866,pvalueTTest=0.398456769949109,
chr12	103288574	103288725	PAH	AMPL659619504	0.0807112053216844	2	0.0407103709022845	2	0.327946360511606	2	0.327946360511606	NA	NA	SegRatio=0.04,AbsMeanSigma=0.16,pvalue=0.396846349250866,pvalueTTest=0.398456769949109,
chr12	103306535	103306705	PAH	AMPL556186951	-0.115114433481869	2	0.0407103709022845	2	0.327946360511606	2	0.327946360511606	NA	NA	SegRatio=0.04,AbsMeanSigma=0.16,pvalue=0.396846349250866,pvalueTTest=0.398456769949109,
chr12	103310767	103310940	PAH	AMPL663779199	-0.135596486895704	2	0.0407103709022845	2	0.327946360511606	2	0.327946360511606	NA	NA	SegRatio=0.04,AbsMeanSigma=0.16,pvalue=0.396846349250866,pvalueTTest=0.398456769949109,
chr12	103310940	103311077	PAH	AMPL812518150	0.0623792366292867	2	0.0407103709022845	2	0.327946360511606	2	0.327946360511606	NA	NA	SegRatio=0.04,AbsMeanSigma=0.16,pvalue=0.396846349250866,pvalueTTest=0.398456769949109,
chr12	103311073	103311261	PAH	AMPL812522983	NA	2	0.0407103709022845	2	0.327946360511606	2	0.327946360511606	NA	NA	SegRatio=0.04,AbsMeanSigma=0.16,pvalue=0.396846349250866,pvalueTTest=0.398456769949109,
chr12	103311261	103311417	PAH	AMPL811679394	0.20145341475082	2	0.0407103709022845	2	0.327946360511606	2	0.327946360511606	NA	NA	SegRatio=0.04,AbsMeanSigma=0.16,pvalue=0.396846349250866,pvalueTTest=0.398456769949109,
