# Supplementary material for: A statistical approach to detection of copy number variations in PCR-enriched targeted sequencing data
Source: BMC Bioinformatics. 2016 Oct 22;17:429. doi: 10.1186/s12859-016-1272-6 (PMC5075217; doi:10.1186/s12859-016-1272-6)
Supplement: Additional file 6 — Archive with ONCOCNV results. Set of files (png plots and txt files) in zip archive that were provided by ONCOCNV after specificity and sensitivity testing. (ZIP 5007 kb) [file 12859_2016_1272_MOESM6_ESM.zip › outputONCOCNV copy 2/Control.stats.txt]

chr	start	end	ID	gene	mean	IP095-G1	IP097-G1	IP098-G1	IP099-G1	IP100-G1
chr7	117119899	117120067	AMPL1380948435	CFTR	0.344289319294222	0.209055425448868	0.455043365857727	0.325823432821404	0.362226181050409	0.3692981912927
chr7	117120062	117120193	AMPL1380948436	CFTR	0.83758884517067	0.597643181912985	0.835968770470983	1.00315872598052	0.72350818661493	1.02766536087393
chr7	117120192	117120274	AMPL493118173	CFTR	2.65497065428436	3.30154604824737	2.9627183802486	2.00516994013754	2.62457756406543	2.38084133872288
chr7	117144240	117144352	AMPL1316862546	CFTR	0.984982954385475	1.04527712724434	1.16831686264699	0.792795566502463	1.12075557063681	0.79776964489678
chr7	117144342	117144420	AMPL3662351274	CFTR	1.71670773482705	1.94180327868852	1.46713368359603	1.81603994382899	1.50055423594616	1.85800753207554
chr7	117148945	117149124	AMPL1090131405	CFTR	0.502674457793068	0.355627804744024	0.61703861695154	0.452865253209741	0.599383395922628	0.488457218137408
chr7	117149124	117149294	AMPL496812712	CFTR	0.504446130900124	0.413191899710704	0.430378077675904	0.625545877580241	0.506389082949094	0.546725716584678
chr7	117170900	117171022	AMPL469286737	CFTR	1.56015065647144	1.71528263011735	1.3147426143378	1.79983706314634	1.46686395908778	1.50402701566792
chr7	117171020	117171189	AMPL469324749	CFTR	0.794056034930493	0.684068936527953	0.896376128250034	0.703421870686655	0.898325111151715	0.78808812803611
chr7	117174199	117174365	AMPL844200061	CFTR	0.0365108984207996	0.039670156033972	0.0254278057941046	0.0516019453065813	0.0485380953743716	0.0173164895949687
chr7	117174365	117174460	AMPL468748906	CFTR	1.28611767436286	1.75606557377049	1.3773840906996	1.06001921639799	1.33693545026462	0.90018404068161
chr7	117175183	117175355	AMPL467504527	CFTR	0.795351301881192	0.667883466768331	0.684415346393516	0.970529270248597	0.766777145592812	0.887151280402704
chr7	117175355	117175523	AMPL467561353	CFTR	0.646123445920401	0.574902419984387	0.750961137519807	0.63423645320197	0.658822531387852	0.611694687507987
chr7	117176519	117176660	AMPL468865894	CFTR	0.904648771123933	0.788776498856722	0.808279613965793	1.11574813344267	0.85565831662764	0.954781292726844
chr7	117176651	117176786	AMPL468874944	CFTR	0.633886136494766	0.77505363286784	0.708713757540377	0.561775974757719	0.678511480601742	0.445375836706152
chr7	117180175	117180248	AMPL556296474	CFTR	2.8365858287093	3.55823789205779	2.63411942518533	2.89060546278029	2.44856668727427	2.65139967624881
chr7	117180248	117180361	AMPL3662363979	CFTR	1.74807996875703	2.23393297548237	1.90298498209941	1.36263440377677	1.83325695947982	1.40759052294678
chr7	117180361	117180458	AMPL468184487	CFTR	1.7213907736832	2.08193341220213	1.35865455792876	2.17325024570795	1.61758535968199	1.37553029289519
chr7	117182013	117182127	AMPL3755398942	CFTR	0.181033101072328	0.186132681430352	0.222158724306388	0.207092274296288	0.212034837688044	0.0777469876405685
chr7	117182127	117182221	AMPL3713721021	CFTR	1.78120175765451	1.79809905824904	1.62404329843127	1.9892322299426	1.54514748740756	1.94948671424209
chr7	117188605	117188778	AMPL3849093081	CFTR	0.895291482809834	0.934707350200575	0.86616219389976	0.925066538475067	0.872652048750795	0.87786928272297
chr7	117188898	117189021	AMPL477617595	CFTR	1.02912175676376	1.23733617664045	1.06383324078425	0.9036428701001	1.13257632813858	0.808220168155416
chr7	117189018	117189174	AMPL1758041121	CFTR	0.537635484779266	0.440892531876138	0.453969643899591	0.610703697924793	0.589891792029559	0.592719758166247
chr7	117199494	117199585	AMPL3662352593	CFTR	1.3662695952958	1.75284933645589	1.37092819614711	1.20304036734057	1.39104173736003	1.11348833917538
chr7	117199585	117199733	AMPL712350278	CFTR	0.739265367743754	0.608097031457687	0.670228854072987	0.820171591469766	0.733525924974856	0.864303436743471
chr7	117227745	117227913	AMPL3687801190	CFTR	0.61249317118034	0.50086195680458	0.763523684429989	0.585736018545349	0.590668476416695	0.621675719705087
chr7	117229500	117229593	AMPL4119989318	intron	0.135576098461734	0.118015159527587	0.123554224808391	0.213417958952213	0.148196391932504	0.0746967570879743
chr7	117230377	117230543	AMPL468091028	CFTR	0.743908681568768	0.643538086773323	0.812277129533897	0.729978738483345	0.846862032452852	0.686887420600425
chr7	117231824	117231993	AMPL474961767	CFTR	0.0360335147892509	0	0.0194261080425704	0.0543946613536253	0.0652414885193983	0.0411053160306604
chr7	117232001	117232109	AMPL3662358230	CFTR	1.88436156290219	2.30348107670512	2.11485048971914	1.42958831041995	1.94365267880707	1.63023525885967
chr7	117232109	117232280	AMPL468866489	CFTR	0.632916009100582	0.470680343846867	0.455288249813091	0.797824513955612	0.642304362119339	0.798482575768001
chr7	117232270	117232434	AMPL468922661	CFTR	0.684665734781776	0.522001199520192	0.82218294818675	0.582187206253401	0.778323001757333	0.718634318191201
chr7	117232434	117232539	AMPL3662384424	CFTR	1.29746864826959	1.36582877959927	1.12337086147944	1.40676132521974	1.14498812351544	1.44639415153404
chr7	117232539	117232720	AMPL1488881666	CFTR	0.42311337556713	0.388080789783534	0.454750316881307	0.368215794605135	0.484985761341715	0.419534215223961
chr7	117234940	117235038	AMPL3533204248	CFTR	2.16000667315272	2.50866510538642	1.96932878230101	2.29604255495302	1.82609594906846	2.1999009740547
chr7	117235038	117235148	AMPL3539368019	CFTR	1.41223085812879	1.70950322901143	1.48375099506448	1.21746265904481	1.55941985172389	1.09101755579937
chr7	117242832	117243009	AMPL468425396	CFTR	0.470693952000812	0.359646198017968	0.382885610535585	0.500475584740033	0.474383026691896	0.636079340018577
chr7	117243561	117243680	AMPL1314131500	CFTR	1.30840337395767	1.61710520273683	1.59224123975334	0.97966488826768	1.36664471014059	0.986360828889884
chr7	117243680	117243850	AMPL1350926834	CFTR	1.05708490711182	0.998547090967535	0.85247965385804	1.23019926023148	0.985338363373853	1.21886016712821
chr7	117246626	117246753	AMPL467500449	CFTR	0.921908774855853	0.881489608880857	1.15034681522953	0.888342304067975	0.949982855468482	0.739382290632417
chr7	117246740	117246889	AMPL1317650819	CFTR	0.503694494837114	0.417409322624418	0.401327001962882	0.580502879235471	0.56779798817134	0.551435282191458
chr7	117250552	117250723	AMPL467096662	CFTR	0.674948072715389	0.680347042469562	0.718587478620661	0.637770897832817	0.721662430025975	0.616372514627931
chr7	117251505	117251662	AMPL1489275007	CFTR	0.462710169352888	0.400800529045282	0.346523586957734	0.549592382527358	0.490246153380638	0.526388194853427
chr7	117251662	117251813	AMPL1489330457	CFTR	0.731180637457	0.751076611298086	0.796681782860324	0.550676356406915	0.797587998720591	0.759880437999084
chr7	117251782	117251855	AMPL1524050819	CFTR	1.80464692848485	2.19508196721311	1.41664227622772	1.96332212620523	1.699183288322	1.74900498445621
chr7	117254598	117254679	AMPL3608012462	CFTR	2.7287799711104	3.2610065438845	2.97902964260232	2.18210502591841	2.78786545849095	2.4338931846558
chr7	117254674	117254747	AMPL3662363743	CFTR	2.03645987432481	2.54589415375402	1.78284912314373	2.18083303231543	1.71370622241022	1.95901684000067
chr7	117267462	117267600	AMPL468021362	CFTR	1.13003537308339	1.09754098360656	1.35092895758776	1.02645735955552	1.17541051327068	0.999839051396453
chr7	117267600	117267684	AMPL468048766	CFTR	2.19744937400176	2.73514181628936	1.96813234926195	2.27827682797257	1.80986879312295	2.195827083362
chr7	117267684	117267830	AMPL1350926836	CFTR	1.11624856861822	1.27294707687701	1.19017225247703	0.927283336575065	1.09648152366078	1.09435865350121
chr7	117279953	117280114	AMPL612960517	CFTR	0.451855017759709	0.390842751926145	0.396175392413876	0.526854219948849	0.442507487348962	0.502895237160716
chr7	117282452	117282593	AMPL3687804467	CFTR	1.31653980531823	1.29732976785645	1.38372147905255	1.2402140606793	1.56394490209621	1.09748881690666
chr7	117282593	117282768	AMPL469390256	CFTR	0.492203370725262	0.38048087431694	0.344381285964473	0.593346855983773	0.507671982807375	0.635135854553747
chr7	117292788	117292952	AMPL469294494	CFTR	0.167294186992715	0.142769558843129	0.16443658963735	0.178350566467125	0.222378000502095	0.128536219513873
chr7	117292952	117293126	AMPL476533235	CFTR	0.559876513931546	0.416308648954211	0.47034945749542	0.731237322515213	0.549584550559241	0.631902590133642
chr7	117304588	117304761	AMPL1350926835	CFTR	0.547083195733259	0.511762847847374	0.628950325460859	0.514462591893445	0.606689275465792	0.473550937998826
chr7	117304761	117304927	AMPL469937071	CFTR	0.747282298393318	0.590644545394693	0.723279809254531	0.850802805542657	0.710188974425016	0.861495357349693
chr7	117305494	117305594	AMPL647810578	CFTR	1.87215381955212	2.49507650273224	1.96746234676007	1.59200811359026	2.0270530482977	1.27916908638034
chr7	117305594	117305680	AMPL3687791484	CFTR	2.41940579240067	3.24157453297751	1.94144911008838	2.51195811123166	2.15979671877589	2.24225048892991
chr7	117306844	117307010	AMPL1091210890	CFTR	0.77442382401043	0.608275725854237	0.899861793935813	0.747598914929495	0.832811531160271	0.783571154172334
chr7	117307008	117307185	AMPL3848836362	CFTR	0.83233762109548	0.611811923065049	0.761796629958344	0.952556124729261	0.769075512970195	1.06644791475455
chr7	117307183	117307354	AMPL3848864558	CFTR	0.596260595917468	0.543421851532292	0.767956084022081	0.503374731622837	0.564186264023744	0.602364048386387
chr7	117307353	117307519	AMPL497774927	CFTR	0.76365280921208	0.550974389360722	0.685138100563374	0.981695544856912	0.655264287554017	0.945191723725375
chr7	117307518	117307668	AMPL3848886907	CFTR	0.762651027727997	0.736571948998178	0.837949795680093	0.672738336713996	0.780288202692003	0.785706854555713
chr7	117307666	117307801	AMPL492300506	CFTR	1.30648903923622	1.40918842339607	1.13776350781605	1.53675907144467	1.20310137532624	1.24563281819808
chr7	117307801	117307960	AMPL3848900251	CFTR	1.06163258344187	1.03541602227034	1.21380012997169	0.910597420490643	1.19619653714576	0.952152807330899
chr7	117307960	117308127	AMPL3848829546	CFTR	1.01057032768622	0.854373220771572	0.801796407185629	1.26606017174576	0.968757970993879	1.16186386773428
chr7	117308127	117308217	AMPL1486309394	CFTR	2.18903688461498	2.79669702489375	2.3684588441331	1.72711291413117	2.34416292777338	1.70875271214352
chr7	117308443	117308519	AMPL1380948432	CFTR	2.20069716702717	2.37800546448087	1.90069130795465	2.49335432902744	1.78555652789932	2.44587820577356
chr7	117308502	117308594	AMPL3848851241	CFTR	2.66600025561747	3.22104419101924	2.99753293230793	2.29590351882882	2.59973148817515	2.2157891477562
chr7	117308594	117308719	AMPL3848859657	CFTR	1.08464552187488	1.0536393442623	1.01116777583187	1.21009330628803	0.988930482977039	1.15939670001514
chr9	34646542	34646714	AMPL712468205	GALT	0.59375508706246	0.438165586478587	0.713046267258583	0.602481249115524	0.617613102800641	0.597469229658964
chr9	34646713	34646892	AMPL807033687	GALT	0.670827516727629	0.388329212076808	0.497823087986381	0.860210545400977	0.645580930390973	0.962193807783005
chr9	34646880	34647060	AMPL807051270	GALT	1.20835465363519	1.0284365513054	1.35228838295388	1.10265945458643	1.36998064572886	1.18840823360137
chr9	34647058	34647205	AMPL623733836	GALT	0.960796676373484	0.930794394260436	0.855050811918463	1.06310110250997	0.83227279827212	1.12276427490643
chr9	34647198	34647344	AMPL3848826648	GALT	1.27606558640293	1.21280784489857	1.41021759470288	1.22492983967323	1.42324754064578	1.10912511209418
chr9	34647344	34647522	AMPL3848835399	GALT	0.95857384345346	0.694698225578682	0.872132470139121	1.01762882603642	0.881493145444679	1.3269165500684
chr9	34647522	34647639	AMPL1496130655	GALT	1.93181856132505	2.28888888888889	1.99025102159953	1.6446143444115	2.10766253189056	1.62767601983477
chr9	34647639	34647726	AMPL868171912	GALT	2.51864530187265	2.92677595628415	2.46091148821386	2.69921428737964	2.04479573356631	2.46152904391929
chr9	34647726	34647898	AMPL556199792	GALT	1.13726368624585	1.02096835684331	1.29929845640044	0.98024670975046	1.22289859875895	1.16290630947607
chr9	34647893	34648071	AMPL3848847770	GALT	0.565852531986658	0.390510836863756	0.54541214899939	0.631469790550858	0.532469508126718	0.729400375392567
chr9	34648069	34648240	AMPL556343103	GALT	1.09405064058374	0.885734828875467	1.30552534283754	1.00919302990404	1.22757011293078	1.04222988837086
chr9	34648240	34648341	AMPL623737664	GALT	1.49952255340329	1.54307742249635	1.44647569835793	1.58038278472878	1.27220902612827	1.65546783530514
chr9	34648336	34648497	AMPL623762017	GALT	1.11050717126205	0.918025998710247	1.24824379153931	1.08874554319479	1.19055585881983	1.10696466404607
chr9	34648510	34648681	AMPL3848901604	GALT	0.657219938494582	0.500632729364395	0.588309214366916	0.777054197359525	0.564186264023744	0.855917287358331
chr9	34648690	34648810	AMPL3848818879	GALT	1.6936330473091	1.79265027322404	1.77438995913602	1.42068965517241	1.96132224861441	1.51911310039862
chr9	34648807	34648943	AMPL623750282	GALT	1.57756358959098	1.55484972677596	1.27940918924487	1.80965875193891	1.47021214661637	1.77368813337877
chr9	34648939	34649017	AMPL3848843653	GALT	2.16189357351037	2.908014571949	2.27586106246351	1.9580017683466	1.93549749274215	1.73209297205059
chr9	34649016	34649170	AMPL3848851345	GALT	1.14690095168791	0.931246895181321	1.0187083494439	1.26711625088907	1.07394268439399	1.44349057853124
chr9	34649168	34649344	AMPL1371818357	GALT	1.04979064180766	0.843942498758072	1.16051285623308	0.990019361976766	1.11800187144605	1.13647662062434
chr9	34649344	34649511	AMPL3848885846	GALT	0.672986202056135	0.547675141520238	0.608017240475267	0.78815998833975	0.589126734654207	0.831951905291211
chr9	34649511	34649646	AMPL3848895636	GALT	1.34546192086737	1.44170815624368	1.495594473633	1.18700323041094	1.36801736019472	1.23498638385451
chr9	34649641	34649818	AMPL3848812411	GALT	1.02151635248318	0.698623074310765	0.88633381816023	1.24528712712437	1.01465258486878	1.26268515795177
chr9	34649817	34649982	AMPL3848835912	GALT	0.680816830781577	0.501099519788044	0.793039324948257	0.681221955866986	0.726058686628758	0.702664666675841
chr9	34650315	34650399	AMPL3848889350	GALT	2.22567036658714	2.72643117356232	2.04629930781419	2.28822563508162	1.90578931493421	2.16160640154337
chr9	34650398	34650478	AMPL2782134136	GALT	1.98764172303439	2.69812158469945	1.96394483362522	1.75496957403651	1.84735352335709	1.67381909945367
chr9	34650478	34650595	AMPL1496755741	GALT	1.46549405836356	1.63224043715847	1.20457287410002	1.53033061146651	1.34288730535761	1.61743906373518
chr12	103232062	103232227	AMPL811140534	PAH	0.787177340844814	0.678479880774963	0.835675847794937	0.712877251213965	0.894401497156842	0.814452227283361
chr12	103232222	103232291	AMPL811141827	PAH	3.28119974974588	3.97659776669043	2.93296022741694	3.4548314078255	2.80254741987676	3.23906192691976
chr12	103232441	103232565	AMPL3699300740	PAH	0.341826974968292	0.383549268464657	0.308255183322976	0.367303539880913	0.439459300692156	0.210567582480755
chr12	103232551	103232666	AMPL1497161003	PAH	0.973609130625852	1.01164647184604	0.866633670905353	1.12092777140841	0.896077661881648	0.972760077087799
chr12	103232661	103232820	AMPL811143696	PAH	0.534325541333485	0.460184898786817	0.606162640848561	0.454641713549441	0.606766359421762	0.543872094060846
chr12	103232765	103232895	AMPL811145968	PAH	0.880239135222497	1.00185792349727	0.716129597197898	0.964268996723358	0.74049089469517	0.978448263998789
chr12	103232895	103233035	AMPL659794021	PAH	0.744695470049594	0.763052302888368	0.842528146109582	0.670052158794552	0.828450401538288	0.619394340917178
chr12	103234142	103234318	AMPL3848753200	PAH	0.739876048221475	0.590344013909588	0.675522408852094	0.845196385764337	0.724050780968833	0.864266651612524
chr12	103237301	103237409	AMPL663072267	PAH	1.7601780431018	1.9647338595426	2.02365570474152	1.37929156336864	1.93383625113633	1.49937283671991
chr12	103237409	103237584	AMPL663100272	PAH	0.528231943124757	0.355394223263076	0.45694170627971	0.644682700666473	0.516153376314897	0.667987709099631
chr12	103237954	103238083	AMPL868016102	PAH	1.14129719425608	1.16276951751599	1.46335817754789	0.94421120493105	1.21139283237278	0.924754238912708
chr12	103238083	103238220	AMPL658783041	PAH	1.36288723848082	1.13759722388417	1.17592774873126	1.63327460357413	1.36042790020285	1.50720871601172
chr12	103240620	103240773	AMPL659377496	PAH	1.09176471213507	0.989938926390228	1.30278264253746	0.944941600710602	1.15025434824233	1.07090604279473
chr12	103245412	103245591	AMPL556370172	PAH	0.539012727523124	0.457819702658974	0.445420657672025	0.641948168209684	0.451314375190754	0.698560733884184
chr12	103246570	103246749	AMPL556350401	PAH	0.907783088771938	0.703080257654852	1.05983915310785	0.841535689598513	1.06728150143535	0.867178842063125
chr12	103248833	103248985	AMPL812248025	PAH	0.958695605402135	0.760576646534369	0.919490275601438	1.08860894630084	0.901148060174188	1.12365409839984
chr12	103248985	103249122	AMPL658674329	PAH	1.57023631603618	1.67168042758566	1.8297915042121	1.33437467612265	1.71794649513671	1.29738847712377
chr12	103260314	103260494	AMPL658804790	PAH	0.63396968430445	0.459341226472374	0.488543490951547	0.749808429118774	0.633748570423155	0.838406704556401
chr12	103271164	103271270	AMPL661534109	PAH	2.20690237604301	2.65756779049387	2.36713148068599	1.88032454361055	2.32838255725362	1.80110550817103
chr12	103271270	103271384	AMPL661570029	PAH	2.15962536116772	2.40046975361902	1.83486650075276	2.31466851713462	1.98085177313831	2.26727026119388
chr12	103288475	103288574	AMPL3699214840	PAH	1.53272219978447	1.73684936799691	1.74572874100019	1.20079087016207	1.64701808264754	1.33322393711566
chr12	103288574	103288725	AMPL659619504	PAH	1.11064120162134	0.959439800238845	0.989252038366523	1.27845465658289	1.07281202644812	1.25324748647031
chr12	103306535	103306705	AMPL556186951	PAH	0.843108097653629	0.710173577627772	0.986283094673946	0.818494213101062	0.859364724512133	0.841224878353229
chr12	103310767	103310940	AMPL663779199	PAH	0.594430114969533	0.389108942164945	0.520510614174504	0.740294762513337	0.609140545265653	0.713095710729226
chr12	103310940	103311077	AMPL812518150	PAH	1.47120488807321	1.56486378684536	1.61754253646439	1.22457470277313	1.63591841924279	1.31312499504037
chr12	103311073	103311261	AMPL812522983	PAH	0.305748600910226	0.12065166841065	0.213296009240973	0.348949117431272	0.38459510452991	0.461251104938324
chr12	103311261	103311417	AMPL811679394	PAH	0.506199833740573	0.389298724954463	0.57723292469352	0.4499921984709	0.523291105832674	0.591184214751308
