# Supplementary material for: A statistical approach to detection of copy number variations in PCR-enriched targeted sequencing data
Source: BMC Bioinformatics. 2016 Oct 22;17:429. doi: 10.1186/s12859-016-1272-6 (PMC5075217; doi:10.1186/s12859-016-1272-6)
Supplement: Additional file 6 — Archive with ONCOCNV results. Set of files (png plots and txt files) in zip archive that were provided by ONCOCNV after specificity and sensitivity testing. (ZIP 5007 kb) [file 12859_2016_1272_MOESM6_ESM.zip › outputONCOCNV copy 2/FKU.2.profile.txt]

chr	start	end	gene	ID	ratio	predLargeSeg	segMean	predLargeCorrected	pvalRatioCorrected	perGeneEvaluation	pvalRatioGene	predPoint	predPointSusp	comments
chr7	117119899	117120067	CFTR	AMPL1380948435	0.0915134257212008	2	-0.015713472090599	2	0.813019769062198	2	0.813019769062198	NA	NA	SegRatio=-0.02,AbsMeanSigma=0.03,pvalue=0.814377776038482,pvalueTTest=0.826394111769438,
chr7	117120062	117120193	CFTR	AMPL1380948436	-0.448342023425013	2	-0.015713472090599	2	0.813019769062198	2	0.813019769062198	NA	NA	SegRatio=-0.02,AbsMeanSigma=0.03,pvalue=0.814377776038482,pvalueTTest=0.826394111769438,
chr7	117120192	117120274	CFTR	AMPL493118173	0.0804275372307435	2	-0.015713472090599	2	0.813019769062198	2	0.813019769062198	NA	NA	SegRatio=-0.02,AbsMeanSigma=0.03,pvalue=0.814377776038482,pvalueTTest=0.826394111769438,
chr7	117144240	117144352	CFTR	AMPL1316862546	0.0283249904786326	2	-0.015713472090599	2	0.813019769062198	2	0.813019769062198	NA	NA	SegRatio=-0.02,AbsMeanSigma=0.03,pvalue=0.814377776038482,pvalueTTest=0.826394111769438,
chr7	117144342	117144420	CFTR	AMPL3662351274	-0.1761524600487	2	-0.015713472090599	2	0.813019769062198	2	0.813019769062198	NA	NA	SegRatio=-0.02,AbsMeanSigma=0.03,pvalue=0.814377776038482,pvalueTTest=0.826394111769438,
chr7	117148945	117149124	CFTR	AMPL1090131405	0.134983793615434	2	-0.015713472090599	2	0.813019769062198	2	0.813019769062198	NA	NA	SegRatio=-0.02,AbsMeanSigma=0.03,pvalue=0.814377776038482,pvalueTTest=0.826394111769438,
chr7	117149124	117149294	CFTR	AMPL496812712	0.466010370936253	2	-0.015713472090599	2	0.813019769062198	2	0.813019769062198	NA	NA	SegRatio=-0.02,AbsMeanSigma=0.03,pvalue=0.814377776038482,pvalueTTest=0.826394111769438,
chr7	117170900	117171022	CFTR	AMPL469286737	0.127315191044988	2	-0.015713472090599	2	0.813019769062198	2	0.813019769062198	NA	NA	SegRatio=-0.02,AbsMeanSigma=0.03,pvalue=0.814377776038482,pvalueTTest=0.826394111769438,
chr7	117171020	117171189	CFTR	AMPL469324749	-0.375032751908675	2	-0.015713472090599	2	0.813019769062198	2	0.813019769062198	NA	NA	SegRatio=-0.02,AbsMeanSigma=0.03,pvalue=0.814377776038482,pvalueTTest=0.826394111769438,
chr7	117174199	117174365	CFTR	AMPL844200061	NA	2	-0.015713472090599	2	0.813019769062198	2	0.813019769062198	NA	NA	SegRatio=-0.02,AbsMeanSigma=0.03,pvalue=0.814377776038482,pvalueTTest=0.826394111769438,
chr7	117174365	117174460	CFTR	AMPL468748906	-1.14748746798474	2	-0.015713472090599	2	0.813019769062198	2	0.813019769062198	NA	NA	SegRatio=-0.02,AbsMeanSigma=0.03,pvalue=0.814377776038482,pvalueTTest=0.826394111769438,
chr7	117175183	117175355	CFTR	AMPL467504527	0.0110798788542292	2	-0.015713472090599	2	0.813019769062198	2	0.813019769062198	NA	NA	SegRatio=-0.02,AbsMeanSigma=0.03,pvalue=0.814377776038482,pvalueTTest=0.826394111769438,
chr7	117175355	117175523	CFTR	AMPL467561353	-0.303071824313214	2	-0.015713472090599	2	0.813019769062198	2	0.813019769062198	NA	NA	SegRatio=-0.02,AbsMeanSigma=0.03,pvalue=0.814377776038482,pvalueTTest=0.826394111769438,
chr7	117176519	117176660	CFTR	AMPL468865894	0.196559911848712	2	-0.015713472090599	2	0.813019769062198	2	0.813019769062198	NA	NA	SegRatio=-0.02,AbsMeanSigma=0.03,pvalue=0.814377776038482,pvalueTTest=0.826394111769438,
chr7	117176651	117176786	CFTR	AMPL468874944	0.0903749332843926	2	-0.015713472090599	2	0.813019769062198	2	0.813019769062198	NA	NA	SegRatio=-0.02,AbsMeanSigma=0.03,pvalue=0.814377776038482,pvalueTTest=0.826394111769438,
chr7	117180175	117180248	CFTR	AMPL556296474	0.152458924228631	2	-0.015713472090599	2	0.813019769062198	2	0.813019769062198	NA	NA	SegRatio=-0.02,AbsMeanSigma=0.03,pvalue=0.814377776038482,pvalueTTest=0.826394111769438,
chr7	117180248	117180361	CFTR	AMPL3662363979	0.320023477398077	2	-0.015713472090599	2	0.813019769062198	2	0.813019769062198	NA	NA	SegRatio=-0.02,AbsMeanSigma=0.03,pvalue=0.814377776038482,pvalueTTest=0.826394111769438,
chr7	117180361	117180458	CFTR	AMPL468184487	-0.923112206710964	2	-0.015713472090599	2	0.813019769062198	2	0.813019769062198	NA	NA	SegRatio=-0.02,AbsMeanSigma=0.03,pvalue=0.814377776038482,pvalueTTest=0.826394111769438,
chr7	117182013	117182127	CFTR	AMPL3755398942	-0.564774926762597	2	-0.015713472090599	2	0.813019769062198	2	0.813019769062198	NA	NA	SegRatio=-0.02,AbsMeanSigma=0.03,pvalue=0.814377776038482,pvalueTTest=0.826394111769438,
chr7	117182127	117182221	CFTR	AMPL3713721021	-0.0400253930072085	2	-0.015713472090599	2	0.813019769062198	2	0.813019769062198	NA	NA	SegRatio=-0.02,AbsMeanSigma=0.03,pvalue=0.814377776038482,pvalueTTest=0.826394111769438,
chr7	117188605	117188778	CFTR	AMPL3849093081	-0.0995663416404047	2	-0.015713472090599	2	0.813019769062198	2	0.813019769062198	NA	NA	SegRatio=-0.02,AbsMeanSigma=0.03,pvalue=0.814377776038482,pvalueTTest=0.826394111769438,
chr7	117188898	117189021	CFTR	AMPL477617595	0.19994028860411	2	-0.015713472090599	2	0.813019769062198	2	0.813019769062198	NA	NA	SegRatio=-0.02,AbsMeanSigma=0.03,pvalue=0.814377776038482,pvalueTTest=0.826394111769438,
chr7	117189018	117189174	CFTR	AMPL1758041121	0.556199654667749	2	-0.015713472090599	2	0.813019769062198	2	0.813019769062198	NA	NA	SegRatio=-0.02,AbsMeanSigma=0.03,pvalue=0.814377776038482,pvalueTTest=0.826394111769438,
chr7	117199494	117199585	CFTR	AMPL3662352593	-0.199450207968505	2	-0.015713472090599	2	0.813019769062198	2	0.813019769062198	NA	NA	SegRatio=-0.02,AbsMeanSigma=0.03,pvalue=0.814377776038482,pvalueTTest=0.826394111769438,
chr7	117199585	117199733	CFTR	AMPL712350278	0.50989598625193	2	-0.015713472090599	2	0.813019769062198	2	0.813019769062198	NA	NA	SegRatio=-0.02,AbsMeanSigma=0.03,pvalue=0.814377776038482,pvalueTTest=0.826394111769438,
chr7	117227745	117227913	CFTR	AMPL3687801190	-0.341747956130817	2	-0.015713472090599	2	0.813019769062198	2	0.813019769062198	NA	NA	SegRatio=-0.02,AbsMeanSigma=0.03,pvalue=0.814377776038482,pvalueTTest=0.826394111769438,
chr7	117229500	117229593	intron	AMPL4119989318	0.0363524523282822	2	-0.015713472090599	2	0.979976360420188	2	0.979976360420188	NA	NA	SegRatio=-0.02,AbsMeanSigma=0.03,pvalue=0.814377776038482,pvalueTTest=0.826394111769438,
chr7	117230377	117230543	CFTR	AMPL468091028	0.277741699421309	2	-0.015713472090599	2	0.813019769062198	2	0.813019769062198	NA	NA	SegRatio=-0.02,AbsMeanSigma=0.03,pvalue=0.814377776038482,pvalueTTest=0.826394111769438,
chr7	117231824	117231993	CFTR	AMPL474961767	NA	2	-0.015713472090599	2	0.813019769062198	2	0.813019769062198	NA	NA	SegRatio=-0.02,AbsMeanSigma=0.03,pvalue=0.814377776038482,pvalueTTest=0.826394111769438,
chr7	117232001	117232109	CFTR	AMPL3662358230	0.0822705085600529	2	-0.015713472090599	2	0.813019769062198	2	0.813019769062198	NA	NA	SegRatio=-0.02,AbsMeanSigma=0.03,pvalue=0.814377776038482,pvalueTTest=0.826394111769438,
chr7	117232109	117232280	CFTR	AMPL468866489	0.259668140263028	2	-0.015713472090599	2	0.813019769062198	2	0.813019769062198	NA	NA	SegRatio=-0.02,AbsMeanSigma=0.03,pvalue=0.814377776038482,pvalueTTest=0.826394111769438,
chr7	117232270	117232434	CFTR	AMPL468922661	-0.312098018841699	2	-0.015713472090599	2	0.813019769062198	2	0.813019769062198	NA	NA	SegRatio=-0.02,AbsMeanSigma=0.03,pvalue=0.814377776038482,pvalueTTest=0.826394111769438,
chr7	117232434	117232539	CFTR	AMPL3662384424	-0.213535308665048	2	-0.015713472090599	2	0.813019769062198	2	0.813019769062198	NA	NA	SegRatio=-0.02,AbsMeanSigma=0.03,pvalue=0.814377776038482,pvalueTTest=0.826394111769438,
chr7	117232539	117232720	CFTR	AMPL1488881666	0.141686765168293	2	-0.015713472090599	2	0.813019769062198	2	0.813019769062198	NA	NA	SegRatio=-0.02,AbsMeanSigma=0.03,pvalue=0.814377776038482,pvalueTTest=0.826394111769438,
chr7	117234940	117235038	CFTR	AMPL3533204248	0.251819517305834	2	-0.015713472090599	2	0.813019769062198	2	0.813019769062198	NA	NA	SegRatio=-0.02,AbsMeanSigma=0.03,pvalue=0.814377776038482,pvalueTTest=0.826394111769438,
chr7	117235038	117235148	CFTR	AMPL3539368019	0.630878416845857	2	-0.015713472090599	2	0.813019769062198	2	0.813019769062198	NA	NA	SegRatio=-0.02,AbsMeanSigma=0.03,pvalue=0.814377776038482,pvalueTTest=0.826394111769438,
chr7	117242832	117243009	CFTR	AMPL468425396	0.101105641700017	2	-0.015713472090599	2	0.813019769062198	2	0.813019769062198	NA	NA	SegRatio=-0.02,AbsMeanSigma=0.03,pvalue=0.814377776038482,pvalueTTest=0.826394111769438,
chr7	117243561	117243680	CFTR	AMPL1314131500	-0.281591576192365	2	-0.015713472090599	2	0.813019769062198	2	0.813019769062198	NA	NA	SegRatio=-0.02,AbsMeanSigma=0.03,pvalue=0.814377776038482,pvalueTTest=0.826394111769438,
chr7	117243680	117243850	CFTR	AMPL1350926834	-0.157329281591746	2	-0.015713472090599	2	0.813019769062198	2	0.813019769062198	NA	NA	SegRatio=-0.02,AbsMeanSigma=0.03,pvalue=0.814377776038482,pvalueTTest=0.826394111769438,
chr7	117246626	117246753	CFTR	AMPL467500449	-0.369097988795195	2	-0.015713472090599	2	0.813019769062198	2	0.813019769062198	NA	NA	SegRatio=-0.02,AbsMeanSigma=0.03,pvalue=0.814377776038482,pvalueTTest=0.826394111769438,
chr7	117246740	117246889	CFTR	AMPL1317650819	-0.281083620372804	2	-0.015713472090599	2	0.813019769062198	2	0.813019769062198	NA	NA	SegRatio=-0.02,AbsMeanSigma=0.03,pvalue=0.814377776038482,pvalueTTest=0.826394111769438,
chr7	117250552	117250723	CFTR	AMPL467096662	0.24021949456003	2	-0.015713472090599	2	0.813019769062198	2	0.813019769062198	NA	NA	SegRatio=-0.02,AbsMeanSigma=0.03,pvalue=0.814377776038482,pvalueTTest=0.826394111769438,
chr7	117251505	117251662	CFTR	AMPL1489275007	0.581880140766789	2	-0.015713472090599	2	0.813019769062198	2	0.813019769062198	NA	NA	SegRatio=-0.02,AbsMeanSigma=0.03,pvalue=0.814377776038482,pvalueTTest=0.826394111769438,
chr7	117251662	117251813	CFTR	AMPL1489330457	-0.0569009786718718	2	-0.015713472090599	2	0.813019769062198	2	0.813019769062198	NA	NA	SegRatio=-0.02,AbsMeanSigma=0.03,pvalue=0.814377776038482,pvalueTTest=0.826394111769438,
chr7	117251782	117251855	CFTR	AMPL1524050819	0.166061897325308	2	-0.015713472090599	2	0.813019769062198	2	0.813019769062198	NA	NA	SegRatio=-0.02,AbsMeanSigma=0.03,pvalue=0.814377776038482,pvalueTTest=0.826394111769438,
chr7	117254598	117254679	CFTR	AMPL3608012462	-0.187619863274637	2	-0.015713472090599	2	0.813019769062198	2	0.813019769062198	NA	NA	SegRatio=-0.02,AbsMeanSigma=0.03,pvalue=0.814377776038482,pvalueTTest=0.826394111769438,
chr7	117254674	117254747	CFTR	AMPL3662363743	0.0210132398735908	2	-0.015713472090599	2	0.813019769062198	2	0.813019769062198	NA	NA	SegRatio=-0.02,AbsMeanSigma=0.03,pvalue=0.814377776038482,pvalueTTest=0.826394111769438,
chr7	117267462	117267600	CFTR	AMPL468021362	-0.0999219724665634	2	-0.015713472090599	2	0.813019769062198	2	0.813019769062198	NA	NA	SegRatio=-0.02,AbsMeanSigma=0.03,pvalue=0.814377776038482,pvalueTTest=0.826394111769438,
chr7	117267600	117267684	CFTR	AMPL468048766	-0.233487653466832	2	-0.015713472090599	2	0.813019769062198	2	0.813019769062198	NA	NA	SegRatio=-0.02,AbsMeanSigma=0.03,pvalue=0.814377776038482,pvalueTTest=0.826394111769438,
chr7	117267684	117267830	CFTR	AMPL1350926836	-0.205849930478121	2	-0.015713472090599	2	0.813019769062198	2	0.813019769062198	NA	NA	SegRatio=-0.02,AbsMeanSigma=0.03,pvalue=0.814377776038482,pvalueTTest=0.826394111769438,
chr7	117279953	117280114	CFTR	AMPL612960517	-0.0618127358477122	2	-0.015713472090599	2	0.813019769062198	2	0.813019769062198	NA	NA	SegRatio=-0.02,AbsMeanSigma=0.03,pvalue=0.814377776038482,pvalueTTest=0.826394111769438,
chr7	117282452	117282593	CFTR	AMPL3687804467	0.0962330592757351	2	-0.015713472090599	2	0.813019769062198	2	0.813019769062198	NA	NA	SegRatio=-0.02,AbsMeanSigma=0.03,pvalue=0.814377776038482,pvalueTTest=0.826394111769438,
chr7	117282593	117282768	CFTR	AMPL469390256	0.470692699618502	2	-0.015713472090599	2	0.813019769062198	2	0.813019769062198	NA	NA	SegRatio=-0.02,AbsMeanSigma=0.03,pvalue=0.814377776038482,pvalueTTest=0.826394111769438,
chr7	117292788	117292952	CFTR	AMPL469294494	-0.332179550648181	2	-0.015713472090599	2	0.813019769062198	2	0.813019769062198	NA	NA	SegRatio=-0.02,AbsMeanSigma=0.03,pvalue=0.814377776038482,pvalueTTest=0.826394111769438,
chr7	117292952	117293126	CFTR	AMPL476533235	-0.0160202427368112	2	-0.015713472090599	2	0.813019769062198	2	0.813019769062198	NA	NA	SegRatio=-0.02,AbsMeanSigma=0.03,pvalue=0.814377776038482,pvalueTTest=0.826394111769438,
chr7	117304588	117304761	CFTR	AMPL1350926835	0.80848846841639	2	-0.015713472090599	2	0.813019769062198	2	0.813019769062198	NA	NA	SegRatio=-0.02,AbsMeanSigma=0.03,pvalue=0.814377776038482,pvalueTTest=0.826394111769438,
chr7	117304761	117304927	CFTR	AMPL469937071	-0.139581762987332	2	-0.015713472090599	2	0.813019769062198	2	0.813019769062198	NA	NA	SegRatio=-0.02,AbsMeanSigma=0.03,pvalue=0.814377776038482,pvalueTTest=0.826394111769438,
chr7	117305494	117305594	CFTR	AMPL647810578	0.2997813509168	2	-0.015713472090599	2	0.813019769062198	2	0.813019769062198	NA	NA	SegRatio=-0.02,AbsMeanSigma=0.03,pvalue=0.814377776038482,pvalueTTest=0.826394111769438,
chr7	117305594	117305680	CFTR	AMPL3687791484	0.332131797920981	2	-0.015713472090599	2	0.813019769062198	2	0.813019769062198	NA	NA	SegRatio=-0.02,AbsMeanSigma=0.03,pvalue=0.814377776038482,pvalueTTest=0.826394111769438,
chr7	117306844	117307010	CFTR	AMPL1091210890	0.0934928226005353	2	-0.015713472090599	2	0.813019769062198	2	0.813019769062198	NA	NA	SegRatio=-0.02,AbsMeanSigma=0.03,pvalue=0.814377776038482,pvalueTTest=0.826394111769438,
chr7	117307008	117307185	CFTR	AMPL3848836362	0.194791647407291	2	-0.015713472090599	2	0.813019769062198	2	0.813019769062198	NA	NA	SegRatio=-0.02,AbsMeanSigma=0.03,pvalue=0.814377776038482,pvalueTTest=0.826394111769438,
chr7	117307183	117307354	CFTR	AMPL3848864558	-0.13515947145878	2	-0.015713472090599	2	0.813019769062198	2	0.813019769062198	NA	NA	SegRatio=-0.02,AbsMeanSigma=0.03,pvalue=0.814377776038482,pvalueTTest=0.826394111769438,
chr7	117307353	117307519	CFTR	AMPL497774927	-0.0521101469104918	2	-0.015713472090599	2	0.813019769062198	2	0.813019769062198	NA	NA	SegRatio=-0.02,AbsMeanSigma=0.03,pvalue=0.814377776038482,pvalueTTest=0.826394111769438,
chr7	117307518	117307668	CFTR	AMPL3848886907	0.16158816529496	2	-0.015713472090599	2	0.813019769062198	2	0.813019769062198	NA	NA	SegRatio=-0.02,AbsMeanSigma=0.03,pvalue=0.814377776038482,pvalueTTest=0.826394111769438,
chr7	117307666	117307801	CFTR	AMPL492300506	-0.137135445688809	2	-0.015713472090599	2	0.813019769062198	2	0.813019769062198	NA	NA	SegRatio=-0.02,AbsMeanSigma=0.03,pvalue=0.814377776038482,pvalueTTest=0.826394111769438,
chr7	117307801	117307960	CFTR	AMPL3848900251	-0.0146851335021448	2	-0.015713472090599	2	0.813019769062198	2	0.813019769062198	NA	NA	SegRatio=-0.02,AbsMeanSigma=0.03,pvalue=0.814377776038482,pvalueTTest=0.826394111769438,
chr7	117307960	117308127	CFTR	AMPL3848829546	-0.015713472090599	2	-0.015713472090599	2	0.813019769062198	2	0.813019769062198	NA	NA	SegRatio=-0.02,AbsMeanSigma=0.03,pvalue=0.814377776038482,pvalueTTest=0.826394111769438,
chr7	117308127	117308217	CFTR	AMPL1486309394	0.28636557821676	2	-0.015713472090599	2	0.813019769062198	2	0.813019769062198	NA	NA	SegRatio=-0.02,AbsMeanSigma=0.03,pvalue=0.814377776038482,pvalueTTest=0.826394111769438,
chr7	117308443	117308519	CFTR	AMPL1380948432	-0.194416959880892	2	-0.015713472090599	2	0.813019769062198	2	0.813019769062198	NA	NA	SegRatio=-0.02,AbsMeanSigma=0.03,pvalue=0.814377776038482,pvalueTTest=0.826394111769438,
chr7	117308502	117308594	CFTR	AMPL3848851241	NA	2	-0.015713472090599	2	0.813019769062198	2	0.813019769062198	NA	NA	SegRatio=-0.02,AbsMeanSigma=0.03,pvalue=0.814377776038482,pvalueTTest=0.826394111769438,
chr7	117308594	117308719	CFTR	AMPL3848859657	0.109843963054095	2	-0.015713472090599	2	0.813019769062198	2	0.813019769062198	NA	NA	SegRatio=-0.02,AbsMeanSigma=0.03,pvalue=0.814377776038482,pvalueTTest=0.826394111769438,
chr9	34646542	34646714	GALT	AMPL712468205	NA	2	0.0811237150047335	2	0.304177089365277	2	0.304177089365277	NA	NA	SegRatio=0.08,AbsMeanSigma=0.13,pvalue=0.494288903748229,pvalueTTest=0.304177089365277,
chr9	34646713	34646892	GALT	AMPL807033687	-0.0231734141855783	2	0.0811237150047335	2	0.304177089365277	2	0.304177089365277	NA	NA	SegRatio=0.08,AbsMeanSigma=0.13,pvalue=0.494288903748229,pvalueTTest=0.304177089365277,
chr9	34646880	34647060	GALT	AMPL807051270	-0.0789952859564215	2	0.0811237150047335	2	0.304177089365277	2	0.304177089365277	NA	NA	SegRatio=0.08,AbsMeanSigma=0.13,pvalue=0.494288903748229,pvalueTTest=0.304177089365277,
chr9	34647058	34647205	GALT	AMPL623733836	-0.15421703025745	2	0.0811237150047335	2	0.304177089365277	2	0.304177089365277	NA	NA	SegRatio=0.08,AbsMeanSigma=0.13,pvalue=0.494288903748229,pvalueTTest=0.304177089365277,
chr9	34647198	34647344	GALT	AMPL3848826648	-0.205446016137757	2	0.0811237150047335	2	0.304177089365277	2	0.304177089365277	NA	NA	SegRatio=0.08,AbsMeanSigma=0.13,pvalue=0.494288903748229,pvalueTTest=0.304177089365277,
chr9	34647344	34647522	GALT	AMPL3848835399	0.16491527400949	2	0.0811237150047335	2	0.304177089365277	2	0.304177089365277	NA	NA	SegRatio=0.08,AbsMeanSigma=0.13,pvalue=0.494288903748229,pvalueTTest=0.304177089365277,
chr9	34647522	34647639	GALT	AMPL1496130655	0.371933443252632	2	0.0811237150047335	2	0.304177089365277	2	0.304177089365277	NA	NA	SegRatio=0.08,AbsMeanSigma=0.13,pvalue=0.494288903748229,pvalueTTest=0.304177089365277,
chr9	34647639	34647726	GALT	AMPL868171912	0.0811237150047335	2	0.0811237150047335	2	0.304177089365277	2	0.304177089365277	NA	NA	SegRatio=0.08,AbsMeanSigma=0.13,pvalue=0.494288903748229,pvalueTTest=0.304177089365277,
chr9	34647726	34647898	GALT	AMPL556199792	0.238596948618677	2	0.0811237150047335	2	0.304177089365277	2	0.304177089365277	NA	NA	SegRatio=0.08,AbsMeanSigma=0.13,pvalue=0.494288903748229,pvalueTTest=0.304177089365277,
chr9	34647893	34648071	GALT	AMPL3848847770	-0.00928135295092275	2	0.0811237150047335	2	0.304177089365277	2	0.304177089365277	NA	NA	SegRatio=0.08,AbsMeanSigma=0.13,pvalue=0.494288903748229,pvalueTTest=0.304177089365277,
chr9	34648069	34648240	GALT	AMPL556343103	0.132944409879987	2	0.0811237150047335	2	0.304177089365277	2	0.304177089365277	NA	NA	SegRatio=0.08,AbsMeanSigma=0.13,pvalue=0.494288903748229,pvalueTTest=0.304177089365277,
chr9	34648240	34648341	GALT	AMPL623737664	-0.0218208573302686	2	0.0811237150047335	2	0.304177089365277	2	0.304177089365277	NA	NA	SegRatio=0.08,AbsMeanSigma=0.13,pvalue=0.494288903748229,pvalueTTest=0.304177089365277,
chr9	34648336	34648497	GALT	AMPL623762017	-0.299013920480036	2	0.0811237150047335	2	0.304177089365277	2	0.304177089365277	NA	NA	SegRatio=0.08,AbsMeanSigma=0.13,pvalue=0.494288903748229,pvalueTTest=0.304177089365277,
chr9	34648510	34648681	GALT	AMPL3848901604	-0.1291030726254	2	0.0811237150047335	2	0.304177089365277	2	0.304177089365277	NA	NA	SegRatio=0.08,AbsMeanSigma=0.13,pvalue=0.494288903748229,pvalueTTest=0.304177089365277,
chr9	34648690	34648810	GALT	AMPL3848818879	0.0642884370342755	2	0.0811237150047335	2	0.304177089365277	2	0.304177089365277	NA	NA	SegRatio=0.08,AbsMeanSigma=0.13,pvalue=0.494288903748229,pvalueTTest=0.304177089365277,
chr9	34648807	34648943	GALT	AMPL623750282	0.338389427821681	2	0.0811237150047335	2	0.304177089365277	2	0.304177089365277	NA	NA	SegRatio=0.08,AbsMeanSigma=0.13,pvalue=0.494288903748229,pvalueTTest=0.304177089365277,
chr9	34648939	34649017	GALT	AMPL3848843653	0.163070072400699	2	0.0811237150047335	2	0.304177089365277	2	0.304177089365277	NA	NA	SegRatio=0.08,AbsMeanSigma=0.13,pvalue=0.494288903748229,pvalueTTest=0.304177089365277,
chr9	34649016	34649170	GALT	AMPL3848851345	0.212644122195246	2	0.0811237150047335	2	0.304177089365277	2	0.304177089365277	NA	NA	SegRatio=0.08,AbsMeanSigma=0.13,pvalue=0.494288903748229,pvalueTTest=0.304177089365277,
chr9	34649168	34649344	GALT	AMPL1371818357	-0.0944083343711117	2	0.0811237150047335	2	0.304177089365277	2	0.304177089365277	NA	NA	SegRatio=0.08,AbsMeanSigma=0.13,pvalue=0.494288903748229,pvalueTTest=0.304177089365277,
chr9	34649344	34649511	GALT	AMPL3848885846	-0.254496188912557	2	0.0811237150047335	2	0.304177089365277	2	0.304177089365277	NA	NA	SegRatio=0.08,AbsMeanSigma=0.13,pvalue=0.494288903748229,pvalueTTest=0.304177089365277,
chr9	34649511	34649646	GALT	AMPL3848895636	-0.0137275757164617	2	0.0811237150047335	2	0.304177089365277	2	0.304177089365277	NA	NA	SegRatio=0.08,AbsMeanSigma=0.13,pvalue=0.494288903748229,pvalueTTest=0.304177089365277,
chr9	34649641	34649818	GALT	AMPL3848812411	0.0827830305475773	2	0.0811237150047335	2	0.304177089365277	2	0.304177089365277	NA	NA	SegRatio=0.08,AbsMeanSigma=0.13,pvalue=0.494288903748229,pvalueTTest=0.304177089365277,
chr9	34649817	34649982	GALT	AMPL3848835912	-0.0233937731906424	2	0.0811237150047335	2	0.304177089365277	2	0.304177089365277	NA	NA	SegRatio=0.08,AbsMeanSigma=0.13,pvalue=0.494288903748229,pvalueTTest=0.304177089365277,
chr9	34650315	34650399	GALT	AMPL3848889350	0.236182722913165	2	0.0811237150047335	2	0.304177089365277	2	0.304177089365277	NA	NA	SegRatio=0.08,AbsMeanSigma=0.13,pvalue=0.494288903748229,pvalueTTest=0.304177089365277,
chr9	34650398	34650478	GALT	AMPL2782134136	0.282175350270121	2	0.0811237150047335	2	0.304177089365277	2	0.304177089365277	NA	NA	SegRatio=0.08,AbsMeanSigma=0.13,pvalue=0.494288903748229,pvalueTTest=0.304177089365277,
chr9	34650478	34650595	GALT	AMPL1496755741	-0.270721980148913	2	0.0811237150047335	2	0.304177089365277	2	0.304177089365277	NA	NA	SegRatio=0.08,AbsMeanSigma=0.13,pvalue=0.494288903748229,pvalueTTest=0.304177089365277,
chr12	103232062	103232227	PAH	AMPL811140534	-0.38780869421129	2	0.0857797636479408	2	0.938824524561302	2	0.938824524561302	NA	NA	SegRatio=0.09,AbsMeanSigma=0.02,pvalue=0.902467558357266,pvalueTTest=0.886313529107157,
chr12	103232222	103232291	PAH	AMPL811141827	NA	2	0.0857797636479408	2	0.938824524561302	2	0.938824524561302	NA	NA	SegRatio=0.09,AbsMeanSigma=0.02,pvalue=0.902467558357266,pvalueTTest=0.886313529107157,
chr12	103232441	103232565	PAH	AMPL3699300740	-0.208512929132491	2	0.0857797636479408	2	0.938824524561302	2	0.938824524561302	NA	NA	SegRatio=0.09,AbsMeanSigma=0.02,pvalue=0.902467558357266,pvalueTTest=0.886313529107157,
chr12	103232551	103232666	PAH	AMPL1497161003	-0.00889002002745608	2	0.0857797636479408	2	0.938824524561302	2	0.938824524561302	NA	NA	SegRatio=0.09,AbsMeanSigma=0.02,pvalue=0.902467558357266,pvalueTTest=0.886313529107157,
chr12	103232661	103232820	PAH	AMPL811143696	0.202467725968939	2	0.0857797636479408	2	0.938824524561302	2	0.938824524561302	NA	NA	SegRatio=0.09,AbsMeanSigma=0.02,pvalue=0.902467558357266,pvalueTTest=0.886313529107157,
chr12	103232765	103232895	PAH	AMPL811145968	0.23326319932298	2	0.0857797636479408	2	0.938824524561302	2	0.938824524561302	NA	NA	SegRatio=0.09,AbsMeanSigma=0.02,pvalue=0.902467558357266,pvalueTTest=0.886313529107157,
chr12	103232895	103233035	PAH	AMPL659794021	0.230334431967648	2	0.0857797636479408	2	0.938824524561302	2	0.938824524561302	NA	NA	SegRatio=0.09,AbsMeanSigma=0.02,pvalue=0.902467558357266,pvalueTTest=0.886313529107157,
chr12	103234142	103234318	PAH	AMPL3848753200	0.118036829049123	2	0.0857797636479408	2	0.938824524561302	2	0.938824524561302	NA	NA	SegRatio=0.09,AbsMeanSigma=0.02,pvalue=0.902467558357266,pvalueTTest=0.886313529107157,
chr12	103237301	103237409	PAH	AMPL663072267	0.30889394642622	2	0.0857797636479408	2	0.938824524561302	2	0.938824524561302	NA	NA	SegRatio=0.09,AbsMeanSigma=0.02,pvalue=0.902467558357266,pvalueTTest=0.886313529107157,
chr12	103237409	103237584	PAH	AMPL663100272	0.0216353682754648	2	0.0857797636479408	2	0.938824524561302	2	0.938824524561302	NA	NA	SegRatio=0.09,AbsMeanSigma=0.02,pvalue=0.902467558357266,pvalueTTest=0.886313529107157,
chr12	103237954	103238083	PAH	AMPL868016102	-0.0743808549061858	2	0.0857797636479408	2	0.938824524561302	2	0.938824524561302	NA	NA	SegRatio=0.09,AbsMeanSigma=0.02,pvalue=0.902467558357266,pvalueTTest=0.886313529107157,
chr12	103238083	103238220	PAH	AMPL658783041	-0.313518770003913	2	0.0857797636479408	2	0.938824524561302	2	0.938824524561302	NA	NA	SegRatio=0.09,AbsMeanSigma=0.02,pvalue=0.902467558357266,pvalueTTest=0.886313529107157,
chr12	103240620	103240773	PAH	AMPL659377496	-0.608641308779114	2	0.0857797636479408	2	0.938824524561302	2	0.938824524561302	NA	NA	SegRatio=0.09,AbsMeanSigma=0.02,pvalue=0.902467558357266,pvalueTTest=0.886313529107157,
chr12	103245412	103245591	PAH	AMPL556370172	-0.121592324489905	2	0.0857797636479408	2	0.938824524561302	2	0.938824524561302	NA	NA	SegRatio=0.09,AbsMeanSigma=0.02,pvalue=0.902467558357266,pvalueTTest=0.886313529107157,
chr12	103246570	103246749	PAH	AMPL556350401	0.0857797636479408	2	0.0857797636479408	2	0.938824524561302	2	0.938824524561302	NA	NA	SegRatio=0.09,AbsMeanSigma=0.02,pvalue=0.902467558357266,pvalueTTest=0.886313529107157,
chr12	103248833	103248985	PAH	AMPL812248025	0.315159567807615	2	0.0857797636479408	2	0.938824524561302	2	0.938824524561302	NA	NA	SegRatio=0.09,AbsMeanSigma=0.02,pvalue=0.902467558357266,pvalueTTest=0.886313529107157,
chr12	103248985	103249122	PAH	AMPL658674329	0.183977897137786	2	0.0857797636479408	2	0.938824524561302	2	0.938824524561302	NA	NA	SegRatio=0.09,AbsMeanSigma=0.02,pvalue=0.902467558357266,pvalueTTest=0.886313529107157,
chr12	103260314	103260494	PAH	AMPL658804790	-0.60932342330642	2	0.0857797636479408	2	0.938824524561302	2	0.938824524561302	NA	NA	SegRatio=0.09,AbsMeanSigma=0.02,pvalue=0.902467558357266,pvalueTTest=0.886313529107157,
chr12	103271164	103271270	PAH	AMPL661534109	-0.100081630105002	2	0.0857797636479408	2	0.938824524561302	2	0.938824524561302	NA	NA	SegRatio=0.09,AbsMeanSigma=0.02,pvalue=0.902467558357266,pvalueTTest=0.886313529107157,
chr12	103271270	103271384	PAH	AMPL661570029	NA	2	0.0857797636479408	2	0.938824524561302	2	0.938824524561302	NA	NA	SegRatio=0.09,AbsMeanSigma=0.02,pvalue=0.902467558357266,pvalueTTest=0.886313529107157,
chr12	103288475	103288574	PAH	AMPL3699214840	0.312636729157138	2	0.0857797636479408	2	0.938824524561302	2	0.938824524561302	NA	NA	SegRatio=0.09,AbsMeanSigma=0.02,pvalue=0.902467558357266,pvalueTTest=0.886313529107157,
chr12	103288574	103288725	PAH	AMPL659619504	0.200930772930401	2	0.0857797636479408	2	0.938824524561302	2	0.938824524561302	NA	NA	SegRatio=0.09,AbsMeanSigma=0.02,pvalue=0.902467558357266,pvalueTTest=0.886313529107157,
chr12	103306535	103306705	PAH	AMPL556186951	0.000870450310937331	2	0.0857797636479408	2	0.938824524561302	2	0.938824524561302	NA	NA	SegRatio=0.09,AbsMeanSigma=0.02,pvalue=0.902467558357266,pvalueTTest=0.886313529107157,
chr12	103310767	103310940	PAH	AMPL663779199	-0.0817015013379842	2	0.0857797636479408	2	0.938824524561302	2	0.938824524561302	NA	NA	SegRatio=0.09,AbsMeanSigma=0.02,pvalue=0.902467558357266,pvalueTTest=0.886313529107157,
chr12	103310940	103311077	PAH	AMPL812518150	-0.0591041499294583	2	0.0857797636479408	2	0.938824524561302	2	0.938824524561302	NA	NA	SegRatio=0.09,AbsMeanSigma=0.02,pvalue=0.902467558357266,pvalueTTest=0.886313529107157,
chr12	103311073	103311261	PAH	AMPL812522983	NA	2	0.0857797636479408	2	0.938824524561302	2	0.938824524561302	NA	NA	SegRatio=0.09,AbsMeanSigma=0.02,pvalue=0.902467558357266,pvalueTTest=0.886313529107157,
chr12	103311261	103311417	PAH	AMPL811679394	0.117550922420167	2	0.0857797636479408	2	0.938824524561302	2	0.938824524561302	NA	NA	SegRatio=0.09,AbsMeanSigma=0.02,pvalue=0.902467558357266,pvalueTTest=0.886313529107157,
