# Supplementary material for: A statistical approach to detection of copy number variations in PCR-enriched targeted sequencing data
Source: BMC Bioinformatics. 2016 Oct 22;17:429. doi: 10.1186/s12859-016-1272-6 (PMC5075217; doi:10.1186/s12859-016-1272-6)
Supplement: Additional file 6 — Archive with ONCOCNV results. Set of files (png plots and txt files) in zip archive that were provided by ONCOCNV after specificity and sensitivity testing. (ZIP 5007 kb) [file 12859_2016_1272_MOESM6_ESM.zip › outputONCOCNV copy 2/IonXpress_003_R_2013_10_17_10_21_46_user_SN2.2.Neonatal.Assay.LEx.2run.18.11.13_Auto_user_SN2.2.Neonatal.Assay.LEx.2run.18.11.13_25.profile.txt]

chr	start	end	gene	ID	ratio	predLargeSeg	segMean	predLargeCorrected	pvalRatioCorrected	perGeneEvaluation	pvalRatioGene	predPoint	predPointSusp	comments
chr7	117119899	117120067	CFTR	AMPL1380948435	-0.0988234657254194	2	-0.0303510744090329	2	0.939800548999254	2	0.939800548999254	NA	NA	SegRatio=-0.03,AbsMeanSigma=0.01,pvalue=0.924795181442159,pvalueTTest=0.909440555187309,
chr7	117120062	117120193	CFTR	AMPL1380948436	-0.217246168064542	2	-0.0303510744090329	2	0.939800548999254	2	0.939800548999254	NA	NA	SegRatio=-0.03,AbsMeanSigma=0.01,pvalue=0.924795181442159,pvalueTTest=0.909440555187309,
chr7	117120192	117120274	CFTR	AMPL493118173	0.0514115020815364	2	-0.0303510744090329	2	0.939800548999254	2	0.939800548999254	NA	NA	SegRatio=-0.03,AbsMeanSigma=0.01,pvalue=0.924795181442159,pvalueTTest=0.909440555187309,
chr7	117144240	117144352	CFTR	AMPL1316862546	0.0923846535300743	2	-0.0303510744090329	2	0.939800548999254	2	0.939800548999254	NA	NA	SegRatio=-0.03,AbsMeanSigma=0.01,pvalue=0.924795181442159,pvalueTTest=0.909440555187309,
chr7	117144342	117144420	CFTR	AMPL3662351274	-0.369043517473446	2	-0.0303510744090329	2	0.939800548999254	2	0.939800548999254	NA	NA	SegRatio=-0.03,AbsMeanSigma=0.01,pvalue=0.924795181442159,pvalueTTest=0.909440555187309,
chr7	117148945	117149124	CFTR	AMPL1090131405	0.218205261513356	2	-0.0303510744090329	2	0.939800548999254	2	0.939800548999254	NA	NA	SegRatio=-0.03,AbsMeanSigma=0.01,pvalue=0.924795181442159,pvalueTTest=0.909440555187309,
chr7	117149124	117149294	CFTR	AMPL496812712	0.495303296676021	2	-0.0303510744090329	2	0.939800548999254	2	0.939800548999254	NA	NA	SegRatio=-0.03,AbsMeanSigma=0.01,pvalue=0.924795181442159,pvalueTTest=0.909440555187309,
chr7	117170900	117171022	CFTR	AMPL469286737	-0.0682270977426307	2	-0.0303510744090329	2	0.939800548999254	2	0.939800548999254	NA	NA	SegRatio=-0.03,AbsMeanSigma=0.01,pvalue=0.924795181442159,pvalueTTest=0.909440555187309,
chr7	117171020	117171189	CFTR	AMPL469324749	-0.53779766018015	2	-0.0303510744090329	2	0.939800548999254	2	0.939800548999254	NA	NA	SegRatio=-0.03,AbsMeanSigma=0.01,pvalue=0.924795181442159,pvalueTTest=0.909440555187309,
chr7	117174199	117174365	CFTR	AMPL844200061	NA	2	-0.0303510744090329	2	0.939800548999254	2	0.939800548999254	NA	NA	SegRatio=-0.03,AbsMeanSigma=0.01,pvalue=0.924795181442159,pvalueTTest=0.909440555187309,
chr7	117174365	117174460	CFTR	AMPL468748906	-0.517833052553193	2	-0.0303510744090329	2	0.939800548999254	2	0.939800548999254	NA	NA	SegRatio=-0.03,AbsMeanSigma=0.01,pvalue=0.924795181442159,pvalueTTest=0.909440555187309,
chr7	117175183	117175355	CFTR	AMPL467504527	-0.0931082412339926	2	-0.0303510744090329	2	0.939800548999254	2	0.939800548999254	NA	NA	SegRatio=-0.03,AbsMeanSigma=0.01,pvalue=0.924795181442159,pvalueTTest=0.909440555187309,
chr7	117175355	117175523	CFTR	AMPL467561353	-0.129663287950213	2	-0.0303510744090329	2	0.939800548999254	2	0.939800548999254	NA	NA	SegRatio=-0.03,AbsMeanSigma=0.01,pvalue=0.924795181442159,pvalueTTest=0.909440555187309,
chr7	117176519	117176660	CFTR	AMPL468865894	0.206299665055323	2	-0.0303510744090329	2	0.939800548999254	2	0.939800548999254	NA	NA	SegRatio=-0.03,AbsMeanSigma=0.01,pvalue=0.924795181442159,pvalueTTest=0.909440555187309,
chr7	117176651	117176786	CFTR	AMPL468874944	-0.336381358195672	2	-0.0303510744090329	2	0.939800548999254	2	0.939800548999254	NA	NA	SegRatio=-0.03,AbsMeanSigma=0.01,pvalue=0.924795181442159,pvalueTTest=0.909440555187309,
chr7	117180175	117180248	CFTR	AMPL556296474	0.101239254869719	2	-0.0303510744090329	2	0.939800548999254	2	0.939800548999254	NA	NA	SegRatio=-0.03,AbsMeanSigma=0.01,pvalue=0.924795181442159,pvalueTTest=0.909440555187309,
chr7	117180248	117180361	CFTR	AMPL3662363979	0.283526306618374	2	-0.0303510744090329	2	0.939800548999254	2	0.939800548999254	NA	NA	SegRatio=-0.03,AbsMeanSigma=0.01,pvalue=0.924795181442159,pvalueTTest=0.909440555187309,
chr7	117180361	117180458	CFTR	AMPL468184487	-0.291222185759015	2	-0.0303510744090329	2	0.939800548999254	2	0.939800548999254	NA	NA	SegRatio=-0.03,AbsMeanSigma=0.01,pvalue=0.924795181442159,pvalueTTest=0.909440555187309,
chr7	117182013	117182127	CFTR	AMPL3755398942	-0.214861766724537	2	-0.0303510744090329	2	0.939800548999254	2	0.939800548999254	NA	NA	SegRatio=-0.03,AbsMeanSigma=0.01,pvalue=0.924795181442159,pvalueTTest=0.909440555187309,
chr7	117182127	117182221	CFTR	AMPL3713721021	-0.304729599978494	2	-0.0303510744090329	2	0.939800548999254	2	0.939800548999254	NA	NA	SegRatio=-0.03,AbsMeanSigma=0.01,pvalue=0.924795181442159,pvalueTTest=0.909440555187309,
chr7	117188605	117188778	CFTR	AMPL3849093081	0.0830701908810211	2	-0.0303510744090329	2	0.939800548999254	2	0.939800548999254	NA	NA	SegRatio=-0.03,AbsMeanSigma=0.01,pvalue=0.924795181442159,pvalueTTest=0.909440555187309,
chr7	117188898	117189021	CFTR	AMPL477617595	0.500437111448649	2	-0.0303510744090329	2	0.939800548999254	2	0.939800548999254	NA	NA	SegRatio=-0.03,AbsMeanSigma=0.01,pvalue=0.924795181442159,pvalueTTest=0.909440555187309,
chr7	117189018	117189174	CFTR	AMPL1758041121	0.431113761810214	2	-0.0303510744090329	2	0.939800548999254	2	0.939800548999254	NA	NA	SegRatio=-0.03,AbsMeanSigma=0.01,pvalue=0.924795181442159,pvalueTTest=0.909440555187309,
chr7	117199494	117199585	CFTR	AMPL3662352593	0.227990652614479	2	-0.0303510744090329	2	0.939800548999254	2	0.939800548999254	NA	NA	SegRatio=-0.03,AbsMeanSigma=0.01,pvalue=0.924795181442159,pvalueTTest=0.909440555187309,
chr7	117199585	117199733	CFTR	AMPL712350278	0.408887209069393	2	-0.0303510744090329	2	0.939800548999254	2	0.939800548999254	NA	NA	SegRatio=-0.03,AbsMeanSigma=0.01,pvalue=0.924795181442159,pvalueTTest=0.909440555187309,
chr7	117227745	117227913	CFTR	AMPL3687801190	-0.530231603343574	2	-0.0303510744090329	2	0.939800548999254	2	0.939800548999254	NA	NA	SegRatio=-0.03,AbsMeanSigma=0.01,pvalue=0.924795181442159,pvalueTTest=0.909440555187309,
chr7	117229500	117229593	intron	AMPL4119989318	-0.0333041705203591	2	-0.0303510744090329	2	0.983512467511264	2	0.983512467511264	NA	NA	SegRatio=-0.03,AbsMeanSigma=0.01,pvalue=0.924795181442159,pvalueTTest=0.909440555187309,
chr7	117230377	117230543	CFTR	AMPL468091028	0.710306730608352	2	-0.0303510744090329	2	0.939800548999254	2	0.939800548999254	NA	NA	SegRatio=-0.03,AbsMeanSigma=0.01,pvalue=0.924795181442159,pvalueTTest=0.909440555187309,
chr7	117231824	117231993	CFTR	AMPL474961767	NA	2	-0.0303510744090329	2	0.939800548999254	2	0.939800548999254	NA	NA	SegRatio=-0.03,AbsMeanSigma=0.01,pvalue=0.924795181442159,pvalueTTest=0.909440555187309,
chr7	117232001	117232109	CFTR	AMPL3662358230	-0.0918058155405785	2	-0.0303510744090329	2	0.939800548999254	2	0.939800548999254	NA	NA	SegRatio=-0.03,AbsMeanSigma=0.01,pvalue=0.924795181442159,pvalueTTest=0.909440555187309,
chr7	117232109	117232280	CFTR	AMPL468866489	0.160664512851035	2	-0.0303510744090329	2	0.939800548999254	2	0.939800548999254	NA	NA	SegRatio=-0.03,AbsMeanSigma=0.01,pvalue=0.924795181442159,pvalueTTest=0.909440555187309,
chr7	117232270	117232434	CFTR	AMPL468922661	-0.353267318551823	2	-0.0303510744090329	2	0.939800548999254	2	0.939800548999254	NA	NA	SegRatio=-0.03,AbsMeanSigma=0.01,pvalue=0.924795181442159,pvalueTTest=0.909440555187309,
chr7	117232434	117232539	CFTR	AMPL3662384424	0.593844955545595	2	-0.0303510744090329	2	0.939800548999254	2	0.939800548999254	NA	NA	SegRatio=-0.03,AbsMeanSigma=0.01,pvalue=0.924795181442159,pvalueTTest=0.909440555187309,
chr7	117232539	117232720	CFTR	AMPL1488881666	-0.0185660832735941	2	-0.0303510744090329	2	0.939800548999254	2	0.939800548999254	NA	NA	SegRatio=-0.03,AbsMeanSigma=0.01,pvalue=0.924795181442159,pvalueTTest=0.909440555187309,
chr7	117234940	117235038	CFTR	AMPL3533204248	0.252248004465662	2	-0.0303510744090329	2	0.939800548999254	2	0.939800548999254	NA	NA	SegRatio=-0.03,AbsMeanSigma=0.01,pvalue=0.924795181442159,pvalueTTest=0.909440555187309,
chr7	117235038	117235148	CFTR	AMPL3539368019	-0.0248057749202432	2	-0.0303510744090329	2	0.939800548999254	2	0.939800548999254	NA	NA	SegRatio=-0.03,AbsMeanSigma=0.01,pvalue=0.924795181442159,pvalueTTest=0.909440555187309,
chr7	117242832	117243009	CFTR	AMPL468425396	-0.216530653621502	2	-0.0303510744090329	2	0.939800548999254	2	0.939800548999254	NA	NA	SegRatio=-0.03,AbsMeanSigma=0.01,pvalue=0.924795181442159,pvalueTTest=0.909440555187309,
chr7	117243561	117243680	CFTR	AMPL1314131500	-0.298954741791265	2	-0.0303510744090329	2	0.939800548999254	2	0.939800548999254	NA	NA	SegRatio=-0.03,AbsMeanSigma=0.01,pvalue=0.924795181442159,pvalueTTest=0.909440555187309,
chr7	117243680	117243850	CFTR	AMPL1350926834	-0.117969798400617	2	-0.0303510744090329	2	0.939800548999254	2	0.939800548999254	NA	NA	SegRatio=-0.03,AbsMeanSigma=0.01,pvalue=0.924795181442159,pvalueTTest=0.909440555187309,
chr7	117246626	117246753	CFTR	AMPL467500449	-0.151782356984976	2	-0.0303510744090329	2	0.939800548999254	2	0.939800548999254	NA	NA	SegRatio=-0.03,AbsMeanSigma=0.01,pvalue=0.924795181442159,pvalueTTest=0.909440555187309,
chr7	117246740	117246889	CFTR	AMPL1317650819	-0.262687738716545	2	-0.0303510744090329	2	0.939800548999254	2	0.939800548999254	NA	NA	SegRatio=-0.03,AbsMeanSigma=0.01,pvalue=0.924795181442159,pvalueTTest=0.909440555187309,
chr7	117250552	117250723	CFTR	AMPL467096662	-0.123855997645903	2	-0.0303510744090329	2	0.939800548999254	2	0.939800548999254	NA	NA	SegRatio=-0.03,AbsMeanSigma=0.01,pvalue=0.924795181442159,pvalueTTest=0.909440555187309,
chr7	117251505	117251662	CFTR	AMPL1489275007	-0.0146454599461582	2	-0.0303510744090329	2	0.939800548999254	2	0.939800548999254	NA	NA	SegRatio=-0.03,AbsMeanSigma=0.01,pvalue=0.924795181442159,pvalueTTest=0.909440555187309,
chr7	117251662	117251813	CFTR	AMPL1489330457	0.0397413223857914	2	-0.0303510744090329	2	0.939800548999254	2	0.939800548999254	NA	NA	SegRatio=-0.03,AbsMeanSigma=0.01,pvalue=0.924795181442159,pvalueTTest=0.909440555187309,
chr7	117251782	117251855	CFTR	AMPL1524050819	0.0608212318688539	2	-0.0303510744090329	2	0.939800548999254	2	0.939800548999254	NA	NA	SegRatio=-0.03,AbsMeanSigma=0.01,pvalue=0.924795181442159,pvalueTTest=0.909440555187309,
chr7	117254598	117254679	CFTR	AMPL3608012462	-0.295149926788101	2	-0.0303510744090329	2	0.939800548999254	2	0.939800548999254	NA	NA	SegRatio=-0.03,AbsMeanSigma=0.01,pvalue=0.924795181442159,pvalueTTest=0.909440555187309,
chr7	117254674	117254747	CFTR	AMPL3662363743	0.053868010836443	2	-0.0303510744090329	2	0.939800548999254	2	0.939800548999254	NA	NA	SegRatio=-0.03,AbsMeanSigma=0.01,pvalue=0.924795181442159,pvalueTTest=0.909440555187309,
chr7	117267462	117267600	CFTR	AMPL468021362	-0.338176485040181	2	-0.0303510744090329	2	0.939800548999254	2	0.939800548999254	NA	NA	SegRatio=-0.03,AbsMeanSigma=0.01,pvalue=0.924795181442159,pvalueTTest=0.909440555187309,
chr7	117267600	117267684	CFTR	AMPL468048766	-0.0303510744090329	2	-0.0303510744090329	2	0.939800548999254	2	0.939800548999254	NA	NA	SegRatio=-0.03,AbsMeanSigma=0.01,pvalue=0.924795181442159,pvalueTTest=0.909440555187309,
chr7	117267684	117267830	CFTR	AMPL1350926836	0.252134090156613	2	-0.0303510744090329	2	0.939800548999254	2	0.939800548999254	NA	NA	SegRatio=-0.03,AbsMeanSigma=0.01,pvalue=0.924795181442159,pvalueTTest=0.909440555187309,
chr7	117279953	117280114	CFTR	AMPL612960517	-0.133031448420684	2	-0.0303510744090329	2	0.939800548999254	2	0.939800548999254	NA	NA	SegRatio=-0.03,AbsMeanSigma=0.01,pvalue=0.924795181442159,pvalueTTest=0.909440555187309,
chr7	117282452	117282593	CFTR	AMPL3687804467	0.0909865539251662	2	-0.0303510744090329	2	0.939800548999254	2	0.939800548999254	NA	NA	SegRatio=-0.03,AbsMeanSigma=0.01,pvalue=0.924795181442159,pvalueTTest=0.909440555187309,
chr7	117282593	117282768	CFTR	AMPL469390256	0.305127590870575	2	-0.0303510744090329	2	0.939800548999254	2	0.939800548999254	NA	NA	SegRatio=-0.03,AbsMeanSigma=0.01,pvalue=0.924795181442159,pvalueTTest=0.909440555187309,
chr7	117292788	117292952	CFTR	AMPL469294494	0.130765322971162	2	-0.0303510744090329	2	0.939800548999254	2	0.939800548999254	NA	NA	SegRatio=-0.03,AbsMeanSigma=0.01,pvalue=0.924795181442159,pvalueTTest=0.909440555187309,
chr7	117292952	117293126	CFTR	AMPL476533235	-0.181432042777147	2	-0.0303510744090329	2	0.939800548999254	2	0.939800548999254	NA	NA	SegRatio=-0.03,AbsMeanSigma=0.01,pvalue=0.924795181442159,pvalueTTest=0.909440555187309,
chr7	117304588	117304761	CFTR	AMPL1350926835	0.61143051184069	2	-0.0303510744090329	2	0.939800548999254	2	0.939800548999254	NA	NA	SegRatio=-0.03,AbsMeanSigma=0.01,pvalue=0.924795181442159,pvalueTTest=0.909440555187309,
chr7	117304761	117304927	CFTR	AMPL469937071	0.264287923372247	2	-0.0303510744090329	2	0.939800548999254	2	0.939800548999254	NA	NA	SegRatio=-0.03,AbsMeanSigma=0.01,pvalue=0.924795181442159,pvalueTTest=0.909440555187309,
chr7	117305494	117305594	CFTR	AMPL647810578	-0.148601517928519	2	-0.0303510744090329	2	0.939800548999254	2	0.939800548999254	NA	NA	SegRatio=-0.03,AbsMeanSigma=0.01,pvalue=0.924795181442159,pvalueTTest=0.909440555187309,
chr7	117305594	117305680	CFTR	AMPL3687791484	0.130245860098173	2	-0.0303510744090329	2	0.939800548999254	2	0.939800548999254	NA	NA	SegRatio=-0.03,AbsMeanSigma=0.01,pvalue=0.924795181442159,pvalueTTest=0.909440555187309,
chr7	117306844	117307010	CFTR	AMPL1091210890	0.0810241667469124	2	-0.0303510744090329	2	0.939800548999254	2	0.939800548999254	NA	NA	SegRatio=-0.03,AbsMeanSigma=0.01,pvalue=0.924795181442159,pvalueTTest=0.909440555187309,
chr7	117307008	117307185	CFTR	AMPL3848836362	0.203664222779045	2	-0.0303510744090329	2	0.939800548999254	2	0.939800548999254	NA	NA	SegRatio=-0.03,AbsMeanSigma=0.01,pvalue=0.924795181442159,pvalueTTest=0.909440555187309,
chr7	117307183	117307354	CFTR	AMPL3848864558	-0.112078080180336	2	-0.0303510744090329	2	0.939800548999254	2	0.939800548999254	NA	NA	SegRatio=-0.03,AbsMeanSigma=0.01,pvalue=0.924795181442159,pvalueTTest=0.909440555187309,
chr7	117307353	117307519	CFTR	AMPL497774927	0.0698378269689787	2	-0.0303510744090329	2	0.939800548999254	2	0.939800548999254	NA	NA	SegRatio=-0.03,AbsMeanSigma=0.01,pvalue=0.924795181442159,pvalueTTest=0.909440555187309,
chr7	117307518	117307668	CFTR	AMPL3848886907	0.0168503880829999	2	-0.0303510744090329	2	0.939800548999254	2	0.939800548999254	NA	NA	SegRatio=-0.03,AbsMeanSigma=0.01,pvalue=0.924795181442159,pvalueTTest=0.909440555187309,
chr7	117307666	117307801	CFTR	AMPL492300506	0.185787914106544	2	-0.0303510744090329	2	0.939800548999254	2	0.939800548999254	NA	NA	SegRatio=-0.03,AbsMeanSigma=0.01,pvalue=0.924795181442159,pvalueTTest=0.909440555187309,
chr7	117307801	117307960	CFTR	AMPL3848900251	-0.316071454946884	2	-0.0303510744090329	2	0.939800548999254	2	0.939800548999254	NA	NA	SegRatio=-0.03,AbsMeanSigma=0.01,pvalue=0.924795181442159,pvalueTTest=0.909440555187309,
chr7	117307960	117308127	CFTR	AMPL3848829546	-0.275709710380958	2	-0.0303510744090329	2	0.939800548999254	2	0.939800548999254	NA	NA	SegRatio=-0.03,AbsMeanSigma=0.01,pvalue=0.924795181442159,pvalueTTest=0.909440555187309,
chr7	117308127	117308217	CFTR	AMPL1486309394	0.623747745607085	2	-0.0303510744090329	2	0.939800548999254	2	0.939800548999254	NA	NA	SegRatio=-0.03,AbsMeanSigma=0.01,pvalue=0.924795181442159,pvalueTTest=0.909440555187309,
chr7	117308443	117308519	CFTR	AMPL1380948432	-0.239863894911011	2	-0.0303510744090329	2	0.939800548999254	2	0.939800548999254	NA	NA	SegRatio=-0.03,AbsMeanSigma=0.01,pvalue=0.924795181442159,pvalueTTest=0.909440555187309,
chr7	117308502	117308594	CFTR	AMPL3848851241	NA	2	-0.0303510744090329	2	0.939800548999254	2	0.939800548999254	NA	NA	SegRatio=-0.03,AbsMeanSigma=0.01,pvalue=0.924795181442159,pvalueTTest=0.909440555187309,
chr7	117308594	117308719	CFTR	AMPL3848859657	-0.332382762975564	2	-0.0303510744090329	2	0.939800548999254	2	0.939800548999254	NA	NA	SegRatio=-0.03,AbsMeanSigma=0.01,pvalue=0.924795181442159,pvalueTTest=0.909440555187309,
chr9	34646542	34646714	GALT	AMPL712468205	NA	2	0.0213036088683948	2	0.877171899013738	2	0.877171899013738	NA	NA	SegRatio=0.02,AbsMeanSigma=0.02,pvalue=0.90171129583186,pvalueTTest=0.877171899013738,
chr9	34646713	34646892	GALT	AMPL807033687	0.421122432883795	2	0.0213036088683948	2	0.877171899013738	2	0.877171899013738	NA	NA	SegRatio=0.02,AbsMeanSigma=0.02,pvalue=0.90171129583186,pvalueTTest=0.877171899013738,
chr9	34646880	34647060	GALT	AMPL807051270	-0.182378671270571	2	0.0213036088683948	2	0.877171899013738	2	0.877171899013738	NA	NA	SegRatio=0.02,AbsMeanSigma=0.02,pvalue=0.90171129583186,pvalueTTest=0.877171899013738,
chr9	34647058	34647205	GALT	AMPL623733836	-0.430419190622885	2	0.0213036088683948	2	0.877171899013738	2	0.877171899013738	NA	NA	SegRatio=0.02,AbsMeanSigma=0.02,pvalue=0.90171129583186,pvalueTTest=0.877171899013738,
chr9	34647198	34647344	GALT	AMPL3848826648	-0.225512414302337	2	0.0213036088683948	2	0.877171899013738	2	0.877171899013738	NA	NA	SegRatio=0.02,AbsMeanSigma=0.02,pvalue=0.90171129583186,pvalueTTest=0.877171899013738,
chr9	34647344	34647522	GALT	AMPL3848835399	0.163397908466719	2	0.0213036088683948	2	0.877171899013738	2	0.877171899013738	NA	NA	SegRatio=0.02,AbsMeanSigma=0.02,pvalue=0.90171129583186,pvalueTTest=0.877171899013738,
chr9	34647522	34647639	GALT	AMPL1496130655	0.220169800357783	2	0.0213036088683948	2	0.877171899013738	2	0.877171899013738	NA	NA	SegRatio=0.02,AbsMeanSigma=0.02,pvalue=0.90171129583186,pvalueTTest=0.877171899013738,
chr9	34647639	34647726	GALT	AMPL868171912	0.279925731499433	2	0.0213036088683948	2	0.877171899013738	2	0.877171899013738	NA	NA	SegRatio=0.02,AbsMeanSigma=0.02,pvalue=0.90171129583186,pvalueTTest=0.877171899013738,
chr9	34647726	34647898	GALT	AMPL556199792	0.254046638504816	2	0.0213036088683948	2	0.877171899013738	2	0.877171899013738	NA	NA	SegRatio=0.02,AbsMeanSigma=0.02,pvalue=0.90171129583186,pvalueTTest=0.877171899013738,
chr9	34647893	34648071	GALT	AMPL3848847770	0.212458834658673	2	0.0213036088683948	2	0.877171899013738	2	0.877171899013738	NA	NA	SegRatio=0.02,AbsMeanSigma=0.02,pvalue=0.90171129583186,pvalueTTest=0.877171899013738,
chr9	34648069	34648240	GALT	AMPL556343103	0.176717086351388	2	0.0213036088683948	2	0.877171899013738	2	0.877171899013738	NA	NA	SegRatio=0.02,AbsMeanSigma=0.02,pvalue=0.90171129583186,pvalueTTest=0.877171899013738,
chr9	34648240	34648341	GALT	AMPL623737664	-0.150798179900259	2	0.0213036088683948	2	0.877171899013738	2	0.877171899013738	NA	NA	SegRatio=0.02,AbsMeanSigma=0.02,pvalue=0.90171129583186,pvalueTTest=0.877171899013738,
chr9	34648336	34648497	GALT	AMPL623762017	-0.328045520749526	2	0.0213036088683948	2	0.877171899013738	2	0.877171899013738	NA	NA	SegRatio=0.02,AbsMeanSigma=0.02,pvalue=0.90171129583186,pvalueTTest=0.877171899013738,
chr9	34648510	34648681	GALT	AMPL3848901604	-0.218986900533626	2	0.0213036088683948	2	0.877171899013738	2	0.877171899013738	NA	NA	SegRatio=0.02,AbsMeanSigma=0.02,pvalue=0.90171129583186,pvalueTTest=0.877171899013738,
chr9	34648690	34648810	GALT	AMPL3848818879	-0.30366845611465	2	0.0213036088683948	2	0.877171899013738	2	0.877171899013738	NA	NA	SegRatio=0.02,AbsMeanSigma=0.02,pvalue=0.90171129583186,pvalueTTest=0.877171899013738,
chr9	34648807	34648943	GALT	AMPL623750282	0.25953733957522	2	0.0213036088683948	2	0.877171899013738	2	0.877171899013738	NA	NA	SegRatio=0.02,AbsMeanSigma=0.02,pvalue=0.90171129583186,pvalueTTest=0.877171899013738,
chr9	34648939	34649017	GALT	AMPL3848843653	-0.05916913112184	2	0.0213036088683948	2	0.877171899013738	2	0.877171899013738	NA	NA	SegRatio=0.02,AbsMeanSigma=0.02,pvalue=0.90171129583186,pvalueTTest=0.877171899013738,
chr9	34649016	34649170	GALT	AMPL3848851345	0.0213036088683948	2	0.0213036088683948	2	0.877171899013738	2	0.877171899013738	NA	NA	SegRatio=0.02,AbsMeanSigma=0.02,pvalue=0.90171129583186,pvalueTTest=0.877171899013738,
chr9	34649168	34649344	GALT	AMPL1371818357	-0.060770846674336	2	0.0213036088683948	2	0.877171899013738	2	0.877171899013738	NA	NA	SegRatio=0.02,AbsMeanSigma=0.02,pvalue=0.90171129583186,pvalueTTest=0.877171899013738,
chr9	34649344	34649511	GALT	AMPL3848885846	-0.691866520621253	2	0.0213036088683948	2	0.877171899013738	2	0.877171899013738	NA	NA	SegRatio=0.02,AbsMeanSigma=0.02,pvalue=0.90171129583186,pvalueTTest=0.877171899013738,
chr9	34649511	34649646	GALT	AMPL3848895636	-0.179289928687682	2	0.0213036088683948	2	0.877171899013738	2	0.877171899013738	NA	NA	SegRatio=0.02,AbsMeanSigma=0.02,pvalue=0.90171129583186,pvalueTTest=0.877171899013738,
chr9	34649641	34649818	GALT	AMPL3848812411	-0.139284696636108	2	0.0213036088683948	2	0.877171899013738	2	0.877171899013738	NA	NA	SegRatio=0.02,AbsMeanSigma=0.02,pvalue=0.90171129583186,pvalueTTest=0.877171899013738,
chr9	34649817	34649982	GALT	AMPL3848835912	-0.27357925765451	2	0.0213036088683948	2	0.877171899013738	2	0.877171899013738	NA	NA	SegRatio=0.02,AbsMeanSigma=0.02,pvalue=0.90171129583186,pvalueTTest=0.877171899013738,
chr9	34650315	34650399	GALT	AMPL3848889350	0.398913957794245	2	0.0213036088683948	2	0.877171899013738	2	0.877171899013738	NA	NA	SegRatio=0.02,AbsMeanSigma=0.02,pvalue=0.90171129583186,pvalueTTest=0.877171899013738,
chr9	34650398	34650478	GALT	AMPL2782134136	0.0359799229590402	2	0.0213036088683948	2	0.877171899013738	2	0.877171899013738	NA	NA	SegRatio=0.02,AbsMeanSigma=0.02,pvalue=0.90171129583186,pvalueTTest=0.877171899013738,
chr9	34650478	34650595	GALT	AMPL1496755741	-0.0347144424560462	2	0.0213036088683948	2	0.877171899013738	2	0.877171899013738	NA	NA	SegRatio=0.02,AbsMeanSigma=0.02,pvalue=0.90171129583186,pvalueTTest=0.877171899013738,
chr12	103232062	103232227	PAH	AMPL811140534	-0.216266458707824	2	0.0565153178284484	2	0.366439855133632	2	0.366439855133632	NA	NA	SegRatio=0.06,AbsMeanSigma=0.14,pvalue=0.478849666993696,pvalueTTest=0.37832425824502,
chr12	103232222	103232291	PAH	AMPL811141827	NA	2	0.0565153178284484	2	0.366439855133632	2	0.366439855133632	NA	NA	SegRatio=0.06,AbsMeanSigma=0.14,pvalue=0.478849666993696,pvalueTTest=0.37832425824502,
chr12	103232441	103232565	PAH	AMPL3699300740	0.188876394371568	2	0.0565153178284484	2	0.366439855133632	2	0.366439855133632	NA	NA	SegRatio=0.06,AbsMeanSigma=0.14,pvalue=0.478849666993696,pvalueTTest=0.37832425824502,
chr12	103232551	103232666	PAH	AMPL1497161003	-0.152494601287627	2	0.0565153178284484	2	0.366439855133632	2	0.366439855133632	NA	NA	SegRatio=0.06,AbsMeanSigma=0.14,pvalue=0.478849666993696,pvalueTTest=0.37832425824502,
chr12	103232661	103232820	PAH	AMPL811143696	0.335119962835317	2	0.0565153178284484	2	0.366439855133632	2	0.366439855133632	NA	NA	SegRatio=0.06,AbsMeanSigma=0.14,pvalue=0.478849666993696,pvalueTTest=0.37832425824502,
chr12	103232765	103232895	PAH	AMPL811145968	-0.0543702190077854	2	0.0565153178284484	2	0.366439855133632	2	0.366439855133632	NA	NA	SegRatio=0.06,AbsMeanSigma=0.14,pvalue=0.478849666993696,pvalueTTest=0.37832425824502,
chr12	103232895	103233035	PAH	AMPL659794021	-0.0164086327081489	2	0.0565153178284484	2	0.366439855133632	2	0.366439855133632	NA	NA	SegRatio=0.06,AbsMeanSigma=0.14,pvalue=0.478849666993696,pvalueTTest=0.37832425824502,
chr12	103234142	103234318	PAH	AMPL3848753200	0.0278267132519971	2	0.0565153178284484	2	0.366439855133632	2	0.366439855133632	NA	NA	SegRatio=0.06,AbsMeanSigma=0.14,pvalue=0.478849666993696,pvalueTTest=0.37832425824502,
chr12	103237301	103237409	PAH	AMPL663072267	0.282663426684837	2	0.0565153178284484	2	0.366439855133632	2	0.366439855133632	NA	NA	SegRatio=0.06,AbsMeanSigma=0.14,pvalue=0.478849666993696,pvalueTTest=0.37832425824502,
chr12	103237409	103237584	PAH	AMPL663100272	0.492220809172657	2	0.0565153178284484	2	0.366439855133632	2	0.366439855133632	NA	NA	SegRatio=0.06,AbsMeanSigma=0.14,pvalue=0.478849666993696,pvalueTTest=0.37832425824502,
chr12	103237954	103238083	PAH	AMPL868016102	0.35459654172231	2	0.0565153178284484	2	0.366439855133632	2	0.366439855133632	NA	NA	SegRatio=0.06,AbsMeanSigma=0.14,pvalue=0.478849666993696,pvalueTTest=0.37832425824502,
chr12	103238083	103238220	PAH	AMPL658783041	-0.326211939366006	2	0.0565153178284484	2	0.366439855133632	2	0.366439855133632	NA	NA	SegRatio=0.06,AbsMeanSigma=0.14,pvalue=0.478849666993696,pvalueTTest=0.37832425824502,
chr12	103240620	103240773	PAH	AMPL659377496	-0.253848845347493	2	0.0565153178284484	2	0.366439855133632	2	0.366439855133632	NA	NA	SegRatio=0.06,AbsMeanSigma=0.14,pvalue=0.478849666993696,pvalueTTest=0.37832425824502,
chr12	103245412	103245591	PAH	AMPL556370172	-0.329692867035172	2	0.0565153178284484	2	0.366439855133632	2	0.366439855133632	NA	NA	SegRatio=0.06,AbsMeanSigma=0.14,pvalue=0.478849666993696,pvalueTTest=0.37832425824502,
chr12	103246570	103246749	PAH	AMPL556350401	0.240514332325251	2	0.0565153178284484	2	0.366439855133632	2	0.366439855133632	NA	NA	SegRatio=0.06,AbsMeanSigma=0.14,pvalue=0.478849666993696,pvalueTTest=0.37832425824502,
chr12	103248833	103248985	PAH	AMPL812248025	0.563044894107299	2	0.0565153178284484	2	0.366439855133632	2	0.366439855133632	NA	NA	SegRatio=0.06,AbsMeanSigma=0.14,pvalue=0.478849666993696,pvalueTTest=0.37832425824502,
chr12	103248985	103249122	PAH	AMPL658674329	0.0565153178284484	2	0.0565153178284484	2	0.366439855133632	2	0.366439855133632	NA	NA	SegRatio=0.06,AbsMeanSigma=0.14,pvalue=0.478849666993696,pvalueTTest=0.37832425824502,
chr12	103260314	103260494	PAH	AMPL658804790	-0.647323158448489	2	0.0565153178284484	2	0.366439855133632	2	0.366439855133632	NA	NA	SegRatio=0.06,AbsMeanSigma=0.14,pvalue=0.478849666993696,pvalueTTest=0.37832425824502,
chr12	103271164	103271270	PAH	AMPL661534109	-0.155632783587342	2	0.0565153178284484	2	0.366439855133632	2	0.366439855133632	NA	NA	SegRatio=0.06,AbsMeanSigma=0.14,pvalue=0.478849666993696,pvalueTTest=0.37832425824502,
chr12	103271270	103271384	PAH	AMPL661570029	NA	2	0.0565153178284484	2	0.366439855133632	2	0.366439855133632	NA	NA	SegRatio=0.06,AbsMeanSigma=0.14,pvalue=0.478849666993696,pvalueTTest=0.37832425824502,
chr12	103288475	103288574	PAH	AMPL3699214840	0.226255925151505	2	0.0565153178284484	2	0.366439855133632	2	0.366439855133632	NA	NA	SegRatio=0.06,AbsMeanSigma=0.14,pvalue=0.478849666993696,pvalueTTest=0.37832425824502,
chr12	103288574	103288725	PAH	AMPL659619504	0.0889395723151515	2	0.0565153178284484	2	0.366439855133632	2	0.366439855133632	NA	NA	SegRatio=0.06,AbsMeanSigma=0.14,pvalue=0.478849666993696,pvalueTTest=0.37832425824502,
chr12	103306535	103306705	PAH	AMPL556186951	-0.193384477894278	2	0.0565153178284484	2	0.366439855133632	2	0.366439855133632	NA	NA	SegRatio=0.06,AbsMeanSigma=0.14,pvalue=0.478849666993696,pvalueTTest=0.37832425824502,
chr12	103310767	103310940	PAH	AMPL663779199	0.0200087119742097	2	0.0565153178284484	2	0.366439855133632	2	0.366439855133632	NA	NA	SegRatio=0.06,AbsMeanSigma=0.14,pvalue=0.478849666993696,pvalueTTest=0.37832425824502,
chr12	103310940	103311077	PAH	AMPL812518150	0.219388524694018	2	0.0565153178284484	2	0.366439855133632	2	0.366439855133632	NA	NA	SegRatio=0.06,AbsMeanSigma=0.14,pvalue=0.478849666993696,pvalueTTest=0.37832425824502,
chr12	103311073	103311261	PAH	AMPL812522983	NA	2	0.0565153178284484	2	0.366439855133632	2	0.366439855133632	NA	NA	SegRatio=0.06,AbsMeanSigma=0.14,pvalue=0.478849666993696,pvalueTTest=0.37832425824502,
chr12	103311261	103311417	PAH	AMPL811679394	0.448913804578823	2	0.0565153178284484	2	0.366439855133632	2	0.366439855133632	NA	NA	SegRatio=0.06,AbsMeanSigma=0.14,pvalue=0.478849666993696,pvalueTTest=0.37832425824502,
