# Supplementary material for: A statistical approach to detection of copy number variations in PCR-enriched targeted sequencing data
Source: BMC Bioinformatics. 2016 Oct 22;17:429. doi: 10.1186/s12859-016-1272-6 (PMC5075217; doi:10.1186/s12859-016-1272-6)
Supplement: Additional file 6 — Archive with ONCOCNV results. Set of files (png plots and txt files) in zip archive that were provided by ONCOCNV after specificity and sensitivity testing. (ZIP 5007 kb) [file 12859_2016_1272_MOESM6_ESM.zip › outputONCOCNV copy 2/IonXpress_003_R_2013_10_17_13_55_39_user_SN2.3.Neonatal.Assay_Lex.1re.run.18.11.13_Auto_user_SN2.3.Neonatal.Assay_Lex.1re.run.18.11.13_26.profile.txt]

chr	start	end	gene	ID	ratio	predLargeSeg	segMean	predLargeCorrected	pvalRatioCorrected	perGeneEvaluation	pvalRatioGene	predPoint	predPointSusp	comments
chr7	117119899	117120067	CFTR	AMPL1380948435	-0.152242368437186	2	-0.152242368437186	2	0.552231068846875	2	0.745983484668752	NA	NA	SegRatio=-0.15,AbsMeanSigma=0.69,pvalue=0.233395859549412,pvalueTTest=0.342967236119862,Adjusted:byPvalueMeanRatio;
chr7	117120062	117120193	CFTR	AMPL1380948436	-0.329599792686771	2	-0.152242368437186	2	0.552231068846875	2	0.745983484668752	NA	NA	SegRatio=-0.15,AbsMeanSigma=0.69,pvalue=0.233395859549412,pvalueTTest=0.342967236119862,Adjusted:byPvalueMeanRatio;
chr7	117120192	117120274	CFTR	AMPL493118173	0.036282347956963	2	-0.152242368437186	2	0.552231068846875	2	0.745983484668752	NA	NA	SegRatio=-0.15,AbsMeanSigma=0.69,pvalue=0.233395859549412,pvalueTTest=0.342967236119862,Adjusted:byPvalueMeanRatio;
chr7	117144240	117144352	CFTR	AMPL1316862546	-0.664137501674858	1	-0.664137501674858	2	0.552231068846875	2	0.745983484668752	NA	NA	SegRatio=-0.66,AbsMeanSigma=3.72,pvalue=1.0811842624266e-13,pvalueTTest=0.00385036797275902,
chr7	117144342	117144420	CFTR	AMPL3662351274	-1.05925986916611	1	-0.664137501674858	2	0.552231068846875	2	0.745983484668752	NA	NA	SegRatio=-0.66,AbsMeanSigma=3.72,pvalue=1.0811842624266e-13,pvalueTTest=0.00385036797275902,
chr7	117148945	117149124	CFTR	AMPL1090131405	-0.548372782711925	1	-0.664137501674858	2	0.552231068846875	2	0.745983484668752	NA	NA	SegRatio=-0.66,AbsMeanSigma=3.72,pvalue=1.0811842624266e-13,pvalueTTest=0.00385036797275902,
chr7	117149124	117149294	CFTR	AMPL496812712	-0.712946790094764	1	-0.664137501674858	2	0.552231068846875	2	0.745983484668752	NA	NA	SegRatio=-0.66,AbsMeanSigma=3.72,pvalue=1.0811842624266e-13,pvalueTTest=0.00385036797275902,
chr7	117170900	117171022	CFTR	AMPL469286737	-0.142114750679818	2	-0.0237383595576544	2	0.552231068846875	2	0.745983484668752	NA	NA	SegRatio=-0.02,AbsMeanSigma=0.46,pvalue=0.000223309939703002,pvalueTTest=0.348450764741977,
chr7	117171020	117171189	CFTR	AMPL469324749	0.0785231852978033	2	-0.0237383595576544	2	0.552231068846875	2	0.745983484668752	NA	NA	SegRatio=-0.02,AbsMeanSigma=0.46,pvalue=0.000223309939703002,pvalueTTest=0.348450764741977,
chr7	117174199	117174365	CFTR	AMPL844200061	NA	2	-0.0237383595576544	2	0.552231068846875	2	0.745983484668752	NA	NA	SegRatio=-0.02,AbsMeanSigma=0.46,pvalue=0.000223309939703002,pvalueTTest=0.348450764741977,
chr7	117174365	117174460	CFTR	AMPL468748906	-0.210446783556489	2	-0.0237383595576544	2	0.552231068846875	2	0.745983484668752	NA	NA	SegRatio=-0.02,AbsMeanSigma=0.46,pvalue=0.000223309939703002,pvalueTTest=0.348450764741977,
chr7	117175183	117175355	CFTR	AMPL467504527	0.1418720454504	2	-0.0237383595576544	2	0.552231068846875	2	0.745983484668752	NA	NA	SegRatio=-0.02,AbsMeanSigma=0.46,pvalue=0.000223309939703002,pvalueTTest=0.348450764741977,
chr7	117175355	117175523	CFTR	AMPL467561353	0.0984299484867292	2	-0.0237383595576544	2	0.552231068846875	2	0.745983484668752	NA	NA	SegRatio=-0.02,AbsMeanSigma=0.46,pvalue=0.000223309939703002,pvalueTTest=0.348450764741977,
chr7	117176519	117176660	CFTR	AMPL468865894	-0.0347067177799859	2	-0.0237383595576544	2	0.552231068846875	2	0.745983484668752	NA	NA	SegRatio=-0.02,AbsMeanSigma=0.46,pvalue=0.000223309939703002,pvalueTTest=0.348450764741977,
chr7	117176651	117176786	CFTR	AMPL468874944	-0.201458162106611	2	-0.0237383595576544	2	0.552231068846875	2	0.745983484668752	NA	NA	SegRatio=-0.02,AbsMeanSigma=0.46,pvalue=0.000223309939703002,pvalueTTest=0.348450764741977,
chr7	117180175	117180248	CFTR	AMPL556296474	0.000623859119842265	2	-0.0237383595576544	2	0.552231068846875	2	0.745983484668752	NA	NA	SegRatio=-0.02,AbsMeanSigma=0.46,pvalue=0.000223309939703002,pvalueTTest=0.348450764741977,
chr7	117180248	117180361	CFTR	AMPL3662363979	-0.063535664460981	2	-0.0237383595576544	2	0.552231068846875	2	0.745983484668752	NA	NA	SegRatio=-0.02,AbsMeanSigma=0.46,pvalue=0.000223309939703002,pvalueTTest=0.348450764741977,
chr7	117180361	117180458	CFTR	AMPL468184487	-0.208590077046359	2	-0.0237383595576544	2	0.552231068846875	2	0.745983484668752	NA	NA	SegRatio=-0.02,AbsMeanSigma=0.46,pvalue=0.000223309939703002,pvalueTTest=0.348450764741977,
chr7	117182013	117182127	CFTR	AMPL3755398942	-0.532413861488823	2	-0.0237383595576544	2	0.552231068846875	2	0.745983484668752	NA	NA	SegRatio=-0.02,AbsMeanSigma=0.46,pvalue=0.000223309939703002,pvalueTTest=0.348450764741977,
chr7	117182127	117182221	CFTR	AMPL3713721021	-0.212054681346783	2	-0.0237383595576544	2	0.552231068846875	2	0.745983484668752	NA	NA	SegRatio=-0.02,AbsMeanSigma=0.46,pvalue=0.000223309939703002,pvalueTTest=0.348450764741977,
chr7	117188605	117188778	CFTR	AMPL3849093081	0.383708490977935	2	-0.0237383595576544	2	0.552231068846875	2	0.745983484668752	q-value=1.86546937100216e-177, copies=3	NA	SegRatio=-0.02,AbsMeanSigma=0.46,pvalue=0.000223309939703002,pvalueTTest=0.348450764741977,
chr7	117188898	117189021	CFTR	AMPL477617595	0.437897361806887	2	-0.0237383595576544	2	0.552231068846875	2	0.745983484668752	NA	NA	SegRatio=-0.02,AbsMeanSigma=0.46,pvalue=0.000223309939703002,pvalueTTest=0.348450764741977,
chr7	117189018	117189174	CFTR	AMPL1758041121	-0.105503466015561	2	-0.0237383595576544	2	0.552231068846875	2	0.745983484668752	NA	NA	SegRatio=-0.02,AbsMeanSigma=0.46,pvalue=0.000223309939703002,pvalueTTest=0.348450764741977,
chr7	117199494	117199585	CFTR	AMPL3662352593	0.492854768732317	2	-0.0237383595576544	2	0.552231068846875	2	0.745983484668752	NA	NA	SegRatio=-0.02,AbsMeanSigma=0.46,pvalue=0.000223309939703002,pvalueTTest=0.348450764741977,
chr7	117199585	117199733	CFTR	AMPL712350278	0.0607882636366099	2	-0.0237383595576544	2	0.552231068846875	2	0.745983484668752	NA	NA	SegRatio=-0.02,AbsMeanSigma=0.46,pvalue=0.000223309939703002,pvalueTTest=0.348450764741977,
chr7	117227745	117227913	CFTR	AMPL3687801190	-0.0692421743631232	2	-0.0237383595576544	2	0.552231068846875	2	0.745983484668752	NA	NA	SegRatio=-0.02,AbsMeanSigma=0.46,pvalue=0.000223309939703002,pvalueTTest=0.348450764741977,
chr7	117229500	117229593	intron	AMPL4119989318	-0.30479718341889	2	-0.0237383595576544	2	0.683510727025602	2	0.683510727025602	NA	NA	SegRatio=-0.02,AbsMeanSigma=0.46,pvalue=0.000223309939703002,pvalueTTest=0.348450764741977,
chr7	117230377	117230543	CFTR	AMPL468091028	0.344509996637118	2	-0.0237383595576544	2	0.552231068846875	2	0.745983484668752	NA	NA	SegRatio=-0.02,AbsMeanSigma=0.46,pvalue=0.000223309939703002,pvalueTTest=0.348450764741977,
chr7	117231824	117231993	CFTR	AMPL474961767	NA	2	-0.0237383595576544	2	0.552231068846875	2	0.745983484668752	NA	NA	SegRatio=-0.02,AbsMeanSigma=0.46,pvalue=0.000223309939703002,pvalueTTest=0.348450764741977,
chr7	117232001	117232109	CFTR	AMPL3662358230	-0.0237383595576544	2	-0.0237383595576544	2	0.552231068846875	2	0.745983484668752	NA	NA	SegRatio=-0.02,AbsMeanSigma=0.46,pvalue=0.000223309939703002,pvalueTTest=0.348450764741977,
chr7	117232109	117232280	CFTR	AMPL468866489	0.0762796204260348	2	-0.0237383595576544	2	0.552231068846875	2	0.745983484668752	NA	NA	SegRatio=-0.02,AbsMeanSigma=0.46,pvalue=0.000223309939703002,pvalueTTest=0.348450764741977,
chr7	117232270	117232434	CFTR	AMPL468922661	-0.11244008762578	2	-0.0237383595576544	2	0.552231068846875	2	0.745983484668752	NA	NA	SegRatio=-0.02,AbsMeanSigma=0.46,pvalue=0.000223309939703002,pvalueTTest=0.348450764741977,
chr7	117232434	117232539	CFTR	AMPL3662384424	-0.0921373736375833	2	-0.0237383595576544	2	0.552231068846875	2	0.745983484668752	NA	NA	SegRatio=-0.02,AbsMeanSigma=0.46,pvalue=0.000223309939703002,pvalueTTest=0.348450764741977,
chr7	117232539	117232720	CFTR	AMPL1488881666	0.38606230138276	2	-0.0237383595576544	2	0.552231068846875	2	0.745983484668752	NA	NA	SegRatio=-0.02,AbsMeanSigma=0.46,pvalue=0.000223309939703002,pvalueTTest=0.348450764741977,
chr7	117234940	117235038	CFTR	AMPL3533204248	-0.0711493355948484	2	-0.0237383595576544	2	0.552231068846875	2	0.745983484668752	NA	NA	SegRatio=-0.02,AbsMeanSigma=0.46,pvalue=0.000223309939703002,pvalueTTest=0.348450764741977,
chr7	117235038	117235148	CFTR	AMPL3539368019	0.255987208553831	2	-0.0237383595576544	2	0.552231068846875	2	0.745983484668752	NA	NA	SegRatio=-0.02,AbsMeanSigma=0.46,pvalue=0.000223309939703002,pvalueTTest=0.348450764741977,
chr7	117242832	117243009	CFTR	AMPL468425396	-0.0999891047919539	2	-0.0237383595576544	2	0.552231068846875	2	0.745983484668752	NA	NA	SegRatio=-0.02,AbsMeanSigma=0.46,pvalue=0.000223309939703002,pvalueTTest=0.348450764741977,
chr7	117243561	117243680	CFTR	AMPL1314131500	-0.202369553109268	2	-0.0237383595576544	2	0.552231068846875	2	0.745983484668752	NA	NA	SegRatio=-0.02,AbsMeanSigma=0.46,pvalue=0.000223309939703002,pvalueTTest=0.348450764741977,
chr7	117243680	117243850	CFTR	AMPL1350926834	-0.266605951932381	2	-0.0237383595576544	2	0.552231068846875	2	0.745983484668752	NA	NA	SegRatio=-0.02,AbsMeanSigma=0.46,pvalue=0.000223309939703002,pvalueTTest=0.348450764741977,
chr7	117246626	117246753	CFTR	AMPL467500449	0.03176558615652	2	-0.0237383595576544	2	0.552231068846875	2	0.745983484668752	NA	NA	SegRatio=-0.02,AbsMeanSigma=0.46,pvalue=0.000223309939703002,pvalueTTest=0.348450764741977,
chr7	117246740	117246889	CFTR	AMPL1317650819	-0.216995907658418	2	-0.0237383595576544	2	0.552231068846875	2	0.745983484668752	NA	NA	SegRatio=-0.02,AbsMeanSigma=0.46,pvalue=0.000223309939703002,pvalueTTest=0.348450764741977,
chr7	117250552	117250723	CFTR	AMPL467096662	0.0744730441355552	2	-0.0237383595576544	2	0.552231068846875	2	0.745983484668752	NA	NA	SegRatio=-0.02,AbsMeanSigma=0.46,pvalue=0.000223309939703002,pvalueTTest=0.348450764741977,
chr7	117251505	117251662	CFTR	AMPL1489275007	0.174921592615756	2	-0.0237383595576544	2	0.552231068846875	2	0.745983484668752	NA	NA	SegRatio=-0.02,AbsMeanSigma=0.46,pvalue=0.000223309939703002,pvalueTTest=0.348450764741977,
chr7	117251662	117251813	CFTR	AMPL1489330457	-0.100916416036345	2	-0.0237383595576544	2	0.552231068846875	2	0.745983484668752	NA	NA	SegRatio=-0.02,AbsMeanSigma=0.46,pvalue=0.000223309939703002,pvalueTTest=0.348450764741977,
chr7	117251782	117251855	CFTR	AMPL1524050819	0.0436318588189618	2	-0.0237383595576544	2	0.552231068846875	2	0.745983484668752	NA	NA	SegRatio=-0.02,AbsMeanSigma=0.46,pvalue=0.000223309939703002,pvalueTTest=0.348450764741977,
chr7	117254598	117254679	CFTR	AMPL3608012462	-0.0929917695057631	2	-0.0237383595576544	2	0.552231068846875	2	0.745983484668752	NA	NA	SegRatio=-0.02,AbsMeanSigma=0.46,pvalue=0.000223309939703002,pvalueTTest=0.348450764741977,
chr7	117254674	117254747	CFTR	AMPL3662363743	0.0206452847815635	2	-0.0237383595576544	2	0.552231068846875	2	0.745983484668752	NA	NA	SegRatio=-0.02,AbsMeanSigma=0.46,pvalue=0.000223309939703002,pvalueTTest=0.348450764741977,
chr7	117267462	117267600	CFTR	AMPL468021362	0.0357961693372132	2	-0.0237383595576544	2	0.552231068846875	2	0.745983484668752	NA	NA	SegRatio=-0.02,AbsMeanSigma=0.46,pvalue=0.000223309939703002,pvalueTTest=0.348450764741977,
chr7	117267600	117267684	CFTR	AMPL468048766	-0.0695806132834163	2	-0.0237383595576544	2	0.552231068846875	2	0.745983484668752	NA	NA	SegRatio=-0.02,AbsMeanSigma=0.46,pvalue=0.000223309939703002,pvalueTTest=0.348450764741977,
chr7	117267684	117267830	CFTR	AMPL1350926836	-0.0981065402853527	2	-0.0237383595576544	2	0.552231068846875	2	0.745983484668752	NA	NA	SegRatio=-0.02,AbsMeanSigma=0.46,pvalue=0.000223309939703002,pvalueTTest=0.348450764741977,
chr7	117279953	117280114	CFTR	AMPL612960517	0.0331940713046859	2	-0.0237383595576544	2	0.552231068846875	2	0.745983484668752	NA	NA	SegRatio=-0.02,AbsMeanSigma=0.46,pvalue=0.000223309939703002,pvalueTTest=0.348450764741977,
chr7	117282452	117282593	CFTR	AMPL3687804467	0.243830333923819	2	-0.0237383595576544	2	0.552231068846875	2	0.745983484668752	NA	NA	SegRatio=-0.02,AbsMeanSigma=0.46,pvalue=0.000223309939703002,pvalueTTest=0.348450764741977,
chr7	117282593	117282768	CFTR	AMPL469390256	0.162586529802013	2	-0.0237383595576544	2	0.552231068846875	2	0.745983484668752	NA	NA	SegRatio=-0.02,AbsMeanSigma=0.46,pvalue=0.000223309939703002,pvalueTTest=0.348450764741977,
chr7	117292788	117292952	CFTR	AMPL469294494	-0.737526383310055	2	-0.0237383595576544	2	0.552231068846875	2	0.745983484668752	NA	NA	SegRatio=-0.02,AbsMeanSigma=0.46,pvalue=0.000223309939703002,pvalueTTest=0.348450764741977,
chr7	117292952	117293126	CFTR	AMPL476533235	0.122714613496867	2	-0.0237383595576544	2	0.552231068846875	2	0.745983484668752	NA	NA	SegRatio=-0.02,AbsMeanSigma=0.46,pvalue=0.000223309939703002,pvalueTTest=0.348450764741977,
chr7	117304588	117304761	CFTR	AMPL1350926835	0.595332959379837	2	-0.0237383595576544	2	0.552231068846875	2	0.745983484668752	NA	NA	SegRatio=-0.02,AbsMeanSigma=0.46,pvalue=0.000223309939703002,pvalueTTest=0.348450764741977,
chr7	117304761	117304927	CFTR	AMPL469937071	-0.0713222556727844	2	-0.0237383595576544	2	0.552231068846875	2	0.745983484668752	NA	NA	SegRatio=-0.02,AbsMeanSigma=0.46,pvalue=0.000223309939703002,pvalueTTest=0.348450764741977,
chr7	117305494	117305594	CFTR	AMPL647810578	0.0815756373463295	2	-0.0237383595576544	2	0.552231068846875	2	0.745983484668752	NA	NA	SegRatio=-0.02,AbsMeanSigma=0.46,pvalue=0.000223309939703002,pvalueTTest=0.348450764741977,
chr7	117305594	117305680	CFTR	AMPL3687791484	0.026699493693658	2	-0.0237383595576544	2	0.552231068846875	2	0.745983484668752	NA	NA	SegRatio=-0.02,AbsMeanSigma=0.46,pvalue=0.000223309939703002,pvalueTTest=0.348450764741977,
chr7	117306844	117307010	CFTR	AMPL1091210890	0.0952477747830886	2	-0.0237383595576544	2	0.552231068846875	2	0.745983484668752	NA	NA	SegRatio=-0.02,AbsMeanSigma=0.46,pvalue=0.000223309939703002,pvalueTTest=0.348450764741977,
chr7	117307008	117307185	CFTR	AMPL3848836362	-0.096214419307679	2	-0.0237383595576544	2	0.552231068846875	2	0.745983484668752	NA	NA	SegRatio=-0.02,AbsMeanSigma=0.46,pvalue=0.000223309939703002,pvalueTTest=0.348450764741977,
chr7	117307183	117307354	CFTR	AMPL3848864558	0.0807277030423621	2	-0.0237383595576544	2	0.552231068846875	2	0.745983484668752	NA	NA	SegRatio=-0.02,AbsMeanSigma=0.46,pvalue=0.000223309939703002,pvalueTTest=0.348450764741977,
chr7	117307353	117307519	CFTR	AMPL497774927	0.141298045024085	2	-0.0237383595576544	2	0.552231068846875	2	0.745983484668752	NA	NA	SegRatio=-0.02,AbsMeanSigma=0.46,pvalue=0.000223309939703002,pvalueTTest=0.348450764741977,
chr7	117307518	117307668	CFTR	AMPL3848886907	0.117589623501983	2	-0.0237383595576544	2	0.552231068846875	2	0.745983484668752	NA	NA	SegRatio=-0.02,AbsMeanSigma=0.46,pvalue=0.000223309939703002,pvalueTTest=0.348450764741977,
chr7	117307666	117307801	CFTR	AMPL492300506	0.00132977724873808	2	-0.0237383595576544	2	0.552231068846875	2	0.745983484668752	NA	NA	SegRatio=-0.02,AbsMeanSigma=0.46,pvalue=0.000223309939703002,pvalueTTest=0.348450764741977,
chr7	117307801	117307960	CFTR	AMPL3848900251	-0.168586627569903	2	-0.0237383595576544	2	0.552231068846875	2	0.745983484668752	NA	NA	SegRatio=-0.02,AbsMeanSigma=0.46,pvalue=0.000223309939703002,pvalueTTest=0.348450764741977,
chr7	117307960	117308127	CFTR	AMPL3848829546	-0.0586356573267441	2	-0.0237383595576544	2	0.552231068846875	2	0.745983484668752	NA	NA	SegRatio=-0.02,AbsMeanSigma=0.46,pvalue=0.000223309939703002,pvalueTTest=0.348450764741977,
chr7	117308127	117308217	CFTR	AMPL1486309394	0.196357319790461	2	-0.0237383595576544	2	0.552231068846875	2	0.745983484668752	NA	NA	SegRatio=-0.02,AbsMeanSigma=0.46,pvalue=0.000223309939703002,pvalueTTest=0.348450764741977,
chr7	117308443	117308519	CFTR	AMPL1380948432	-0.0254014811205133	2	-0.0237383595576544	2	0.552231068846875	2	0.745983484668752	NA	NA	SegRatio=-0.02,AbsMeanSigma=0.46,pvalue=0.000223309939703002,pvalueTTest=0.348450764741977,
chr7	117308502	117308594	CFTR	AMPL3848851241	NA	2	-0.0237383595576544	2	0.552231068846875	2	0.745983484668752	NA	NA	SegRatio=-0.02,AbsMeanSigma=0.46,pvalue=0.000223309939703002,pvalueTTest=0.348450764741977,
chr7	117308594	117308719	CFTR	AMPL3848859657	-0.0323315427651873	2	-0.0237383595576544	2	0.552231068846875	2	0.745983484668752	NA	NA	SegRatio=-0.02,AbsMeanSigma=0.46,pvalue=0.000223309939703002,pvalueTTest=0.348450764741977,
chr9	34646542	34646714	GALT	AMPL712468205	NA	2	0.0579948732112875	2	0.0119611834220261	2	0.0119611834220261	NA	NA	SegRatio=0.06,AbsMeanSigma=0.36,pvalue=0.0661711394690003,pvalueTTest=0.0119611834220261,
chr9	34646713	34646892	GALT	AMPL807033687	0.220423983857253	2	0.0579948732112875	2	0.0119611834220261	2	0.0119611834220261	NA	NA	SegRatio=0.06,AbsMeanSigma=0.36,pvalue=0.0661711394690003,pvalueTTest=0.0119611834220261,
chr9	34646880	34647060	GALT	AMPL807051270	-0.212013872008273	2	0.0579948732112875	2	0.0119611834220261	2	0.0119611834220261	NA	NA	SegRatio=0.06,AbsMeanSigma=0.36,pvalue=0.0661711394690003,pvalueTTest=0.0119611834220261,
chr9	34647058	34647205	GALT	AMPL623733836	-0.00392319847561983	2	0.0579948732112875	2	0.0119611834220261	2	0.0119611834220261	NA	NA	SegRatio=0.06,AbsMeanSigma=0.36,pvalue=0.0661711394690003,pvalueTTest=0.0119611834220261,
chr9	34647198	34647344	GALT	AMPL3848826648	0.0579948732112875	2	0.0579948732112875	2	0.0119611834220261	2	0.0119611834220261	NA	NA	SegRatio=0.06,AbsMeanSigma=0.36,pvalue=0.0661711394690003,pvalueTTest=0.0119611834220261,
chr9	34647344	34647522	GALT	AMPL3848835399	-0.0697622369585296	2	0.0579948732112875	2	0.0119611834220261	2	0.0119611834220261	NA	NA	SegRatio=0.06,AbsMeanSigma=0.36,pvalue=0.0661711394690003,pvalueTTest=0.0119611834220261,
chr9	34647522	34647639	GALT	AMPL1496130655	0.264577974821704	2	0.0579948732112875	2	0.0119611834220261	2	0.0119611834220261	NA	NA	SegRatio=0.06,AbsMeanSigma=0.36,pvalue=0.0661711394690003,pvalueTTest=0.0119611834220261,
chr9	34647639	34647726	GALT	AMPL868171912	0.160173189870924	2	0.0579948732112875	2	0.0119611834220261	2	0.0119611834220261	NA	NA	SegRatio=0.06,AbsMeanSigma=0.36,pvalue=0.0661711394690003,pvalueTTest=0.0119611834220261,
chr9	34647726	34647898	GALT	AMPL556199792	0.0831256534804187	2	0.0579948732112875	2	0.0119611834220261	2	0.0119611834220261	NA	NA	SegRatio=0.06,AbsMeanSigma=0.36,pvalue=0.0661711394690003,pvalueTTest=0.0119611834220261,
chr9	34647893	34648071	GALT	AMPL3848847770	0.187795785755252	2	0.0579948732112875	2	0.0119611834220261	2	0.0119611834220261	NA	NA	SegRatio=0.06,AbsMeanSigma=0.36,pvalue=0.0661711394690003,pvalueTTest=0.0119611834220261,
chr9	34648069	34648240	GALT	AMPL556343103	-0.107823600255414	2	0.0579948732112875	2	0.0119611834220261	2	0.0119611834220261	NA	NA	SegRatio=0.06,AbsMeanSigma=0.36,pvalue=0.0661711394690003,pvalueTTest=0.0119611834220261,
chr9	34648240	34648341	GALT	AMPL623737664	0.00301606937373851	2	0.0579948732112875	2	0.0119611834220261	2	0.0119611834220261	NA	NA	SegRatio=0.06,AbsMeanSigma=0.36,pvalue=0.0661711394690003,pvalueTTest=0.0119611834220261,
chr9	34648336	34648497	GALT	AMPL623762017	-0.0580092501319473	2	0.0579948732112875	2	0.0119611834220261	2	0.0119611834220261	NA	NA	SegRatio=0.06,AbsMeanSigma=0.36,pvalue=0.0661711394690003,pvalueTTest=0.0119611834220261,
chr9	34648510	34648681	GALT	AMPL3848901604	0.116536448814542	2	0.0579948732112875	2	0.0119611834220261	2	0.0119611834220261	NA	NA	SegRatio=0.06,AbsMeanSigma=0.36,pvalue=0.0661711394690003,pvalueTTest=0.0119611834220261,
chr9	34648690	34648810	GALT	AMPL3848818879	0.0520153049215469	2	0.0579948732112875	2	0.0119611834220261	2	0.0119611834220261	NA	NA	SegRatio=0.06,AbsMeanSigma=0.36,pvalue=0.0661711394690003,pvalueTTest=0.0119611834220261,
chr9	34648807	34648943	GALT	AMPL623750282	0.0659951978421513	2	0.0579948732112875	2	0.0119611834220261	2	0.0119611834220261	NA	NA	SegRatio=0.06,AbsMeanSigma=0.36,pvalue=0.0661711394690003,pvalueTTest=0.0119611834220261,
chr9	34648939	34649017	GALT	AMPL3848843653	0.0838713692251951	2	0.0579948732112875	2	0.0119611834220261	2	0.0119611834220261	NA	NA	SegRatio=0.06,AbsMeanSigma=0.36,pvalue=0.0661711394690003,pvalueTTest=0.0119611834220261,
chr9	34649016	34649170	GALT	AMPL3848851345	0.0130707457764969	2	0.0579948732112875	2	0.0119611834220261	2	0.0119611834220261	NA	NA	SegRatio=0.06,AbsMeanSigma=0.36,pvalue=0.0661711394690003,pvalueTTest=0.0119611834220261,
chr9	34649168	34649344	GALT	AMPL1371818357	-0.115068286148803	2	0.0579948732112875	2	0.0119611834220261	2	0.0119611834220261	NA	NA	SegRatio=0.06,AbsMeanSigma=0.36,pvalue=0.0661711394690003,pvalueTTest=0.0119611834220261,
chr9	34649344	34649511	GALT	AMPL3848885846	0.0332707191674534	2	0.0579948732112875	2	0.0119611834220261	2	0.0119611834220261	NA	NA	SegRatio=0.06,AbsMeanSigma=0.36,pvalue=0.0661711394690003,pvalueTTest=0.0119611834220261,
chr9	34649511	34649646	GALT	AMPL3848895636	0.0397261665037307	2	0.0579948732112875	2	0.0119611834220261	2	0.0119611834220261	NA	NA	SegRatio=0.06,AbsMeanSigma=0.36,pvalue=0.0661711394690003,pvalueTTest=0.0119611834220261,
chr9	34649641	34649818	GALT	AMPL3848812411	-0.0379953320400509	2	0.0579948732112875	2	0.0119611834220261	2	0.0119611834220261	NA	NA	SegRatio=0.06,AbsMeanSigma=0.36,pvalue=0.0661711394690003,pvalueTTest=0.0119611834220261,
chr9	34649817	34649982	GALT	AMPL3848835912	0.0962309092627312	2	0.0579948732112875	2	0.0119611834220261	2	0.0119611834220261	NA	NA	SegRatio=0.06,AbsMeanSigma=0.36,pvalue=0.0661711394690003,pvalueTTest=0.0119611834220261,
chr9	34650315	34650399	GALT	AMPL3848889350	0.0918540455291491	2	0.0579948732112875	2	0.0119611834220261	2	0.0119611834220261	NA	NA	SegRatio=0.06,AbsMeanSigma=0.36,pvalue=0.0661711394690003,pvalueTTest=0.0119611834220261,
chr9	34650398	34650478	GALT	AMPL2782134136	0.253917840127025	2	0.0579948732112875	2	0.0119611834220261	2	0.0119611834220261	NA	NA	SegRatio=0.06,AbsMeanSigma=0.36,pvalue=0.0661711394690003,pvalueTTest=0.0119611834220261,
chr9	34650478	34650595	GALT	AMPL1496755741	0.152488694748428	2	0.0579948732112875	2	0.0119611834220261	2	0.0119611834220261	NA	NA	SegRatio=0.06,AbsMeanSigma=0.36,pvalue=0.0661711394690003,pvalueTTest=0.0119611834220261,
chr12	103232062	103232227	PAH	AMPL811140534	-0.0183568862595137	2	0.000530767572979215	2	0.239859560702057	2	0.239859560702057	NA	NA	SegRatio=0,AbsMeanSigma=0.2,pvalue=0.297881970334151,pvalueTTest=0.274507559146344,
chr12	103232222	103232291	PAH	AMPL811141827	NA	2	0.000530767572979215	2	0.239859560702057	2	0.239859560702057	NA	NA	SegRatio=0,AbsMeanSigma=0.2,pvalue=0.297881970334151,pvalueTTest=0.274507559146344,
chr12	103232441	103232565	PAH	AMPL3699300740	0.392024954294148	2	0.000530767572979215	2	0.239859560702057	2	0.239859560702057	NA	NA	SegRatio=0,AbsMeanSigma=0.2,pvalue=0.297881970334151,pvalueTTest=0.274507559146344,
chr12	103232551	103232666	PAH	AMPL1497161003	0.107171204020816	2	0.000530767572979215	2	0.239859560702057	2	0.239859560702057	NA	NA	SegRatio=0,AbsMeanSigma=0.2,pvalue=0.297881970334151,pvalueTTest=0.274507559146344,
chr12	103232661	103232820	PAH	AMPL811143696	0.254919362565771	2	0.000530767572979215	2	0.239859560702057	2	0.239859560702057	NA	NA	SegRatio=0,AbsMeanSigma=0.2,pvalue=0.297881970334151,pvalueTTest=0.274507559146344,
chr12	103232765	103232895	PAH	AMPL811145968	0.305666022669872	2	0.000530767572979215	2	0.239859560702057	2	0.239859560702057	NA	NA	SegRatio=0,AbsMeanSigma=0.2,pvalue=0.297881970334151,pvalueTTest=0.274507559146344,
chr12	103232895	103233035	PAH	AMPL659794021	0.0790531129659838	2	0.000530767572979215	2	0.239859560702057	2	0.239859560702057	NA	NA	SegRatio=0,AbsMeanSigma=0.2,pvalue=0.297881970334151,pvalueTTest=0.274507559146344,
chr12	103234142	103234318	PAH	AMPL3848753200	-0.147464299105442	2	0.000530767572979215	2	0.239859560702057	2	0.239859560702057	NA	NA	SegRatio=0,AbsMeanSigma=0.2,pvalue=0.297881970334151,pvalueTTest=0.274507559146344,
chr12	103237301	103237409	PAH	AMPL663072267	0.092754096718824	2	0.000530767572979215	2	0.239859560702057	2	0.239859560702057	NA	NA	SegRatio=0,AbsMeanSigma=0.2,pvalue=0.297881970334151,pvalueTTest=0.274507559146344,
chr12	103237409	103237584	PAH	AMPL663100272	0.242412418427984	2	0.000530767572979215	2	0.239859560702057	2	0.239859560702057	NA	NA	SegRatio=0,AbsMeanSigma=0.2,pvalue=0.297881970334151,pvalueTTest=0.274507559146344,
chr12	103237954	103238083	PAH	AMPL868016102	0.122507483763819	2	0.000530767572979215	2	0.239859560702057	2	0.239859560702057	NA	NA	SegRatio=0,AbsMeanSigma=0.2,pvalue=0.297881970334151,pvalueTTest=0.274507559146344,
chr12	103238083	103238220	PAH	AMPL658783041	-0.0858824226591014	2	0.000530767572979215	2	0.239859560702057	2	0.239859560702057	NA	NA	SegRatio=0,AbsMeanSigma=0.2,pvalue=0.297881970334151,pvalueTTest=0.274507559146344,
chr12	103240620	103240773	PAH	AMPL659377496	-0.114946632662796	2	0.000530767572979215	2	0.239859560702057	2	0.239859560702057	NA	NA	SegRatio=0,AbsMeanSigma=0.2,pvalue=0.297881970334151,pvalueTTest=0.274507559146344,
chr12	103245412	103245591	PAH	AMPL556370172	0.0327443314045831	2	0.000530767572979215	2	0.239859560702057	2	0.239859560702057	NA	NA	SegRatio=0,AbsMeanSigma=0.2,pvalue=0.297881970334151,pvalueTTest=0.274507559146344,
chr12	103246570	103246749	PAH	AMPL556350401	-0.189775201423598	2	0.000530767572979215	2	0.239859560702057	2	0.239859560702057	NA	NA	SegRatio=0,AbsMeanSigma=0.2,pvalue=0.297881970334151,pvalueTTest=0.274507559146344,
chr12	103248833	103248985	PAH	AMPL812248025	0.110059928369826	2	0.000530767572979215	2	0.239859560702057	2	0.239859560702057	NA	NA	SegRatio=0,AbsMeanSigma=0.2,pvalue=0.297881970334151,pvalueTTest=0.274507559146344,
chr12	103248985	103249122	PAH	AMPL658674329	-0.13716668922779	2	0.000530767572979215	2	0.239859560702057	2	0.239859560702057	NA	NA	SegRatio=0,AbsMeanSigma=0.2,pvalue=0.297881970334151,pvalueTTest=0.274507559146344,
chr12	103260314	103260494	PAH	AMPL658804790	-0.106389919707349	2	0.000530767572979215	2	0.239859560702057	2	0.239859560702057	NA	NA	SegRatio=0,AbsMeanSigma=0.2,pvalue=0.297881970334151,pvalueTTest=0.274507559146344,
chr12	103271164	103271270	PAH	AMPL661534109	0.000530767572979215	2	0.000530767572979215	2	0.239859560702057	2	0.239859560702057	NA	NA	SegRatio=0,AbsMeanSigma=0.2,pvalue=0.297881970334151,pvalueTTest=0.274507559146344,
chr12	103271270	103271384	PAH	AMPL661570029	NA	2	0.000530767572979215	2	0.239859560702057	2	0.239859560702057	NA	NA	SegRatio=0,AbsMeanSigma=0.2,pvalue=0.297881970334151,pvalueTTest=0.274507559146344,
chr12	103288475	103288574	PAH	AMPL3699214840	0.0242653898095973	2	0.000530767572979215	2	0.239859560702057	2	0.239859560702057	NA	NA	SegRatio=0,AbsMeanSigma=0.2,pvalue=0.297881970334151,pvalueTTest=0.274507559146344,
chr12	103288574	103288725	PAH	AMPL659619504	-0.0182145093430825	2	0.000530767572979215	2	0.239859560702057	2	0.239859560702057	NA	NA	SegRatio=0,AbsMeanSigma=0.2,pvalue=0.297881970334151,pvalueTTest=0.274507559146344,
chr12	103306535	103306705	PAH	AMPL556186951	0.182668603075197	2	0.000530767572979215	2	0.239859560702057	2	0.239859560702057	NA	NA	SegRatio=0,AbsMeanSigma=0.2,pvalue=0.297881970334151,pvalueTTest=0.274507559146344,
chr12	103310767	103310940	PAH	AMPL663779199	-0.126535582197885	2	0.000530767572979215	2	0.239859560702057	2	0.239859560702057	NA	NA	SegRatio=0,AbsMeanSigma=0.2,pvalue=0.297881970334151,pvalueTTest=0.274507559146344,
chr12	103310940	103311077	PAH	AMPL812518150	-0.0346211845715205	2	0.000530767572979215	2	0.239859560702057	2	0.239859560702057	NA	NA	SegRatio=0,AbsMeanSigma=0.2,pvalue=0.297881970334151,pvalueTTest=0.274507559146344,
chr12	103311073	103311261	PAH	AMPL812522983	NA	2	0.000530767572979215	2	0.239859560702057	2	0.239859560702057	NA	NA	SegRatio=0,AbsMeanSigma=0.2,pvalue=0.297881970334151,pvalueTTest=0.274507559146344,
chr12	103311261	103311417	PAH	AMPL811679394	0.341422684193103	2	0.000530767572979215	2	0.239859560702057	2	0.239859560702057	NA	NA	SegRatio=0,AbsMeanSigma=0.2,pvalue=0.297881970334151,pvalueTTest=0.274507559146344,
