# Supplementary material for: A statistical approach to detection of copy number variations in PCR-enriched targeted sequencing data
Source: BMC Bioinformatics. 2016 Oct 22;17:429. doi: 10.1186/s12859-016-1272-6 (PMC5075217; doi:10.1186/s12859-016-1272-6)
Supplement: Additional file 6 — Archive with ONCOCNV results. Set of files (png plots and txt files) in zip archive that were provided by ONCOCNV after specificity and sensitivity testing. (ZIP 5007 kb) [file 12859_2016_1272_MOESM6_ESM.zip › outputONCOCNV copy 2/IonXpress_004_R_2013_10_17_13_55_39_user_SN2.3.Neonatal.Assay_Lex.1re.run.18.11.13_Auto_user_SN2.3.Neonatal.Assay_Lex.1re.run.18.11.13_26.summary.txt]

gene	chr	start	end	copy.number	p.value	q.values	comments
CFTR	chr7	117119899	117308719	2	0.0791707715245841	0.158341543049168	p-value_correction=0.414222041378605
intron	chr7	117229500	117229593	2	0.875216942571276	0.875216942571276	p-value_correction=0.866956203838527
GALT	chr9	34646542	34650595	3	1.12967859263744e-08	4.51871437054976e-08	p-value_correction=1.12967859263744e-08
PAH	chr12	103232062	103311417	2	0.0194121859670397	0.0582365579011191	p-value_correction=0.0454492562183685
