# Supplementary material for: A statistical approach to detection of copy number variations in PCR-enriched targeted sequencing data
Source: BMC Bioinformatics. 2016 Oct 22;17:429. doi: 10.1186/s12859-016-1272-6 (PMC5075217; doi:10.1186/s12859-016-1272-6)
Supplement: Additional file 6 — Archive with ONCOCNV results. Set of files (png plots and txt files) in zip archive that were provided by ONCOCNV after specificity and sensitivity testing. (ZIP 5007 kb) [file 12859_2016_1272_MOESM6_ESM.zip › outputONCOCNV copy 2/IonXpress_006_R_2012_09_13_10_57_38_Sequoia_SN1.27.Run_21_Auto_Sequoia_SN1.27.Run_21_54.profile.txt]

chr	start	end	gene	ID	ratio	predLargeSeg	segMean	predLargeCorrected	pvalRatioCorrected	perGeneEvaluation	pvalRatioGene	predPoint	predPointSusp	comments
chr7	117119899	117120067	CFTR	AMPL1380948435	0.0354273801285815	2	0.00314889325110423	2	0.907382184230369	2	0.907382184230369	NA	NA	SegRatio=0,AbsMeanSigma=0.34,pvalue=0.556256486083853,pvalueTTest=0.543434954797295,
chr7	117120062	117120193	CFTR	AMPL1380948436	-0.153937843704211	2	0.00314889325110423	2	0.907382184230369	2	0.907382184230369	NA	NA	SegRatio=0,AbsMeanSigma=0.34,pvalue=0.556256486083853,pvalueTTest=0.543434954797295,
chr7	117120192	117120274	CFTR	AMPL493118173	0.00314889325110423	2	0.00314889325110423	2	0.907382184230369	2	0.907382184230369	NA	NA	SegRatio=0,AbsMeanSigma=0.34,pvalue=0.556256486083853,pvalueTTest=0.543434954797295,
chr7	117144240	117144352	CFTR	AMPL1316862546	-0.577494396334308	1	-0.521849116829512	2	0.907382184230369	2	0.907382184230369	NA	NA	SegRatio=-0.52,AbsMeanSigma=4.7,pvalue=5.91710661903208e-21,pvalueTTest=0.00077405826463414,
chr7	117144342	117144420	CFTR	AMPL3662351274	-0.742559633361598	1	-0.521849116829512	2	0.907382184230369	2	0.907382184230369	NA	NA	SegRatio=-0.52,AbsMeanSigma=4.7,pvalue=5.91710661903208e-21,pvalueTTest=0.00077405826463414,
chr7	117148945	117149124	CFTR	AMPL1090131405	-0.521849116829512	1	-0.521849116829512	2	0.907382184230369	2	0.907382184230369	NA	NA	SegRatio=-0.52,AbsMeanSigma=4.7,pvalue=5.91710661903208e-21,pvalueTTest=0.00077405826463414,
chr7	117149124	117149294	CFTR	AMPL496812712	-0.506976551039243	1	-0.521849116829512	2	0.907382184230369	2	0.907382184230369	NA	NA	SegRatio=-0.52,AbsMeanSigma=4.7,pvalue=5.91710661903208e-21,pvalueTTest=0.00077405826463414,
chr7	117170900	117171022	CFTR	AMPL469286737	-0.132699896069391	2	-0.0430249721660897	2	0.907382184230369	2	0.907382184230369	NA	NA	SegRatio=-0.04,AbsMeanSigma=0.7,pvalue=0.0198409447279577,pvalueTTest=0.336735343599936,
chr7	117171020	117171189	CFTR	AMPL469324749	0.0315329280354581	2	-0.0430249721660897	2	0.907382184230369	2	0.907382184230369	NA	NA	SegRatio=-0.04,AbsMeanSigma=0.7,pvalue=0.0198409447279577,pvalueTTest=0.336735343599936,
chr7	117174199	117174365	CFTR	AMPL844200061	NA	2	-0.0430249721660897	2	0.907382184230369	2	0.907382184230369	NA	NA	SegRatio=-0.04,AbsMeanSigma=0.7,pvalue=0.0198409447279577,pvalueTTest=0.336735343599936,
chr7	117174365	117174460	CFTR	AMPL468748906	0.00790830459824827	2	-0.0430249721660897	2	0.907382184230369	2	0.907382184230369	NA	NA	SegRatio=-0.04,AbsMeanSigma=0.7,pvalue=0.0198409447279577,pvalueTTest=0.336735343599936,
chr7	117175183	117175355	CFTR	AMPL467504527	0.0650816488618271	2	-0.0430249721660897	2	0.907382184230369	2	0.907382184230369	NA	NA	SegRatio=-0.04,AbsMeanSigma=0.7,pvalue=0.0198409447279577,pvalueTTest=0.336735343599936,
chr7	117175355	117175523	CFTR	AMPL467561353	-0.0142775336632094	2	-0.0430249721660897	2	0.907382184230369	2	0.907382184230369	NA	NA	SegRatio=-0.04,AbsMeanSigma=0.7,pvalue=0.0198409447279577,pvalueTTest=0.336735343599936,
chr7	117176519	117176660	CFTR	AMPL468865894	-0.0616472614895391	2	-0.0430249721660897	2	0.907382184230369	2	0.907382184230369	NA	NA	SegRatio=-0.04,AbsMeanSigma=0.7,pvalue=0.0198409447279577,pvalueTTest=0.336735343599936,
chr7	117176651	117176786	CFTR	AMPL468874944	0.123003277462436	2	-0.0430249721660897	2	0.907382184230369	2	0.907382184230369	NA	NA	SegRatio=-0.04,AbsMeanSigma=0.7,pvalue=0.0198409447279577,pvalueTTest=0.336735343599936,
chr7	117180175	117180248	CFTR	AMPL556296474	0.043800564299181	2	-0.0430249721660897	2	0.907382184230369	2	0.907382184230369	NA	NA	SegRatio=-0.04,AbsMeanSigma=0.7,pvalue=0.0198409447279577,pvalueTTest=0.336735343599936,
chr7	117180248	117180361	CFTR	AMPL3662363979	-0.0430249721660897	2	-0.0430249721660897	2	0.907382184230369	2	0.907382184230369	NA	NA	SegRatio=-0.04,AbsMeanSigma=0.7,pvalue=0.0198409447279577,pvalueTTest=0.336735343599936,
chr7	117180361	117180458	CFTR	AMPL468184487	-0.563184682366727	2	0.0447848605165249	2	0.907382184230369	2	0.907382184230369	q-value=3.38437076315076e-09, copies=1	NA	SegRatio=0.04,AbsMeanSigma=0.39,pvalue=0.00458904298280171,pvalueTTest=0.110342461340693,
chr7	117182013	117182127	CFTR	AMPL3755398942	-0.321285310321777	2	0.0447848605165249	2	0.907382184230369	2	0.907382184230369	NA	NA	SegRatio=0.04,AbsMeanSigma=0.39,pvalue=0.00458904298280171,pvalueTTest=0.110342461340693,
chr7	117182127	117182221	CFTR	AMPL3713721021	0.0149214637769746	2	0.0447848605165249	2	0.907382184230369	2	0.907382184230369	NA	NA	SegRatio=0.04,AbsMeanSigma=0.39,pvalue=0.00458904298280171,pvalueTTest=0.110342461340693,
chr7	117188605	117188778	CFTR	AMPL3849093081	0.0598147859014985	2	0.0447848605165249	2	0.907382184230369	2	0.907382184230369	NA	NA	SegRatio=0.04,AbsMeanSigma=0.39,pvalue=0.00458904298280171,pvalueTTest=0.110342461340693,
chr7	117188898	117189021	CFTR	AMPL477617595	0.0499382837890174	2	0.0447848605165249	2	0.907382184230369	2	0.907382184230369	NA	NA	SegRatio=0.04,AbsMeanSigma=0.39,pvalue=0.00458904298280171,pvalueTTest=0.110342461340693,
chr7	117189018	117189174	CFTR	AMPL1758041121	-0.00315296310213574	2	0.0447848605165249	2	0.907382184230369	2	0.907382184230369	NA	NA	SegRatio=0.04,AbsMeanSigma=0.39,pvalue=0.00458904298280171,pvalueTTest=0.110342461340693,
chr7	117199494	117199585	CFTR	AMPL3662352593	0.168066819720355	2	0.0447848605165249	2	0.907382184230369	2	0.907382184230369	NA	NA	SegRatio=0.04,AbsMeanSigma=0.39,pvalue=0.00458904298280171,pvalueTTest=0.110342461340693,
chr7	117199585	117199733	CFTR	AMPL712350278	-0.00780662513601441	2	0.0447848605165249	2	0.907382184230369	2	0.907382184230369	NA	NA	SegRatio=0.04,AbsMeanSigma=0.39,pvalue=0.00458904298280171,pvalueTTest=0.110342461340693,
chr7	117227745	117227913	CFTR	AMPL3687801190	-0.110047827494268	2	0.0447848605165249	2	0.907382184230369	2	0.907382184230369	NA	NA	SegRatio=0.04,AbsMeanSigma=0.39,pvalue=0.00458904298280171,pvalueTTest=0.110342461340693,
chr7	117229500	117229593	intron	AMPL4119989318	0.165796932864688	2	0.0447848605165249	2	0.722953313105895	2	0.722953313105895	NA	NA	SegRatio=0.04,AbsMeanSigma=0.39,pvalue=0.00458904298280171,pvalueTTest=0.110342461340693,
chr7	117230377	117230543	CFTR	AMPL468091028	0.329907177501842	2	0.0447848605165249	2	0.907382184230369	2	0.907382184230369	NA	NA	SegRatio=0.04,AbsMeanSigma=0.39,pvalue=0.00458904298280171,pvalueTTest=0.110342461340693,
chr7	117231824	117231993	CFTR	AMPL474961767	NA	2	0.0447848605165249	2	0.907382184230369	2	0.907382184230369	NA	NA	SegRatio=0.04,AbsMeanSigma=0.39,pvalue=0.00458904298280171,pvalueTTest=0.110342461340693,
chr7	117232001	117232109	CFTR	AMPL3662358230	0.183495821004776	2	0.0447848605165249	2	0.907382184230369	2	0.907382184230369	NA	NA	SegRatio=0.04,AbsMeanSigma=0.39,pvalue=0.00458904298280171,pvalueTTest=0.110342461340693,
chr7	117232109	117232280	CFTR	AMPL468866489	-0.0957976751699926	2	0.0447848605165249	2	0.907382184230369	2	0.907382184230369	NA	NA	SegRatio=0.04,AbsMeanSigma=0.39,pvalue=0.00458904298280171,pvalueTTest=0.110342461340693,
chr7	117232270	117232434	CFTR	AMPL468922661	-0.140702639551021	2	0.0447848605165249	2	0.907382184230369	2	0.907382184230369	NA	NA	SegRatio=0.04,AbsMeanSigma=0.39,pvalue=0.00458904298280171,pvalueTTest=0.110342461340693,
chr7	117232434	117232539	CFTR	AMPL3662384424	0.0775008640104929	2	0.0447848605165249	2	0.907382184230369	2	0.907382184230369	NA	NA	SegRatio=0.04,AbsMeanSigma=0.39,pvalue=0.00458904298280171,pvalueTTest=0.110342461340693,
chr7	117232539	117232720	CFTR	AMPL1488881666	0.0187292790389974	2	0.0447848605165249	2	0.907382184230369	2	0.907382184230369	NA	NA	SegRatio=0.04,AbsMeanSigma=0.39,pvalue=0.00458904298280171,pvalueTTest=0.110342461340693,
chr7	117234940	117235038	CFTR	AMPL3533204248	0.00866504974795428	2	0.0447848605165249	2	0.907382184230369	2	0.907382184230369	NA	NA	SegRatio=0.04,AbsMeanSigma=0.39,pvalue=0.00458904298280171,pvalueTTest=0.110342461340693,
chr7	117235038	117235148	CFTR	AMPL3539368019	0.0249648067616514	2	0.0447848605165249	2	0.907382184230369	2	0.907382184230369	NA	NA	SegRatio=0.04,AbsMeanSigma=0.39,pvalue=0.00458904298280171,pvalueTTest=0.110342461340693,
chr7	117242832	117243009	CFTR	AMPL468425396	-0.0207604796636789	2	0.0447848605165249	2	0.907382184230369	2	0.907382184230369	NA	NA	SegRatio=0.04,AbsMeanSigma=0.39,pvalue=0.00458904298280171,pvalueTTest=0.110342461340693,
chr7	117243561	117243680	CFTR	AMPL1314131500	0.0620569865988706	2	0.0447848605165249	2	0.907382184230369	2	0.907382184230369	NA	NA	SegRatio=0.04,AbsMeanSigma=0.39,pvalue=0.00458904298280171,pvalueTTest=0.110342461340693,
chr7	117243680	117243850	CFTR	AMPL1350926834	-0.0130945251509877	2	0.0447848605165249	2	0.907382184230369	2	0.907382184230369	NA	NA	SegRatio=0.04,AbsMeanSigma=0.39,pvalue=0.00458904298280171,pvalueTTest=0.110342461340693,
chr7	117246626	117246753	CFTR	AMPL467500449	0.217311880268086	2	0.0447848605165249	2	0.907382184230369	2	0.907382184230369	NA	NA	SegRatio=0.04,AbsMeanSigma=0.39,pvalue=0.00458904298280171,pvalueTTest=0.110342461340693,
chr7	117246740	117246889	CFTR	AMPL1317650819	0.220546582738759	2	0.0447848605165249	2	0.907382184230369	2	0.907382184230369	NA	NA	SegRatio=0.04,AbsMeanSigma=0.39,pvalue=0.00458904298280171,pvalueTTest=0.110342461340693,
chr7	117250552	117250723	CFTR	AMPL467096662	0.0647738114079295	2	0.0447848605165249	2	0.907382184230369	2	0.907382184230369	NA	NA	SegRatio=0.04,AbsMeanSigma=0.39,pvalue=0.00458904298280171,pvalueTTest=0.110342461340693,
chr7	117251505	117251662	CFTR	AMPL1489275007	0.493054003753702	2	0.0447848605165249	2	0.907382184230369	2	0.907382184230369	NA	NA	SegRatio=0.04,AbsMeanSigma=0.39,pvalue=0.00458904298280171,pvalueTTest=0.110342461340693,
chr7	117251662	117251813	CFTR	AMPL1489330457	-0.0163861086620684	2	0.0447848605165249	2	0.907382184230369	2	0.907382184230369	NA	NA	SegRatio=0.04,AbsMeanSigma=0.39,pvalue=0.00458904298280171,pvalueTTest=0.110342461340693,
chr7	117251782	117251855	CFTR	AMPL1524050819	0.0392955941403302	2	0.0447848605165249	2	0.907382184230369	2	0.907382184230369	NA	NA	SegRatio=0.04,AbsMeanSigma=0.39,pvalue=0.00458904298280171,pvalueTTest=0.110342461340693,
chr7	117254598	117254679	CFTR	AMPL3608012462	0.0447848605165249	2	0.0447848605165249	2	0.907382184230369	2	0.907382184230369	NA	NA	SegRatio=0.04,AbsMeanSigma=0.39,pvalue=0.00458904298280171,pvalueTTest=0.110342461340693,
chr7	117254674	117254747	CFTR	AMPL3662363743	0.0807115729291555	2	0.0447848605165249	2	0.907382184230369	2	0.907382184230369	NA	NA	SegRatio=0.04,AbsMeanSigma=0.39,pvalue=0.00458904298280171,pvalueTTest=0.110342461340693,
chr7	117267462	117267600	CFTR	AMPL468021362	0.0707741843960854	2	0.0447848605165249	2	0.907382184230369	2	0.907382184230369	NA	NA	SegRatio=0.04,AbsMeanSigma=0.39,pvalue=0.00458904298280171,pvalueTTest=0.110342461340693,
chr7	117267600	117267684	CFTR	AMPL468048766	0.0357580473447749	2	0.0447848605165249	2	0.907382184230369	2	0.907382184230369	NA	NA	SegRatio=0.04,AbsMeanSigma=0.39,pvalue=0.00458904298280171,pvalueTTest=0.110342461340693,
chr7	117267684	117267830	CFTR	AMPL1350926836	-0.0499545764801282	2	0.0447848605165249	2	0.907382184230369	2	0.907382184230369	NA	NA	SegRatio=0.04,AbsMeanSigma=0.39,pvalue=0.00458904298280171,pvalueTTest=0.110342461340693,
chr7	117279953	117280114	CFTR	AMPL612960517	-0.00746302365028653	2	0.0447848605165249	2	0.907382184230369	2	0.907382184230369	NA	NA	SegRatio=0.04,AbsMeanSigma=0.39,pvalue=0.00458904298280171,pvalueTTest=0.110342461340693,
chr7	117282452	117282593	CFTR	AMPL3687804467	-0.00518328617130992	2	0.0447848605165249	2	0.907382184230369	2	0.907382184230369	NA	NA	SegRatio=0.04,AbsMeanSigma=0.39,pvalue=0.00458904298280171,pvalueTTest=0.110342461340693,
chr7	117282593	117282768	CFTR	AMPL469390256	-0.160668102019867	2	0.0447848605165249	2	0.907382184230369	2	0.907382184230369	NA	NA	SegRatio=0.04,AbsMeanSigma=0.39,pvalue=0.00458904298280171,pvalueTTest=0.110342461340693,
chr7	117292788	117292952	CFTR	AMPL469294494	-0.0603080122577648	2	0.0447848605165249	2	0.907382184230369	2	0.907382184230369	NA	NA	SegRatio=0.04,AbsMeanSigma=0.39,pvalue=0.00458904298280171,pvalueTTest=0.110342461340693,
chr7	117292952	117293126	CFTR	AMPL476533235	0.146994289516009	2	0.0447848605165249	2	0.907382184230369	2	0.907382184230369	NA	NA	SegRatio=0.04,AbsMeanSigma=0.39,pvalue=0.00458904298280171,pvalueTTest=0.110342461340693,
chr7	117304588	117304761	CFTR	AMPL1350926835	0.00993319046595785	2	0.0447848605165249	2	0.907382184230369	2	0.907382184230369	NA	NA	SegRatio=0.04,AbsMeanSigma=0.39,pvalue=0.00458904298280171,pvalueTTest=0.110342461340693,
chr7	117304761	117304927	CFTR	AMPL469937071	0.127555656653508	2	0.0447848605165249	2	0.907382184230369	2	0.907382184230369	NA	NA	SegRatio=0.04,AbsMeanSigma=0.39,pvalue=0.00458904298280171,pvalueTTest=0.110342461340693,
chr7	117305494	117305594	CFTR	AMPL647810578	0.075035434138694	2	0.0447848605165249	2	0.907382184230369	2	0.907382184230369	NA	NA	SegRatio=0.04,AbsMeanSigma=0.39,pvalue=0.00458904298280171,pvalueTTest=0.110342461340693,
chr7	117305594	117305680	CFTR	AMPL3687791484	0.0546206837639333	2	0.0447848605165249	2	0.907382184230369	2	0.907382184230369	NA	NA	SegRatio=0.04,AbsMeanSigma=0.39,pvalue=0.00458904298280171,pvalueTTest=0.110342461340693,
chr7	117306844	117307010	CFTR	AMPL1091210890	0.196695177840614	2	0.0447848605165249	2	0.907382184230369	2	0.907382184230369	NA	NA	SegRatio=0.04,AbsMeanSigma=0.39,pvalue=0.00458904298280171,pvalueTTest=0.110342461340693,
chr7	117307008	117307185	CFTR	AMPL3848836362	-0.0311621391976336	2	0.0447848605165249	2	0.907382184230369	2	0.907382184230369	NA	NA	SegRatio=0.04,AbsMeanSigma=0.39,pvalue=0.00458904298280171,pvalueTTest=0.110342461340693,
chr7	117307183	117307354	CFTR	AMPL3848864558	0.0549600448372598	2	0.0447848605165249	2	0.907382184230369	2	0.907382184230369	NA	NA	SegRatio=0.04,AbsMeanSigma=0.39,pvalue=0.00458904298280171,pvalueTTest=0.110342461340693,
chr7	117307353	117307519	CFTR	AMPL497774927	0.185181554883483	2	0.0447848605165249	2	0.907382184230369	2	0.907382184230369	NA	NA	SegRatio=0.04,AbsMeanSigma=0.39,pvalue=0.00458904298280171,pvalueTTest=0.110342461340693,
chr7	117307518	117307668	CFTR	AMPL3848886907	0.0658648856504673	2	0.0447848605165249	2	0.907382184230369	2	0.907382184230369	NA	NA	SegRatio=0.04,AbsMeanSigma=0.39,pvalue=0.00458904298280171,pvalueTTest=0.110342461340693,
chr7	117307666	117307801	CFTR	AMPL492300506	0.0283999432969028	2	0.0447848605165249	2	0.907382184230369	2	0.907382184230369	NA	NA	SegRatio=0.04,AbsMeanSigma=0.39,pvalue=0.00458904298280171,pvalueTTest=0.110342461340693,
chr7	117307801	117307960	CFTR	AMPL3848900251	-0.21084658183234	2	0.0447848605165249	2	0.907382184230369	2	0.907382184230369	NA	NA	SegRatio=0.04,AbsMeanSigma=0.39,pvalue=0.00458904298280171,pvalueTTest=0.110342461340693,
chr7	117307960	117308127	CFTR	AMPL3848829546	-0.0507277239249326	2	0.0447848605165249	2	0.907382184230369	2	0.907382184230369	NA	NA	SegRatio=0.04,AbsMeanSigma=0.39,pvalue=0.00458904298280171,pvalueTTest=0.110342461340693,
chr7	117308127	117308217	CFTR	AMPL1486309394	0.108339751384394	2	0.0447848605165249	2	0.907382184230369	2	0.907382184230369	NA	NA	SegRatio=0.04,AbsMeanSigma=0.39,pvalue=0.00458904298280171,pvalueTTest=0.110342461340693,
chr7	117308443	117308519	CFTR	AMPL1380948432	0.0532332476649358	2	0.0447848605165249	2	0.907382184230369	2	0.907382184230369	NA	NA	SegRatio=0.04,AbsMeanSigma=0.39,pvalue=0.00458904298280171,pvalueTTest=0.110342461340693,
chr7	117308502	117308594	CFTR	AMPL3848851241	NA	2	0.0447848605165249	2	0.907382184230369	2	0.907382184230369	NA	NA	SegRatio=0.04,AbsMeanSigma=0.39,pvalue=0.00458904298280171,pvalueTTest=0.110342461340693,
chr7	117308594	117308719	CFTR	AMPL3848859657	0.0782939313542482	2	0.0447848605165249	2	0.907382184230369	2	0.907382184230369	NA	NA	SegRatio=0.04,AbsMeanSigma=0.39,pvalue=0.00458904298280171,pvalueTTest=0.110342461340693,
chr9	34646542	34646714	GALT	AMPL712468205	NA	2	-0.014789022142365	2	0.650428689983974	2	0.650428689983974	NA	NA	SegRatio=-0.01,AbsMeanSigma=0.08,pvalue=0.679095299335879,pvalueTTest=0.650428689983974,
chr9	34646713	34646892	GALT	AMPL807033687	0.043662458473813	2	-0.014789022142365	2	0.650428689983974	2	0.650428689983974	NA	NA	SegRatio=-0.01,AbsMeanSigma=0.08,pvalue=0.679095299335879,pvalueTTest=0.650428689983974,
chr9	34646880	34647060	GALT	AMPL807051270	-0.0537461366473488	2	-0.014789022142365	2	0.650428689983974	2	0.650428689983974	NA	NA	SegRatio=-0.01,AbsMeanSigma=0.08,pvalue=0.679095299335879,pvalueTTest=0.650428689983974,
chr9	34647058	34647205	GALT	AMPL623733836	-0.067791043182838	2	-0.014789022142365	2	0.650428689983974	2	0.650428689983974	NA	NA	SegRatio=-0.01,AbsMeanSigma=0.08,pvalue=0.679095299335879,pvalueTTest=0.650428689983974,
chr9	34647198	34647344	GALT	AMPL3848826648	-0.0507166349678259	2	-0.014789022142365	2	0.650428689983974	2	0.650428689983974	NA	NA	SegRatio=-0.01,AbsMeanSigma=0.08,pvalue=0.679095299335879,pvalueTTest=0.650428689983974,
chr9	34647344	34647522	GALT	AMPL3848835399	-0.0835978117919958	2	-0.014789022142365	2	0.650428689983974	2	0.650428689983974	NA	NA	SegRatio=-0.01,AbsMeanSigma=0.08,pvalue=0.679095299335879,pvalueTTest=0.650428689983974,
chr9	34647522	34647639	GALT	AMPL1496130655	-0.0512392353874859	2	-0.014789022142365	2	0.650428689983974	2	0.650428689983974	NA	NA	SegRatio=-0.01,AbsMeanSigma=0.08,pvalue=0.679095299335879,pvalueTTest=0.650428689983974,
chr9	34647639	34647726	GALT	AMPL868171912	0.0939337866820463	2	-0.014789022142365	2	0.650428689983974	2	0.650428689983974	NA	NA	SegRatio=-0.01,AbsMeanSigma=0.08,pvalue=0.679095299335879,pvalueTTest=0.650428689983974,
chr9	34647726	34647898	GALT	AMPL556199792	-0.0445905489730302	2	-0.014789022142365	2	0.650428689983974	2	0.650428689983974	NA	NA	SegRatio=-0.01,AbsMeanSigma=0.08,pvalue=0.679095299335879,pvalueTTest=0.650428689983974,
chr9	34647893	34648071	GALT	AMPL3848847770	0.176680351401994	2	-0.014789022142365	2	0.650428689983974	2	0.650428689983974	NA	NA	SegRatio=-0.01,AbsMeanSigma=0.08,pvalue=0.679095299335879,pvalueTTest=0.650428689983974,
chr9	34648069	34648240	GALT	AMPL556343103	-0.0334932445360327	2	-0.014789022142365	2	0.650428689983974	2	0.650428689983974	NA	NA	SegRatio=-0.01,AbsMeanSigma=0.08,pvalue=0.679095299335879,pvalueTTest=0.650428689983974,
chr9	34648240	34648341	GALT	AMPL623737664	0.172872077068342	2	-0.014789022142365	2	0.650428689983974	2	0.650428689983974	NA	NA	SegRatio=-0.01,AbsMeanSigma=0.08,pvalue=0.679095299335879,pvalueTTest=0.650428689983974,
chr9	34648336	34648497	GALT	AMPL623762017	-0.0479234971280088	2	-0.014789022142365	2	0.650428689983974	2	0.650428689983974	NA	NA	SegRatio=-0.01,AbsMeanSigma=0.08,pvalue=0.679095299335879,pvalueTTest=0.650428689983974,
chr9	34648510	34648681	GALT	AMPL3848901604	-0.0165062355856399	2	-0.014789022142365	2	0.650428689983974	2	0.650428689983974	NA	NA	SegRatio=-0.01,AbsMeanSigma=0.08,pvalue=0.679095299335879,pvalueTTest=0.650428689983974,
chr9	34648690	34648810	GALT	AMPL3848818879	0.100709489603279	2	-0.014789022142365	2	0.650428689983974	2	0.650428689983974	NA	NA	SegRatio=-0.01,AbsMeanSigma=0.08,pvalue=0.679095299335879,pvalueTTest=0.650428689983974,
chr9	34648807	34648943	GALT	AMPL623750282	-0.0837438274295394	2	-0.014789022142365	2	0.650428689983974	2	0.650428689983974	NA	NA	SegRatio=-0.01,AbsMeanSigma=0.08,pvalue=0.679095299335879,pvalueTTest=0.650428689983974,
chr9	34648939	34649017	GALT	AMPL3848843653	0.0070572961150629	2	-0.014789022142365	2	0.650428689983974	2	0.650428689983974	NA	NA	SegRatio=-0.01,AbsMeanSigma=0.08,pvalue=0.679095299335879,pvalueTTest=0.650428689983974,
chr9	34649016	34649170	GALT	AMPL3848851345	-0.134783304943787	2	-0.014789022142365	2	0.650428689983974	2	0.650428689983974	NA	NA	SegRatio=-0.01,AbsMeanSigma=0.08,pvalue=0.679095299335879,pvalueTTest=0.650428689983974,
chr9	34649168	34649344	GALT	AMPL1371818357	0.0392472181708711	2	-0.014789022142365	2	0.650428689983974	2	0.650428689983974	NA	NA	SegRatio=-0.01,AbsMeanSigma=0.08,pvalue=0.679095299335879,pvalueTTest=0.650428689983974,
chr9	34649344	34649511	GALT	AMPL3848885846	-0.217488150708024	2	-0.014789022142365	2	0.650428689983974	2	0.650428689983974	NA	NA	SegRatio=-0.01,AbsMeanSigma=0.08,pvalue=0.679095299335879,pvalueTTest=0.650428689983974,
chr9	34649511	34649646	GALT	AMPL3848895636	0.0193740926757115	2	-0.014789022142365	2	0.650428689983974	2	0.650428689983974	NA	NA	SegRatio=-0.01,AbsMeanSigma=0.08,pvalue=0.679095299335879,pvalueTTest=0.650428689983974,
chr9	34649641	34649818	GALT	AMPL3848812411	0.0317488877737544	2	-0.014789022142365	2	0.650428689983974	2	0.650428689983974	NA	NA	SegRatio=-0.01,AbsMeanSigma=0.08,pvalue=0.679095299335879,pvalueTTest=0.650428689983974,
chr9	34649817	34649982	GALT	AMPL3848835912	-0.178037614683026	2	-0.014789022142365	2	0.650428689983974	2	0.650428689983974	NA	NA	SegRatio=-0.01,AbsMeanSigma=0.08,pvalue=0.679095299335879,pvalueTTest=0.650428689983974,
chr9	34650315	34650399	GALT	AMPL3848889350	0.0740677747408439	2	-0.014789022142365	2	0.650428689983974	2	0.650428689983974	NA	NA	SegRatio=-0.01,AbsMeanSigma=0.08,pvalue=0.679095299335879,pvalueTTest=0.650428689983974,
chr9	34650398	34650478	GALT	AMPL2782134136	-0.014789022142365	2	-0.014789022142365	2	0.650428689983974	2	0.650428689983974	NA	NA	SegRatio=-0.01,AbsMeanSigma=0.08,pvalue=0.679095299335879,pvalueTTest=0.650428689983974,
chr9	34650478	34650595	GALT	AMPL1496755741	0.0236177272846652	2	-0.014789022142365	2	0.650428689983974	2	0.650428689983974	NA	NA	SegRatio=-0.01,AbsMeanSigma=0.08,pvalue=0.679095299335879,pvalueTTest=0.650428689983974,
chr12	103232062	103232227	PAH	AMPL811140534	-0.104911773195361	2	-0.0196149075687614	2	0.289148727270019	2	0.289148727270019	NA	NA	SegRatio=-0.02,AbsMeanSigma=0.06,pvalue=0.754400765897973,pvalueTTest=0.741265397094275,
chr12	103232222	103232291	PAH	AMPL811141827	NA	2	-0.0196149075687614	2	0.289148727270019	2	0.289148727270019	NA	NA	SegRatio=-0.02,AbsMeanSigma=0.06,pvalue=0.754400765897973,pvalueTTest=0.741265397094275,
chr12	103232441	103232565	PAH	AMPL3699300740	-0.127425204730182	2	-0.0196149075687614	2	0.289148727270019	2	0.289148727270019	NA	NA	SegRatio=-0.02,AbsMeanSigma=0.06,pvalue=0.754400765897973,pvalueTTest=0.741265397094275,
chr12	103232551	103232666	PAH	AMPL1497161003	0.226413731671786	2	-0.0196149075687614	2	0.289148727270019	2	0.289148727270019	NA	NA	SegRatio=-0.02,AbsMeanSigma=0.06,pvalue=0.754400765897973,pvalueTTest=0.741265397094275,
chr12	103232661	103232820	PAH	AMPL811143696	0.135876261918019	2	-0.0196149075687614	2	0.289148727270019	2	0.289148727270019	NA	NA	SegRatio=-0.02,AbsMeanSigma=0.06,pvalue=0.754400765897973,pvalueTTest=0.741265397094275,
chr12	103232765	103232895	PAH	AMPL811145968	0.041115539064494	2	-0.0196149075687614	2	0.289148727270019	2	0.289148727270019	NA	NA	SegRatio=-0.02,AbsMeanSigma=0.06,pvalue=0.754400765897973,pvalueTTest=0.741265397094275,
chr12	103232895	103233035	PAH	AMPL659794021	-0.100239950044566	2	-0.0196149075687614	2	0.289148727270019	2	0.289148727270019	NA	NA	SegRatio=-0.02,AbsMeanSigma=0.06,pvalue=0.754400765897973,pvalueTTest=0.741265397094275,
chr12	103234142	103234318	PAH	AMPL3848753200	0.102794466903733	2	-0.0196149075687614	2	0.289148727270019	2	0.289148727270019	NA	NA	SegRatio=-0.02,AbsMeanSigma=0.06,pvalue=0.754400765897973,pvalueTTest=0.741265397094275,
chr12	103237301	103237409	PAH	AMPL663072267	-0.00201560888525884	2	-0.0196149075687614	2	0.289148727270019	2	0.289148727270019	NA	NA	SegRatio=-0.02,AbsMeanSigma=0.06,pvalue=0.754400765897973,pvalueTTest=0.741265397094275,
chr12	103237409	103237584	PAH	AMPL663100272	-0.0196149075687614	2	-0.0196149075687614	2	0.289148727270019	2	0.289148727270019	NA	NA	SegRatio=-0.02,AbsMeanSigma=0.06,pvalue=0.754400765897973,pvalueTTest=0.741265397094275,
chr12	103237954	103238083	PAH	AMPL868016102	0.0930967093204618	2	-0.0196149075687614	2	0.289148727270019	2	0.289148727270019	NA	NA	SegRatio=-0.02,AbsMeanSigma=0.06,pvalue=0.754400765897973,pvalueTTest=0.741265397094275,
chr12	103238083	103238220	PAH	AMPL658783041	-0.0453166744353706	2	-0.0196149075687614	2	0.289148727270019	2	0.289148727270019	NA	NA	SegRatio=-0.02,AbsMeanSigma=0.06,pvalue=0.754400765897973,pvalueTTest=0.741265397094275,
chr12	103240620	103240773	PAH	AMPL659377496	-0.022765933424604	2	-0.0196149075687614	2	0.289148727270019	2	0.289148727270019	NA	NA	SegRatio=-0.02,AbsMeanSigma=0.06,pvalue=0.754400765897973,pvalueTTest=0.741265397094275,
chr12	103245412	103245591	PAH	AMPL556370172	0.114716941145141	2	-0.0196149075687614	2	0.289148727270019	2	0.289148727270019	NA	NA	SegRatio=-0.02,AbsMeanSigma=0.06,pvalue=0.754400765897973,pvalueTTest=0.741265397094275,
chr12	103246570	103246749	PAH	AMPL556350401	-0.0783004965582789	2	-0.0196149075687614	2	0.289148727270019	2	0.289148727270019	NA	NA	SegRatio=-0.02,AbsMeanSigma=0.06,pvalue=0.754400765897973,pvalueTTest=0.741265397094275,
chr12	103248833	103248985	PAH	AMPL812248025	0.020664063156626	2	-0.0196149075687614	2	0.289148727270019	2	0.289148727270019	NA	NA	SegRatio=-0.02,AbsMeanSigma=0.06,pvalue=0.754400765897973,pvalueTTest=0.741265397094275,
chr12	103248985	103249122	PAH	AMPL658674329	-0.100128976142603	2	-0.0196149075687614	2	0.289148727270019	2	0.289148727270019	NA	NA	SegRatio=-0.02,AbsMeanSigma=0.06,pvalue=0.754400765897973,pvalueTTest=0.741265397094275,
chr12	103260314	103260494	PAH	AMPL658804790	-0.157270473346074	2	-0.0196149075687614	2	0.289148727270019	2	0.289148727270019	NA	NA	SegRatio=-0.02,AbsMeanSigma=0.06,pvalue=0.754400765897973,pvalueTTest=0.741265397094275,
chr12	103271164	103271270	PAH	AMPL661534109	-0.0468478744894441	2	-0.0196149075687614	2	0.289148727270019	2	0.289148727270019	NA	NA	SegRatio=-0.02,AbsMeanSigma=0.06,pvalue=0.754400765897973,pvalueTTest=0.741265397094275,
chr12	103271270	103271384	PAH	AMPL661570029	NA	2	-0.0196149075687614	2	0.289148727270019	2	0.289148727270019	NA	NA	SegRatio=-0.02,AbsMeanSigma=0.06,pvalue=0.754400765897973,pvalueTTest=0.741265397094275,
chr12	103288475	103288574	PAH	AMPL3699214840	0.0721538539185294	2	-0.0196149075687614	2	0.289148727270019	2	0.289148727270019	NA	NA	SegRatio=-0.02,AbsMeanSigma=0.06,pvalue=0.754400765897973,pvalueTTest=0.741265397094275,
chr12	103288574	103288725	PAH	AMPL659619504	-0.00676855937616771	2	-0.0196149075687614	2	0.289148727270019	2	0.289148727270019	NA	NA	SegRatio=-0.02,AbsMeanSigma=0.06,pvalue=0.754400765897973,pvalueTTest=0.741265397094275,
chr12	103306535	103306705	PAH	AMPL556186951	0.0637173763988628	2	-0.0196149075687614	2	0.289148727270019	2	0.289148727270019	NA	NA	SegRatio=-0.02,AbsMeanSigma=0.06,pvalue=0.754400765897973,pvalueTTest=0.741265397094275,
chr12	103310767	103310940	PAH	AMPL663779199	-0.0636153590584579	2	-0.0196149075687614	2	0.289148727270019	2	0.289148727270019	NA	NA	SegRatio=-0.02,AbsMeanSigma=0.06,pvalue=0.754400765897973,pvalueTTest=0.741265397094275,
chr12	103310940	103311077	PAH	AMPL812518150	-0.172641934379201	2	-0.0196149075687614	2	0.289148727270019	2	0.289148727270019	NA	NA	SegRatio=-0.02,AbsMeanSigma=0.06,pvalue=0.754400765897973,pvalueTTest=0.741265397094275,
chr12	103311073	103311261	PAH	AMPL812522983	NA	2	-0.888399095249667	2	0.289148727270019	2	0.289148727270019	NA	NA	SegRatio=-0.89,AbsMeanSigma=7.26,pvalue=1.02202708590146e-24,pvalueTTest=1,Adjusted:byPvalueTTestRatio;
chr12	103311261	103311417	PAH	AMPL811679394	-0.888399095249667	2	-0.888399095249667	2	0.289148727270019	2	0.289148727270019	NA	NA	SegRatio=-0.89,AbsMeanSigma=7.26,pvalue=1.02202708590146e-24,pvalueTTest=1,Adjusted:byPvalueTTestRatio;
