# Supplementary material for: A statistical approach to detection of copy number variations in PCR-enriched targeted sequencing data
Source: BMC Bioinformatics. 2016 Oct 22;17:429. doi: 10.1186/s12859-016-1272-6 (PMC5075217; doi:10.1186/s12859-016-1272-6)
Supplement: Additional file 6 — Archive with ONCOCNV results. Set of files (png plots and txt files) in zip archive that were provided by ONCOCNV after specificity and sensitivity testing. (ZIP 5007 kb) [file 12859_2016_1272_MOESM6_ESM.zip › outputONCOCNV copy 2/IonXpress_006_R_2013_10_17_13_55_39_user_SN2.3.Neonatal.Assay_Lex.1re.run.18.11.13_Auto_user_SN2.3.Neonatal.Assay_Lex.1re.run.18.11.13_26.profile.txt]

chr	start	end	gene	ID	ratio	predLargeSeg	segMean	predLargeCorrected	pvalRatioCorrected	perGeneEvaluation	pvalRatioGene	predPoint	predPointSusp	comments
chr7	117119899	117120067	CFTR	AMPL1380948435	0.00168686779949704	2	-0.00100658635314233	2	0.746370213230492	2	0.746370213230492	NA	NA	SegRatio=0,AbsMeanSigma=0.07,pvalue=0.571669380512393,pvalueTTest=0.742593858599629,
chr7	117120062	117120193	CFTR	AMPL1380948436	-0.34629879213933	2	-0.00100658635314233	2	0.746370213230492	2	0.746370213230492	NA	NA	SegRatio=0,AbsMeanSigma=0.07,pvalue=0.571669380512393,pvalueTTest=0.742593858599629,
chr7	117120192	117120274	CFTR	AMPL493118173	-0.0794110357662064	2	-0.00100658635314233	2	0.746370213230492	2	0.746370213230492	NA	NA	SegRatio=0,AbsMeanSigma=0.07,pvalue=0.571669380512393,pvalueTTest=0.742593858599629,
chr7	117144240	117144352	CFTR	AMPL1316862546	0.133997004694418	2	-0.00100658635314233	2	0.746370213230492	2	0.746370213230492	NA	NA	SegRatio=0,AbsMeanSigma=0.07,pvalue=0.571669380512393,pvalueTTest=0.742593858599629,
chr7	117144342	117144420	CFTR	AMPL3662351274	-0.274358832562708	2	-0.00100658635314233	2	0.746370213230492	2	0.746370213230492	NA	NA	SegRatio=0,AbsMeanSigma=0.07,pvalue=0.571669380512393,pvalueTTest=0.742593858599629,
chr7	117148945	117149124	CFTR	AMPL1090131405	0.045597589315964	2	-0.00100658635314233	2	0.746370213230492	2	0.746370213230492	NA	NA	SegRatio=0,AbsMeanSigma=0.07,pvalue=0.571669380512393,pvalueTTest=0.742593858599629,
chr7	117149124	117149294	CFTR	AMPL496812712	0.159626064348852	2	-0.00100658635314233	2	0.746370213230492	2	0.746370213230492	NA	NA	SegRatio=0,AbsMeanSigma=0.07,pvalue=0.571669380512393,pvalueTTest=0.742593858599629,
chr7	117170900	117171022	CFTR	AMPL469286737	-0.196391917984899	2	-0.00100658635314233	2	0.746370213230492	2	0.746370213230492	NA	NA	SegRatio=0,AbsMeanSigma=0.07,pvalue=0.571669380512393,pvalueTTest=0.742593858599629,
chr7	117171020	117171189	CFTR	AMPL469324749	-0.00100658635314233	2	-0.00100658635314233	2	0.746370213230492	2	0.746370213230492	NA	NA	SegRatio=0,AbsMeanSigma=0.07,pvalue=0.571669380512393,pvalueTTest=0.742593858599629,
chr7	117174199	117174365	CFTR	AMPL844200061	NA	2	-0.00100658635314233	2	0.746370213230492	2	0.746370213230492	NA	NA	SegRatio=0,AbsMeanSigma=0.07,pvalue=0.571669380512393,pvalueTTest=0.742593858599629,
chr7	117174365	117174460	CFTR	AMPL468748906	-0.379143633267628	2	-0.00100658635314233	2	0.746370213230492	2	0.746370213230492	NA	NA	SegRatio=0,AbsMeanSigma=0.07,pvalue=0.571669380512393,pvalueTTest=0.742593858599629,
chr7	117175183	117175355	CFTR	AMPL467504527	0.125748327291775	2	-0.00100658635314233	2	0.746370213230492	2	0.746370213230492	NA	NA	SegRatio=0,AbsMeanSigma=0.07,pvalue=0.571669380512393,pvalueTTest=0.742593858599629,
chr7	117175355	117175523	CFTR	AMPL467561353	-0.258067634903712	2	-0.00100658635314233	2	0.746370213230492	2	0.746370213230492	NA	NA	SegRatio=0,AbsMeanSigma=0.07,pvalue=0.571669380512393,pvalueTTest=0.742593858599629,
chr7	117176519	117176660	CFTR	AMPL468865894	0.183708181346792	2	-0.00100658635314233	2	0.746370213230492	2	0.746370213230492	NA	NA	SegRatio=0,AbsMeanSigma=0.07,pvalue=0.571669380512393,pvalueTTest=0.742593858599629,
chr7	117176651	117176786	CFTR	AMPL468874944	-0.146141437906776	2	-0.00100658635314233	2	0.746370213230492	2	0.746370213230492	NA	NA	SegRatio=0,AbsMeanSigma=0.07,pvalue=0.571669380512393,pvalueTTest=0.742593858599629,
chr7	117180175	117180248	CFTR	AMPL556296474	0.169095445773975	2	-0.00100658635314233	2	0.746370213230492	2	0.746370213230492	NA	NA	SegRatio=0,AbsMeanSigma=0.07,pvalue=0.571669380512393,pvalueTTest=0.742593858599629,
chr7	117180248	117180361	CFTR	AMPL3662363979	-0.0937953549158713	2	-0.00100658635314233	2	0.746370213230492	2	0.746370213230492	NA	NA	SegRatio=0,AbsMeanSigma=0.07,pvalue=0.571669380512393,pvalueTTest=0.742593858599629,
chr7	117180361	117180458	CFTR	AMPL468184487	-0.627602382945438	2	-0.00100658635314233	2	0.746370213230492	2	0.746370213230492	NA	NA	SegRatio=0,AbsMeanSigma=0.07,pvalue=0.571669380512393,pvalueTTest=0.742593858599629,
chr7	117182013	117182127	CFTR	AMPL3755398942	-0.675638972338039	2	-0.00100658635314233	2	0.746370213230492	2	0.746370213230492	NA	NA	SegRatio=0,AbsMeanSigma=0.07,pvalue=0.571669380512393,pvalueTTest=0.742593858599629,
chr7	117182127	117182221	CFTR	AMPL3713721021	-0.0585897985751911	2	-0.00100658635314233	2	0.746370213230492	2	0.746370213230492	NA	NA	SegRatio=0,AbsMeanSigma=0.07,pvalue=0.571669380512393,pvalueTTest=0.742593858599629,
chr7	117188605	117188778	CFTR	AMPL3849093081	0.2163481423782	2	-0.00100658635314233	2	0.746370213230492	2	0.746370213230492	q-value=1.74716043869459e-29, copies=2.5	NA	SegRatio=0,AbsMeanSigma=0.07,pvalue=0.571669380512393,pvalueTTest=0.742593858599629,
chr7	117188898	117189021	CFTR	AMPL477617595	0.00742427131575582	2	-0.00100658635314233	2	0.746370213230492	2	0.746370213230492	NA	NA	SegRatio=0,AbsMeanSigma=0.07,pvalue=0.571669380512393,pvalueTTest=0.742593858599629,
chr7	117189018	117189174	CFTR	AMPL1758041121	0.0881290687323719	2	-0.00100658635314233	2	0.746370213230492	2	0.746370213230492	NA	NA	SegRatio=0,AbsMeanSigma=0.07,pvalue=0.571669380512393,pvalueTTest=0.742593858599629,
chr7	117199494	117199585	CFTR	AMPL3662352593	0.099557036239922	2	-0.00100658635314233	2	0.746370213230492	2	0.746370213230492	NA	NA	SegRatio=0,AbsMeanSigma=0.07,pvalue=0.571669380512393,pvalueTTest=0.742593858599629,
chr7	117199585	117199733	CFTR	AMPL712350278	-0.0145030217487903	2	-0.00100658635314233	2	0.746370213230492	2	0.746370213230492	NA	NA	SegRatio=0,AbsMeanSigma=0.07,pvalue=0.571669380512393,pvalueTTest=0.742593858599629,
chr7	117227745	117227913	CFTR	AMPL3687801190	-0.230909350014663	2	-0.00100658635314233	2	0.746370213230492	2	0.746370213230492	NA	NA	SegRatio=0,AbsMeanSigma=0.07,pvalue=0.571669380512393,pvalueTTest=0.742593858599629,
chr7	117229500	117229593	intron	AMPL4119989318	0.155417702364411	2	-0.00100658635314233	2	0.880124762557023	2	0.880124762557023	NA	NA	SegRatio=0,AbsMeanSigma=0.07,pvalue=0.571669380512393,pvalueTTest=0.742593858599629,
chr7	117230377	117230543	CFTR	AMPL468091028	0.317736322945532	2	-0.00100658635314233	2	0.746370213230492	2	0.746370213230492	NA	NA	SegRatio=0,AbsMeanSigma=0.07,pvalue=0.571669380512393,pvalueTTest=0.742593858599629,
chr7	117231824	117231993	CFTR	AMPL474961767	NA	2	-0.00100658635314233	2	0.746370213230492	2	0.746370213230492	NA	NA	SegRatio=0,AbsMeanSigma=0.07,pvalue=0.571669380512393,pvalueTTest=0.742593858599629,
chr7	117232001	117232109	CFTR	AMPL3662358230	0.117909758835742	2	-0.00100658635314233	2	0.746370213230492	2	0.746370213230492	NA	NA	SegRatio=0,AbsMeanSigma=0.07,pvalue=0.571669380512393,pvalueTTest=0.742593858599629,
chr7	117232109	117232280	CFTR	AMPL468866489	-0.100620734711908	2	-0.00100658635314233	2	0.746370213230492	2	0.746370213230492	NA	NA	SegRatio=0,AbsMeanSigma=0.07,pvalue=0.571669380512393,pvalueTTest=0.742593858599629,
chr7	117232270	117232434	CFTR	AMPL468922661	-0.115723347737387	2	-0.00100658635314233	2	0.746370213230492	2	0.746370213230492	NA	NA	SegRatio=0,AbsMeanSigma=0.07,pvalue=0.571669380512393,pvalueTTest=0.742593858599629,
chr7	117232434	117232539	CFTR	AMPL3662384424	-0.252987719999777	2	-0.00100658635314233	2	0.746370213230492	2	0.746370213230492	NA	NA	SegRatio=0,AbsMeanSigma=0.07,pvalue=0.571669380512393,pvalueTTest=0.742593858599629,
chr7	117232539	117232720	CFTR	AMPL1488881666	0.300901760204663	2	-0.00100658635314233	2	0.746370213230492	2	0.746370213230492	NA	NA	SegRatio=0,AbsMeanSigma=0.07,pvalue=0.571669380512393,pvalueTTest=0.742593858599629,
chr7	117234940	117235038	CFTR	AMPL3533204248	0.0759904267607474	2	-0.00100658635314233	2	0.746370213230492	2	0.746370213230492	NA	NA	SegRatio=0,AbsMeanSigma=0.07,pvalue=0.571669380512393,pvalueTTest=0.742593858599629,
chr7	117235038	117235148	CFTR	AMPL3539368019	0.0760472752388357	2	-0.00100658635314233	2	0.746370213230492	2	0.746370213230492	NA	NA	SegRatio=0,AbsMeanSigma=0.07,pvalue=0.571669380512393,pvalueTTest=0.742593858599629,
chr7	117242832	117243009	CFTR	AMPL468425396	0.0408835394636104	2	-0.00100658635314233	2	0.746370213230492	2	0.746370213230492	NA	NA	SegRatio=0,AbsMeanSigma=0.07,pvalue=0.571669380512393,pvalueTTest=0.742593858599629,
chr7	117243561	117243680	CFTR	AMPL1314131500	-0.224974084848267	2	-0.00100658635314233	2	0.746370213230492	2	0.746370213230492	NA	NA	SegRatio=0,AbsMeanSigma=0.07,pvalue=0.571669380512393,pvalueTTest=0.742593858599629,
chr7	117243680	117243850	CFTR	AMPL1350926834	-0.272128428593874	2	-0.00100658635314233	2	0.746370213230492	2	0.746370213230492	NA	NA	SegRatio=0,AbsMeanSigma=0.07,pvalue=0.571669380512393,pvalueTTest=0.742593858599629,
chr7	117246626	117246753	CFTR	AMPL467500449	0.26232328854479	2	-0.00100658635314233	2	0.746370213230492	2	0.746370213230492	NA	NA	SegRatio=0,AbsMeanSigma=0.07,pvalue=0.571669380512393,pvalueTTest=0.742593858599629,
chr7	117246740	117246889	CFTR	AMPL1317650819	-0.0374998996049766	2	-0.00100658635314233	2	0.746370213230492	2	0.746370213230492	NA	NA	SegRatio=0,AbsMeanSigma=0.07,pvalue=0.571669380512393,pvalueTTest=0.742593858599629,
chr7	117250552	117250723	CFTR	AMPL467096662	-0.0175506919861784	2	-0.00100658635314233	2	0.746370213230492	2	0.746370213230492	NA	NA	SegRatio=0,AbsMeanSigma=0.07,pvalue=0.571669380512393,pvalueTTest=0.742593858599629,
chr7	117251505	117251662	CFTR	AMPL1489275007	0.436655076297969	2	-0.00100658635314233	2	0.746370213230492	2	0.746370213230492	NA	NA	SegRatio=0,AbsMeanSigma=0.07,pvalue=0.571669380512393,pvalueTTest=0.742593858599629,
chr7	117251662	117251813	CFTR	AMPL1489330457	-0.0926495468245126	2	-0.00100658635314233	2	0.746370213230492	2	0.746370213230492	NA	NA	SegRatio=0,AbsMeanSigma=0.07,pvalue=0.571669380512393,pvalueTTest=0.742593858599629,
chr7	117251782	117251855	CFTR	AMPL1524050819	0.150026241681025	2	-0.00100658635314233	2	0.746370213230492	2	0.746370213230492	NA	NA	SegRatio=0,AbsMeanSigma=0.07,pvalue=0.571669380512393,pvalueTTest=0.742593858599629,
chr7	117254598	117254679	CFTR	AMPL3608012462	-0.151136915567803	2	-0.00100658635314233	2	0.746370213230492	2	0.746370213230492	NA	NA	SegRatio=0,AbsMeanSigma=0.07,pvalue=0.571669380512393,pvalueTTest=0.742593858599629,
chr7	117254674	117254747	CFTR	AMPL3662363743	0.0877110638947617	2	-0.00100658635314233	2	0.746370213230492	2	0.746370213230492	NA	NA	SegRatio=0,AbsMeanSigma=0.07,pvalue=0.571669380512393,pvalueTTest=0.742593858599629,
chr7	117267462	117267600	CFTR	AMPL468021362	0.164944811469883	2	-0.00100658635314233	2	0.746370213230492	2	0.746370213230492	NA	NA	SegRatio=0,AbsMeanSigma=0.07,pvalue=0.571669380512393,pvalueTTest=0.742593858599629,
chr7	117267600	117267684	CFTR	AMPL468048766	-0.208147823517316	2	-0.00100658635314233	2	0.746370213230492	2	0.746370213230492	NA	NA	SegRatio=0,AbsMeanSigma=0.07,pvalue=0.571669380512393,pvalueTTest=0.742593858599629,
chr7	117267684	117267830	CFTR	AMPL1350926836	-0.224053224254592	2	-0.00100658635314233	2	0.746370213230492	2	0.746370213230492	NA	NA	SegRatio=0,AbsMeanSigma=0.07,pvalue=0.571669380512393,pvalueTTest=0.742593858599629,
chr7	117279953	117280114	CFTR	AMPL612960517	0.0126534440839471	2	-0.00100658635314233	2	0.746370213230492	2	0.746370213230492	NA	NA	SegRatio=0,AbsMeanSigma=0.07,pvalue=0.571669380512393,pvalueTTest=0.742593858599629,
chr7	117282452	117282593	CFTR	AMPL3687804467	0.0221253159163732	2	-0.00100658635314233	2	0.746370213230492	2	0.746370213230492	NA	NA	SegRatio=0,AbsMeanSigma=0.07,pvalue=0.571669380512393,pvalueTTest=0.742593858599629,
chr7	117282593	117282768	CFTR	AMPL469390256	-0.0264018368105225	2	-0.00100658635314233	2	0.746370213230492	2	0.746370213230492	NA	NA	SegRatio=0,AbsMeanSigma=0.07,pvalue=0.571669380512393,pvalueTTest=0.742593858599629,
chr7	117292788	117292952	CFTR	AMPL469294494	-0.413487515005466	2	-0.00100658635314233	2	0.746370213230492	2	0.746370213230492	NA	NA	SegRatio=0,AbsMeanSigma=0.07,pvalue=0.571669380512393,pvalueTTest=0.742593858599629,
chr7	117292952	117293126	CFTR	AMPL476533235	0.19498190042138	2	-0.00100658635314233	2	0.746370213230492	2	0.746370213230492	NA	NA	SegRatio=0,AbsMeanSigma=0.07,pvalue=0.571669380512393,pvalueTTest=0.742593858599629,
chr7	117304588	117304761	CFTR	AMPL1350926835	0.555815988097963	2	-0.00100658635314233	2	0.746370213230492	2	0.746370213230492	NA	NA	SegRatio=0,AbsMeanSigma=0.07,pvalue=0.571669380512393,pvalueTTest=0.742593858599629,
chr7	117304761	117304927	CFTR	AMPL469937071	0.086145573020705	2	-0.00100658635314233	2	0.746370213230492	2	0.746370213230492	NA	NA	SegRatio=0,AbsMeanSigma=0.07,pvalue=0.571669380512393,pvalueTTest=0.742593858599629,
chr7	117305494	117305594	CFTR	AMPL647810578	-0.151355978250137	2	-0.00100658635314233	2	0.746370213230492	2	0.746370213230492	NA	NA	SegRatio=0,AbsMeanSigma=0.07,pvalue=0.571669380512393,pvalueTTest=0.742593858599629,
chr7	117305594	117305680	CFTR	AMPL3687791484	0.284956944000017	2	-0.00100658635314233	2	0.746370213230492	2	0.746370213230492	NA	NA	SegRatio=0,AbsMeanSigma=0.07,pvalue=0.571669380512393,pvalueTTest=0.742593858599629,
chr7	117306844	117307010	CFTR	AMPL1091210890	-0.046409285588543	2	-0.00100658635314233	2	0.746370213230492	2	0.746370213230492	NA	NA	SegRatio=0,AbsMeanSigma=0.07,pvalue=0.571669380512393,pvalueTTest=0.742593858599629,
chr7	117307008	117307185	CFTR	AMPL3848836362	-0.151459790747036	2	-0.00100658635314233	2	0.746370213230492	2	0.746370213230492	NA	NA	SegRatio=0,AbsMeanSigma=0.07,pvalue=0.571669380512393,pvalueTTest=0.742593858599629,
chr7	117307183	117307354	CFTR	AMPL3848864558	0.30360493875798	2	-0.00100658635314233	2	0.746370213230492	2	0.746370213230492	NA	NA	SegRatio=0,AbsMeanSigma=0.07,pvalue=0.571669380512393,pvalueTTest=0.742593858599629,
chr7	117307353	117307519	CFTR	AMPL497774927	0.0554845169635855	2	-0.00100658635314233	2	0.746370213230492	2	0.746370213230492	NA	NA	SegRatio=0,AbsMeanSigma=0.07,pvalue=0.571669380512393,pvalueTTest=0.742593858599629,
chr7	117307518	117307668	CFTR	AMPL3848886907	-0.272634399728733	2	-0.00100658635314233	2	0.746370213230492	2	0.746370213230492	NA	NA	SegRatio=0,AbsMeanSigma=0.07,pvalue=0.571669380512393,pvalueTTest=0.742593858599629,
chr7	117307666	117307801	CFTR	AMPL492300506	-0.197352246925104	2	-0.00100658635314233	2	0.746370213230492	2	0.746370213230492	NA	NA	SegRatio=0,AbsMeanSigma=0.07,pvalue=0.571669380512393,pvalueTTest=0.742593858599629,
chr7	117307801	117307960	CFTR	AMPL3848900251	-0.0662466844462483	2	-0.00100658635314233	2	0.746370213230492	2	0.746370213230492	NA	NA	SegRatio=0,AbsMeanSigma=0.07,pvalue=0.571669380512393,pvalueTTest=0.742593858599629,
chr7	117307960	117308127	CFTR	AMPL3848829546	-0.0819916673773545	2	-0.00100658635314233	2	0.746370213230492	2	0.746370213230492	NA	NA	SegRatio=0,AbsMeanSigma=0.07,pvalue=0.571669380512393,pvalueTTest=0.742593858599629,
chr7	117308127	117308217	CFTR	AMPL1486309394	0.231974257602156	2	-0.00100658635314233	2	0.746370213230492	2	0.746370213230492	NA	NA	SegRatio=0,AbsMeanSigma=0.07,pvalue=0.571669380512393,pvalueTTest=0.742593858599629,
chr7	117308443	117308519	CFTR	AMPL1380948432	0.0666615483793343	2	-0.00100658635314233	2	0.746370213230492	2	0.746370213230492	NA	NA	SegRatio=0,AbsMeanSigma=0.07,pvalue=0.571669380512393,pvalueTTest=0.742593858599629,
chr7	117308502	117308594	CFTR	AMPL3848851241	NA	2	-0.00100658635314233	2	0.746370213230492	2	0.746370213230492	NA	NA	SegRatio=0,AbsMeanSigma=0.07,pvalue=0.571669380512393,pvalueTTest=0.742593858599629,
chr7	117308594	117308719	CFTR	AMPL3848859657	-0.0135252359868866	2	-0.00100658635314233	2	0.746370213230492	2	0.746370213230492	NA	NA	SegRatio=0,AbsMeanSigma=0.07,pvalue=0.571669380512393,pvalueTTest=0.742593858599629,
chr9	34646542	34646714	GALT	AMPL712468205	NA	2	0.110221802498101	2	0.476595398162019	2.5	0.000679785477792236	NA	NA	SegRatio=0.11,AbsMeanSigma=0.55,pvalue=0.00516805858237512,pvalueTTest=0.000679785477792236,
chr9	34646713	34646892	GALT	AMPL807033687	0.136650437727532	2	0.110221802498101	2	0.476595398162019	2.5	0.000679785477792236	NA	NA	SegRatio=0.11,AbsMeanSigma=0.55,pvalue=0.00516805858237512,pvalueTTest=0.000679785477792236,
chr9	34646880	34647060	GALT	AMPL807051270	-0.0690374271133919	2	0.110221802498101	2	0.476595398162019	2.5	0.000679785477792236	NA	NA	SegRatio=0.11,AbsMeanSigma=0.55,pvalue=0.00516805858237512,pvalueTTest=0.000679785477792236,
chr9	34647058	34647205	GALT	AMPL623733836	0.0539854844438563	2	0.110221802498101	2	0.476595398162019	2.5	0.000679785477792236	NA	NA	SegRatio=0.11,AbsMeanSigma=0.55,pvalue=0.00516805858237512,pvalueTTest=0.000679785477792236,
chr9	34647198	34647344	GALT	AMPL3848826648	0.0240495469567413	2	0.110221802498101	2	0.476595398162019	2.5	0.000679785477792236	NA	NA	SegRatio=0.11,AbsMeanSigma=0.55,pvalue=0.00516805858237512,pvalueTTest=0.000679785477792236,
chr9	34647344	34647522	GALT	AMPL3848835399	-0.0743493878035335	2	0.110221802498101	2	0.476595398162019	2.5	0.000679785477792236	NA	NA	SegRatio=0.11,AbsMeanSigma=0.55,pvalue=0.00516805858237512,pvalueTTest=0.000679785477792236,
chr9	34647522	34647639	GALT	AMPL1496130655	0.284113685188905	2	0.110221802498101	2	0.476595398162019	2.5	0.000679785477792236	NA	NA	SegRatio=0.11,AbsMeanSigma=0.55,pvalue=0.00516805858237512,pvalueTTest=0.000679785477792236,
chr9	34647639	34647726	GALT	AMPL868171912	0.282204817911792	2	0.110221802498101	2	0.476595398162019	2.5	0.000679785477792236	NA	NA	SegRatio=0.11,AbsMeanSigma=0.55,pvalue=0.00516805858237512,pvalueTTest=0.000679785477792236,
chr9	34647726	34647898	GALT	AMPL556199792	0.110221802498101	2	0.110221802498101	2	0.476595398162019	2.5	0.000679785477792236	NA	NA	SegRatio=0.11,AbsMeanSigma=0.55,pvalue=0.00516805858237512,pvalueTTest=0.000679785477792236,
chr9	34647893	34648071	GALT	AMPL3848847770	0.372059617472408	2	0.110221802498101	2	0.476595398162019	2.5	0.000679785477792236	NA	NA	SegRatio=0.11,AbsMeanSigma=0.55,pvalue=0.00516805858237512,pvalueTTest=0.000679785477792236,
chr9	34648069	34648240	GALT	AMPL556343103	0.0293984778418446	2	0.110221802498101	2	0.476595398162019	2.5	0.000679785477792236	NA	NA	SegRatio=0.11,AbsMeanSigma=0.55,pvalue=0.00516805858237512,pvalueTTest=0.000679785477792236,
chr9	34648240	34648341	GALT	AMPL623737664	0.255220284228836	2	0.110221802498101	2	0.476595398162019	2.5	0.000679785477792236	NA	NA	SegRatio=0.11,AbsMeanSigma=0.55,pvalue=0.00516805858237512,pvalueTTest=0.000679785477792236,
chr9	34648336	34648497	GALT	AMPL623762017	-0.00312464270355657	2	0.110221802498101	2	0.476595398162019	2.5	0.000679785477792236	NA	NA	SegRatio=0.11,AbsMeanSigma=0.55,pvalue=0.00516805858237512,pvalueTTest=0.000679785477792236,
chr9	34648510	34648681	GALT	AMPL3848901604	0.201779824525434	2	0.110221802498101	2	0.476595398162019	2.5	0.000679785477792236	NA	NA	SegRatio=0.11,AbsMeanSigma=0.55,pvalue=0.00516805858237512,pvalueTTest=0.000679785477792236,
chr9	34648690	34648810	GALT	AMPL3848818879	0.231995577707389	2	0.110221802498101	2	0.476595398162019	2.5	0.000679785477792236	NA	NA	SegRatio=0.11,AbsMeanSigma=0.55,pvalue=0.00516805858237512,pvalueTTest=0.000679785477792236,
chr9	34648807	34648943	GALT	AMPL623750282	0.178518358020547	2	0.110221802498101	2	0.476595398162019	2.5	0.000679785477792236	NA	NA	SegRatio=0.11,AbsMeanSigma=0.55,pvalue=0.00516805858237512,pvalueTTest=0.000679785477792236,
chr9	34648939	34649017	GALT	AMPL3848843653	0.147428733669856	2	0.110221802498101	2	0.476595398162019	2.5	0.000679785477792236	NA	NA	SegRatio=0.11,AbsMeanSigma=0.55,pvalue=0.00516805858237512,pvalueTTest=0.000679785477792236,
chr9	34649016	34649170	GALT	AMPL3848851345	0.240082996829625	2	0.110221802498101	2	0.476595398162019	2.5	0.000679785477792236	NA	NA	SegRatio=0.11,AbsMeanSigma=0.55,pvalue=0.00516805858237512,pvalueTTest=0.000679785477792236,
chr9	34649168	34649344	GALT	AMPL1371818357	-0.218425446672339	2	0.110221802498101	2	0.476595398162019	2.5	0.000679785477792236	NA	NA	SegRatio=0.11,AbsMeanSigma=0.55,pvalue=0.00516805858237512,pvalueTTest=0.000679785477792236,
chr9	34649344	34649511	GALT	AMPL3848885846	-0.121797136097866	2	0.110221802498101	2	0.476595398162019	2.5	0.000679785477792236	NA	NA	SegRatio=0.11,AbsMeanSigma=0.55,pvalue=0.00516805858237512,pvalueTTest=0.000679785477792236,
chr9	34649511	34649646	GALT	AMPL3848895636	0.220631597783895	2	0.110221802498101	2	0.476595398162019	2.5	0.000679785477792236	NA	NA	SegRatio=0.11,AbsMeanSigma=0.55,pvalue=0.00516805858237512,pvalueTTest=0.000679785477792236,
chr9	34649641	34649818	GALT	AMPL3848812411	0.0323259765693789	2	0.110221802498101	2	0.476595398162019	2.5	0.000679785477792236	NA	NA	SegRatio=0.11,AbsMeanSigma=0.55,pvalue=0.00516805858237512,pvalueTTest=0.000679785477792236,
chr9	34649817	34649982	GALT	AMPL3848835912	0.10396725091447	2	0.110221802498101	2	0.476595398162019	2.5	0.000679785477792236	NA	NA	SegRatio=0.11,AbsMeanSigma=0.55,pvalue=0.00516805858237512,pvalueTTest=0.000679785477792236,
chr9	34650315	34650399	GALT	AMPL3848889350	0.329990324916475	2	0.110221802498101	2	0.476595398162019	2.5	0.000679785477792236	NA	NA	SegRatio=0.11,AbsMeanSigma=0.55,pvalue=0.00516805858237512,pvalueTTest=0.000679785477792236,
chr9	34650398	34650478	GALT	AMPL2782134136	0.135262499985763	2	0.110221802498101	2	0.476595398162019	2.5	0.000679785477792236	NA	NA	SegRatio=0.11,AbsMeanSigma=0.55,pvalue=0.00516805858237512,pvalueTTest=0.000679785477792236,
chr9	34650478	34650595	GALT	AMPL1496755741	0.0856659535026817	2	0.110221802498101	2	0.476595398162019	2.5	0.000679785477792236	NA	NA	SegRatio=0.11,AbsMeanSigma=0.55,pvalue=0.00516805858237512,pvalueTTest=0.000679785477792236,
chr12	103232062	103232227	PAH	AMPL811140534	0.123010025430802	2	-0.00568469514510119	2	0.459015076497577	2	0.459015076497577	NA	NA	SegRatio=-0.01,AbsMeanSigma=0.1,pvalue=0.605959288152607,pvalueTTest=0.474985445379164,
chr12	103232222	103232291	PAH	AMPL811141827	NA	2	-0.00568469514510119	2	0.459015076497577	2	0.459015076497577	NA	NA	SegRatio=-0.01,AbsMeanSigma=0.1,pvalue=0.605959288152607,pvalueTTest=0.474985445379164,
chr12	103232441	103232565	PAH	AMPL3699300740	0.0420423659499445	2	-0.00568469514510119	2	0.459015076497577	2	0.459015076497577	NA	NA	SegRatio=-0.01,AbsMeanSigma=0.1,pvalue=0.605959288152607,pvalueTTest=0.474985445379164,
chr12	103232551	103232666	PAH	AMPL1497161003	0.0215883755671523	2	-0.00568469514510119	2	0.459015076497577	2	0.459015076497577	NA	NA	SegRatio=-0.01,AbsMeanSigma=0.1,pvalue=0.605959288152607,pvalueTTest=0.474985445379164,
chr12	103232661	103232820	PAH	AMPL811143696	0.203417587455428	2	-0.00568469514510119	2	0.459015076497577	2	0.459015076497577	NA	NA	SegRatio=-0.01,AbsMeanSigma=0.1,pvalue=0.605959288152607,pvalueTTest=0.474985445379164,
chr12	103232765	103232895	PAH	AMPL811145968	0.283756825364666	2	-0.00568469514510119	2	0.459015076497577	2	0.459015076497577	NA	NA	SegRatio=-0.01,AbsMeanSigma=0.1,pvalue=0.605959288152607,pvalueTTest=0.474985445379164,
chr12	103232895	103233035	PAH	AMPL659794021	-0.0724882421899527	2	-0.00568469514510119	2	0.459015076497577	2	0.459015076497577	NA	NA	SegRatio=-0.01,AbsMeanSigma=0.1,pvalue=0.605959288152607,pvalueTTest=0.474985445379164,
chr12	103234142	103234318	PAH	AMPL3848753200	0.1258343847649	2	-0.00568469514510119	2	0.459015076497577	2	0.459015076497577	NA	NA	SegRatio=-0.01,AbsMeanSigma=0.1,pvalue=0.605959288152607,pvalueTTest=0.474985445379164,
chr12	103237301	103237409	PAH	AMPL663072267	0.22009480025242	2	-0.00568469514510119	2	0.459015076497577	2	0.459015076497577	NA	NA	SegRatio=-0.01,AbsMeanSigma=0.1,pvalue=0.605959288152607,pvalueTTest=0.474985445379164,
chr12	103237409	103237584	PAH	AMPL663100272	0.0145722539999805	2	-0.00568469514510119	2	0.459015076497577	2	0.459015076497577	NA	NA	SegRatio=-0.01,AbsMeanSigma=0.1,pvalue=0.605959288152607,pvalueTTest=0.474985445379164,
chr12	103237954	103238083	PAH	AMPL868016102	0.142929529712671	2	-0.00568469514510119	2	0.459015076497577	2	0.459015076497577	NA	NA	SegRatio=-0.01,AbsMeanSigma=0.1,pvalue=0.605959288152607,pvalueTTest=0.474985445379164,
chr12	103238083	103238220	PAH	AMPL658783041	-0.00568469514510119	2	-0.00568469514510119	2	0.459015076497577	2	0.459015076497577	NA	NA	SegRatio=-0.01,AbsMeanSigma=0.1,pvalue=0.605959288152607,pvalueTTest=0.474985445379164,
chr12	103240620	103240773	PAH	AMPL659377496	-0.0779899882065642	2	-0.00568469514510119	2	0.459015076497577	2	0.459015076497577	NA	NA	SegRatio=-0.01,AbsMeanSigma=0.1,pvalue=0.605959288152607,pvalueTTest=0.474985445379164,
chr12	103245412	103245591	PAH	AMPL556370172	-0.0636605335518113	2	-0.00568469514510119	2	0.459015076497577	2	0.459015076497577	NA	NA	SegRatio=-0.01,AbsMeanSigma=0.1,pvalue=0.605959288152607,pvalueTTest=0.474985445379164,
chr12	103246570	103246749	PAH	AMPL556350401	-0.238563243294316	2	-0.00568469514510119	2	0.459015076497577	2	0.459015076497577	NA	NA	SegRatio=-0.01,AbsMeanSigma=0.1,pvalue=0.605959288152607,pvalueTTest=0.474985445379164,
chr12	103248833	103248985	PAH	AMPL812248025	0.159823360269865	2	-0.00568469514510119	2	0.459015076497577	2	0.459015076497577	NA	NA	SegRatio=-0.01,AbsMeanSigma=0.1,pvalue=0.605959288152607,pvalueTTest=0.474985445379164,
chr12	103248985	103249122	PAH	AMPL658674329	-0.0828426675930547	2	-0.00568469514510119	2	0.459015076497577	2	0.459015076497577	NA	NA	SegRatio=-0.01,AbsMeanSigma=0.1,pvalue=0.605959288152607,pvalueTTest=0.474985445379164,
chr12	103260314	103260494	PAH	AMPL658804790	-0.290689115689371	2	-0.00568469514510119	2	0.459015076497577	2	0.459015076497577	NA	NA	SegRatio=-0.01,AbsMeanSigma=0.1,pvalue=0.605959288152607,pvalueTTest=0.474985445379164,
chr12	103271164	103271270	PAH	AMPL661534109	-0.081366582473478	2	-0.00568469514510119	2	0.459015076497577	2	0.459015076497577	NA	NA	SegRatio=-0.01,AbsMeanSigma=0.1,pvalue=0.605959288152607,pvalueTTest=0.474985445379164,
chr12	103271270	103271384	PAH	AMPL661570029	NA	2	-0.00568469514510119	2	0.459015076497577	2	0.459015076497577	NA	NA	SegRatio=-0.01,AbsMeanSigma=0.1,pvalue=0.605959288152607,pvalueTTest=0.474985445379164,
chr12	103288475	103288574	PAH	AMPL3699214840	0.118961759544595	2	-0.00568469514510119	2	0.459015076497577	2	0.459015076497577	NA	NA	SegRatio=-0.01,AbsMeanSigma=0.1,pvalue=0.605959288152607,pvalueTTest=0.474985445379164,
chr12	103288574	103288725	PAH	AMPL659619504	0.22271054867936	2	-0.00568469514510119	2	0.459015076497577	2	0.459015076497577	NA	NA	SegRatio=-0.01,AbsMeanSigma=0.1,pvalue=0.605959288152607,pvalueTTest=0.474985445379164,
chr12	103306535	103306705	PAH	AMPL556186951	0.20795283735181	2	-0.00568469514510119	2	0.459015076497577	2	0.459015076497577	NA	NA	SegRatio=-0.01,AbsMeanSigma=0.1,pvalue=0.605959288152607,pvalueTTest=0.474985445379164,
chr12	103310767	103310940	PAH	AMPL663779199	-0.237244887318354	2	-0.00568469514510119	2	0.459015076497577	2	0.459015076497577	NA	NA	SegRatio=-0.01,AbsMeanSigma=0.1,pvalue=0.605959288152607,pvalueTTest=0.474985445379164,
chr12	103310940	103311077	PAH	AMPL812518150	-0.127118221852746	2	-0.00568469514510119	2	0.459015076497577	2	0.459015076497577	NA	NA	SegRatio=-0.01,AbsMeanSigma=0.1,pvalue=0.605959288152607,pvalueTTest=0.474985445379164,
chr12	103311073	103311261	PAH	AMPL812522983	NA	2	-0.00568469514510119	2	0.459015076497577	2	0.459015076497577	NA	NA	SegRatio=-0.01,AbsMeanSigma=0.1,pvalue=0.605959288152607,pvalueTTest=0.474985445379164,
chr12	103311261	103311417	PAH	AMPL811679394	0.12416090628418	2	-0.00568469514510119	2	0.459015076497577	2	0.459015076497577	NA	NA	SegRatio=-0.01,AbsMeanSigma=0.1,pvalue=0.605959288152607,pvalueTTest=0.474985445379164,
