# Supplementary material for: A statistical approach to detection of copy number variations in PCR-enriched targeted sequencing data
Source: BMC Bioinformatics. 2016 Oct 22;17:429. doi: 10.1186/s12859-016-1272-6 (PMC5075217; doi:10.1186/s12859-016-1272-6)
Supplement: Additional file 6 — Archive with ONCOCNV results. Set of files (png plots and txt files) in zip archive that were provided by ONCOCNV after specificity and sensitivity testing. (ZIP 5007 kb) [file 12859_2016_1272_MOESM6_ESM.zip › outputONCOCNV copy 2/IonXpress_007_R_2013_10_17_13_55_39_user_SN2.3.Neonatal.Assay_Lex.1re.run.18.11.13_Auto_user_SN2.3.Neonatal.Assay_Lex.1re.run.18.11.13_26.profile.txt]

chr	start	end	gene	ID	ratio	predLargeSeg	segMean	predLargeCorrected	pvalRatioCorrected	perGeneEvaluation	pvalRatioGene	predPoint	predPointSusp	comments
chr7	117119899	117120067	CFTR	AMPL1380948435	-0.341582394235844	2	-0.0169658050582763	2	0.72980671736254	2	0.72980671736254	NA	NA	SegRatio=-0.02,AbsMeanSigma=0.08,pvalue=0.504134528952114,pvalueTTest=0.67169149441156,
chr7	117120062	117120193	CFTR	AMPL1380948436	-0.788485733050834	2	-0.0169658050582763	2	0.72980671736254	2	0.72980671736254	NA	NA	SegRatio=-0.02,AbsMeanSigma=0.08,pvalue=0.504134528952114,pvalueTTest=0.67169149441156,
chr7	117120192	117120274	CFTR	AMPL493118173	-0.40588718988567	2	-0.0169658050582763	2	0.72980671736254	2	0.72980671736254	NA	NA	SegRatio=-0.02,AbsMeanSigma=0.08,pvalue=0.504134528952114,pvalueTTest=0.67169149441156,
chr7	117144240	117144352	CFTR	AMPL1316862546	0.319126295076634	2	-0.0169658050582763	2	0.72980671736254	2	0.72980671736254	NA	NA	SegRatio=-0.02,AbsMeanSigma=0.08,pvalue=0.504134528952114,pvalueTTest=0.67169149441156,
chr7	117144342	117144420	CFTR	AMPL3662351274	0.0110458502044687	2	-0.0169658050582763	2	0.72980671736254	2	0.72980671736254	NA	NA	SegRatio=-0.02,AbsMeanSigma=0.08,pvalue=0.504134528952114,pvalueTTest=0.67169149441156,
chr7	117148945	117149124	CFTR	AMPL1090131405	0.321606172553097	2	-0.0169658050582763	2	0.72980671736254	2	0.72980671736254	NA	NA	SegRatio=-0.02,AbsMeanSigma=0.08,pvalue=0.504134528952114,pvalueTTest=0.67169149441156,
chr7	117149124	117149294	CFTR	AMPL496812712	0.323210151682552	2	-0.0169658050582763	2	0.72980671736254	2	0.72980671736254	NA	NA	SegRatio=-0.02,AbsMeanSigma=0.08,pvalue=0.504134528952114,pvalueTTest=0.67169149441156,
chr7	117170900	117171022	CFTR	AMPL469286737	-0.198164586103279	2	-0.0169658050582763	2	0.72980671736254	2	0.72980671736254	NA	NA	SegRatio=-0.02,AbsMeanSigma=0.08,pvalue=0.504134528952114,pvalueTTest=0.67169149441156,
chr7	117171020	117171189	CFTR	AMPL469324749	-0.181155099826789	2	-0.0169658050582763	2	0.72980671736254	2	0.72980671736254	NA	NA	SegRatio=-0.02,AbsMeanSigma=0.08,pvalue=0.504134528952114,pvalueTTest=0.67169149441156,
chr7	117174199	117174365	CFTR	AMPL844200061	NA	2	-0.0169658050582763	2	0.72980671736254	2	0.72980671736254	NA	NA	SegRatio=-0.02,AbsMeanSigma=0.08,pvalue=0.504134528952114,pvalueTTest=0.67169149441156,
chr7	117174365	117174460	CFTR	AMPL468748906	-0.398322572740645	2	-0.0169658050582763	2	0.72980671736254	2	0.72980671736254	NA	NA	SegRatio=-0.02,AbsMeanSigma=0.08,pvalue=0.504134528952114,pvalueTTest=0.67169149441156,
chr7	117175183	117175355	CFTR	AMPL467504527	-0.0402804126009107	2	-0.0169658050582763	2	0.72980671736254	2	0.72980671736254	NA	NA	SegRatio=-0.02,AbsMeanSigma=0.08,pvalue=0.504134528952114,pvalueTTest=0.67169149441156,
chr7	117175355	117175523	CFTR	AMPL467561353	-0.106838566797073	2	-0.0169658050582763	2	0.72980671736254	2	0.72980671736254	NA	NA	SegRatio=-0.02,AbsMeanSigma=0.08,pvalue=0.504134528952114,pvalueTTest=0.67169149441156,
chr7	117176519	117176660	CFTR	AMPL468865894	0.13523210858044	2	-0.0169658050582763	2	0.72980671736254	2	0.72980671736254	NA	NA	SegRatio=-0.02,AbsMeanSigma=0.08,pvalue=0.504134528952114,pvalueTTest=0.67169149441156,
chr7	117176651	117176786	CFTR	AMPL468874944	-0.016088125684149	2	-0.0169658050582763	2	0.72980671736254	2	0.72980671736254	NA	NA	SegRatio=-0.02,AbsMeanSigma=0.08,pvalue=0.504134528952114,pvalueTTest=0.67169149441156,
chr7	117180175	117180248	CFTR	AMPL556296474	0.240686545134911	2	-0.0169658050582763	2	0.72980671736254	2	0.72980671736254	NA	NA	SegRatio=-0.02,AbsMeanSigma=0.08,pvalue=0.504134528952114,pvalueTTest=0.67169149441156,
chr7	117180248	117180361	CFTR	AMPL3662363979	-0.146799330671135	2	-0.0169658050582763	2	0.72980671736254	2	0.72980671736254	NA	NA	SegRatio=-0.02,AbsMeanSigma=0.08,pvalue=0.504134528952114,pvalueTTest=0.67169149441156,
chr7	117180361	117180458	CFTR	AMPL468184487	-0.33130399541293	2	-0.0169658050582763	2	0.72980671736254	2	0.72980671736254	NA	NA	SegRatio=-0.02,AbsMeanSigma=0.08,pvalue=0.504134528952114,pvalueTTest=0.67169149441156,
chr7	117182013	117182127	CFTR	AMPL3755398942	-2.33504547518891	2	-0.0169658050582763	2	0.72980671736254	2	0.72980671736254	NA	NA	SegRatio=-0.02,AbsMeanSigma=0.08,pvalue=0.504134528952114,pvalueTTest=0.67169149441156,
chr7	117182127	117182221	CFTR	AMPL3713721021	0.0139998696939761	2	-0.0169658050582763	2	0.72980671736254	2	0.72980671736254	NA	NA	SegRatio=-0.02,AbsMeanSigma=0.08,pvalue=0.504134528952114,pvalueTTest=0.67169149441156,
chr7	117188605	117188778	CFTR	AMPL3849093081	0.277891595643582	2	-0.0169658050582763	2	0.72980671736254	2	0.72980671736254	q-value=2.21094333571903e-25, copies=2.5	NA	SegRatio=-0.02,AbsMeanSigma=0.08,pvalue=0.504134528952114,pvalueTTest=0.67169149441156,
chr7	117188898	117189021	CFTR	AMPL477617595	0.236905424533566	2	-0.0169658050582763	2	0.72980671736254	2	0.72980671736254	NA	NA	SegRatio=-0.02,AbsMeanSigma=0.08,pvalue=0.504134528952114,pvalueTTest=0.67169149441156,
chr7	117189018	117189174	CFTR	AMPL1758041121	0.107299506260773	2	-0.0169658050582763	2	0.72980671736254	2	0.72980671736254	NA	NA	SegRatio=-0.02,AbsMeanSigma=0.08,pvalue=0.504134528952114,pvalueTTest=0.67169149441156,
chr7	117199494	117199585	CFTR	AMPL3662352593	0.00861343430702891	2	-0.0169658050582763	2	0.72980671736254	2	0.72980671736254	NA	NA	SegRatio=-0.02,AbsMeanSigma=0.08,pvalue=0.504134528952114,pvalueTTest=0.67169149441156,
chr7	117199585	117199733	CFTR	AMPL712350278	0.191449624420144	2	-0.0169658050582763	2	0.72980671736254	2	0.72980671736254	NA	NA	SegRatio=-0.02,AbsMeanSigma=0.08,pvalue=0.504134528952114,pvalueTTest=0.67169149441156,
chr7	117227745	117227913	CFTR	AMPL3687801190	-0.219145137603459	2	-0.0169658050582763	2	0.72980671736254	2	0.72980671736254	NA	NA	SegRatio=-0.02,AbsMeanSigma=0.08,pvalue=0.504134528952114,pvalueTTest=0.67169149441156,
chr7	117229500	117229593	intron	AMPL4119989318	0.33833004102421	2	-0.0169658050582763	2	0.81231569949156	2	0.81231569949156	NA	NA	SegRatio=-0.02,AbsMeanSigma=0.08,pvalue=0.504134528952114,pvalueTTest=0.67169149441156,
chr7	117230377	117230543	CFTR	AMPL468091028	0.400440698337482	2	-0.0169658050582763	2	0.72980671736254	2	0.72980671736254	NA	NA	SegRatio=-0.02,AbsMeanSigma=0.08,pvalue=0.504134528952114,pvalueTTest=0.67169149441156,
chr7	117231824	117231993	CFTR	AMPL474961767	NA	2	-0.0169658050582763	2	0.72980671736254	2	0.72980671736254	NA	NA	SegRatio=-0.02,AbsMeanSigma=0.08,pvalue=0.504134528952114,pvalueTTest=0.67169149441156,
chr7	117232001	117232109	CFTR	AMPL3662358230	-0.085388712978738	2	-0.0169658050582763	2	0.72980671736254	2	0.72980671736254	NA	NA	SegRatio=-0.02,AbsMeanSigma=0.08,pvalue=0.504134528952114,pvalueTTest=0.67169149441156,
chr7	117232109	117232280	CFTR	AMPL468866489	-0.100829423196072	2	-0.0169658050582763	2	0.72980671736254	2	0.72980671736254	NA	NA	SegRatio=-0.02,AbsMeanSigma=0.08,pvalue=0.504134528952114,pvalueTTest=0.67169149441156,
chr7	117232270	117232434	CFTR	AMPL468922661	-0.266424098246472	2	-0.0169658050582763	2	0.72980671736254	2	0.72980671736254	NA	NA	SegRatio=-0.02,AbsMeanSigma=0.08,pvalue=0.504134528952114,pvalueTTest=0.67169149441156,
chr7	117232434	117232539	CFTR	AMPL3662384424	-0.614093062264507	2	-0.0169658050582763	2	0.72980671736254	2	0.72980671736254	NA	NA	SegRatio=-0.02,AbsMeanSigma=0.08,pvalue=0.504134528952114,pvalueTTest=0.67169149441156,
chr7	117232539	117232720	CFTR	AMPL1488881666	0.411195056166191	2	-0.0169658050582763	2	0.72980671736254	2	0.72980671736254	NA	NA	SegRatio=-0.02,AbsMeanSigma=0.08,pvalue=0.504134528952114,pvalueTTest=0.67169149441156,
chr7	117234940	117235038	CFTR	AMPL3533204248	0.0390490861078284	2	-0.0169658050582763	2	0.72980671736254	2	0.72980671736254	NA	NA	SegRatio=-0.02,AbsMeanSigma=0.08,pvalue=0.504134528952114,pvalueTTest=0.67169149441156,
chr7	117235038	117235148	CFTR	AMPL3539368019	-0.0244475775147752	2	-0.0169658050582763	2	0.72980671736254	2	0.72980671736254	NA	NA	SegRatio=-0.02,AbsMeanSigma=0.08,pvalue=0.504134528952114,pvalueTTest=0.67169149441156,
chr7	117242832	117243009	CFTR	AMPL468425396	0.105016396172912	2	-0.0169658050582763	2	0.72980671736254	2	0.72980671736254	NA	NA	SegRatio=-0.02,AbsMeanSigma=0.08,pvalue=0.504134528952114,pvalueTTest=0.67169149441156,
chr7	117243561	117243680	CFTR	AMPL1314131500	-0.0893276973328508	2	-0.0169658050582763	2	0.72980671736254	2	0.72980671736254	NA	NA	SegRatio=-0.02,AbsMeanSigma=0.08,pvalue=0.504134528952114,pvalueTTest=0.67169149441156,
chr7	117243680	117243850	CFTR	AMPL1350926834	-0.225905710686983	2	-0.0169658050582763	2	0.72980671736254	2	0.72980671736254	NA	NA	SegRatio=-0.02,AbsMeanSigma=0.08,pvalue=0.504134528952114,pvalueTTest=0.67169149441156,
chr7	117246626	117246753	CFTR	AMPL467500449	-0.150862247277443	2	-0.0169658050582763	2	0.72980671736254	2	0.72980671736254	NA	NA	SegRatio=-0.02,AbsMeanSigma=0.08,pvalue=0.504134528952114,pvalueTTest=0.67169149441156,
chr7	117246740	117246889	CFTR	AMPL1317650819	0.0190769603798456	2	-0.0169658050582763	2	0.72980671736254	2	0.72980671736254	NA	NA	SegRatio=-0.02,AbsMeanSigma=0.08,pvalue=0.504134528952114,pvalueTTest=0.67169149441156,
chr7	117250552	117250723	CFTR	AMPL467096662	-0.0324309246247537	2	-0.0169658050582763	2	0.72980671736254	2	0.72980671736254	NA	NA	SegRatio=-0.02,AbsMeanSigma=0.08,pvalue=0.504134528952114,pvalueTTest=0.67169149441156,
chr7	117251505	117251662	CFTR	AMPL1489275007	0.374084449268146	2	-0.0169658050582763	2	0.72980671736254	2	0.72980671736254	NA	NA	SegRatio=-0.02,AbsMeanSigma=0.08,pvalue=0.504134528952114,pvalueTTest=0.67169149441156,
chr7	117251662	117251813	CFTR	AMPL1489330457	0.140161785587314	2	-0.0169658050582763	2	0.72980671736254	2	0.72980671736254	NA	NA	SegRatio=-0.02,AbsMeanSigma=0.08,pvalue=0.504134528952114,pvalueTTest=0.67169149441156,
chr7	117251782	117251855	CFTR	AMPL1524050819	0.31488620875778	2	-0.0169658050582763	2	0.72980671736254	2	0.72980671736254	NA	NA	SegRatio=-0.02,AbsMeanSigma=0.08,pvalue=0.504134528952114,pvalueTTest=0.67169149441156,
chr7	117254598	117254679	CFTR	AMPL3608012462	-0.0870286833196521	2	-0.0169658050582763	2	0.72980671736254	2	0.72980671736254	NA	NA	SegRatio=-0.02,AbsMeanSigma=0.08,pvalue=0.504134528952114,pvalueTTest=0.67169149441156,
chr7	117254674	117254747	CFTR	AMPL3662363743	0.0604223484739105	2	-0.0169658050582763	2	0.72980671736254	2	0.72980671736254	NA	NA	SegRatio=-0.02,AbsMeanSigma=0.08,pvalue=0.504134528952114,pvalueTTest=0.67169149441156,
chr7	117267462	117267600	CFTR	AMPL468021362	-0.0169658050582763	2	-0.0169658050582763	2	0.72980671736254	2	0.72980671736254	NA	NA	SegRatio=-0.02,AbsMeanSigma=0.08,pvalue=0.504134528952114,pvalueTTest=0.67169149441156,
chr7	117267600	117267684	CFTR	AMPL468048766	-0.180069203390306	2	-0.0169658050582763	2	0.72980671736254	2	0.72980671736254	NA	NA	SegRatio=-0.02,AbsMeanSigma=0.08,pvalue=0.504134528952114,pvalueTTest=0.67169149441156,
chr7	117267684	117267830	CFTR	AMPL1350926836	-0.120799388899989	2	-0.0169658050582763	2	0.72980671736254	2	0.72980671736254	NA	NA	SegRatio=-0.02,AbsMeanSigma=0.08,pvalue=0.504134528952114,pvalueTTest=0.67169149441156,
chr7	117279953	117280114	CFTR	AMPL612960517	0.155497842192373	2	-0.0169658050582763	2	0.72980671736254	2	0.72980671736254	NA	NA	SegRatio=-0.02,AbsMeanSigma=0.08,pvalue=0.504134528952114,pvalueTTest=0.67169149441156,
chr7	117282452	117282593	CFTR	AMPL3687804467	0.145409858205652	2	-0.0169658050582763	2	0.72980671736254	2	0.72980671736254	NA	NA	SegRatio=-0.02,AbsMeanSigma=0.08,pvalue=0.504134528952114,pvalueTTest=0.67169149441156,
chr7	117282593	117282768	CFTR	AMPL469390256	0.135565432520546	2	-0.0169658050582763	2	0.72980671736254	2	0.72980671736254	NA	NA	SegRatio=-0.02,AbsMeanSigma=0.08,pvalue=0.504134528952114,pvalueTTest=0.67169149441156,
chr7	117292788	117292952	CFTR	AMPL469294494	-0.310168164036093	2	-0.0169658050582763	2	0.72980671736254	2	0.72980671736254	NA	NA	SegRatio=-0.02,AbsMeanSigma=0.08,pvalue=0.504134528952114,pvalueTTest=0.67169149441156,
chr7	117292952	117293126	CFTR	AMPL476533235	0.0421840620733445	2	-0.0169658050582763	2	0.72980671736254	2	0.72980671736254	NA	NA	SegRatio=-0.02,AbsMeanSigma=0.08,pvalue=0.504134528952114,pvalueTTest=0.67169149441156,
chr7	117304588	117304761	CFTR	AMPL1350926835	0.500575819897615	2	-0.0169658050582763	2	0.72980671736254	2	0.72980671736254	NA	NA	SegRatio=-0.02,AbsMeanSigma=0.08,pvalue=0.504134528952114,pvalueTTest=0.67169149441156,
chr7	117304761	117304927	CFTR	AMPL469937071	-0.166173371189094	2	-0.0169658050582763	2	0.72980671736254	2	0.72980671736254	NA	NA	SegRatio=-0.02,AbsMeanSigma=0.08,pvalue=0.504134528952114,pvalueTTest=0.67169149441156,
chr7	117305494	117305594	CFTR	AMPL647810578	0.0388191349323549	2	-0.0169658050582763	2	0.72980671736254	2	0.72980671736254	NA	NA	SegRatio=-0.02,AbsMeanSigma=0.08,pvalue=0.504134528952114,pvalueTTest=0.67169149441156,
chr7	117305594	117305680	CFTR	AMPL3687791484	0.336879029880802	2	-0.0169658050582763	2	0.72980671736254	2	0.72980671736254	NA	NA	SegRatio=-0.02,AbsMeanSigma=0.08,pvalue=0.504134528952114,pvalueTTest=0.67169149441156,
chr7	117306844	117307010	CFTR	AMPL1091210890	-0.0572444085213056	2	-0.0169658050582763	2	0.72980671736254	2	0.72980671736254	NA	NA	SegRatio=-0.02,AbsMeanSigma=0.08,pvalue=0.504134528952114,pvalueTTest=0.67169149441156,
chr7	117307008	117307185	CFTR	AMPL3848836362	-0.429857844622431	2	-0.0169658050582763	2	0.72980671736254	2	0.72980671736254	NA	NA	SegRatio=-0.02,AbsMeanSigma=0.08,pvalue=0.504134528952114,pvalueTTest=0.67169149441156,
chr7	117307183	117307354	CFTR	AMPL3848864558	0.299233712615639	2	-0.0169658050582763	2	0.72980671736254	2	0.72980671736254	NA	NA	SegRatio=-0.02,AbsMeanSigma=0.08,pvalue=0.504134528952114,pvalueTTest=0.67169149441156,
chr7	117307353	117307519	CFTR	AMPL497774927	0.0752759660757998	2	-0.0169658050582763	2	0.72980671736254	2	0.72980671736254	NA	NA	SegRatio=-0.02,AbsMeanSigma=0.08,pvalue=0.504134528952114,pvalueTTest=0.67169149441156,
chr7	117307518	117307668	CFTR	AMPL3848886907	0.0401015017134121	2	-0.0169658050582763	2	0.72980671736254	2	0.72980671736254	NA	NA	SegRatio=-0.02,AbsMeanSigma=0.08,pvalue=0.504134528952114,pvalueTTest=0.67169149441156,
chr7	117307666	117307801	CFTR	AMPL492300506	0.141022140861727	2	-0.0169658050582763	2	0.72980671736254	2	0.72980671736254	NA	NA	SegRatio=-0.02,AbsMeanSigma=0.08,pvalue=0.504134528952114,pvalueTTest=0.67169149441156,
chr7	117307801	117307960	CFTR	AMPL3848900251	0.030714867855843	2	-0.0169658050582763	2	0.72980671736254	2	0.72980671736254	NA	NA	SegRatio=-0.02,AbsMeanSigma=0.08,pvalue=0.504134528952114,pvalueTTest=0.67169149441156,
chr7	117307960	117308127	CFTR	AMPL3848829546	-0.145295390651704	2	-0.0169658050582763	2	0.72980671736254	2	0.72980671736254	NA	NA	SegRatio=-0.02,AbsMeanSigma=0.08,pvalue=0.504134528952114,pvalueTTest=0.67169149441156,
chr7	117308127	117308217	CFTR	AMPL1486309394	0.543625025328765	2	-0.0169658050582763	2	0.72980671736254	2	0.72980671736254	NA	NA	SegRatio=-0.02,AbsMeanSigma=0.08,pvalue=0.504134528952114,pvalueTTest=0.67169149441156,
chr7	117308443	117308519	CFTR	AMPL1380948432	-0.502603623876579	2	-0.0169658050582763	2	0.72980671736254	2	0.72980671736254	NA	NA	SegRatio=-0.02,AbsMeanSigma=0.08,pvalue=0.504134528952114,pvalueTTest=0.67169149441156,
chr7	117308502	117308594	CFTR	AMPL3848851241	NA	2	-0.0169658050582763	2	0.72980671736254	2	0.72980671736254	NA	NA	SegRatio=-0.02,AbsMeanSigma=0.08,pvalue=0.504134528952114,pvalueTTest=0.67169149441156,
chr7	117308594	117308719	CFTR	AMPL3848859657	0.0654337762799355	2	-0.0169658050582763	2	0.72980671736254	2	0.72980671736254	NA	NA	SegRatio=-0.02,AbsMeanSigma=0.08,pvalue=0.504134528952114,pvalueTTest=0.67169149441156,
chr9	34646542	34646714	GALT	AMPL712468205	NA	2	0.393665373602416	3.5	0.24889717414012	3.5	4.9655722658027e-09	NA	NA	SegRatio=0.39,AbsMeanSigma=0.8,pvalue=0.0488360806168279,pvalueTTest=0.0574443384246997,Adjusted:byPvalueMeanRatio;
chr9	34646713	34646892	GALT	AMPL807033687	0.393665373602416	2	0.393665373602416	3.5	0.24889717414012	3.5	4.9655722658027e-09	NA	NA	SegRatio=0.39,AbsMeanSigma=0.8,pvalue=0.0488360806168279,pvalueTTest=0.0574443384246997,Adjusted:byPvalueMeanRatio;
chr9	34646880	34647060	GALT	AMPL807051270	0.174776659652745	2	0.393665373602416	3.5	0.24889717414012	3.5	4.9655722658027e-09	NA	NA	SegRatio=0.39,AbsMeanSigma=0.8,pvalue=0.0488360806168279,pvalueTTest=0.0574443384246997,Adjusted:byPvalueMeanRatio;
chr9	34647058	34647205	GALT	AMPL623733836	0.144767882023629	2	0.393665373602416	3.5	0.24889717414012	3.5	4.9655722658027e-09	NA	NA	SegRatio=0.39,AbsMeanSigma=0.8,pvalue=0.0488360806168279,pvalueTTest=0.0574443384246997,Adjusted:byPvalueMeanRatio;
chr9	34647198	34647344	GALT	AMPL3848826648	0.179300941413009	2	0.393665373602416	3.5	0.24889717414012	3.5	4.9655722658027e-09	NA	NA	SegRatio=0.39,AbsMeanSigma=0.8,pvalue=0.0488360806168279,pvalueTTest=0.0574443384246997,Adjusted:byPvalueMeanRatio;
chr9	34647344	34647522	GALT	AMPL3848835399	0.537504165651461	3.5	0.614431404118572	3.5	0.24889717414012	3.5	4.9655722658027e-09	NA	NA	SegRatio=0.61,AbsMeanSigma=2.01,pvalue=3.48307738771323e-20,pvalueTTest=2.38466630371973e-09,
chr9	34647522	34647639	GALT	AMPL1496130655	0.707434584211426	3.5	0.614431404118572	3.5	0.24889717414012	3.5	4.9655722658027e-09	NA	NA	SegRatio=0.61,AbsMeanSigma=2.01,pvalue=3.48307738771323e-20,pvalueTTest=2.38466630371973e-09,
chr9	34647639	34647726	GALT	AMPL868171912	0.790790366645825	3.5	0.614431404118572	3.5	0.24889717414012	3.5	4.9655722658027e-09	NA	NA	SegRatio=0.61,AbsMeanSigma=2.01,pvalue=3.48307738771323e-20,pvalueTTest=2.38466630371973e-09,
chr9	34647726	34647898	GALT	AMPL556199792	0.635181492124722	3.5	0.614431404118572	3.5	0.24889717414012	3.5	4.9655722658027e-09	NA	NA	SegRatio=0.61,AbsMeanSigma=2.01,pvalue=3.48307738771323e-20,pvalueTTest=2.38466630371973e-09,
chr9	34647893	34648071	GALT	AMPL3848847770	0.774890438141008	3.5	0.614431404118572	3.5	0.24889717414012	3.5	4.9655722658027e-09	NA	NA	SegRatio=0.61,AbsMeanSigma=2.01,pvalue=3.48307738771323e-20,pvalueTTest=2.38466630371973e-09,
chr9	34648069	34648240	GALT	AMPL556343103	0.517666924774924	3.5	0.614431404118572	3.5	0.24889717414012	3.5	4.9655722658027e-09	NA	NA	SegRatio=0.61,AbsMeanSigma=2.01,pvalue=3.48307738771323e-20,pvalueTTest=2.38466630371973e-09,
chr9	34648240	34648341	GALT	AMPL623737664	0.681053262433228	3.5	0.614431404118572	3.5	0.24889717414012	3.5	4.9655722658027e-09	NA	NA	SegRatio=0.61,AbsMeanSigma=2.01,pvalue=3.48307738771323e-20,pvalueTTest=2.38466630371973e-09,
chr9	34648336	34648497	GALT	AMPL623762017	0.21614574349718	3.5	0.614431404118572	3.5	0.24889717414012	3.5	4.9655722658027e-09	NA	NA	SegRatio=0.61,AbsMeanSigma=2.01,pvalue=3.48307738771323e-20,pvalueTTest=2.38466630371973e-09,
chr9	34648510	34648681	GALT	AMPL3848901604	0.890669379038206	3.5	0.614431404118572	3.5	0.24889717414012	3.5	4.9655722658027e-09	NA	NA	SegRatio=0.61,AbsMeanSigma=2.01,pvalue=3.48307738771323e-20,pvalueTTest=2.38466630371973e-09,
chr9	34648690	34648810	GALT	AMPL3848818879	0.614431404118572	3.5	0.614431404118572	3.5	0.24889717414012	3.5	4.9655722658027e-09	NA	NA	SegRatio=0.61,AbsMeanSigma=2.01,pvalue=3.48307738771323e-20,pvalueTTest=2.38466630371973e-09,
chr9	34648807	34648943	GALT	AMPL623750282	0.400262540638583	3.5	0.614431404118572	3.5	0.24889717414012	3.5	4.9655722658027e-09	NA	NA	SegRatio=0.61,AbsMeanSigma=2.01,pvalue=3.48307738771323e-20,pvalueTTest=2.38466630371973e-09,
chr9	34648939	34649017	GALT	AMPL3848843653	0.497660533421184	3.5	0.614431404118572	3.5	0.24889717414012	3.5	4.9655722658027e-09	NA	NA	SegRatio=0.61,AbsMeanSigma=2.01,pvalue=3.48307738771323e-20,pvalueTTest=2.38466630371973e-09,
chr9	34649016	34649170	GALT	AMPL3848851345	0.852160673630244	3.5	0.614431404118572	3.5	0.24889717414012	3.5	4.9655722658027e-09	NA	NA	SegRatio=0.61,AbsMeanSigma=2.01,pvalue=3.48307738771323e-20,pvalueTTest=2.38466630371973e-09,
chr9	34649168	34649344	GALT	AMPL1371818357	0.263264014500332	3.5	0.614431404118572	3.5	0.24889717414012	3.5	4.9655722658027e-09	NA	NA	SegRatio=0.61,AbsMeanSigma=2.01,pvalue=3.48307738771323e-20,pvalueTTest=2.38466630371973e-09,
chr9	34649344	34649511	GALT	AMPL3848885846	0.265134331251882	3.5	0.614431404118572	3.5	0.24889717414012	3.5	4.9655722658027e-09	NA	NA	SegRatio=0.61,AbsMeanSigma=2.01,pvalue=3.48307738771323e-20,pvalueTTest=2.38466630371973e-09,
chr9	34649511	34649646	GALT	AMPL3848895636	0.420793739401822	3.5	0.614431404118572	3.5	0.24889717414012	3.5	4.9655722658027e-09	NA	NA	SegRatio=0.61,AbsMeanSigma=2.01,pvalue=3.48307738771323e-20,pvalueTTest=2.38466630371973e-09,
chr9	34649641	34649818	GALT	AMPL3848812411	0.499888837709858	3.5	0.614431404118572	3.5	0.24889717414012	3.5	4.9655722658027e-09	NA	NA	SegRatio=0.61,AbsMeanSigma=2.01,pvalue=3.48307738771323e-20,pvalueTTest=2.38466630371973e-09,
chr9	34649817	34649982	GALT	AMPL3848835912	0.375931251984153	3.5	0.614431404118572	3.5	0.24889717414012	3.5	4.9655722658027e-09	NA	NA	SegRatio=0.61,AbsMeanSigma=2.01,pvalue=3.48307738771323e-20,pvalueTTest=2.38466630371973e-09,
chr9	34650315	34650399	GALT	AMPL3848889350	0.864344894245994	3.5	0.614431404118572	3.5	0.24889717414012	3.5	4.9655722658027e-09	NA	NA	SegRatio=0.61,AbsMeanSigma=2.01,pvalue=3.48307738771323e-20,pvalueTTest=2.38466630371973e-09,
chr9	34650398	34650478	GALT	AMPL2782134136	0.510538326048656	3.5	0.614431404118572	3.5	0.24889717414012	3.5	4.9655722658027e-09	NA	NA	SegRatio=0.61,AbsMeanSigma=2.01,pvalue=3.48307738771323e-20,pvalueTTest=2.38466630371973e-09,
chr9	34650478	34650595	GALT	AMPL1496755741	1.04714278977456	3.5	0.614431404118572	3.5	0.24889717414012	3.5	4.9655722658027e-09	NA	NA	SegRatio=0.61,AbsMeanSigma=2.01,pvalue=3.48307738771323e-20,pvalueTTest=2.38466630371973e-09,
chr12	103232062	103232227	PAH	AMPL811140534	0.115653170578003	2	0.159426338559424	2	0.837693984661875	2	0.837693984661875	NA	NA	SegRatio=0.16,AbsMeanSigma=0.59,pvalue=0.12069491120507,pvalueTTest=0.0412450045542445,Adjusted:byPvalueMeanRatio;
chr12	103232222	103232291	PAH	AMPL811141827	NA	2	0.159426338559424	2	0.837693984661875	2	0.837693984661875	NA	NA	SegRatio=0.16,AbsMeanSigma=0.59,pvalue=0.12069491120507,pvalueTTest=0.0412450045542445,Adjusted:byPvalueMeanRatio;
chr12	103232441	103232565	PAH	AMPL3699300740	0.31073992221979	2	0.159426338559424	2	0.837693984661875	2	0.837693984661875	NA	NA	SegRatio=0.16,AbsMeanSigma=0.59,pvalue=0.12069491120507,pvalueTTest=0.0412450045542445,Adjusted:byPvalueMeanRatio;
chr12	103232551	103232666	PAH	AMPL1497161003	0.0670622098881332	2	0.159426338559424	2	0.837693984661875	2	0.837693984661875	NA	NA	SegRatio=0.16,AbsMeanSigma=0.59,pvalue=0.12069491120507,pvalueTTest=0.0412450045542445,Adjusted:byPvalueMeanRatio;
chr12	103232661	103232820	PAH	AMPL811143696	0.584500908278067	2	0.159426338559424	2	0.837693984661875	2	0.837693984661875	NA	NA	SegRatio=0.16,AbsMeanSigma=0.59,pvalue=0.12069491120507,pvalueTTest=0.0412450045542445,Adjusted:byPvalueMeanRatio;
chr12	103232765	103232895	PAH	AMPL811145968	0.345035368650264	2	0.159426338559424	2	0.837693984661875	2	0.837693984661875	NA	NA	SegRatio=0.16,AbsMeanSigma=0.59,pvalue=0.12069491120507,pvalueTTest=0.0412450045542445,Adjusted:byPvalueMeanRatio;
chr12	103232895	103233035	PAH	AMPL659794021	0.159426338559424	2	0.0849131657884288	2	0.837693984661875	2	0.837693984661875	NA	NA	SegRatio=0.08,AbsMeanSigma=0.12,pvalue=0.574002849536116,pvalueTTest=0.624616245125083,
chr12	103234142	103234318	PAH	AMPL3848753200	0.0849131657884288	2	0.0849131657884288	2	0.837693984661875	2	0.837693984661875	NA	NA	SegRatio=0.08,AbsMeanSigma=0.12,pvalue=0.574002849536116,pvalueTTest=0.624616245125083,
chr12	103237301	103237409	PAH	AMPL663072267	-0.211095233462053	2	0.0849131657884288	2	0.837693984661875	2	0.837693984661875	NA	NA	SegRatio=0.08,AbsMeanSigma=0.12,pvalue=0.574002849536116,pvalueTTest=0.624616245125083,
chr12	103237409	103237584	PAH	AMPL663100272	0.226143277759629	2	0.0849131657884288	2	0.837693984661875	2	0.837693984661875	NA	NA	SegRatio=0.08,AbsMeanSigma=0.12,pvalue=0.574002849536116,pvalueTTest=0.624616245125083,
chr12	103237954	103238083	PAH	AMPL868016102	0.342071414562446	2	0.0849131657884288	2	0.837693984661875	2	0.837693984661875	NA	NA	SegRatio=0.08,AbsMeanSigma=0.12,pvalue=0.574002849536116,pvalueTTest=0.624616245125083,
chr12	103238083	103238220	PAH	AMPL658783041	-0.0840162084036945	2	0.0849131657884288	2	0.837693984661875	2	0.837693984661875	NA	NA	SegRatio=0.08,AbsMeanSigma=0.12,pvalue=0.574002849536116,pvalueTTest=0.624616245125083,
chr12	103240620	103240773	PAH	AMPL659377496	-0.443835565472748	2	0.0849131657884288	2	0.837693984661875	2	0.837693984661875	NA	NA	SegRatio=0.08,AbsMeanSigma=0.12,pvalue=0.574002849536116,pvalueTTest=0.624616245125083,
chr12	103245412	103245591	PAH	AMPL556370172	-0.131810241919365	2	0.0849131657884288	2	0.837693984661875	2	0.837693984661875	NA	NA	SegRatio=0.08,AbsMeanSigma=0.12,pvalue=0.574002849536116,pvalueTTest=0.624616245125083,
chr12	103246570	103246749	PAH	AMPL556350401	-0.498167632058382	2	0.0849131657884288	2	0.837693984661875	2	0.837693984661875	NA	NA	SegRatio=0.08,AbsMeanSigma=0.12,pvalue=0.574002849536116,pvalueTTest=0.624616245125083,
chr12	103248833	103248985	PAH	AMPL812248025	0.20932240416925	2	0.0849131657884288	2	0.837693984661875	2	0.837693984661875	NA	NA	SegRatio=0.08,AbsMeanSigma=0.12,pvalue=0.574002849536116,pvalueTTest=0.624616245125083,
chr12	103248985	103249122	PAH	AMPL658674329	0.172839021540324	2	0.0849131657884288	2	0.837693984661875	2	0.837693984661875	NA	NA	SegRatio=0.08,AbsMeanSigma=0.12,pvalue=0.574002849536116,pvalueTTest=0.624616245125083,
chr12	103260314	103260494	PAH	AMPL658804790	-0.505165043327375	2	0.0849131657884288	2	0.837693984661875	2	0.837693984661875	NA	NA	SegRatio=0.08,AbsMeanSigma=0.12,pvalue=0.574002849536116,pvalueTTest=0.624616245125083,
chr12	103271164	103271270	PAH	AMPL661534109	-0.336382710218761	2	0.0849131657884288	2	0.837693984661875	2	0.837693984661875	NA	NA	SegRatio=0.08,AbsMeanSigma=0.12,pvalue=0.574002849536116,pvalueTTest=0.624616245125083,
chr12	103271270	103271384	PAH	AMPL661570029	NA	2	0.0849131657884288	2	0.837693984661875	2	0.837693984661875	NA	NA	SegRatio=0.08,AbsMeanSigma=0.12,pvalue=0.574002849536116,pvalueTTest=0.624616245125083,
chr12	103288475	103288574	PAH	AMPL3699214840	0.4398812353217	2	0.0849131657884288	2	0.837693984661875	2	0.837693984661875	NA	NA	SegRatio=0.08,AbsMeanSigma=0.12,pvalue=0.574002849536116,pvalueTTest=0.624616245125083,
chr12	103288574	103288725	PAH	AMPL659619504	0.419936105263226	2	0.0849131657884288	2	0.837693984661875	2	0.837693984661875	NA	NA	SegRatio=0.08,AbsMeanSigma=0.12,pvalue=0.574002849536116,pvalueTTest=0.624616245125083,
chr12	103306535	103306705	PAH	AMPL556186951	0.191915400368856	2	0.0849131657884288	2	0.837693984661875	2	0.837693984661875	NA	NA	SegRatio=0.08,AbsMeanSigma=0.12,pvalue=0.574002849536116,pvalueTTest=0.624616245125083,
chr12	103310767	103310940	PAH	AMPL663779199	-0.625367085902282	2	0.0849131657884288	2	0.837693984661875	2	0.837693984661875	NA	NA	SegRatio=0.08,AbsMeanSigma=0.12,pvalue=0.574002849536116,pvalueTTest=0.624616245125083,
chr12	103310940	103311077	PAH	AMPL812518150	-0.346731795644874	2	0.0849131657884288	2	0.837693984661875	2	0.837693984661875	NA	NA	SegRatio=0.08,AbsMeanSigma=0.12,pvalue=0.574002849536116,pvalueTTest=0.624616245125083,
chr12	103311073	103311261	PAH	AMPL812522983	NA	2	0.0849131657884288	2	0.837693984661875	2	0.837693984661875	NA	NA	SegRatio=0.08,AbsMeanSigma=0.12,pvalue=0.574002849536116,pvalueTTest=0.624616245125083,
chr12	103311261	103311417	PAH	AMPL811679394	0.332274581785226	2	0.0849131657884288	2	0.837693984661875	2	0.837693984661875	NA	NA	SegRatio=0.08,AbsMeanSigma=0.12,pvalue=0.574002849536116,pvalueTTest=0.624616245125083,
