# Supplementary material for: A statistical approach to detection of copy number variations in PCR-enriched targeted sequencing data
Source: BMC Bioinformatics. 2016 Oct 22;17:429. doi: 10.1186/s12859-016-1272-6 (PMC5075217; doi:10.1186/s12859-016-1272-6)
Supplement: Additional file 6 — Archive with ONCOCNV results. Set of files (png plots and txt files) in zip archive that were provided by ONCOCNV after specificity and sensitivity testing. (ZIP 5007 kb) [file 12859_2016_1272_MOESM6_ESM.zip › outputONCOCNV copy 2/IonXpress_010_R_2013_10_17_13_55_39_user_SN2.3.Neonatal.Assay_Lex.1re.run.18.11.13_Auto_user_SN2.3.Neonatal.Assay_Lex.1re.run.18.11.13_26.profile.txt]

chr	start	end	gene	ID	ratio	predLargeSeg	segMean	predLargeCorrected	pvalRatioCorrected	perGeneEvaluation	pvalRatioGene	predPoint	predPointSusp	comments
chr7	117119899	117120067	CFTR	AMPL1380948435	-0.0834427044546208	2	-0.0311395023782298	2	0.855411551804084	2	0.855411551804084	NA	NA	SegRatio=-0.03,AbsMeanSigma=0.11,pvalue=0.423593250883927,pvalueTTest=0.70570519694203,
chr7	117120062	117120193	CFTR	AMPL1380948436	-0.525712656800953	2	-0.0311395023782298	2	0.855411551804084	2	0.855411551804084	NA	NA	SegRatio=-0.03,AbsMeanSigma=0.11,pvalue=0.423593250883927,pvalueTTest=0.70570519694203,
chr7	117120192	117120274	CFTR	AMPL493118173	-0.28684697260343	2	-0.0311395023782298	2	0.855411551804084	2	0.855411551804084	NA	NA	SegRatio=-0.03,AbsMeanSigma=0.11,pvalue=0.423593250883927,pvalueTTest=0.70570519694203,
chr7	117144240	117144352	CFTR	AMPL1316862546	0.208005325378322	2	-0.0311395023782298	2	0.855411551804084	2	0.855411551804084	NA	NA	SegRatio=-0.03,AbsMeanSigma=0.11,pvalue=0.423593250883927,pvalueTTest=0.70570519694203,
chr7	117144342	117144420	CFTR	AMPL3662351274	-0.133321363613368	2	-0.0311395023782298	2	0.855411551804084	2	0.855411551804084	NA	NA	SegRatio=-0.03,AbsMeanSigma=0.11,pvalue=0.423593250883927,pvalueTTest=0.70570519694203,
chr7	117148945	117149124	CFTR	AMPL1090131405	-0.0721461171546797	2	-0.0311395023782298	2	0.855411551804084	2	0.855411551804084	NA	NA	SegRatio=-0.03,AbsMeanSigma=0.11,pvalue=0.423593250883927,pvalueTTest=0.70570519694203,
chr7	117149124	117149294	CFTR	AMPL496812712	0.132011209952299	2	-0.0311395023782298	2	0.855411551804084	2	0.855411551804084	NA	NA	SegRatio=-0.03,AbsMeanSigma=0.11,pvalue=0.423593250883927,pvalueTTest=0.70570519694203,
chr7	117170900	117171022	CFTR	AMPL469286737	-0.283637127713259	2	-0.0311395023782298	2	0.855411551804084	2	0.855411551804084	NA	NA	SegRatio=-0.03,AbsMeanSigma=0.11,pvalue=0.423593250883927,pvalueTTest=0.70570519694203,
chr7	117171020	117171189	CFTR	AMPL469324749	-0.235997489508144	2	-0.0311395023782298	2	0.855411551804084	2	0.855411551804084	NA	NA	SegRatio=-0.03,AbsMeanSigma=0.11,pvalue=0.423593250883927,pvalueTTest=0.70570519694203,
chr7	117174199	117174365	CFTR	AMPL844200061	NA	2	-0.0311395023782298	2	0.855411551804084	2	0.855411551804084	NA	NA	SegRatio=-0.03,AbsMeanSigma=0.11,pvalue=0.423593250883927,pvalueTTest=0.70570519694203,
chr7	117174365	117174460	CFTR	AMPL468748906	-0.637450538662303	2	-0.0311395023782298	2	0.855411551804084	2	0.855411551804084	NA	NA	SegRatio=-0.03,AbsMeanSigma=0.11,pvalue=0.423593250883927,pvalueTTest=0.70570519694203,
chr7	117175183	117175355	CFTR	AMPL467504527	-0.0338689006162267	2	-0.0311395023782298	2	0.855411551804084	2	0.855411551804084	NA	NA	SegRatio=-0.03,AbsMeanSigma=0.11,pvalue=0.423593250883927,pvalueTTest=0.70570519694203,
chr7	117175355	117175523	CFTR	AMPL467561353	-0.100133166650395	2	-0.0311395023782298	2	0.855411551804084	2	0.855411551804084	NA	NA	SegRatio=-0.03,AbsMeanSigma=0.11,pvalue=0.423593250883927,pvalueTTest=0.70570519694203,
chr7	117176519	117176660	CFTR	AMPL468865894	0.0606090630105898	2	-0.0311395023782298	2	0.855411551804084	2	0.855411551804084	NA	NA	SegRatio=-0.03,AbsMeanSigma=0.11,pvalue=0.423593250883927,pvalueTTest=0.70570519694203,
chr7	117176651	117176786	CFTR	AMPL468874944	-0.183440776083897	2	-0.0311395023782298	2	0.855411551804084	2	0.855411551804084	NA	NA	SegRatio=-0.03,AbsMeanSigma=0.11,pvalue=0.423593250883927,pvalueTTest=0.70570519694203,
chr7	117180175	117180248	CFTR	AMPL556296474	-0.015887335202851	2	-0.0311395023782298	2	0.855411551804084	2	0.855411551804084	NA	NA	SegRatio=-0.03,AbsMeanSigma=0.11,pvalue=0.423593250883927,pvalueTTest=0.70570519694203,
chr7	117180248	117180361	CFTR	AMPL3662363979	-0.0871928795133135	2	-0.0311395023782298	2	0.855411551804084	2	0.855411551804084	NA	NA	SegRatio=-0.03,AbsMeanSigma=0.11,pvalue=0.423593250883927,pvalueTTest=0.70570519694203,
chr7	117180361	117180458	CFTR	AMPL468184487	-0.668836285982123	2	-0.0311395023782298	2	0.855411551804084	2	0.855411551804084	NA	NA	SegRatio=-0.03,AbsMeanSigma=0.11,pvalue=0.423593250883927,pvalueTTest=0.70570519694203,
chr7	117182013	117182127	CFTR	AMPL3755398942	-1.01135444469447	2	-0.0311395023782298	2	0.855411551804084	2	0.855411551804084	NA	NA	SegRatio=-0.03,AbsMeanSigma=0.11,pvalue=0.423593250883927,pvalueTTest=0.70570519694203,
chr7	117182127	117182221	CFTR	AMPL3713721021	-0.0311395023782298	2	-0.0311395023782298	2	0.855411551804084	2	0.855411551804084	NA	NA	SegRatio=-0.03,AbsMeanSigma=0.11,pvalue=0.423593250883927,pvalueTTest=0.70570519694203,
chr7	117188605	117188778	CFTR	AMPL3849093081	0.265799939218474	2	-0.0311395023782298	2	0.855411551804084	2	0.855411551804084	q-value=1.25687898131455e-34, copies=2.5	NA	SegRatio=-0.03,AbsMeanSigma=0.11,pvalue=0.423593250883927,pvalueTTest=0.70570519694203,
chr7	117188898	117189021	CFTR	AMPL477617595	0.275964819456809	2	-0.0311395023782298	2	0.855411551804084	2	0.855411551804084	NA	NA	SegRatio=-0.03,AbsMeanSigma=0.11,pvalue=0.423593250883927,pvalueTTest=0.70570519694203,
chr7	117189018	117189174	CFTR	AMPL1758041121	-0.0586655796467342	2	-0.0311395023782298	2	0.855411551804084	2	0.855411551804084	NA	NA	SegRatio=-0.03,AbsMeanSigma=0.11,pvalue=0.423593250883927,pvalueTTest=0.70570519694203,
chr7	117199494	117199585	CFTR	AMPL3662352593	0.233957131266459	2	-0.0311395023782298	2	0.855411551804084	2	0.855411551804084	NA	NA	SegRatio=-0.03,AbsMeanSigma=0.11,pvalue=0.423593250883927,pvalueTTest=0.70570519694203,
chr7	117199585	117199733	CFTR	AMPL712350278	0.265890003892658	2	-0.0311395023782298	2	0.855411551804084	2	0.855411551804084	NA	NA	SegRatio=-0.03,AbsMeanSigma=0.11,pvalue=0.423593250883927,pvalueTTest=0.70570519694203,
chr7	117227745	117227913	CFTR	AMPL3687801190	-0.413101208191814	2	-0.0311395023782298	2	0.855411551804084	2	0.855411551804084	NA	NA	SegRatio=-0.03,AbsMeanSigma=0.11,pvalue=0.423593250883927,pvalueTTest=0.70570519694203,
chr7	117229500	117229593	intron	AMPL4119989318	0.136020222386494	2	-0.0311395023782298	2	0.907400268737976	2	0.907400268737976	NA	NA	SegRatio=-0.03,AbsMeanSigma=0.11,pvalue=0.423593250883927,pvalueTTest=0.70570519694203,
chr7	117230377	117230543	CFTR	AMPL468091028	0.356136224578831	2	-0.0311395023782298	2	0.855411551804084	2	0.855411551804084	NA	NA	SegRatio=-0.03,AbsMeanSigma=0.11,pvalue=0.423593250883927,pvalueTTest=0.70570519694203,
chr7	117231824	117231993	CFTR	AMPL474961767	NA	2	-0.0311395023782298	2	0.855411551804084	2	0.855411551804084	NA	NA	SegRatio=-0.03,AbsMeanSigma=0.11,pvalue=0.423593250883927,pvalueTTest=0.70570519694203,
chr7	117232001	117232109	CFTR	AMPL3662358230	-0.00227526506199854	2	-0.0311395023782298	2	0.855411551804084	2	0.855411551804084	NA	NA	SegRatio=-0.03,AbsMeanSigma=0.11,pvalue=0.423593250883927,pvalueTTest=0.70570519694203,
chr7	117232109	117232280	CFTR	AMPL468866489	-0.0534699551996106	2	-0.0311395023782298	2	0.855411551804084	2	0.855411551804084	NA	NA	SegRatio=-0.03,AbsMeanSigma=0.11,pvalue=0.423593250883927,pvalueTTest=0.70570519694203,
chr7	117232270	117232434	CFTR	AMPL468922661	-0.1590082026454	2	-0.0311395023782298	2	0.855411551804084	2	0.855411551804084	NA	NA	SegRatio=-0.03,AbsMeanSigma=0.11,pvalue=0.423593250883927,pvalueTTest=0.70570519694203,
chr7	117232434	117232539	CFTR	AMPL3662384424	-0.489966373583283	2	-0.0311395023782298	2	0.855411551804084	2	0.855411551804084	NA	NA	SegRatio=-0.03,AbsMeanSigma=0.11,pvalue=0.423593250883927,pvalueTTest=0.70570519694203,
chr7	117232539	117232720	CFTR	AMPL1488881666	0.280397940678162	2	-0.0311395023782298	2	0.855411551804084	2	0.855411551804084	NA	NA	SegRatio=-0.03,AbsMeanSigma=0.11,pvalue=0.423593250883927,pvalueTTest=0.70570519694203,
chr7	117234940	117235038	CFTR	AMPL3533204248	-0.012300628998241	2	-0.0311395023782298	2	0.855411551804084	2	0.855411551804084	NA	NA	SegRatio=-0.03,AbsMeanSigma=0.11,pvalue=0.423593250883927,pvalueTTest=0.70570519694203,
chr7	117235038	117235148	CFTR	AMPL3539368019	0.0671104166012401	2	-0.0311395023782298	2	0.855411551804084	2	0.855411551804084	NA	NA	SegRatio=-0.03,AbsMeanSigma=0.11,pvalue=0.423593250883927,pvalueTTest=0.70570519694203,
chr7	117242832	117243009	CFTR	AMPL468425396	-0.100494919403474	2	-0.0311395023782298	2	0.855411551804084	2	0.855411551804084	NA	NA	SegRatio=-0.03,AbsMeanSigma=0.11,pvalue=0.423593250883927,pvalueTTest=0.70570519694203,
chr7	117243561	117243680	CFTR	AMPL1314131500	-0.216351694875973	2	-0.0311395023782298	2	0.855411551804084	2	0.855411551804084	NA	NA	SegRatio=-0.03,AbsMeanSigma=0.11,pvalue=0.423593250883927,pvalueTTest=0.70570519694203,
chr7	117243680	117243850	CFTR	AMPL1350926834	-0.401754729908836	2	-0.0311395023782298	2	0.855411551804084	2	0.855411551804084	NA	NA	SegRatio=-0.03,AbsMeanSigma=0.11,pvalue=0.423593250883927,pvalueTTest=0.70570519694203,
chr7	117246626	117246753	CFTR	AMPL467500449	-0.291871265060049	2	-0.0311395023782298	2	0.855411551804084	2	0.855411551804084	NA	NA	SegRatio=-0.03,AbsMeanSigma=0.11,pvalue=0.423593250883927,pvalueTTest=0.70570519694203,
chr7	117246740	117246889	CFTR	AMPL1317650819	-0.168968736533223	2	-0.0311395023782298	2	0.855411551804084	2	0.855411551804084	NA	NA	SegRatio=-0.03,AbsMeanSigma=0.11,pvalue=0.423593250883927,pvalueTTest=0.70570519694203,
chr7	117250552	117250723	CFTR	AMPL467096662	-0.0506394185995448	2	-0.0311395023782298	2	0.855411551804084	2	0.855411551804084	NA	NA	SegRatio=-0.03,AbsMeanSigma=0.11,pvalue=0.423593250883927,pvalueTTest=0.70570519694203,
chr7	117251505	117251662	CFTR	AMPL1489275007	0.218190890824739	2	-0.0311395023782298	2	0.855411551804084	2	0.855411551804084	NA	NA	SegRatio=-0.03,AbsMeanSigma=0.11,pvalue=0.423593250883927,pvalueTTest=0.70570519694203,
chr7	117251662	117251813	CFTR	AMPL1489330457	0.0585984742691672	2	-0.0311395023782298	2	0.855411551804084	2	0.855411551804084	NA	NA	SegRatio=-0.03,AbsMeanSigma=0.11,pvalue=0.423593250883927,pvalueTTest=0.70570519694203,
chr7	117251782	117251855	CFTR	AMPL1524050819	0.0610879481804005	2	-0.0311395023782298	2	0.855411551804084	2	0.855411551804084	NA	NA	SegRatio=-0.03,AbsMeanSigma=0.11,pvalue=0.423593250883927,pvalueTTest=0.70570519694203,
chr7	117254598	117254679	CFTR	AMPL3608012462	0.00853372292744484	2	-0.0311395023782298	2	0.855411551804084	2	0.855411551804084	NA	NA	SegRatio=-0.03,AbsMeanSigma=0.11,pvalue=0.423593250883927,pvalueTTest=0.70570519694203,
chr7	117254674	117254747	CFTR	AMPL3662363743	0.0820466022567684	2	-0.0311395023782298	2	0.855411551804084	2	0.855411551804084	NA	NA	SegRatio=-0.03,AbsMeanSigma=0.11,pvalue=0.423593250883927,pvalueTTest=0.70570519694203,
chr7	117267462	117267600	CFTR	AMPL468021362	0.0528223362829067	2	-0.0311395023782298	2	0.855411551804084	2	0.855411551804084	NA	NA	SegRatio=-0.03,AbsMeanSigma=0.11,pvalue=0.423593250883927,pvalueTTest=0.70570519694203,
chr7	117267600	117267684	CFTR	AMPL468048766	-0.126640210548923	2	-0.0311395023782298	2	0.855411551804084	2	0.855411551804084	NA	NA	SegRatio=-0.03,AbsMeanSigma=0.11,pvalue=0.423593250883927,pvalueTTest=0.70570519694203,
chr7	117267684	117267830	CFTR	AMPL1350926836	-0.265249880233284	2	-0.0311395023782298	2	0.855411551804084	2	0.855411551804084	NA	NA	SegRatio=-0.03,AbsMeanSigma=0.11,pvalue=0.423593250883927,pvalueTTest=0.70570519694203,
chr7	117279953	117280114	CFTR	AMPL612960517	-0.0338629457176398	2	-0.0311395023782298	2	0.855411551804084	2	0.855411551804084	NA	NA	SegRatio=-0.03,AbsMeanSigma=0.11,pvalue=0.423593250883927,pvalueTTest=0.70570519694203,
chr7	117282452	117282593	CFTR	AMPL3687804467	0.141117828767218	2	0.0321400092321496	2	0.855411551804084	2	0.855411551804084	NA	NA	SegRatio=0.03,AbsMeanSigma=0.21,pvalue=0.349206179951014,pvalueTTest=0.207073572044284,
chr7	117282593	117282768	CFTR	AMPL469390256	0.0584217566462211	2	0.0321400092321496	2	0.855411551804084	2	0.855411551804084	NA	NA	SegRatio=0.03,AbsMeanSigma=0.21,pvalue=0.349206179951014,pvalueTTest=0.207073572044284,
chr7	117292788	117292952	CFTR	AMPL469294494	-0.446570472753859	2	0.0321400092321496	2	0.855411551804084	2	0.855411551804084	NA	NA	SegRatio=0.03,AbsMeanSigma=0.21,pvalue=0.349206179951014,pvalueTTest=0.207073572044284,
chr7	117292952	117293126	CFTR	AMPL476533235	0.124812170837806	2	0.0321400092321496	2	0.855411551804084	2	0.855411551804084	NA	NA	SegRatio=0.03,AbsMeanSigma=0.21,pvalue=0.349206179951014,pvalueTTest=0.207073572044284,
chr7	117304588	117304761	CFTR	AMPL1350926835	0.582695430543906	2	0.0321400092321496	2	0.855411551804084	2	0.855411551804084	NA	NA	SegRatio=0.03,AbsMeanSigma=0.21,pvalue=0.349206179951014,pvalueTTest=0.207073572044284,
chr7	117304761	117304927	CFTR	AMPL469937071	0.0301037496052706	2	0.0321400092321496	2	0.855411551804084	2	0.855411551804084	NA	NA	SegRatio=0.03,AbsMeanSigma=0.21,pvalue=0.349206179951014,pvalueTTest=0.207073572044284,
chr7	117305494	117305594	CFTR	AMPL647810578	0.209237081246997	2	0.0321400092321496	2	0.855411551804084	2	0.855411551804084	NA	NA	SegRatio=0.03,AbsMeanSigma=0.21,pvalue=0.349206179951014,pvalueTTest=0.207073572044284,
chr7	117305594	117305680	CFTR	AMPL3687791484	0.20105579942661	2	0.0321400092321496	2	0.855411551804084	2	0.855411551804084	NA	NA	SegRatio=0.03,AbsMeanSigma=0.21,pvalue=0.349206179951014,pvalueTTest=0.207073572044284,
chr7	117306844	117307010	CFTR	AMPL1091210890	0.00152960433673485	2	0.0321400092321496	2	0.855411551804084	2	0.855411551804084	NA	NA	SegRatio=0.03,AbsMeanSigma=0.21,pvalue=0.349206179951014,pvalueTTest=0.207073572044284,
chr7	117307008	117307185	CFTR	AMPL3848836362	-0.138178984190942	2	0.0321400092321496	2	0.855411551804084	2	0.855411551804084	NA	NA	SegRatio=0.03,AbsMeanSigma=0.21,pvalue=0.349206179951014,pvalueTTest=0.207073572044284,
chr7	117307183	117307354	CFTR	AMPL3848864558	0.155225413421275	2	0.0321400092321496	2	0.855411551804084	2	0.855411551804084	NA	NA	SegRatio=0.03,AbsMeanSigma=0.21,pvalue=0.349206179951014,pvalueTTest=0.207073572044284,
chr7	117307353	117307519	CFTR	AMPL497774927	0.0321400092321496	2	0.0321400092321496	2	0.855411551804084	2	0.855411551804084	NA	NA	SegRatio=0.03,AbsMeanSigma=0.21,pvalue=0.349206179951014,pvalueTTest=0.207073572044284,
chr7	117307518	117307668	CFTR	AMPL3848886907	0.223207917111578	2	0.0321400092321496	2	0.855411551804084	2	0.855411551804084	NA	NA	SegRatio=0.03,AbsMeanSigma=0.21,pvalue=0.349206179951014,pvalueTTest=0.207073572044284,
chr7	117307666	117307801	CFTR	AMPL492300506	-0.0401114902762339	2	0.0321400092321496	2	0.855411551804084	2	0.855411551804084	NA	NA	SegRatio=0.03,AbsMeanSigma=0.21,pvalue=0.349206179951014,pvalueTTest=0.207073572044284,
chr7	117307801	117307960	CFTR	AMPL3848900251	-0.0381339188119278	2	0.0321400092321496	2	0.855411551804084	2	0.855411551804084	NA	NA	SegRatio=0.03,AbsMeanSigma=0.21,pvalue=0.349206179951014,pvalueTTest=0.207073572044284,
chr7	117307960	117308127	CFTR	AMPL3848829546	-0.160216263523209	2	0.0321400092321496	2	0.855411551804084	2	0.855411551804084	NA	NA	SegRatio=0.03,AbsMeanSigma=0.21,pvalue=0.349206179951014,pvalueTTest=0.207073572044284,
chr7	117308127	117308217	CFTR	AMPL1486309394	0.192977684639489	2	0.0321400092321496	2	0.855411551804084	2	0.855411551804084	NA	NA	SegRatio=0.03,AbsMeanSigma=0.21,pvalue=0.349206179951014,pvalueTTest=0.207073572044284,
chr7	117308443	117308519	CFTR	AMPL1380948432	-0.248199634455788	2	0.0321400092321496	2	0.855411551804084	2	0.855411551804084	NA	NA	SegRatio=0.03,AbsMeanSigma=0.21,pvalue=0.349206179951014,pvalueTTest=0.207073572044284,
chr7	117308502	117308594	CFTR	AMPL3848851241	NA	2	0.0321400092321496	2	0.855411551804084	2	0.855411551804084	NA	NA	SegRatio=0.03,AbsMeanSigma=0.21,pvalue=0.349206179951014,pvalueTTest=0.207073572044284,
chr7	117308594	117308719	CFTR	AMPL3848859657	0.154950547973297	2	0.0321400092321496	2	0.855411551804084	2	0.855411551804084	NA	NA	SegRatio=0.03,AbsMeanSigma=0.21,pvalue=0.349206179951014,pvalueTTest=0.207073572044284,
chr9	34646542	34646714	GALT	AMPL712468205	NA	2.5	0.295226725505645	2.5	7.59932739441328e-07	2.5	7.59932739441328e-07	NA	NA	SegRatio=0.3,AbsMeanSigma=0.96,pvalue=1.04747041561344e-06,pvalueTTest=7.59932739441328e-07,
chr9	34646713	34646892	GALT	AMPL807033687	0.283792894409331	2.5	0.295226725505645	2.5	7.59932739441328e-07	2.5	7.59932739441328e-07	NA	NA	SegRatio=0.3,AbsMeanSigma=0.96,pvalue=1.04747041561344e-06,pvalueTTest=7.59932739441328e-07,
chr9	34646880	34647060	GALT	AMPL807051270	-0.0708599041676174	2.5	0.295226725505645	2.5	7.59932739441328e-07	2.5	7.59932739441328e-07	NA	NA	SegRatio=0.3,AbsMeanSigma=0.96,pvalue=1.04747041561344e-06,pvalueTTest=7.59932739441328e-07,
chr9	34647058	34647205	GALT	AMPL623733836	0.0442779871959454	2.5	0.295226725505645	2.5	7.59932739441328e-07	2.5	7.59932739441328e-07	NA	NA	SegRatio=0.3,AbsMeanSigma=0.96,pvalue=1.04747041561344e-06,pvalueTTest=7.59932739441328e-07,
chr9	34647198	34647344	GALT	AMPL3848826648	-0.0236045822509973	2.5	0.295226725505645	2.5	7.59932739441328e-07	2.5	7.59932739441328e-07	NA	NA	SegRatio=0.3,AbsMeanSigma=0.96,pvalue=1.04747041561344e-06,pvalueTTest=7.59932739441328e-07,
chr9	34647344	34647522	GALT	AMPL3848835399	0.295226725505645	2.5	0.295226725505645	2.5	7.59932739441328e-07	2.5	7.59932739441328e-07	NA	NA	SegRatio=0.3,AbsMeanSigma=0.96,pvalue=1.04747041561344e-06,pvalueTTest=7.59932739441328e-07,
chr9	34647522	34647639	GALT	AMPL1496130655	0.342703561118114	2.5	0.295226725505645	2.5	7.59932739441328e-07	2.5	7.59932739441328e-07	NA	NA	SegRatio=0.3,AbsMeanSigma=0.96,pvalue=1.04747041561344e-06,pvalueTTest=7.59932739441328e-07,
chr9	34647639	34647726	GALT	AMPL868171912	0.322651078353771	2.5	0.295226725505645	2.5	7.59932739441328e-07	2.5	7.59932739441328e-07	NA	NA	SegRatio=0.3,AbsMeanSigma=0.96,pvalue=1.04747041561344e-06,pvalueTTest=7.59932739441328e-07,
chr9	34647726	34647898	GALT	AMPL556199792	0.301376512795711	2.5	0.295226725505645	2.5	7.59932739441328e-07	2.5	7.59932739441328e-07	NA	NA	SegRatio=0.3,AbsMeanSigma=0.96,pvalue=1.04747041561344e-06,pvalueTTest=7.59932739441328e-07,
chr9	34647893	34648071	GALT	AMPL3848847770	0.37028167718086	2.5	0.295226725505645	2.5	7.59932739441328e-07	2.5	7.59932739441328e-07	NA	NA	SegRatio=0.3,AbsMeanSigma=0.96,pvalue=1.04747041561344e-06,pvalueTTest=7.59932739441328e-07,
chr9	34648069	34648240	GALT	AMPL556343103	-0.0517947530934841	2.5	0.295226725505645	2.5	7.59932739441328e-07	2.5	7.59932739441328e-07	NA	NA	SegRatio=0.3,AbsMeanSigma=0.96,pvalue=1.04747041561344e-06,pvalueTTest=7.59932739441328e-07,
chr9	34648240	34648341	GALT	AMPL623737664	0.209458811694549	2.5	0.295226725505645	2.5	7.59932739441328e-07	2.5	7.59932739441328e-07	NA	NA	SegRatio=0.3,AbsMeanSigma=0.96,pvalue=1.04747041561344e-06,pvalueTTest=7.59932739441328e-07,
chr9	34648336	34648497	GALT	AMPL623762017	-0.110559294842743	2.5	0.295226725505645	2.5	7.59932739441328e-07	2.5	7.59932739441328e-07	NA	NA	SegRatio=0.3,AbsMeanSigma=0.96,pvalue=1.04747041561344e-06,pvalueTTest=7.59932739441328e-07,
chr9	34648510	34648681	GALT	AMPL3848901604	0.378037706269237	2.5	0.295226725505645	2.5	7.59932739441328e-07	2.5	7.59932739441328e-07	NA	NA	SegRatio=0.3,AbsMeanSigma=0.96,pvalue=1.04747041561344e-06,pvalueTTest=7.59932739441328e-07,
chr9	34648690	34648810	GALT	AMPL3848818879	0.229087890276674	2.5	0.295226725505645	2.5	7.59932739441328e-07	2.5	7.59932739441328e-07	NA	NA	SegRatio=0.3,AbsMeanSigma=0.96,pvalue=1.04747041561344e-06,pvalueTTest=7.59932739441328e-07,
chr9	34648807	34648943	GALT	AMPL623750282	0.339808871299035	2.5	0.295226725505645	2.5	7.59932739441328e-07	2.5	7.59932739441328e-07	NA	NA	SegRatio=0.3,AbsMeanSigma=0.96,pvalue=1.04747041561344e-06,pvalueTTest=7.59932739441328e-07,
chr9	34648939	34649017	GALT	AMPL3848843653	0.380979280710342	2.5	0.295226725505645	2.5	7.59932739441328e-07	2.5	7.59932739441328e-07	NA	NA	SegRatio=0.3,AbsMeanSigma=0.96,pvalue=1.04747041561344e-06,pvalueTTest=7.59932739441328e-07,
chr9	34649016	34649170	GALT	AMPL3848851345	0.432630187917882	2.5	0.295226725505645	2.5	7.59932739441328e-07	2.5	7.59932739441328e-07	NA	NA	SegRatio=0.3,AbsMeanSigma=0.96,pvalue=1.04747041561344e-06,pvalueTTest=7.59932739441328e-07,
chr9	34649168	34649344	GALT	AMPL1371818357	0.176958546684111	2.5	0.295226725505645	2.5	7.59932739441328e-07	2.5	7.59932739441328e-07	NA	NA	SegRatio=0.3,AbsMeanSigma=0.96,pvalue=1.04747041561344e-06,pvalueTTest=7.59932739441328e-07,
chr9	34649344	34649511	GALT	AMPL3848885846	0.00213083263002917	2.5	0.295226725505645	2.5	7.59932739441328e-07	2.5	7.59932739441328e-07	NA	NA	SegRatio=0.3,AbsMeanSigma=0.96,pvalue=1.04747041561344e-06,pvalueTTest=7.59932739441328e-07,
chr9	34649511	34649646	GALT	AMPL3848895636	0.258150033848634	2.5	0.295226725505645	2.5	7.59932739441328e-07	2.5	7.59932739441328e-07	NA	NA	SegRatio=0.3,AbsMeanSigma=0.96,pvalue=1.04747041561344e-06,pvalueTTest=7.59932739441328e-07,
chr9	34649641	34649818	GALT	AMPL3848812411	0.271041956165792	2.5	0.295226725505645	2.5	7.59932739441328e-07	2.5	7.59932739441328e-07	NA	NA	SegRatio=0.3,AbsMeanSigma=0.96,pvalue=1.04747041561344e-06,pvalueTTest=7.59932739441328e-07,
chr9	34649817	34649982	GALT	AMPL3848835912	0.147793875701829	2.5	0.295226725505645	2.5	7.59932739441328e-07	2.5	7.59932739441328e-07	NA	NA	SegRatio=0.3,AbsMeanSigma=0.96,pvalue=1.04747041561344e-06,pvalueTTest=7.59932739441328e-07,
chr9	34650315	34650399	GALT	AMPL3848889350	0.457361333674584	2.5	0.295226725505645	2.5	7.59932739441328e-07	2.5	7.59932739441328e-07	NA	NA	SegRatio=0.3,AbsMeanSigma=0.96,pvalue=1.04747041561344e-06,pvalueTTest=7.59932739441328e-07,
chr9	34650398	34650478	GALT	AMPL2782134136	0.425659254830825	2.5	0.295226725505645	2.5	7.59932739441328e-07	2.5	7.59932739441328e-07	NA	NA	SegRatio=0.3,AbsMeanSigma=0.96,pvalue=1.04747041561344e-06,pvalueTTest=7.59932739441328e-07,
chr9	34650478	34650595	GALT	AMPL1496755741	0.38545746927356	2.5	0.295226725505645	2.5	7.59932739441328e-07	2.5	7.59932739441328e-07	NA	NA	SegRatio=0.3,AbsMeanSigma=0.96,pvalue=1.04747041561344e-06,pvalueTTest=7.59932739441328e-07,
chr12	103232062	103232227	PAH	AMPL811140534	0.173466145189297	2	-0.000607180670192036	2	0.977703565256373	2	0.977703565256373	NA	NA	SegRatio=0,AbsMeanSigma=0.02,pvalue=0.913648099507399,pvalueTTest=0.913334134141999,
chr12	103232222	103232291	PAH	AMPL811141827	NA	2	-0.000607180670192036	2	0.977703565256373	2	0.977703565256373	NA	NA	SegRatio=0,AbsMeanSigma=0.02,pvalue=0.913648099507399,pvalueTTest=0.913334134141999,
chr12	103232441	103232565	PAH	AMPL3699300740	0.31617374311185	2	-0.000607180670192036	2	0.977703565256373	2	0.977703565256373	NA	NA	SegRatio=0,AbsMeanSigma=0.02,pvalue=0.913648099507399,pvalueTTest=0.913334134141999,
chr12	103232551	103232666	PAH	AMPL1497161003	-0.00444239013498349	2	-0.000607180670192036	2	0.977703565256373	2	0.977703565256373	NA	NA	SegRatio=0,AbsMeanSigma=0.02,pvalue=0.913648099507399,pvalueTTest=0.913334134141999,
chr12	103232661	103232820	PAH	AMPL811143696	0.362208434184423	2	-0.000607180670192036	2	0.977703565256373	2	0.977703565256373	NA	NA	SegRatio=0,AbsMeanSigma=0.02,pvalue=0.913648099507399,pvalueTTest=0.913334134141999,
chr12	103232765	103232895	PAH	AMPL811145968	0.16543763039537	2	-0.000607180670192036	2	0.977703565256373	2	0.977703565256373	NA	NA	SegRatio=0,AbsMeanSigma=0.02,pvalue=0.913648099507399,pvalueTTest=0.913334134141999,
chr12	103232895	103233035	PAH	AMPL659794021	-0.0481510036668375	2	-0.000607180670192036	2	0.977703565256373	2	0.977703565256373	NA	NA	SegRatio=0,AbsMeanSigma=0.02,pvalue=0.913648099507399,pvalueTTest=0.913334134141999,
chr12	103234142	103234318	PAH	AMPL3848753200	0.131587079011434	2	-0.000607180670192036	2	0.977703565256373	2	0.977703565256373	NA	NA	SegRatio=0,AbsMeanSigma=0.02,pvalue=0.913648099507399,pvalueTTest=0.913334134141999,
chr12	103237301	103237409	PAH	AMPL663072267	0.0492985217213547	2	-0.000607180670192036	2	0.977703565256373	2	0.977703565256373	NA	NA	SegRatio=0,AbsMeanSigma=0.02,pvalue=0.913648099507399,pvalueTTest=0.913334134141999,
chr12	103237409	103237584	PAH	AMPL663100272	0.103796494494258	2	-0.000607180670192036	2	0.977703565256373	2	0.977703565256373	NA	NA	SegRatio=0,AbsMeanSigma=0.02,pvalue=0.913648099507399,pvalueTTest=0.913334134141999,
chr12	103237954	103238083	PAH	AMPL868016102	0.100792071894751	2	-0.000607180670192036	2	0.977703565256373	2	0.977703565256373	NA	NA	SegRatio=0,AbsMeanSigma=0.02,pvalue=0.913648099507399,pvalueTTest=0.913334134141999,
chr12	103238083	103238220	PAH	AMPL658783041	-0.183887184130687	2	-0.000607180670192036	2	0.977703565256373	2	0.977703565256373	NA	NA	SegRatio=0,AbsMeanSigma=0.02,pvalue=0.913648099507399,pvalueTTest=0.913334134141999,
chr12	103240620	103240773	PAH	AMPL659377496	-0.457749522144135	2	-0.000607180670192036	2	0.977703565256373	2	0.977703565256373	NA	NA	SegRatio=0,AbsMeanSigma=0.02,pvalue=0.913648099507399,pvalueTTest=0.913334134141999,
chr12	103245412	103245591	PAH	AMPL556370172	-0.138223690626204	2	-0.000607180670192036	2	0.977703565256373	2	0.977703565256373	NA	NA	SegRatio=0,AbsMeanSigma=0.02,pvalue=0.913648099507399,pvalueTTest=0.913334134141999,
chr12	103246570	103246749	PAH	AMPL556350401	-0.329528311080646	2	-0.000607180670192036	2	0.977703565256373	2	0.977703565256373	NA	NA	SegRatio=0,AbsMeanSigma=0.02,pvalue=0.913648099507399,pvalueTTest=0.913334134141999,
chr12	103248833	103248985	PAH	AMPL812248025	0.228206658465656	2	-0.000607180670192036	2	0.977703565256373	2	0.977703565256373	NA	NA	SegRatio=0,AbsMeanSigma=0.02,pvalue=0.913648099507399,pvalueTTest=0.913334134141999,
chr12	103248985	103249122	PAH	AMPL658674329	-0.000607180670192036	2	-0.000607180670192036	2	0.977703565256373	2	0.977703565256373	NA	NA	SegRatio=0,AbsMeanSigma=0.02,pvalue=0.913648099507399,pvalueTTest=0.913334134141999,
chr12	103260314	103260494	PAH	AMPL658804790	-0.229032981524194	2	-0.000607180670192036	2	0.977703565256373	2	0.977703565256373	NA	NA	SegRatio=0,AbsMeanSigma=0.02,pvalue=0.913648099507399,pvalueTTest=0.913334134141999,
chr12	103271164	103271270	PAH	AMPL661534109	-0.110301424876459	2	-0.000607180670192036	2	0.977703565256373	2	0.977703565256373	NA	NA	SegRatio=0,AbsMeanSigma=0.02,pvalue=0.913648099507399,pvalueTTest=0.913334134141999,
chr12	103271270	103271384	PAH	AMPL661570029	NA	2	-0.000607180670192036	2	0.977703565256373	2	0.977703565256373	NA	NA	SegRatio=0,AbsMeanSigma=0.02,pvalue=0.913648099507399,pvalueTTest=0.913334134141999,
chr12	103288475	103288574	PAH	AMPL3699214840	0.268439180600404	2	-0.000607180670192036	2	0.977703565256373	2	0.977703565256373	NA	NA	SegRatio=0,AbsMeanSigma=0.02,pvalue=0.913648099507399,pvalueTTest=0.913334134141999,
chr12	103288574	103288725	PAH	AMPL659619504	0.344518946240916	2	-0.000607180670192036	2	0.977703565256373	2	0.977703565256373	NA	NA	SegRatio=0,AbsMeanSigma=0.02,pvalue=0.913648099507399,pvalueTTest=0.913334134141999,
chr12	103306535	103306705	PAH	AMPL556186951	0.105294453782414	2	-0.000607180670192036	2	0.977703565256373	2	0.977703565256373	NA	NA	SegRatio=0,AbsMeanSigma=0.02,pvalue=0.913648099507399,pvalueTTest=0.913334134141999,
chr12	103310767	103310940	PAH	AMPL663779199	-0.58508275506575	2	-0.000607180670192036	2	0.977703565256373	2	0.977703565256373	NA	NA	SegRatio=0,AbsMeanSigma=0.02,pvalue=0.913648099507399,pvalueTTest=0.913334134141999,
chr12	103310940	103311077	PAH	AMPL812518150	-0.237347478336525	2	-0.000607180670192036	2	0.977703565256373	2	0.977703565256373	NA	NA	SegRatio=0,AbsMeanSigma=0.02,pvalue=0.913648099507399,pvalueTTest=0.913334134141999,
chr12	103311073	103311261	PAH	AMPL812522983	NA	2	-0.000607180670192036	2	0.977703565256373	2	0.977703565256373	NA	NA	SegRatio=0,AbsMeanSigma=0.02,pvalue=0.913648099507399,pvalueTTest=0.913334134141999,
chr12	103311261	103311417	PAH	AMPL811679394	0.330562318349033	2	-0.000607180670192036	2	0.977703565256373	2	0.977703565256373	NA	NA	SegRatio=0,AbsMeanSigma=0.02,pvalue=0.913648099507399,pvalueTTest=0.913334134141999,
