# Supplementary material for: A statistical approach to detection of copy number variations in PCR-enriched targeted sequencing data
Source: BMC Bioinformatics. 2016 Oct 22;17:429. doi: 10.1186/s12859-016-1272-6 (PMC5075217; doi:10.1186/s12859-016-1272-6)
Supplement: Additional file 6 — Archive with ONCOCNV results. Set of files (png plots and txt files) in zip archive that were provided by ONCOCNV after specificity and sensitivity testing. (ZIP 5007 kb) [file 12859_2016_1272_MOESM6_ESM.zip › outputONCOCNV copy 2/IonXpress_010_R_2013_10_17_13_55_39_user_SN2.3.Neonatal.Assay_Lex.1re.run.18.11.13_Auto_user_SN2.3.Neonatal.Assay_Lex.1re.run.18.11.13_26.summary.txt]

gene	chr	start	end	copy.number	p.value	q.values	comments
CFTR	chr7	117119899	117308719	2	0.70570519694203	1	p-value_correction=0.855411551804084
intron	chr7	117229500	117229593	2	0.70570519694203	1	p-value_correction=0.907400268737976
GALT	chr9	34646542	34650595	2.5	1.04747041561344e-06	3.14241124684032e-06	p-value_correction=7.59932739441328e-07
PAH	chr12	103232062	103311417	2	0.913648099507399	1	p-value_correction=0.977703565256373
