# Supplementary material for: A statistical approach to detection of copy number variations in PCR-enriched targeted sequencing data
Source: BMC Bioinformatics. 2016 Oct 22;17:429. doi: 10.1186/s12859-016-1272-6 (PMC5075217; doi:10.1186/s12859-016-1272-6)
Supplement: Additional file 6 — Archive with ONCOCNV results. Set of files (png plots and txt files) in zip archive that were provided by ONCOCNV after specificity and sensitivity testing. (ZIP 5007 kb) [file 12859_2016_1272_MOESM6_ESM.zip › outputONCOCNV copy 2/IonXpress_011_R_2013_10_17_10_21_46_user_SN2.2.Neonatal.Assay.LEx.2run.18.11.13_Auto_user_SN2.2.Neonatal.Assay.LEx.2run.18.11.13_25.profile.txt]

chr	start	end	gene	ID	ratio	predLargeSeg	segMean	predLargeCorrected	pvalRatioCorrected	perGeneEvaluation	pvalRatioGene	predPoint	predPointSusp	comments
chr7	117119899	117120067	CFTR	AMPL1380948435	0.191185805402277	2	-0.00998822421048221	2	0.22104747056394	2	0.22104747056394	NA	NA	SegRatio=-0.01,AbsMeanSigma=0.39,pvalue=0.0011091203386937,pvalueTTest=0.226990600075551,
chr7	117120062	117120193	CFTR	AMPL1380948436	-0.186884167250418	2	-0.00998822421048221	2	0.22104747056394	2	0.22104747056394	NA	NA	SegRatio=-0.01,AbsMeanSigma=0.39,pvalue=0.0011091203386937,pvalueTTest=0.226990600075551,
chr7	117120192	117120274	CFTR	AMPL493118173	0.149065122212301	2	-0.00998822421048221	2	0.22104747056394	2	0.22104747056394	NA	NA	SegRatio=-0.01,AbsMeanSigma=0.39,pvalue=0.0011091203386937,pvalueTTest=0.226990600075551,
chr7	117144240	117144352	CFTR	AMPL1316862546	0.15603808077848	2	-0.00998822421048221	2	0.22104747056394	2	0.22104747056394	NA	NA	SegRatio=-0.01,AbsMeanSigma=0.39,pvalue=0.0011091203386937,pvalueTTest=0.226990600075551,
chr7	117144342	117144420	CFTR	AMPL3662351274	-0.316472687282276	2	-0.00998822421048221	2	0.22104747056394	2	0.22104747056394	NA	NA	SegRatio=-0.01,AbsMeanSigma=0.39,pvalue=0.0011091203386937,pvalueTTest=0.226990600075551,
chr7	117148945	117149124	CFTR	AMPL1090131405	0.0686833608651732	2	-0.00998822421048221	2	0.22104747056394	2	0.22104747056394	NA	NA	SegRatio=-0.01,AbsMeanSigma=0.39,pvalue=0.0011091203386937,pvalueTTest=0.226990600075551,
chr7	117149124	117149294	CFTR	AMPL496812712	0.110040466990728	2	-0.00998822421048221	2	0.22104747056394	2	0.22104747056394	NA	NA	SegRatio=-0.01,AbsMeanSigma=0.39,pvalue=0.0011091203386937,pvalueTTest=0.226990600075551,
chr7	117170900	117171022	CFTR	AMPL469286737	-0.0212448176944	2	-0.00998822421048221	2	0.22104747056394	2	0.22104747056394	NA	NA	SegRatio=-0.01,AbsMeanSigma=0.39,pvalue=0.0011091203386937,pvalueTTest=0.226990600075551,
chr7	117171020	117171189	CFTR	AMPL469324749	-0.0891297963212428	2	-0.00998822421048221	2	0.22104747056394	2	0.22104747056394	NA	NA	SegRatio=-0.01,AbsMeanSigma=0.39,pvalue=0.0011091203386937,pvalueTTest=0.226990600075551,
chr7	117174199	117174365	CFTR	AMPL844200061	NA	2	-0.00998822421048221	2	0.22104747056394	2	0.22104747056394	NA	NA	SegRatio=-0.01,AbsMeanSigma=0.39,pvalue=0.0011091203386937,pvalueTTest=0.226990600075551,
chr7	117174365	117174460	CFTR	AMPL468748906	-0.447641428910935	2	-0.00998822421048221	2	0.22104747056394	2	0.22104747056394	NA	NA	SegRatio=-0.01,AbsMeanSigma=0.39,pvalue=0.0011091203386937,pvalueTTest=0.226990600075551,
chr7	117175183	117175355	CFTR	AMPL467504527	-0.153708948550276	2	-0.00998822421048221	2	0.22104747056394	2	0.22104747056394	NA	NA	SegRatio=-0.01,AbsMeanSigma=0.39,pvalue=0.0011091203386937,pvalueTTest=0.226990600075551,
chr7	117175355	117175523	CFTR	AMPL467561353	-0.238373756177487	2	-0.00998822421048221	2	0.22104747056394	2	0.22104747056394	NA	NA	SegRatio=-0.01,AbsMeanSigma=0.39,pvalue=0.0011091203386937,pvalueTTest=0.226990600075551,
chr7	117176519	117176660	CFTR	AMPL468865894	0.114502746763735	2	-0.00998822421048221	2	0.22104747056394	2	0.22104747056394	NA	NA	SegRatio=-0.01,AbsMeanSigma=0.39,pvalue=0.0011091203386937,pvalueTTest=0.226990600075551,
chr7	117176651	117176786	CFTR	AMPL468874944	-0.223413697430013	2	-0.00998822421048221	2	0.22104747056394	2	0.22104747056394	NA	NA	SegRatio=-0.01,AbsMeanSigma=0.39,pvalue=0.0011091203386937,pvalueTTest=0.226990600075551,
chr7	117180175	117180248	CFTR	AMPL556296474	0.0545245238575228	2	-0.00998822421048221	2	0.22104747056394	2	0.22104747056394	NA	NA	SegRatio=-0.01,AbsMeanSigma=0.39,pvalue=0.0011091203386937,pvalueTTest=0.226990600075551,
chr7	117180248	117180361	CFTR	AMPL3662363979	0.475312357845372	2	-0.00998822421048221	2	0.22104747056394	2	0.22104747056394	NA	NA	SegRatio=-0.01,AbsMeanSigma=0.39,pvalue=0.0011091203386937,pvalueTTest=0.226990600075551,
chr7	117180361	117180458	CFTR	AMPL468184487	-0.428528098156453	2	-0.00998822421048221	2	0.22104747056394	2	0.22104747056394	NA	NA	SegRatio=-0.01,AbsMeanSigma=0.39,pvalue=0.0011091203386937,pvalueTTest=0.226990600075551,
chr7	117182013	117182127	CFTR	AMPL3755398942	-0.356673374075334	2	-0.00998822421048221	2	0.22104747056394	2	0.22104747056394	NA	NA	SegRatio=-0.01,AbsMeanSigma=0.39,pvalue=0.0011091203386937,pvalueTTest=0.226990600075551,
chr7	117182127	117182221	CFTR	AMPL3713721021	-0.223427404188625	2	-0.00998822421048221	2	0.22104747056394	2	0.22104747056394	NA	NA	SegRatio=-0.01,AbsMeanSigma=0.39,pvalue=0.0011091203386937,pvalueTTest=0.226990600075551,
chr7	117188605	117188778	CFTR	AMPL3849093081	0.426246080626458	2	-0.00998822421048221	2	0.22104747056394	2	0.22104747056394	q-value=1.02953565070862e-90, copies=3	NA	SegRatio=-0.01,AbsMeanSigma=0.39,pvalue=0.0011091203386937,pvalueTTest=0.226990600075551,
chr7	117188898	117189021	CFTR	AMPL477617595	0.345681949881481	2	-0.00998822421048221	2	0.22104747056394	2	0.22104747056394	NA	NA	SegRatio=-0.01,AbsMeanSigma=0.39,pvalue=0.0011091203386937,pvalueTTest=0.226990600075551,
chr7	117189018	117189174	CFTR	AMPL1758041121	0.535635055299425	2	-0.00998822421048221	2	0.22104747056394	2	0.22104747056394	NA	NA	SegRatio=-0.01,AbsMeanSigma=0.39,pvalue=0.0011091203386937,pvalueTTest=0.226990600075551,
chr7	117199494	117199585	CFTR	AMPL3662352593	0.279721852878827	2	-0.00998822421048221	2	0.22104747056394	2	0.22104747056394	NA	NA	SegRatio=-0.01,AbsMeanSigma=0.39,pvalue=0.0011091203386937,pvalueTTest=0.226990600075551,
chr7	117199585	117199733	CFTR	AMPL712350278	0.406612137495723	2	-0.00998822421048221	2	0.22104747056394	2	0.22104747056394	NA	NA	SegRatio=-0.01,AbsMeanSigma=0.39,pvalue=0.0011091203386937,pvalueTTest=0.226990600075551,
chr7	117227745	117227913	CFTR	AMPL3687801190	-0.341227495533067	2	-0.00998822421048221	2	0.22104747056394	2	0.22104747056394	NA	NA	SegRatio=-0.01,AbsMeanSigma=0.39,pvalue=0.0011091203386937,pvalueTTest=0.226990600075551,
chr7	117229500	117229593	intron	AMPL4119989318	-0.7213927477485	2	-0.00998822421048221	2	0.534489678279793	2	0.534489678279793	NA	NA	SegRatio=-0.01,AbsMeanSigma=0.39,pvalue=0.0011091203386937,pvalueTTest=0.226990600075551,
chr7	117230377	117230543	CFTR	AMPL468091028	0.410722740969111	2	-0.00998822421048221	2	0.22104747056394	2	0.22104747056394	NA	NA	SegRatio=-0.01,AbsMeanSigma=0.39,pvalue=0.0011091203386937,pvalueTTest=0.226990600075551,
chr7	117231824	117231993	CFTR	AMPL474961767	NA	2	-0.00998822421048221	2	0.22104747056394	2	0.22104747056394	NA	NA	SegRatio=-0.01,AbsMeanSigma=0.39,pvalue=0.0011091203386937,pvalueTTest=0.226990600075551,
chr7	117232001	117232109	CFTR	AMPL3662358230	-0.0150142551398513	2	-0.00998822421048221	2	0.22104747056394	2	0.22104747056394	NA	NA	SegRatio=-0.01,AbsMeanSigma=0.39,pvalue=0.0011091203386937,pvalueTTest=0.226990600075551,
chr7	117232109	117232280	CFTR	AMPL468866489	0.0596566231141343	2	-0.00998822421048221	2	0.22104747056394	2	0.22104747056394	NA	NA	SegRatio=-0.01,AbsMeanSigma=0.39,pvalue=0.0011091203386937,pvalueTTest=0.226990600075551,
chr7	117232270	117232434	CFTR	AMPL468922661	-0.398473504430542	2	-0.00998822421048221	2	0.22104747056394	2	0.22104747056394	NA	NA	SegRatio=-0.01,AbsMeanSigma=0.39,pvalue=0.0011091203386937,pvalueTTest=0.226990600075551,
chr7	117232434	117232539	CFTR	AMPL3662384424	0.618641588772997	2	-0.00998822421048221	2	0.22104747056394	2	0.22104747056394	NA	NA	SegRatio=-0.01,AbsMeanSigma=0.39,pvalue=0.0011091203386937,pvalueTTest=0.226990600075551,
chr7	117232539	117232720	CFTR	AMPL1488881666	0.201082605696421	2	-0.00998822421048221	2	0.22104747056394	2	0.22104747056394	NA	NA	SegRatio=-0.01,AbsMeanSigma=0.39,pvalue=0.0011091203386937,pvalueTTest=0.226990600075551,
chr7	117234940	117235038	CFTR	AMPL3533204248	0.0584422378901713	2	-0.00998822421048221	2	0.22104747056394	2	0.22104747056394	NA	NA	SegRatio=-0.01,AbsMeanSigma=0.39,pvalue=0.0011091203386937,pvalueTTest=0.226990600075551,
chr7	117235038	117235148	CFTR	AMPL3539368019	0.0616710443676716	2	-0.00998822421048221	2	0.22104747056394	2	0.22104747056394	NA	NA	SegRatio=-0.01,AbsMeanSigma=0.39,pvalue=0.0011091203386937,pvalueTTest=0.226990600075551,
chr7	117242832	117243009	CFTR	AMPL468425396	-0.104775675584254	2	-0.00998822421048221	2	0.22104747056394	2	0.22104747056394	NA	NA	SegRatio=-0.01,AbsMeanSigma=0.39,pvalue=0.0011091203386937,pvalueTTest=0.226990600075551,
chr7	117243561	117243680	CFTR	AMPL1314131500	-0.13905813260753	2	-0.00998822421048221	2	0.22104747056394	2	0.22104747056394	NA	NA	SegRatio=-0.01,AbsMeanSigma=0.39,pvalue=0.0011091203386937,pvalueTTest=0.226990600075551,
chr7	117243680	117243850	CFTR	AMPL1350926834	-0.0328778775550319	2	-0.00998822421048221	2	0.22104747056394	2	0.22104747056394	NA	NA	SegRatio=-0.01,AbsMeanSigma=0.39,pvalue=0.0011091203386937,pvalueTTest=0.226990600075551,
chr7	117246626	117246753	CFTR	AMPL467500449	0.0241537566557856	2	-0.00998822421048221	2	0.22104747056394	2	0.22104747056394	NA	NA	SegRatio=-0.01,AbsMeanSigma=0.39,pvalue=0.0011091203386937,pvalueTTest=0.226990600075551,
chr7	117246740	117246889	CFTR	AMPL1317650819	-0.126794814679938	2	-0.00998822421048221	2	0.22104747056394	2	0.22104747056394	NA	NA	SegRatio=-0.01,AbsMeanSigma=0.39,pvalue=0.0011091203386937,pvalueTTest=0.226990600075551,
chr7	117250552	117250723	CFTR	AMPL467096662	-0.333331217628238	2	-0.00998822421048221	2	0.22104747056394	2	0.22104747056394	NA	NA	SegRatio=-0.01,AbsMeanSigma=0.39,pvalue=0.0011091203386937,pvalueTTest=0.226990600075551,
chr7	117251505	117251662	CFTR	AMPL1489275007	0.203797216845202	2	-0.00998822421048221	2	0.22104747056394	2	0.22104747056394	NA	NA	SegRatio=-0.01,AbsMeanSigma=0.39,pvalue=0.0011091203386937,pvalueTTest=0.226990600075551,
chr7	117251662	117251813	CFTR	AMPL1489330457	0.114907526812659	2	-0.00998822421048221	2	0.22104747056394	2	0.22104747056394	NA	NA	SegRatio=-0.01,AbsMeanSigma=0.39,pvalue=0.0011091203386937,pvalueTTest=0.226990600075551,
chr7	117251782	117251855	CFTR	AMPL1524050819	-0.0164804345625694	2	-0.00998822421048221	2	0.22104747056394	2	0.22104747056394	NA	NA	SegRatio=-0.01,AbsMeanSigma=0.39,pvalue=0.0011091203386937,pvalueTTest=0.226990600075551,
chr7	117254598	117254679	CFTR	AMPL3608012462	-0.184019541399061	2	-0.00998822421048221	2	0.22104747056394	2	0.22104747056394	NA	NA	SegRatio=-0.01,AbsMeanSigma=0.39,pvalue=0.0011091203386937,pvalueTTest=0.226990600075551,
chr7	117254674	117254747	CFTR	AMPL3662363743	0.126461270224365	2	-0.00998822421048221	2	0.22104747056394	2	0.22104747056394	NA	NA	SegRatio=-0.01,AbsMeanSigma=0.39,pvalue=0.0011091203386937,pvalueTTest=0.226990600075551,
chr7	117267462	117267600	CFTR	AMPL468021362	-0.245903966060101	2	-0.00998822421048221	2	0.22104747056394	2	0.22104747056394	NA	NA	SegRatio=-0.01,AbsMeanSigma=0.39,pvalue=0.0011091203386937,pvalueTTest=0.226990600075551,
chr7	117267600	117267684	CFTR	AMPL468048766	-0.0862805684073091	2	-0.00998822421048221	2	0.22104747056394	2	0.22104747056394	NA	NA	SegRatio=-0.01,AbsMeanSigma=0.39,pvalue=0.0011091203386937,pvalueTTest=0.226990600075551,
chr7	117267684	117267830	CFTR	AMPL1350926836	0.141710199418724	2	-0.00998822421048221	2	0.22104747056394	2	0.22104747056394	NA	NA	SegRatio=-0.01,AbsMeanSigma=0.39,pvalue=0.0011091203386937,pvalueTTest=0.226990600075551,
chr7	117279953	117280114	CFTR	AMPL612960517	-0.0406675857020112	2	-0.00998822421048221	2	0.22104747056394	2	0.22104747056394	NA	NA	SegRatio=-0.01,AbsMeanSigma=0.39,pvalue=0.0011091203386937,pvalueTTest=0.226990600075551,
chr7	117282452	117282593	CFTR	AMPL3687804467	0.139505635609582	2	-0.00998822421048221	2	0.22104747056394	2	0.22104747056394	NA	NA	SegRatio=-0.01,AbsMeanSigma=0.39,pvalue=0.0011091203386937,pvalueTTest=0.226990600075551,
chr7	117282593	117282768	CFTR	AMPL469390256	0.115454852834141	2	-0.00998822421048221	2	0.22104747056394	2	0.22104747056394	NA	NA	SegRatio=-0.01,AbsMeanSigma=0.39,pvalue=0.0011091203386937,pvalueTTest=0.226990600075551,
chr7	117292788	117292952	CFTR	AMPL469294494	-0.0334810437485907	2	-0.00998822421048221	2	0.22104747056394	2	0.22104747056394	NA	NA	SegRatio=-0.01,AbsMeanSigma=0.39,pvalue=0.0011091203386937,pvalueTTest=0.226990600075551,
chr7	117292952	117293126	CFTR	AMPL476533235	-0.105041933664224	2	-0.00998822421048221	2	0.22104747056394	2	0.22104747056394	NA	NA	SegRatio=-0.01,AbsMeanSigma=0.39,pvalue=0.0011091203386937,pvalueTTest=0.226990600075551,
chr7	117304588	117304761	CFTR	AMPL1350926835	0.765762660087444	2	-0.00998822421048221	2	0.22104747056394	2	0.22104747056394	NA	NA	SegRatio=-0.01,AbsMeanSigma=0.39,pvalue=0.0011091203386937,pvalueTTest=0.226990600075551,
chr7	117304761	117304927	CFTR	AMPL469937071	0.226239824434038	2	-0.00998822421048221	2	0.22104747056394	2	0.22104747056394	NA	NA	SegRatio=-0.01,AbsMeanSigma=0.39,pvalue=0.0011091203386937,pvalueTTest=0.226990600075551,
chr7	117305494	117305594	CFTR	AMPL647810578	-0.0501661430456296	2	-0.00998822421048221	2	0.22104747056394	2	0.22104747056394	NA	NA	SegRatio=-0.01,AbsMeanSigma=0.39,pvalue=0.0011091203386937,pvalueTTest=0.226990600075551,
chr7	117305594	117305680	CFTR	AMPL3687791484	0.0764773698166447	2	-0.00998822421048221	2	0.22104747056394	2	0.22104747056394	NA	NA	SegRatio=-0.01,AbsMeanSigma=0.39,pvalue=0.0011091203386937,pvalueTTest=0.226990600075551,
chr7	117306844	117307010	CFTR	AMPL1091210890	0.322338668182383	2	-0.00998822421048221	2	0.22104747056394	2	0.22104747056394	NA	NA	SegRatio=-0.01,AbsMeanSigma=0.39,pvalue=0.0011091203386937,pvalueTTest=0.226990600075551,
chr7	117307008	117307185	CFTR	AMPL3848836362	0.204065708641263	2	-0.00998822421048221	2	0.22104747056394	2	0.22104747056394	NA	NA	SegRatio=-0.01,AbsMeanSigma=0.39,pvalue=0.0011091203386937,pvalueTTest=0.226990600075551,
chr7	117307183	117307354	CFTR	AMPL3848864558	-0.0593063364643132	2	-0.00998822421048221	2	0.22104747056394	2	0.22104747056394	NA	NA	SegRatio=-0.01,AbsMeanSigma=0.39,pvalue=0.0011091203386937,pvalueTTest=0.226990600075551,
chr7	117307353	117307519	CFTR	AMPL497774927	0.0630294530773868	2	-0.00998822421048221	2	0.22104747056394	2	0.22104747056394	NA	NA	SegRatio=-0.01,AbsMeanSigma=0.39,pvalue=0.0011091203386937,pvalueTTest=0.226990600075551,
chr7	117307518	117307668	CFTR	AMPL3848886907	-0.0769713077762996	2	-0.00998822421048221	2	0.22104747056394	2	0.22104747056394	NA	NA	SegRatio=-0.01,AbsMeanSigma=0.39,pvalue=0.0011091203386937,pvalueTTest=0.226990600075551,
chr7	117307666	117307801	CFTR	AMPL492300506	0.302498356863179	2	-0.00998822421048221	2	0.22104747056394	2	0.22104747056394	NA	NA	SegRatio=-0.01,AbsMeanSigma=0.39,pvalue=0.0011091203386937,pvalueTTest=0.226990600075551,
chr7	117307801	117307960	CFTR	AMPL3848900251	-0.183875694778487	2	-0.00998822421048221	2	0.22104747056394	2	0.22104747056394	NA	NA	SegRatio=-0.01,AbsMeanSigma=0.39,pvalue=0.0011091203386937,pvalueTTest=0.226990600075551,
chr7	117307960	117308127	CFTR	AMPL3848829546	-0.00998822421048221	2	-0.00998822421048221	2	0.22104747056394	2	0.22104747056394	NA	NA	SegRatio=-0.01,AbsMeanSigma=0.39,pvalue=0.0011091203386937,pvalueTTest=0.226990600075551,
chr7	117308127	117308217	CFTR	AMPL1486309394	0.493678246730345	2	-0.00998822421048221	2	0.22104747056394	2	0.22104747056394	NA	NA	SegRatio=-0.01,AbsMeanSigma=0.39,pvalue=0.0011091203386937,pvalueTTest=0.226990600075551,
chr7	117308443	117308519	CFTR	AMPL1380948432	-0.135697929097042	2	-0.00998822421048221	2	0.22104747056394	2	0.22104747056394	NA	NA	SegRatio=-0.01,AbsMeanSigma=0.39,pvalue=0.0011091203386937,pvalueTTest=0.226990600075551,
chr7	117308502	117308594	CFTR	AMPL3848851241	NA	2	-0.00998822421048221	2	0.22104747056394	2	0.22104747056394	NA	NA	SegRatio=-0.01,AbsMeanSigma=0.39,pvalue=0.0011091203386937,pvalueTTest=0.226990600075551,
chr7	117308594	117308719	CFTR	AMPL3848859657	-0.177672075361363	2	-0.00998822421048221	2	0.22104747056394	2	0.22104747056394	NA	NA	SegRatio=-0.01,AbsMeanSigma=0.39,pvalue=0.0011091203386937,pvalueTTest=0.226990600075551,
chr9	34646542	34646714	GALT	AMPL712468205	NA	2	-0.00585800159853451	2	0.838005079102628	2	0.838005079102628	NA	NA	SegRatio=-0.01,AbsMeanSigma=0.04,pvalue=0.854503024898222,pvalueTTest=0.838005079102628,
chr9	34646713	34646892	GALT	AMPL807033687	0.561845048381628	2	-0.00585800159853451	2	0.838005079102628	2	0.838005079102628	NA	NA	SegRatio=-0.01,AbsMeanSigma=0.04,pvalue=0.854503024898222,pvalueTTest=0.838005079102628,
chr9	34646880	34647060	GALT	AMPL807051270	-0.0705903465564594	2	-0.00585800159853451	2	0.838005079102628	2	0.838005079102628	NA	NA	SegRatio=-0.01,AbsMeanSigma=0.04,pvalue=0.854503024898222,pvalueTTest=0.838005079102628,
chr9	34647058	34647205	GALT	AMPL623733836	-0.277803584191089	2	-0.00585800159853451	2	0.838005079102628	2	0.838005079102628	NA	NA	SegRatio=-0.01,AbsMeanSigma=0.04,pvalue=0.854503024898222,pvalueTTest=0.838005079102628,
chr9	34647198	34647344	GALT	AMPL3848826648	-0.19505586820375	2	-0.00585800159853451	2	0.838005079102628	2	0.838005079102628	NA	NA	SegRatio=-0.01,AbsMeanSigma=0.04,pvalue=0.854503024898222,pvalueTTest=0.838005079102628,
chr9	34647344	34647522	GALT	AMPL3848835399	-0.00771775184182875	2	-0.00585800159853451	2	0.838005079102628	2	0.838005079102628	NA	NA	SegRatio=-0.01,AbsMeanSigma=0.04,pvalue=0.854503024898222,pvalueTTest=0.838005079102628,
chr9	34647522	34647639	GALT	AMPL1496130655	0.184235222944365	2	-0.00585800159853451	2	0.838005079102628	2	0.838005079102628	NA	NA	SegRatio=-0.01,AbsMeanSigma=0.04,pvalue=0.854503024898222,pvalueTTest=0.838005079102628,
chr9	34647639	34647726	GALT	AMPL868171912	0.160674712143676	2	-0.00585800159853451	2	0.838005079102628	2	0.838005079102628	NA	NA	SegRatio=-0.01,AbsMeanSigma=0.04,pvalue=0.854503024898222,pvalueTTest=0.838005079102628,
chr9	34647726	34647898	GALT	AMPL556199792	0.0996993217407708	2	-0.00585800159853451	2	0.838005079102628	2	0.838005079102628	NA	NA	SegRatio=-0.01,AbsMeanSigma=0.04,pvalue=0.854503024898222,pvalueTTest=0.838005079102628,
chr9	34647893	34648071	GALT	AMPL3848847770	0.0341148544718779	2	-0.00585800159853451	2	0.838005079102628	2	0.838005079102628	NA	NA	SegRatio=-0.01,AbsMeanSigma=0.04,pvalue=0.854503024898222,pvalueTTest=0.838005079102628,
chr9	34648069	34648240	GALT	AMPL556343103	-0.00875780264937502	2	-0.00585800159853451	2	0.838005079102628	2	0.838005079102628	NA	NA	SegRatio=-0.01,AbsMeanSigma=0.04,pvalue=0.854503024898222,pvalueTTest=0.838005079102628,
chr9	34648240	34648341	GALT	AMPL623737664	0.0287207086293625	2	-0.00585800159853451	2	0.838005079102628	2	0.838005079102628	NA	NA	SegRatio=-0.01,AbsMeanSigma=0.04,pvalue=0.854503024898222,pvalueTTest=0.838005079102628,
chr9	34648336	34648497	GALT	AMPL623762017	-0.402521453959166	2	-0.00585800159853451	2	0.838005079102628	2	0.838005079102628	NA	NA	SegRatio=-0.01,AbsMeanSigma=0.04,pvalue=0.854503024898222,pvalueTTest=0.838005079102628,
chr9	34648510	34648681	GALT	AMPL3848901604	-0.190403970209445	2	-0.00585800159853451	2	0.838005079102628	2	0.838005079102628	NA	NA	SegRatio=-0.01,AbsMeanSigma=0.04,pvalue=0.854503024898222,pvalueTTest=0.838005079102628,
chr9	34648690	34648810	GALT	AMPL3848818879	0.0349923741999218	2	-0.00585800159853451	2	0.838005079102628	2	0.838005079102628	NA	NA	SegRatio=-0.01,AbsMeanSigma=0.04,pvalue=0.854503024898222,pvalueTTest=0.838005079102628,
chr9	34648807	34648943	GALT	AMPL623750282	0.321168837144156	2	-0.00585800159853451	2	0.838005079102628	2	0.838005079102628	NA	NA	SegRatio=-0.01,AbsMeanSigma=0.04,pvalue=0.854503024898222,pvalueTTest=0.838005079102628,
chr9	34648939	34649017	GALT	AMPL3848843653	0.182606177390999	2	-0.00585800159853451	2	0.838005079102628	2	0.838005079102628	NA	NA	SegRatio=-0.01,AbsMeanSigma=0.04,pvalue=0.854503024898222,pvalueTTest=0.838005079102628,
chr9	34649016	34649170	GALT	AMPL3848851345	0.083391918532795	2	-0.00585800159853451	2	0.838005079102628	2	0.838005079102628	NA	NA	SegRatio=-0.01,AbsMeanSigma=0.04,pvalue=0.854503024898222,pvalueTTest=0.838005079102628,
chr9	34649168	34649344	GALT	AMPL1371818357	-0.13539677832892	2	-0.00585800159853451	2	0.838005079102628	2	0.838005079102628	NA	NA	SegRatio=-0.01,AbsMeanSigma=0.04,pvalue=0.854503024898222,pvalueTTest=0.838005079102628,
chr9	34649344	34649511	GALT	AMPL3848885846	-0.0802990636243112	2	-0.00585800159853451	2	0.838005079102628	2	0.838005079102628	NA	NA	SegRatio=-0.01,AbsMeanSigma=0.04,pvalue=0.854503024898222,pvalueTTest=0.838005079102628,
chr9	34649511	34649646	GALT	AMPL3848895636	-0.00585800159853451	2	-0.00585800159853451	2	0.838005079102628	2	0.838005079102628	NA	NA	SegRatio=-0.01,AbsMeanSigma=0.04,pvalue=0.854503024898222,pvalueTTest=0.838005079102628,
chr9	34649641	34649818	GALT	AMPL3848812411	-0.158881723184006	2	-0.00585800159853451	2	0.838005079102628	2	0.838005079102628	NA	NA	SegRatio=-0.01,AbsMeanSigma=0.04,pvalue=0.854503024898222,pvalueTTest=0.838005079102628,
chr9	34649817	34649982	GALT	AMPL3848835912	-0.243336793296832	2	-0.00585800159853451	2	0.838005079102628	2	0.838005079102628	NA	NA	SegRatio=-0.01,AbsMeanSigma=0.04,pvalue=0.854503024898222,pvalueTTest=0.838005079102628,
chr9	34650315	34650399	GALT	AMPL3848889350	0.368005862248548	2	-0.00585800159853451	2	0.838005079102628	2	0.838005079102628	NA	NA	SegRatio=-0.01,AbsMeanSigma=0.04,pvalue=0.854503024898222,pvalueTTest=0.838005079102628,
chr9	34650398	34650478	GALT	AMPL2782134136	0.053859854164046	2	-0.00585800159853451	2	0.838005079102628	2	0.838005079102628	NA	NA	SegRatio=-0.01,AbsMeanSigma=0.04,pvalue=0.854503024898222,pvalueTTest=0.838005079102628,
chr9	34650478	34650595	GALT	AMPL1496755741	-0.240970234241217	2	-0.00585800159853451	2	0.838005079102628	2	0.838005079102628	NA	NA	SegRatio=-0.01,AbsMeanSigma=0.04,pvalue=0.854503024898222,pvalueTTest=0.838005079102628,
chr12	103232062	103232227	PAH	AMPL811140534	-0.0290678698601116	2	0.0989760929512501	2	0.460746857332081	2.5	0.00404679358810535	NA	NA	SegRatio=0.1,AbsMeanSigma=0.46,pvalue=0.0175915917024861,pvalueTTest=0.00453754649999361,
chr12	103232222	103232291	PAH	AMPL811141827	NA	2	0.0989760929512501	2	0.460746857332081	2.5	0.00404679358810535	NA	NA	SegRatio=0.1,AbsMeanSigma=0.46,pvalue=0.0175915917024861,pvalueTTest=0.00453754649999361,
chr12	103232441	103232565	PAH	AMPL3699300740	0.172451750764217	2	0.0989760929512501	2	0.460746857332081	2.5	0.00404679358810535	NA	NA	SegRatio=0.1,AbsMeanSigma=0.46,pvalue=0.0175915917024861,pvalueTTest=0.00453754649999361,
chr12	103232551	103232666	PAH	AMPL1497161003	-0.0522133321360901	2	0.0989760929512501	2	0.460746857332081	2.5	0.00404679358810535	NA	NA	SegRatio=0.1,AbsMeanSigma=0.46,pvalue=0.0175915917024861,pvalueTTest=0.00453754649999361,
chr12	103232661	103232820	PAH	AMPL811143696	0.36979227984376	2	0.0989760929512501	2	0.460746857332081	2.5	0.00404679358810535	NA	NA	SegRatio=0.1,AbsMeanSigma=0.46,pvalue=0.0175915917024861,pvalueTTest=0.00453754649999361,
chr12	103232765	103232895	PAH	AMPL811145968	0.147766462608857	2	0.0989760929512501	2	0.460746857332081	2.5	0.00404679358810535	NA	NA	SegRatio=0.1,AbsMeanSigma=0.46,pvalue=0.0175915917024861,pvalueTTest=0.00453754649999361,
chr12	103232895	103233035	PAH	AMPL659794021	-0.0412396603876935	2	0.0989760929512501	2	0.460746857332081	2.5	0.00404679358810535	NA	NA	SegRatio=0.1,AbsMeanSigma=0.46,pvalue=0.0175915917024861,pvalueTTest=0.00453754649999361,
chr12	103234142	103234318	PAH	AMPL3848753200	0.107430705881814	2	0.0989760929512501	2	0.460746857332081	2.5	0.00404679358810535	NA	NA	SegRatio=0.1,AbsMeanSigma=0.46,pvalue=0.0175915917024861,pvalueTTest=0.00453754649999361,
chr12	103237301	103237409	PAH	AMPL663072267	0.344660160619772	2	0.0989760929512501	2	0.460746857332081	2.5	0.00404679358810535	NA	NA	SegRatio=0.1,AbsMeanSigma=0.46,pvalue=0.0175915917024861,pvalueTTest=0.00453754649999361,
chr12	103237409	103237584	PAH	AMPL663100272	0.30463530340812	2	0.0989760929512501	2	0.460746857332081	2.5	0.00404679358810535	NA	NA	SegRatio=0.1,AbsMeanSigma=0.46,pvalue=0.0175915917024861,pvalueTTest=0.00453754649999361,
chr12	103237954	103238083	PAH	AMPL868016102	0.376249501213139	2	0.0989760929512501	2	0.460746857332081	2.5	0.00404679358810535	NA	NA	SegRatio=0.1,AbsMeanSigma=0.46,pvalue=0.0175915917024861,pvalueTTest=0.00453754649999361,
chr12	103238083	103238220	PAH	AMPL658783041	-0.0703210832372983	2	0.0989760929512501	2	0.460746857332081	2.5	0.00404679358810535	NA	NA	SegRatio=0.1,AbsMeanSigma=0.46,pvalue=0.0175915917024861,pvalueTTest=0.00453754649999361,
chr12	103240620	103240773	PAH	AMPL659377496	-0.142033377142097	2	0.0989760929512501	2	0.460746857332081	2.5	0.00404679358810535	NA	NA	SegRatio=0.1,AbsMeanSigma=0.46,pvalue=0.0175915917024861,pvalueTTest=0.00453754649999361,
chr12	103245412	103245591	PAH	AMPL556370172	0.0989760929512501	2	0.0989760929512501	2	0.460746857332081	2.5	0.00404679358810535	NA	NA	SegRatio=0.1,AbsMeanSigma=0.46,pvalue=0.0175915917024861,pvalueTTest=0.00453754649999361,
chr12	103246570	103246749	PAH	AMPL556350401	0.121954104163813	2	0.0989760929512501	2	0.460746857332081	2.5	0.00404679358810535	NA	NA	SegRatio=0.1,AbsMeanSigma=0.46,pvalue=0.0175915917024861,pvalueTTest=0.00453754649999361,
chr12	103248833	103248985	PAH	AMPL812248025	0.549856104338381	2	0.0989760929512501	2	0.460746857332081	2.5	0.00404679358810535	NA	NA	SegRatio=0.1,AbsMeanSigma=0.46,pvalue=0.0175915917024861,pvalueTTest=0.00453754649999361,
chr12	103248985	103249122	PAH	AMPL658674329	0.0944421351156221	2	0.0989760929512501	2	0.460746857332081	2.5	0.00404679358810535	NA	NA	SegRatio=0.1,AbsMeanSigma=0.46,pvalue=0.0175915917024861,pvalueTTest=0.00453754649999361,
chr12	103260314	103260494	PAH	AMPL658804790	-0.178364178501811	2	0.0989760929512501	2	0.460746857332081	2.5	0.00404679358810535	NA	NA	SegRatio=0.1,AbsMeanSigma=0.46,pvalue=0.0175915917024861,pvalueTTest=0.00453754649999361,
chr12	103271164	103271270	PAH	AMPL661534109	-0.0210390905670074	2	0.0989760929512501	2	0.460746857332081	2.5	0.00404679358810535	NA	NA	SegRatio=0.1,AbsMeanSigma=0.46,pvalue=0.0175915917024861,pvalueTTest=0.00453754649999361,
chr12	103271270	103271384	PAH	AMPL661570029	NA	2	0.0989760929512501	2	0.460746857332081	2.5	0.00404679358810535	NA	NA	SegRatio=0.1,AbsMeanSigma=0.46,pvalue=0.0175915917024861,pvalueTTest=0.00453754649999361,
chr12	103288475	103288574	PAH	AMPL3699214840	0.233648638930165	2	0.0989760929512501	2	0.460746857332081	2.5	0.00404679358810535	NA	NA	SegRatio=0.1,AbsMeanSigma=0.46,pvalue=0.0175915917024861,pvalueTTest=0.00453754649999361,
chr12	103288574	103288725	PAH	AMPL659619504	0.330664023081253	2	0.0989760929512501	2	0.460746857332081	2.5	0.00404679358810535	NA	NA	SegRatio=0.1,AbsMeanSigma=0.46,pvalue=0.0175915917024861,pvalueTTest=0.00453754649999361,
chr12	103306535	103306705	PAH	AMPL556186951	-0.19430036966445	2	0.0989760929512501	2	0.460746857332081	2.5	0.00404679358810535	NA	NA	SegRatio=0.1,AbsMeanSigma=0.46,pvalue=0.0175915917024861,pvalueTTest=0.00453754649999361,
chr12	103310767	103310940	PAH	AMPL663779199	0.290501970121968	2	0.0989760929512501	2	0.460746857332081	2.5	0.00404679358810535	NA	NA	SegRatio=0.1,AbsMeanSigma=0.46,pvalue=0.0175915917024861,pvalueTTest=0.00453754649999361,
chr12	103310940	103311077	PAH	AMPL812518150	0.0572817244588493	2	0.0989760929512501	2	0.460746857332081	2.5	0.00404679358810535	NA	NA	SegRatio=0.1,AbsMeanSigma=0.46,pvalue=0.0175915917024861,pvalueTTest=0.00453754649999361,
chr12	103311073	103311261	PAH	AMPL812522983	NA	2	0.0989760929512501	2	0.460746857332081	2.5	0.00404679358810535	NA	NA	SegRatio=0.1,AbsMeanSigma=0.46,pvalue=0.0175915917024861,pvalueTTest=0.00453754649999361,
chr12	103311261	103311417	PAH	AMPL811679394	0.211428465665011	2	0.0989760929512501	2	0.460746857332081	2.5	0.00404679358810535	NA	NA	SegRatio=0.1,AbsMeanSigma=0.46,pvalue=0.0175915917024861,pvalueTTest=0.00453754649999361,
