# Supplementary material for: A statistical approach to detection of copy number variations in PCR-enriched targeted sequencing data
Source: BMC Bioinformatics. 2016 Oct 22;17:429. doi: 10.1186/s12859-016-1272-6 (PMC5075217; doi:10.1186/s12859-016-1272-6)
Supplement: Additional file 6 — Archive with ONCOCNV results. Set of files (png plots and txt files) in zip archive that were provided by ONCOCNV after specificity and sensitivity testing. (ZIP 5007 kb) [file 12859_2016_1272_MOESM6_ESM.zip › outputONCOCNV copy 2/IonXpress_011_R_2013_10_17_10_21_46_user_SN2.2.Neonatal.Assay.LEx.2run.18.11.13_Auto_user_SN2.2.Neonatal.Assay.LEx.2run.18.11.13_25.summary.txt]

gene	chr	start	end	copy.number	p.value	q.values	comments
CFTR	chr7	117119899	117308719	2	0.226990600075551	0.453981200151102	p-value_correction=0.22104747056394
intron	chr7	117229500	117229593	2	0.226990600075551	0.453981200151102	p-value_correction=0.534489678279793
GALT	chr9	34646542	34650595	2	0.854503024898222	0.854503024898222	p-value_correction=0.838005079102628
PAH	chr12	103232062	103311417	2	0.0175915917024861	0.0527747751074583	p-value_correction=0.460746857332081
