# Supplementary material for: A statistical approach to detection of copy number variations in PCR-enriched targeted sequencing data
Source: BMC Bioinformatics. 2016 Oct 22;17:429. doi: 10.1186/s12859-016-1272-6 (PMC5075217; doi:10.1186/s12859-016-1272-6)
Supplement: Additional file 6 — Archive with ONCOCNV results. Set of files (png plots and txt files) in zip archive that were provided by ONCOCNV after specificity and sensitivity testing. (ZIP 5007 kb) [file 12859_2016_1272_MOESM6_ESM.zip › outputONCOCNV copy 2/IonXpress_011_R_2013_10_17_13_55_39_user_SN2.3.Neonatal.Assay_Lex.1re.run.18.11.13_Auto_user_SN2.3.Neonatal.Assay_Lex.1re.run.18.11.13_26.profile.txt]

chr	start	end	gene	ID	ratio	predLargeSeg	segMean	predLargeCorrected	pvalRatioCorrected	perGeneEvaluation	pvalRatioGene	predPoint	predPointSusp	comments
chr7	117119899	117120067	CFTR	AMPL1380948435	-0.590359516485751	2	-0.737179889312733	2	0.445124306456909	2	0.445124306456909	NA	NA	SegRatio=-0.74,AbsMeanSigma=2,pvalue=0.000543121558158029,pvalueTTest=0.0440236375508001,Adjusted:byPvalueTTestRatio;
chr7	117120062	117120193	CFTR	AMPL1380948436	-0.989302399907942	2	-0.737179889312733	2	0.445124306456909	2	0.445124306456909	NA	NA	SegRatio=-0.74,AbsMeanSigma=2,pvalue=0.000543121558158029,pvalueTTest=0.0440236375508001,Adjusted:byPvalueTTestRatio;
chr7	117120192	117120274	CFTR	AMPL493118173	-0.737179889312733	2	-0.737179889312733	2	0.445124306456909	2	0.445124306456909	NA	NA	SegRatio=-0.74,AbsMeanSigma=2,pvalue=0.000543121558158029,pvalueTTest=0.0440236375508001,Adjusted:byPvalueTTestRatio;
chr7	117144240	117144352	CFTR	AMPL1316862546	0.252631489166006	2	-0.0201365328670953	2	0.445124306456909	2	0.445124306456909	NA	NA	SegRatio=-0.02,AbsMeanSigma=0.05,pvalue=0.703323193398909,pvalueTTest=0.796677403730694,
chr7	117144342	117144420	CFTR	AMPL3662351274	-0.16830890474676	2	-0.0201365328670953	2	0.445124306456909	2	0.445124306456909	NA	NA	SegRatio=-0.02,AbsMeanSigma=0.05,pvalue=0.703323193398909,pvalueTTest=0.796677403730694,
chr7	117148945	117149124	CFTR	AMPL1090131405	0.162519259984223	2	-0.0201365328670953	2	0.445124306456909	2	0.445124306456909	NA	NA	SegRatio=-0.02,AbsMeanSigma=0.05,pvalue=0.703323193398909,pvalueTTest=0.796677403730694,
chr7	117149124	117149294	CFTR	AMPL496812712	0.168254921316785	2	-0.0201365328670953	2	0.445124306456909	2	0.445124306456909	NA	NA	SegRatio=-0.02,AbsMeanSigma=0.05,pvalue=0.703323193398909,pvalueTTest=0.796677403730694,
chr7	117170900	117171022	CFTR	AMPL469286737	-0.409765804645616	2	-0.0201365328670953	2	0.445124306456909	2	0.445124306456909	NA	NA	SegRatio=-0.02,AbsMeanSigma=0.05,pvalue=0.703323193398909,pvalueTTest=0.796677403730694,
chr7	117171020	117171189	CFTR	AMPL469324749	-0.163298546028515	2	-0.0201365328670953	2	0.445124306456909	2	0.445124306456909	NA	NA	SegRatio=-0.02,AbsMeanSigma=0.05,pvalue=0.703323193398909,pvalueTTest=0.796677403730694,
chr7	117174199	117174365	CFTR	AMPL844200061	NA	2	-0.0201365328670953	2	0.445124306456909	2	0.445124306456909	NA	NA	SegRatio=-0.02,AbsMeanSigma=0.05,pvalue=0.703323193398909,pvalueTTest=0.796677403730694,
chr7	117174365	117174460	CFTR	AMPL468748906	-0.306188357225173	2	-0.0201365328670953	2	0.445124306456909	2	0.445124306456909	NA	NA	SegRatio=-0.02,AbsMeanSigma=0.05,pvalue=0.703323193398909,pvalueTTest=0.796677403730694,
chr7	117175183	117175355	CFTR	AMPL467504527	-0.0567205122866606	2	-0.0201365328670953	2	0.445124306456909	2	0.445124306456909	NA	NA	SegRatio=-0.02,AbsMeanSigma=0.05,pvalue=0.703323193398909,pvalueTTest=0.796677403730694,
chr7	117175355	117175523	CFTR	AMPL467561353	-0.20075370712625	2	-0.0201365328670953	2	0.445124306456909	2	0.445124306456909	NA	NA	SegRatio=-0.02,AbsMeanSigma=0.05,pvalue=0.703323193398909,pvalueTTest=0.796677403730694,
chr7	117176519	117176660	CFTR	AMPL468865894	0.149735675701563	2	-0.0201365328670953	2	0.445124306456909	2	0.445124306456909	NA	NA	SegRatio=-0.02,AbsMeanSigma=0.05,pvalue=0.703323193398909,pvalueTTest=0.796677403730694,
chr7	117176651	117176786	CFTR	AMPL468874944	-0.335992399329567	2	-0.0201365328670953	2	0.445124306456909	2	0.445124306456909	NA	NA	SegRatio=-0.02,AbsMeanSigma=0.05,pvalue=0.703323193398909,pvalueTTest=0.796677403730694,
chr7	117180175	117180248	CFTR	AMPL556296474	-0.0201365328670953	2	-0.0201365328670953	2	0.445124306456909	2	0.445124306456909	NA	NA	SegRatio=-0.02,AbsMeanSigma=0.05,pvalue=0.703323193398909,pvalueTTest=0.796677403730694,
chr7	117180248	117180361	CFTR	AMPL3662363979	-0.244342936337933	2	-0.0201365328670953	2	0.445124306456909	2	0.445124306456909	NA	NA	SegRatio=-0.02,AbsMeanSigma=0.05,pvalue=0.703323193398909,pvalueTTest=0.796677403730694,
chr7	117180361	117180458	CFTR	AMPL468184487	-0.790086812969075	2	-0.0201365328670953	2	0.445124306456909	2	0.445124306456909	NA	NA	SegRatio=-0.02,AbsMeanSigma=0.05,pvalue=0.703323193398909,pvalueTTest=0.796677403730694,
chr7	117182013	117182127	CFTR	AMPL3755398942	-0.0299221042859444	2	-0.0201365328670953	2	0.445124306456909	2	0.445124306456909	NA	NA	SegRatio=-0.02,AbsMeanSigma=0.05,pvalue=0.703323193398909,pvalueTTest=0.796677403730694,
chr7	117182127	117182221	CFTR	AMPL3713721021	-0.191622530464245	2	-0.0201365328670953	2	0.445124306456909	2	0.445124306456909	NA	NA	SegRatio=-0.02,AbsMeanSigma=0.05,pvalue=0.703323193398909,pvalueTTest=0.796677403730694,
chr7	117188605	117188778	CFTR	AMPL3849093081	0.250266322172932	2	-0.0201365328670953	2	0.445124306456909	2	0.445124306456909	q-value=1.3096683721308e-18, copies=2.5	NA	SegRatio=-0.02,AbsMeanSigma=0.05,pvalue=0.703323193398909,pvalueTTest=0.796677403730694,
chr7	117188898	117189021	CFTR	AMPL477617595	0.208799123864726	2	-0.0201365328670953	2	0.445124306456909	2	0.445124306456909	NA	NA	SegRatio=-0.02,AbsMeanSigma=0.05,pvalue=0.703323193398909,pvalueTTest=0.796677403730694,
chr7	117189018	117189174	CFTR	AMPL1758041121	-0.107473180640494	2	-0.0201365328670953	2	0.445124306456909	2	0.445124306456909	NA	NA	SegRatio=-0.02,AbsMeanSigma=0.05,pvalue=0.703323193398909,pvalueTTest=0.796677403730694,
chr7	117199494	117199585	CFTR	AMPL3662352593	0.153907364176306	2	-0.0201365328670953	2	0.445124306456909	2	0.445124306456909	NA	NA	SegRatio=-0.02,AbsMeanSigma=0.05,pvalue=0.703323193398909,pvalueTTest=0.796677403730694,
chr7	117199585	117199733	CFTR	AMPL712350278	0.0404057536507298	2	-0.0201365328670953	2	0.445124306456909	2	0.445124306456909	NA	NA	SegRatio=-0.02,AbsMeanSigma=0.05,pvalue=0.703323193398909,pvalueTTest=0.796677403730694,
chr7	117227745	117227913	CFTR	AMPL3687801190	-0.299917254991704	2	-0.0201365328670953	2	0.445124306456909	2	0.445124306456909	NA	NA	SegRatio=-0.02,AbsMeanSigma=0.05,pvalue=0.703323193398909,pvalueTTest=0.796677403730694,
chr7	117229500	117229593	intron	AMPL4119989318	-0.428741702435261	2	-0.0201365328670953	2	0.774154043021284	2	0.774154043021284	NA	NA	SegRatio=-0.02,AbsMeanSigma=0.05,pvalue=0.703323193398909,pvalueTTest=0.796677403730694,
chr7	117230377	117230543	CFTR	AMPL468091028	-0.0357829340877733	2	-0.0201365328670953	2	0.445124306456909	2	0.445124306456909	NA	NA	SegRatio=-0.02,AbsMeanSigma=0.05,pvalue=0.703323193398909,pvalueTTest=0.796677403730694,
chr7	117231824	117231993	CFTR	AMPL474961767	NA	2	-0.0201365328670953	2	0.445124306456909	2	0.445124306456909	NA	NA	SegRatio=-0.02,AbsMeanSigma=0.05,pvalue=0.703323193398909,pvalueTTest=0.796677403730694,
chr7	117232001	117232109	CFTR	AMPL3662358230	0.095644768457388	2	-0.0201365328670953	2	0.445124306456909	2	0.445124306456909	NA	NA	SegRatio=-0.02,AbsMeanSigma=0.05,pvalue=0.703323193398909,pvalueTTest=0.796677403730694,
chr7	117232109	117232280	CFTR	AMPL468866489	-0.384718556873873	2	-0.0201365328670953	2	0.445124306456909	2	0.445124306456909	NA	NA	SegRatio=-0.02,AbsMeanSigma=0.05,pvalue=0.703323193398909,pvalueTTest=0.796677403730694,
chr7	117232270	117232434	CFTR	AMPL468922661	-0.177092744598487	2	-0.0201365328670953	2	0.445124306456909	2	0.445124306456909	NA	NA	SegRatio=-0.02,AbsMeanSigma=0.05,pvalue=0.703323193398909,pvalueTTest=0.796677403730694,
chr7	117232434	117232539	CFTR	AMPL3662384424	-0.531831713308572	2	-0.0201365328670953	2	0.445124306456909	2	0.445124306456909	NA	NA	SegRatio=-0.02,AbsMeanSigma=0.05,pvalue=0.703323193398909,pvalueTTest=0.796677403730694,
chr7	117232539	117232720	CFTR	AMPL1488881666	0.252024299314911	2	-0.0201365328670953	2	0.445124306456909	2	0.445124306456909	NA	NA	SegRatio=-0.02,AbsMeanSigma=0.05,pvalue=0.703323193398909,pvalueTTest=0.796677403730694,
chr7	117234940	117235038	CFTR	AMPL3533204248	-0.0962449093224327	2	-0.0201365328670953	2	0.445124306456909	2	0.445124306456909	NA	NA	SegRatio=-0.02,AbsMeanSigma=0.05,pvalue=0.703323193398909,pvalueTTest=0.796677403730694,
chr7	117235038	117235148	CFTR	AMPL3539368019	-0.0385946546792892	2	-0.0201365328670953	2	0.445124306456909	2	0.445124306456909	NA	NA	SegRatio=-0.02,AbsMeanSigma=0.05,pvalue=0.703323193398909,pvalueTTest=0.796677403730694,
chr7	117242832	117243009	CFTR	AMPL468425396	0.126431674881492	2	-0.0201365328670953	2	0.445124306456909	2	0.445124306456909	NA	NA	SegRatio=-0.02,AbsMeanSigma=0.05,pvalue=0.703323193398909,pvalueTTest=0.796677403730694,
chr7	117243561	117243680	CFTR	AMPL1314131500	-0.125156141346375	2	-0.0201365328670953	2	0.445124306456909	2	0.445124306456909	NA	NA	SegRatio=-0.02,AbsMeanSigma=0.05,pvalue=0.703323193398909,pvalueTTest=0.796677403730694,
chr7	117243680	117243850	CFTR	AMPL1350926834	-0.218974349690914	2	-0.0201365328670953	2	0.445124306456909	2	0.445124306456909	NA	NA	SegRatio=-0.02,AbsMeanSigma=0.05,pvalue=0.703323193398909,pvalueTTest=0.796677403730694,
chr7	117246626	117246753	CFTR	AMPL467500449	-0.184324901527984	2	-0.0201365328670953	2	0.445124306456909	2	0.445124306456909	NA	NA	SegRatio=-0.02,AbsMeanSigma=0.05,pvalue=0.703323193398909,pvalueTTest=0.796677403730694,
chr7	117246740	117246889	CFTR	AMPL1317650819	-0.151030754455083	2	-0.0201365328670953	2	0.445124306456909	2	0.445124306456909	NA	NA	SegRatio=-0.02,AbsMeanSigma=0.05,pvalue=0.703323193398909,pvalueTTest=0.796677403730694,
chr7	117250552	117250723	CFTR	AMPL467096662	-0.173422156974091	2	-0.0201365328670953	2	0.445124306456909	2	0.445124306456909	NA	NA	SegRatio=-0.02,AbsMeanSigma=0.05,pvalue=0.703323193398909,pvalueTTest=0.796677403730694,
chr7	117251505	117251662	CFTR	AMPL1489275007	0.298883119307424	2	-0.0201365328670953	2	0.445124306456909	2	0.445124306456909	NA	NA	SegRatio=-0.02,AbsMeanSigma=0.05,pvalue=0.703323193398909,pvalueTTest=0.796677403730694,
chr7	117251662	117251813	CFTR	AMPL1489330457	-0.20296114300384	2	-0.0201365328670953	2	0.445124306456909	2	0.445124306456909	NA	NA	SegRatio=-0.02,AbsMeanSigma=0.05,pvalue=0.703323193398909,pvalueTTest=0.796677403730694,
chr7	117251782	117251855	CFTR	AMPL1524050819	0.236474671927696	2	-0.0201365328670953	2	0.445124306456909	2	0.445124306456909	NA	NA	SegRatio=-0.02,AbsMeanSigma=0.05,pvalue=0.703323193398909,pvalueTTest=0.796677403730694,
chr7	117254598	117254679	CFTR	AMPL3608012462	-0.158075985161166	2	-0.0201365328670953	2	0.445124306456909	2	0.445124306456909	NA	NA	SegRatio=-0.02,AbsMeanSigma=0.05,pvalue=0.703323193398909,pvalueTTest=0.796677403730694,
chr7	117254674	117254747	CFTR	AMPL3662363743	0.102991622964994	2	-0.0201365328670953	2	0.445124306456909	2	0.445124306456909	NA	NA	SegRatio=-0.02,AbsMeanSigma=0.05,pvalue=0.703323193398909,pvalueTTest=0.796677403730694,
chr7	117267462	117267600	CFTR	AMPL468021362	-0.236943356995531	2	-0.0201365328670953	2	0.445124306456909	2	0.445124306456909	NA	NA	SegRatio=-0.02,AbsMeanSigma=0.05,pvalue=0.703323193398909,pvalueTTest=0.796677403730694,
chr7	117267600	117267684	CFTR	AMPL468048766	-0.0457557105845251	2	-0.0201365328670953	2	0.445124306456909	2	0.445124306456909	NA	NA	SegRatio=-0.02,AbsMeanSigma=0.05,pvalue=0.703323193398909,pvalueTTest=0.796677403730694,
chr7	117267684	117267830	CFTR	AMPL1350926836	-0.361058220519514	2	-0.0201365328670953	2	0.445124306456909	2	0.445124306456909	NA	NA	SegRatio=-0.02,AbsMeanSigma=0.05,pvalue=0.703323193398909,pvalueTTest=0.796677403730694,
chr7	117279953	117280114	CFTR	AMPL612960517	0.0349524132124302	2	-0.0201365328670953	2	0.445124306456909	2	0.445124306456909	NA	NA	SegRatio=-0.02,AbsMeanSigma=0.05,pvalue=0.703323193398909,pvalueTTest=0.796677403730694,
chr7	117282452	117282593	CFTR	AMPL3687804467	0.157733605806192	2	-0.0201365328670953	2	0.445124306456909	2	0.445124306456909	NA	NA	SegRatio=-0.02,AbsMeanSigma=0.05,pvalue=0.703323193398909,pvalueTTest=0.796677403730694,
chr7	117282593	117282768	CFTR	AMPL469390256	0.0822971551210717	2	-0.0201365328670953	2	0.445124306456909	2	0.445124306456909	NA	NA	SegRatio=-0.02,AbsMeanSigma=0.05,pvalue=0.703323193398909,pvalueTTest=0.796677403730694,
chr7	117292788	117292952	CFTR	AMPL469294494	-1.4820606757091	2	-0.0201365328670953	2	0.445124306456909	2	0.445124306456909	NA	NA	SegRatio=-0.02,AbsMeanSigma=0.05,pvalue=0.703323193398909,pvalueTTest=0.796677403730694,
chr7	117292952	117293126	CFTR	AMPL476533235	0.0689506314119725	2	-0.0201365328670953	2	0.445124306456909	2	0.445124306456909	NA	NA	SegRatio=-0.02,AbsMeanSigma=0.05,pvalue=0.703323193398909,pvalueTTest=0.796677403730694,
chr7	117304588	117304761	CFTR	AMPL1350926835	0.721492833303777	2	-0.0201365328670953	2	0.445124306456909	2	0.445124306456909	NA	NA	SegRatio=-0.02,AbsMeanSigma=0.05,pvalue=0.703323193398909,pvalueTTest=0.796677403730694,
chr7	117304761	117304927	CFTR	AMPL469937071	-0.124377365368423	2	-0.0201365328670953	2	0.445124306456909	2	0.445124306456909	NA	NA	SegRatio=-0.02,AbsMeanSigma=0.05,pvalue=0.703323193398909,pvalueTTest=0.796677403730694,
chr7	117305494	117305594	CFTR	AMPL647810578	0.0162973274379444	2	-0.0201365328670953	2	0.445124306456909	2	0.445124306456909	NA	NA	SegRatio=-0.02,AbsMeanSigma=0.05,pvalue=0.703323193398909,pvalueTTest=0.796677403730694,
chr7	117305594	117305680	CFTR	AMPL3687791484	0.285858803429902	2	-0.0201365328670953	2	0.445124306456909	2	0.445124306456909	NA	NA	SegRatio=-0.02,AbsMeanSigma=0.05,pvalue=0.703323193398909,pvalueTTest=0.796677403730694,
chr7	117306844	117307010	CFTR	AMPL1091210890	-0.107584906014284	2	-0.0201365328670953	2	0.445124306456909	2	0.445124306456909	NA	NA	SegRatio=-0.02,AbsMeanSigma=0.05,pvalue=0.703323193398909,pvalueTTest=0.796677403730694,
chr7	117307008	117307185	CFTR	AMPL3848836362	-0.436836208383541	2	-0.0201365328670953	2	0.445124306456909	2	0.445124306456909	NA	NA	SegRatio=-0.02,AbsMeanSigma=0.05,pvalue=0.703323193398909,pvalueTTest=0.796677403730694,
chr7	117307183	117307354	CFTR	AMPL3848864558	0.243513915060253	2	-0.0201365328670953	2	0.445124306456909	2	0.445124306456909	NA	NA	SegRatio=-0.02,AbsMeanSigma=0.05,pvalue=0.703323193398909,pvalueTTest=0.796677403730694,
chr7	117307353	117307519	CFTR	AMPL497774927	0.156431809465326	2	-0.0201365328670953	2	0.445124306456909	2	0.445124306456909	NA	NA	SegRatio=-0.02,AbsMeanSigma=0.05,pvalue=0.703323193398909,pvalueTTest=0.796677403730694,
chr7	117307518	117307668	CFTR	AMPL3848886907	0.291938192872211	2	-0.0201365328670953	2	0.445124306456909	2	0.445124306456909	NA	NA	SegRatio=-0.02,AbsMeanSigma=0.05,pvalue=0.703323193398909,pvalueTTest=0.796677403730694,
chr7	117307666	117307801	CFTR	AMPL492300506	0.0384575906884685	2	-0.0201365328670953	2	0.445124306456909	2	0.445124306456909	NA	NA	SegRatio=-0.02,AbsMeanSigma=0.05,pvalue=0.703323193398909,pvalueTTest=0.796677403730694,
chr7	117307801	117307960	CFTR	AMPL3848900251	0.147071618203054	2	-0.0201365328670953	2	0.445124306456909	2	0.445124306456909	NA	NA	SegRatio=-0.02,AbsMeanSigma=0.05,pvalue=0.703323193398909,pvalueTTest=0.796677403730694,
chr7	117307960	117308127	CFTR	AMPL3848829546	-0.143400313100637	2	-0.0201365328670953	2	0.445124306456909	2	0.445124306456909	NA	NA	SegRatio=-0.02,AbsMeanSigma=0.05,pvalue=0.703323193398909,pvalueTTest=0.796677403730694,
chr7	117308127	117308217	CFTR	AMPL1486309394	0.40640567190231	2	-0.0201365328670953	2	0.445124306456909	2	0.445124306456909	NA	NA	SegRatio=-0.02,AbsMeanSigma=0.05,pvalue=0.703323193398909,pvalueTTest=0.796677403730694,
chr7	117308443	117308519	CFTR	AMPL1380948432	-0.541735338810702	2	-0.0201365328670953	2	0.445124306456909	2	0.445124306456909	NA	NA	SegRatio=-0.02,AbsMeanSigma=0.05,pvalue=0.703323193398909,pvalueTTest=0.796677403730694,
chr7	117308502	117308594	CFTR	AMPL3848851241	NA	2	0.300858714821972	2	0.445124306456909	2	0.445124306456909	NA	NA	SegRatio=0.3,AbsMeanSigma=0.72,pvalue=0.309647102515845,pvalueTTest=1,Adjusted:byPvalueMeanRatio;
chr7	117308594	117308719	CFTR	AMPL3848859657	0.300858714821972	2	0.300858714821972	2	0.445124306456909	2	0.445124306456909	NA	NA	SegRatio=0.3,AbsMeanSigma=0.72,pvalue=0.309647102515845,pvalueTTest=1,Adjusted:byPvalueMeanRatio;
chr9	34646542	34646714	GALT	AMPL712468205	NA	3.5	0.558901607703965	3.5	1.38711929136338e-09	3.5	1.38711929136338e-09	NA	NA	SegRatio=0.56,AbsMeanSigma=1.68,pvalue=1.00869518107591e-17,pvalueTTest=1.38711929136338e-09,
chr9	34646713	34646892	GALT	AMPL807033687	0.381021853773287	3.5	0.558901607703965	3.5	1.38711929136338e-09	3.5	1.38711929136338e-09	NA	NA	SegRatio=0.56,AbsMeanSigma=1.68,pvalue=1.00869518107591e-17,pvalueTTest=1.38711929136338e-09,
chr9	34646880	34647060	GALT	AMPL807051270	0.184507894222181	3.5	0.558901607703965	3.5	1.38711929136338e-09	3.5	1.38711929136338e-09	NA	NA	SegRatio=0.56,AbsMeanSigma=1.68,pvalue=1.00869518107591e-17,pvalueTTest=1.38711929136338e-09,
chr9	34647058	34647205	GALT	AMPL623733836	0.350211041214332	3.5	0.558901607703965	3.5	1.38711929136338e-09	3.5	1.38711929136338e-09	NA	NA	SegRatio=0.56,AbsMeanSigma=1.68,pvalue=1.00869518107591e-17,pvalueTTest=1.38711929136338e-09,
chr9	34647198	34647344	GALT	AMPL3848826648	0.299751702492386	3.5	0.558901607703965	3.5	1.38711929136338e-09	3.5	1.38711929136338e-09	NA	NA	SegRatio=0.56,AbsMeanSigma=1.68,pvalue=1.00869518107591e-17,pvalueTTest=1.38711929136338e-09,
chr9	34647344	34647522	GALT	AMPL3848835399	0.363260994791328	3.5	0.558901607703965	3.5	1.38711929136338e-09	3.5	1.38711929136338e-09	NA	NA	SegRatio=0.56,AbsMeanSigma=1.68,pvalue=1.00869518107591e-17,pvalueTTest=1.38711929136338e-09,
chr9	34647522	34647639	GALT	AMPL1496130655	0.634321564202586	3.5	0.558901607703965	3.5	1.38711929136338e-09	3.5	1.38711929136338e-09	NA	NA	SegRatio=0.56,AbsMeanSigma=1.68,pvalue=1.00869518107591e-17,pvalueTTest=1.38711929136338e-09,
chr9	34647639	34647726	GALT	AMPL868171912	0.810828809663674	3.5	0.558901607703965	3.5	1.38711929136338e-09	3.5	1.38711929136338e-09	NA	NA	SegRatio=0.56,AbsMeanSigma=1.68,pvalue=1.00869518107591e-17,pvalueTTest=1.38711929136338e-09,
chr9	34647726	34647898	GALT	AMPL556199792	0.564827247783289	3.5	0.558901607703965	3.5	1.38711929136338e-09	3.5	1.38711929136338e-09	NA	NA	SegRatio=0.56,AbsMeanSigma=1.68,pvalue=1.00869518107591e-17,pvalueTTest=1.38711929136338e-09,
chr9	34647893	34648071	GALT	AMPL3848847770	0.650596066877681	3.5	0.558901607703965	3.5	1.38711929136338e-09	3.5	1.38711929136338e-09	NA	NA	SegRatio=0.56,AbsMeanSigma=1.68,pvalue=1.00869518107591e-17,pvalueTTest=1.38711929136338e-09,
chr9	34648069	34648240	GALT	AMPL556343103	0.400856178766098	3.5	0.558901607703965	3.5	1.38711929136338e-09	3.5	1.38711929136338e-09	NA	NA	SegRatio=0.56,AbsMeanSigma=1.68,pvalue=1.00869518107591e-17,pvalueTTest=1.38711929136338e-09,
chr9	34648240	34648341	GALT	AMPL623737664	0.799074478663291	3.5	0.558901607703965	3.5	1.38711929136338e-09	3.5	1.38711929136338e-09	NA	NA	SegRatio=0.56,AbsMeanSigma=1.68,pvalue=1.00869518107591e-17,pvalueTTest=1.38711929136338e-09,
chr9	34648336	34648497	GALT	AMPL623762017	0.252907439040803	3.5	0.558901607703965	3.5	1.38711929136338e-09	3.5	1.38711929136338e-09	NA	NA	SegRatio=0.56,AbsMeanSigma=1.68,pvalue=1.00869518107591e-17,pvalueTTest=1.38711929136338e-09,
chr9	34648510	34648681	GALT	AMPL3848901604	1.02235910761907	3.5	0.558901607703965	3.5	1.38711929136338e-09	3.5	1.38711929136338e-09	NA	NA	SegRatio=0.56,AbsMeanSigma=1.68,pvalue=1.00869518107591e-17,pvalueTTest=1.38711929136338e-09,
chr9	34648690	34648810	GALT	AMPL3848818879	0.651692702472106	3.5	0.558901607703965	3.5	1.38711929136338e-09	3.5	1.38711929136338e-09	NA	NA	SegRatio=0.56,AbsMeanSigma=1.68,pvalue=1.00869518107591e-17,pvalueTTest=1.38711929136338e-09,
chr9	34648807	34648943	GALT	AMPL623750282	0.50502093845851	3.5	0.558901607703965	3.5	1.38711929136338e-09	3.5	1.38711929136338e-09	NA	NA	SegRatio=0.56,AbsMeanSigma=1.68,pvalue=1.00869518107591e-17,pvalueTTest=1.38711929136338e-09,
chr9	34648939	34649017	GALT	AMPL3848843653	0.550378848794178	3.5	0.558901607703965	3.5	1.38711929136338e-09	3.5	1.38711929136338e-09	NA	NA	SegRatio=0.56,AbsMeanSigma=1.68,pvalue=1.00869518107591e-17,pvalueTTest=1.38711929136338e-09,
chr9	34649016	34649170	GALT	AMPL3848851345	0.582151147253278	3.5	0.558901607703965	3.5	1.38711929136338e-09	3.5	1.38711929136338e-09	NA	NA	SegRatio=0.56,AbsMeanSigma=1.68,pvalue=1.00869518107591e-17,pvalueTTest=1.38711929136338e-09,
chr9	34649168	34649344	GALT	AMPL1371818357	0.250678606058636	3.5	0.558901607703965	3.5	1.38711929136338e-09	3.5	1.38711929136338e-09	NA	NA	SegRatio=0.56,AbsMeanSigma=1.68,pvalue=1.00869518107591e-17,pvalueTTest=1.38711929136338e-09,
chr9	34649344	34649511	GALT	AMPL3848885846	0.253792048458938	3.5	0.558901607703965	3.5	1.38711929136338e-09	3.5	1.38711929136338e-09	NA	NA	SegRatio=0.56,AbsMeanSigma=1.68,pvalue=1.00869518107591e-17,pvalueTTest=1.38711929136338e-09,
chr9	34649511	34649646	GALT	AMPL3848895636	0.558901607703965	3.5	0.558901607703965	3.5	1.38711929136338e-09	3.5	1.38711929136338e-09	NA	NA	SegRatio=0.56,AbsMeanSigma=1.68,pvalue=1.00869518107591e-17,pvalueTTest=1.38711929136338e-09,
chr9	34649641	34649818	GALT	AMPL3848812411	0.291643853063928	3.5	0.558901607703965	3.5	1.38711929136338e-09	3.5	1.38711929136338e-09	NA	NA	SegRatio=0.56,AbsMeanSigma=1.68,pvalue=1.00869518107591e-17,pvalueTTest=1.38711929136338e-09,
chr9	34649817	34649982	GALT	AMPL3848835912	0.473842758399986	3.5	0.558901607703965	3.5	1.38711929136338e-09	3.5	1.38711929136338e-09	NA	NA	SegRatio=0.56,AbsMeanSigma=1.68,pvalue=1.00869518107591e-17,pvalueTTest=1.38711929136338e-09,
chr9	34650315	34650399	GALT	AMPL3848889350	0.795484620327877	3.5	0.558901607703965	3.5	1.38711929136338e-09	3.5	1.38711929136338e-09	NA	NA	SegRatio=0.56,AbsMeanSigma=1.68,pvalue=1.00869518107591e-17,pvalueTTest=1.38711929136338e-09,
chr9	34650398	34650478	GALT	AMPL2782134136	0.653677810803748	3.5	0.558901607703965	3.5	1.38711929136338e-09	3.5	1.38711929136338e-09	NA	NA	SegRatio=0.56,AbsMeanSigma=1.68,pvalue=1.00869518107591e-17,pvalueTTest=1.38711929136338e-09,
chr9	34650478	34650595	GALT	AMPL1496755741	1.12131354197424	3.5	0.558901607703965	3.5	1.38711929136338e-09	3.5	1.38711929136338e-09	NA	NA	SegRatio=0.56,AbsMeanSigma=1.68,pvalue=1.00869518107591e-17,pvalueTTest=1.38711929136338e-09,
chr12	103232062	103232227	PAH	AMPL811140534	-0.106666036658217	3.5	0.491208881670656	2	0.781797774048544	2	0.0659044860187542	NA	NA	SegRatio=0.49,AbsMeanSigma=1,pvalue=0.00465314521484834,pvalueTTest=0.00427665476849512,
chr12	103232222	103232291	PAH	AMPL811141827	NA	3.5	0.491208881670656	2	0.781797774048544	2	0.0659044860187542	NA	NA	SegRatio=0.49,AbsMeanSigma=1,pvalue=0.00465314521484834,pvalueTTest=0.00427665476849512,
chr12	103232441	103232565	PAH	AMPL3699300740	0.348694503037351	3.5	0.491208881670656	2	0.781797774048544	2	0.0659044860187542	NA	NA	SegRatio=0.49,AbsMeanSigma=1,pvalue=0.00465314521484834,pvalueTTest=0.00427665476849512,
chr12	103232551	103232666	PAH	AMPL1497161003	0.466403171806028	3.5	0.491208881670656	2	0.781797774048544	2	0.0659044860187542	NA	NA	SegRatio=0.49,AbsMeanSigma=1,pvalue=0.00465314521484834,pvalueTTest=0.00427665476849512,
chr12	103232661	103232820	PAH	AMPL811143696	0.748407435187228	3.5	0.491208881670656	2	0.781797774048544	2	0.0659044860187542	NA	NA	SegRatio=0.49,AbsMeanSigma=1,pvalue=0.00465314521484834,pvalueTTest=0.00427665476849512,
chr12	103232765	103232895	PAH	AMPL811145968	0.529029148463144	3.5	0.491208881670656	2	0.781797774048544	2	0.0659044860187542	NA	NA	SegRatio=0.49,AbsMeanSigma=1,pvalue=0.00465314521484834,pvalueTTest=0.00427665476849512,
chr12	103232895	103233035	PAH	AMPL659794021	0.491208881670656	3.5	0.491208881670656	2	0.781797774048544	2	0.0659044860187542	NA	NA	SegRatio=0.49,AbsMeanSigma=1,pvalue=0.00465314521484834,pvalueTTest=0.00427665476849512,
chr12	103234142	103234318	PAH	AMPL3848753200	0.305396645101914	3.5	0.491208881670656	2	0.781797774048544	2	0.0659044860187542	NA	NA	SegRatio=0.49,AbsMeanSigma=1,pvalue=0.00465314521484834,pvalueTTest=0.00427665476849512,
chr12	103237301	103237409	PAH	AMPL663072267	-0.0156338213615114	2	0.161199595046447	2	0.781797774048544	2	0.0659044860187542	NA	NA	SegRatio=0.16,AbsMeanSigma=0.13,pvalue=0.564628288191302,pvalueTTest=0.606188651503798,
chr12	103237409	103237584	PAH	AMPL663100272	0.370688956821504	2	0.161199595046447	2	0.781797774048544	2	0.0659044860187542	NA	NA	SegRatio=0.16,AbsMeanSigma=0.13,pvalue=0.564628288191302,pvalueTTest=0.606188651503798,
chr12	103237954	103238083	PAH	AMPL868016102	0.443313934755817	2	0.161199595046447	2	0.781797774048544	2	0.0659044860187542	NA	NA	SegRatio=0.16,AbsMeanSigma=0.13,pvalue=0.564628288191302,pvalueTTest=0.606188651503798,
chr12	103238083	103238220	PAH	AMPL658783041	0.161199595046447	2	0.161199595046447	2	0.781797774048544	2	0.0659044860187542	NA	NA	SegRatio=0.16,AbsMeanSigma=0.13,pvalue=0.564628288191302,pvalueTTest=0.606188651503798,
chr12	103240620	103240773	PAH	AMPL659377496	-0.258989121694301	2	0.161199595046447	2	0.781797774048544	2	0.0659044860187542	NA	NA	SegRatio=0.16,AbsMeanSigma=0.13,pvalue=0.564628288191302,pvalueTTest=0.606188651503798,
chr12	103245412	103245591	PAH	AMPL556370172	-0.0204504102409667	2	0.161199595046447	2	0.781797774048544	2	0.0659044860187542	NA	NA	SegRatio=0.16,AbsMeanSigma=0.13,pvalue=0.564628288191302,pvalueTTest=0.606188651503798,
chr12	103246570	103246749	PAH	AMPL556350401	-0.40087618339712	2	0.161199595046447	2	0.781797774048544	2	0.0659044860187542	NA	NA	SegRatio=0.16,AbsMeanSigma=0.13,pvalue=0.564628288191302,pvalueTTest=0.606188651503798,
chr12	103248833	103248985	PAH	AMPL812248025	0.197253419851835	2	0.161199595046447	2	0.781797774048544	2	0.0659044860187542	NA	NA	SegRatio=0.16,AbsMeanSigma=0.13,pvalue=0.564628288191302,pvalueTTest=0.606188651503798,
chr12	103248985	103249122	PAH	AMPL658674329	0.245522950502935	2	0.161199595046447	2	0.781797774048544	2	0.0659044860187542	NA	NA	SegRatio=0.16,AbsMeanSigma=0.13,pvalue=0.564628288191302,pvalueTTest=0.606188651503798,
chr12	103260314	103260494	PAH	AMPL658804790	-0.378387035211683	2	0.161199595046447	2	0.781797774048544	2	0.0659044860187542	NA	NA	SegRatio=0.16,AbsMeanSigma=0.13,pvalue=0.564628288191302,pvalueTTest=0.606188651503798,
chr12	103271164	103271270	PAH	AMPL661534109	-0.222924012195389	2	0.161199595046447	2	0.781797774048544	2	0.0659044860187542	NA	NA	SegRatio=0.16,AbsMeanSigma=0.13,pvalue=0.564628288191302,pvalueTTest=0.606188651503798,
chr12	103271270	103271384	PAH	AMPL661570029	NA	2	0.161199595046447	2	0.781797774048544	2	0.0659044860187542	NA	NA	SegRatio=0.16,AbsMeanSigma=0.13,pvalue=0.564628288191302,pvalueTTest=0.606188651503798,
chr12	103288475	103288574	PAH	AMPL3699214840	0.562399224947672	2	0.161199595046447	2	0.781797774048544	2	0.0659044860187542	NA	NA	SegRatio=0.16,AbsMeanSigma=0.13,pvalue=0.564628288191302,pvalueTTest=0.606188651503798,
chr12	103288574	103288725	PAH	AMPL659619504	0.439138947739567	2	0.161199595046447	2	0.781797774048544	2	0.0659044860187542	NA	NA	SegRatio=0.16,AbsMeanSigma=0.13,pvalue=0.564628288191302,pvalueTTest=0.606188651503798,
chr12	103306535	103306705	PAH	AMPL556186951	0.343899532491192	2	0.161199595046447	2	0.781797774048544	2	0.0659044860187542	NA	NA	SegRatio=0.16,AbsMeanSigma=0.13,pvalue=0.564628288191302,pvalueTTest=0.606188651503798,
chr12	103310767	103310940	PAH	AMPL663779199	-0.419635933107363	2	0.161199595046447	2	0.781797774048544	2	0.0659044860187542	NA	NA	SegRatio=0.16,AbsMeanSigma=0.13,pvalue=0.564628288191302,pvalueTTest=0.606188651503798,
chr12	103310940	103311077	PAH	AMPL812518150	-0.498552858617633	2	0.161199595046447	2	0.781797774048544	2	0.0659044860187542	NA	NA	SegRatio=0.16,AbsMeanSigma=0.13,pvalue=0.564628288191302,pvalueTTest=0.606188651503798,
chr12	103311073	103311261	PAH	AMPL812522983	NA	2	0.161199595046447	2	0.781797774048544	2	0.0659044860187542	NA	NA	SegRatio=0.16,AbsMeanSigma=0.13,pvalue=0.564628288191302,pvalueTTest=0.606188651503798,
chr12	103311261	103311417	PAH	AMPL811679394	0.25383297283943	2	0.161199595046447	2	0.781797774048544	2	0.0659044860187542	NA	NA	SegRatio=0.16,AbsMeanSigma=0.13,pvalue=0.564628288191302,pvalueTTest=0.606188651503798,
