# Supplementary material for: A statistical approach to detection of copy number variations in PCR-enriched targeted sequencing data
Source: BMC Bioinformatics. 2016 Oct 22;17:429. doi: 10.1186/s12859-016-1272-6 (PMC5075217; doi:10.1186/s12859-016-1272-6)
Supplement: Additional file 6 — Archive with ONCOCNV results. Set of files (png plots and txt files) in zip archive that were provided by ONCOCNV after specificity and sensitivity testing. (ZIP 5007 kb) [file 12859_2016_1272_MOESM6_ESM.zip › outputONCOCNV copy 2/IonXpress_012_R_2013_10_17_13_55_39_user_SN2.3.Neonatal.Assay_Lex.1re.run.18.11.13_Auto_user_SN2.3.Neonatal.Assay_Lex.1re.run.18.11.13_26.profile.txt]

chr	start	end	gene	ID	ratio	predLargeSeg	segMean	predLargeCorrected	pvalRatioCorrected	perGeneEvaluation	pvalRatioGene	predPoint	predPointSusp	comments
chr7	117119899	117120067	CFTR	AMPL1380948435	0.0852720576262139	2	0.0117561283364313	2	0.791890008684039	2	0.791890008684039	NA	NA	SegRatio=0.01,AbsMeanSigma=0.06,pvalue=0.641046414925181,pvalueTTest=0.693304013009468,
chr7	117120062	117120193	CFTR	AMPL1380948436	-0.522896064353265	2	0.0117561283364313	2	0.791890008684039	2	0.791890008684039	NA	NA	SegRatio=0.01,AbsMeanSigma=0.06,pvalue=0.641046414925181,pvalueTTest=0.693304013009468,
chr7	117120192	117120274	CFTR	AMPL493118173	-0.0407488088631234	2	0.0117561283364313	2	0.791890008684039	2	0.791890008684039	NA	NA	SegRatio=0.01,AbsMeanSigma=0.06,pvalue=0.641046414925181,pvalueTTest=0.693304013009468,
chr7	117144240	117144352	CFTR	AMPL1316862546	-0.0883865360185414	2	0.0117561283364313	2	0.791890008684039	2	0.791890008684039	NA	NA	SegRatio=0.01,AbsMeanSigma=0.06,pvalue=0.641046414925181,pvalueTTest=0.693304013009468,
chr7	117144342	117144420	CFTR	AMPL3662351274	-0.500899391474484	2	0.0117561283364313	2	0.791890008684039	2	0.791890008684039	NA	NA	SegRatio=0.01,AbsMeanSigma=0.06,pvalue=0.641046414925181,pvalueTTest=0.693304013009468,
chr7	117148945	117149124	CFTR	AMPL1090131405	0.127958353465977	2	0.0117561283364313	2	0.791890008684039	2	0.791890008684039	NA	NA	SegRatio=0.01,AbsMeanSigma=0.06,pvalue=0.641046414925181,pvalueTTest=0.693304013009468,
chr7	117149124	117149294	CFTR	AMPL496812712	0.114294368241899	2	0.0117561283364313	2	0.791890008684039	2	0.791890008684039	NA	NA	SegRatio=0.01,AbsMeanSigma=0.06,pvalue=0.641046414925181,pvalueTTest=0.693304013009468,
chr7	117170900	117171022	CFTR	AMPL469286737	-0.169281244567975	2	0.0117561283364313	2	0.791890008684039	2	0.791890008684039	NA	NA	SegRatio=0.01,AbsMeanSigma=0.06,pvalue=0.641046414925181,pvalueTTest=0.693304013009468,
chr7	117171020	117171189	CFTR	AMPL469324749	-0.16674788502498	2	0.0117561283364313	2	0.791890008684039	2	0.791890008684039	NA	NA	SegRatio=0.01,AbsMeanSigma=0.06,pvalue=0.641046414925181,pvalueTTest=0.693304013009468,
chr7	117174199	117174365	CFTR	AMPL844200061	NA	2	0.0117561283364313	2	0.791890008684039	2	0.791890008684039	NA	NA	SegRatio=0.01,AbsMeanSigma=0.06,pvalue=0.641046414925181,pvalueTTest=0.693304013009468,
chr7	117174365	117174460	CFTR	AMPL468748906	-0.436918735047963	2	0.0117561283364313	2	0.791890008684039	2	0.791890008684039	NA	NA	SegRatio=0.01,AbsMeanSigma=0.06,pvalue=0.641046414925181,pvalueTTest=0.693304013009468,
chr7	117175183	117175355	CFTR	AMPL467504527	-0.00648178823619994	2	0.0117561283364313	2	0.791890008684039	2	0.791890008684039	NA	NA	SegRatio=0.01,AbsMeanSigma=0.06,pvalue=0.641046414925181,pvalueTTest=0.693304013009468,
chr7	117175355	117175523	CFTR	AMPL467561353	-0.0798026001982087	2	0.0117561283364313	2	0.791890008684039	2	0.791890008684039	NA	NA	SegRatio=0.01,AbsMeanSigma=0.06,pvalue=0.641046414925181,pvalueTTest=0.693304013009468,
chr7	117176519	117176660	CFTR	AMPL468865894	0.121862805402953	2	0.0117561283364313	2	0.791890008684039	2	0.791890008684039	NA	NA	SegRatio=0.01,AbsMeanSigma=0.06,pvalue=0.641046414925181,pvalueTTest=0.693304013009468,
chr7	117176651	117176786	CFTR	AMPL468874944	-0.478701496285834	2	0.0117561283364313	2	0.791890008684039	2	0.791890008684039	NA	NA	SegRatio=0.01,AbsMeanSigma=0.06,pvalue=0.641046414925181,pvalueTTest=0.693304013009468,
chr7	117180175	117180248	CFTR	AMPL556296474	0.163246093646537	2	0.0117561283364313	2	0.791890008684039	2	0.791890008684039	NA	NA	SegRatio=0.01,AbsMeanSigma=0.06,pvalue=0.641046414925181,pvalueTTest=0.693304013009468,
chr7	117180248	117180361	CFTR	AMPL3662363979	0.0697585453952956	2	0.0117561283364313	2	0.791890008684039	2	0.791890008684039	NA	NA	SegRatio=0.01,AbsMeanSigma=0.06,pvalue=0.641046414925181,pvalueTTest=0.693304013009468,
chr7	117180361	117180458	CFTR	AMPL468184487	-0.323880605806689	2	0.0117561283364313	2	0.791890008684039	2	0.791890008684039	NA	NA	SegRatio=0.01,AbsMeanSigma=0.06,pvalue=0.641046414925181,pvalueTTest=0.693304013009468,
chr7	117182013	117182127	CFTR	AMPL3755398942	-0.145808845688665	2	0.0117561283364313	2	0.791890008684039	2	0.791890008684039	NA	NA	SegRatio=0.01,AbsMeanSigma=0.06,pvalue=0.641046414925181,pvalueTTest=0.693304013009468,
chr7	117182127	117182221	CFTR	AMPL3713721021	-0.124675047183265	2	0.0117561283364313	2	0.791890008684039	2	0.791890008684039	NA	NA	SegRatio=0.01,AbsMeanSigma=0.06,pvalue=0.641046414925181,pvalueTTest=0.693304013009468,
chr7	117188605	117188778	CFTR	AMPL3849093081	0.148776762694029	2	0.0117561283364313	2	0.791890008684039	2	0.791890008684039	q-value=9.29629413075521e-08, copies=2.5	NA	SegRatio=0.01,AbsMeanSigma=0.06,pvalue=0.641046414925181,pvalueTTest=0.693304013009468,
chr7	117188898	117189021	CFTR	AMPL477617595	0.695460789030513	2	0.0117561283364313	2	0.791890008684039	2	0.791890008684039	NA	NA	SegRatio=0.01,AbsMeanSigma=0.06,pvalue=0.641046414925181,pvalueTTest=0.693304013009468,
chr7	117189018	117189174	CFTR	AMPL1758041121	0.231350345983137	2	0.0117561283364313	2	0.791890008684039	2	0.791890008684039	NA	NA	SegRatio=0.01,AbsMeanSigma=0.06,pvalue=0.641046414925181,pvalueTTest=0.693304013009468,
chr7	117199494	117199585	CFTR	AMPL3662352593	0.26230451092808	2	0.0117561283364313	2	0.791890008684039	2	0.791890008684039	NA	NA	SegRatio=0.01,AbsMeanSigma=0.06,pvalue=0.641046414925181,pvalueTTest=0.693304013009468,
chr7	117199585	117199733	CFTR	AMPL712350278	0.255706524011912	2	0.0117561283364313	2	0.791890008684039	2	0.791890008684039	NA	NA	SegRatio=0.01,AbsMeanSigma=0.06,pvalue=0.641046414925181,pvalueTTest=0.693304013009468,
chr7	117227745	117227913	CFTR	AMPL3687801190	-0.344381927558581	2	0.0117561283364313	2	0.791890008684039	2	0.791890008684039	NA	NA	SegRatio=0.01,AbsMeanSigma=0.06,pvalue=0.641046414925181,pvalueTTest=0.693304013009468,
chr7	117229500	117229593	intron	AMPL4119989318	0.480546054356527	2	0.0117561283364313	2	0.698603786177482	2	0.698603786177482	NA	NA	SegRatio=0.01,AbsMeanSigma=0.06,pvalue=0.641046414925181,pvalueTTest=0.693304013009468,
chr7	117230377	117230543	CFTR	AMPL468091028	0.545975897041124	2	0.0117561283364313	2	0.791890008684039	2	0.791890008684039	NA	NA	SegRatio=0.01,AbsMeanSigma=0.06,pvalue=0.641046414925181,pvalueTTest=0.693304013009468,
chr7	117231824	117231993	CFTR	AMPL474961767	NA	2	0.0117561283364313	2	0.791890008684039	2	0.791890008684039	NA	NA	SegRatio=0.01,AbsMeanSigma=0.06,pvalue=0.641046414925181,pvalueTTest=0.693304013009468,
chr7	117232001	117232109	CFTR	AMPL3662358230	0.0117561283364313	2	0.0117561283364313	2	0.791890008684039	2	0.791890008684039	NA	NA	SegRatio=0.01,AbsMeanSigma=0.06,pvalue=0.641046414925181,pvalueTTest=0.693304013009468,
chr7	117232109	117232280	CFTR	AMPL468866489	0.263684977591336	2	0.0117561283364313	2	0.791890008684039	2	0.791890008684039	NA	NA	SegRatio=0.01,AbsMeanSigma=0.06,pvalue=0.641046414925181,pvalueTTest=0.693304013009468,
chr7	117232270	117232434	CFTR	AMPL468922661	-0.202251621406838	2	0.0117561283364313	2	0.791890008684039	2	0.791890008684039	NA	NA	SegRatio=0.01,AbsMeanSigma=0.06,pvalue=0.641046414925181,pvalueTTest=0.693304013009468,
chr7	117232434	117232539	CFTR	AMPL3662384424	0.294983205729366	2	0.0117561283364313	2	0.791890008684039	2	0.791890008684039	NA	NA	SegRatio=0.01,AbsMeanSigma=0.06,pvalue=0.641046414925181,pvalueTTest=0.693304013009468,
chr7	117232539	117232720	CFTR	AMPL1488881666	0.167316200204501	2	0.0117561283364313	2	0.791890008684039	2	0.791890008684039	NA	NA	SegRatio=0.01,AbsMeanSigma=0.06,pvalue=0.641046414925181,pvalueTTest=0.693304013009468,
chr7	117234940	117235038	CFTR	AMPL3533204248	0.223873358870117	2	0.0117561283364313	2	0.791890008684039	2	0.791890008684039	NA	NA	SegRatio=0.01,AbsMeanSigma=0.06,pvalue=0.641046414925181,pvalueTTest=0.693304013009468,
chr7	117235038	117235148	CFTR	AMPL3539368019	0.1718095278689	2	0.0117561283364313	2	0.791890008684039	2	0.791890008684039	NA	NA	SegRatio=0.01,AbsMeanSigma=0.06,pvalue=0.641046414925181,pvalueTTest=0.693304013009468,
chr7	117242832	117243009	CFTR	AMPL468425396	-0.282811903267631	2	0.0117561283364313	2	0.791890008684039	2	0.791890008684039	NA	NA	SegRatio=0.01,AbsMeanSigma=0.06,pvalue=0.641046414925181,pvalueTTest=0.693304013009468,
chr7	117243561	117243680	CFTR	AMPL1314131500	-0.362582683477097	2	0.0117561283364313	2	0.791890008684039	2	0.791890008684039	NA	NA	SegRatio=0.01,AbsMeanSigma=0.06,pvalue=0.641046414925181,pvalueTTest=0.693304013009468,
chr7	117243680	117243850	CFTR	AMPL1350926834	-0.184134719195058	2	0.0117561283364313	2	0.791890008684039	2	0.791890008684039	NA	NA	SegRatio=0.01,AbsMeanSigma=0.06,pvalue=0.641046414925181,pvalueTTest=0.693304013009468,
chr7	117246626	117246753	CFTR	AMPL467500449	-0.0542898873598577	2	0.0117561283364313	2	0.791890008684039	2	0.791890008684039	NA	NA	SegRatio=0.01,AbsMeanSigma=0.06,pvalue=0.641046414925181,pvalueTTest=0.693304013009468,
chr7	117246740	117246889	CFTR	AMPL1317650819	-0.0304325627377525	2	0.0117561283364313	2	0.791890008684039	2	0.791890008684039	NA	NA	SegRatio=0.01,AbsMeanSigma=0.06,pvalue=0.641046414925181,pvalueTTest=0.693304013009468,
chr7	117250552	117250723	CFTR	AMPL467096662	-0.196719041733612	2	0.0117561283364313	2	0.791890008684039	2	0.791890008684039	NA	NA	SegRatio=0.01,AbsMeanSigma=0.06,pvalue=0.641046414925181,pvalueTTest=0.693304013009468,
chr7	117251505	117251662	CFTR	AMPL1489275007	-0.0187375676438484	2	0.0117561283364313	2	0.791890008684039	2	0.791890008684039	NA	NA	SegRatio=0.01,AbsMeanSigma=0.06,pvalue=0.641046414925181,pvalueTTest=0.693304013009468,
chr7	117251662	117251813	CFTR	AMPL1489330457	0.053738341107601	2	0.0117561283364313	2	0.791890008684039	2	0.791890008684039	NA	NA	SegRatio=0.01,AbsMeanSigma=0.06,pvalue=0.641046414925181,pvalueTTest=0.693304013009468,
chr7	117251782	117251855	CFTR	AMPL1524050819	0.334262392758491	2	0.0117561283364313	2	0.791890008684039	2	0.791890008684039	NA	NA	SegRatio=0.01,AbsMeanSigma=0.06,pvalue=0.641046414925181,pvalueTTest=0.693304013009468,
chr7	117254598	117254679	CFTR	AMPL3608012462	-0.311706992450898	2	0.0117561283364313	2	0.791890008684039	2	0.791890008684039	NA	NA	SegRatio=0.01,AbsMeanSigma=0.06,pvalue=0.641046414925181,pvalueTTest=0.693304013009468,
chr7	117254674	117254747	CFTR	AMPL3662363743	0.00821878110339358	2	0.0117561283364313	2	0.791890008684039	2	0.791890008684039	NA	NA	SegRatio=0.01,AbsMeanSigma=0.06,pvalue=0.641046414925181,pvalueTTest=0.693304013009468,
chr7	117267462	117267600	CFTR	AMPL468021362	-0.114546878023746	2	0.0117561283364313	2	0.791890008684039	2	0.791890008684039	NA	NA	SegRatio=0.01,AbsMeanSigma=0.06,pvalue=0.641046414925181,pvalueTTest=0.693304013009468,
chr7	117267600	117267684	CFTR	AMPL468048766	0.082110420761101	2	0.0117561283364313	2	0.791890008684039	2	0.791890008684039	NA	NA	SegRatio=0.01,AbsMeanSigma=0.06,pvalue=0.641046414925181,pvalueTTest=0.693304013009468,
chr7	117267684	117267830	CFTR	AMPL1350926836	0.068710354529652	2	0.0117561283364313	2	0.791890008684039	2	0.791890008684039	NA	NA	SegRatio=0.01,AbsMeanSigma=0.06,pvalue=0.641046414925181,pvalueTTest=0.693304013009468,
chr7	117279953	117280114	CFTR	AMPL612960517	-0.349142926354822	2	0.0117561283364313	2	0.791890008684039	2	0.791890008684039	NA	NA	SegRatio=0.01,AbsMeanSigma=0.06,pvalue=0.641046414925181,pvalueTTest=0.693304013009468,
chr7	117282452	117282593	CFTR	AMPL3687804467	0.158728961581149	2	0.0117561283364313	2	0.791890008684039	2	0.791890008684039	NA	NA	SegRatio=0.01,AbsMeanSigma=0.06,pvalue=0.641046414925181,pvalueTTest=0.693304013009468,
chr7	117282593	117282768	CFTR	AMPL469390256	0.150017271088188	2	0.0117561283364313	2	0.791890008684039	2	0.791890008684039	NA	NA	SegRatio=0.01,AbsMeanSigma=0.06,pvalue=0.641046414925181,pvalueTTest=0.693304013009468,
chr7	117292788	117292952	CFTR	AMPL469294494	-0.434260012277431	2	0.0117561283364313	2	0.791890008684039	2	0.791890008684039	NA	NA	SegRatio=0.01,AbsMeanSigma=0.06,pvalue=0.641046414925181,pvalueTTest=0.693304013009468,
chr7	117292952	117293126	CFTR	AMPL476533235	-0.136501164762008	2	0.0117561283364313	2	0.791890008684039	2	0.791890008684039	NA	NA	SegRatio=0.01,AbsMeanSigma=0.06,pvalue=0.641046414925181,pvalueTTest=0.693304013009468,
chr7	117304588	117304761	CFTR	AMPL1350926835	0.55942693545822	2	0.0117561283364313	2	0.791890008684039	2	0.791890008684039	NA	NA	SegRatio=0.01,AbsMeanSigma=0.06,pvalue=0.641046414925181,pvalueTTest=0.693304013009468,
chr7	117304761	117304927	CFTR	AMPL469937071	0.073001127554178	2	0.0117561283364313	2	0.791890008684039	2	0.791890008684039	NA	NA	SegRatio=0.01,AbsMeanSigma=0.06,pvalue=0.641046414925181,pvalueTTest=0.693304013009468,
chr7	117305494	117305594	CFTR	AMPL647810578	-0.192874800933273	2	0.0117561283364313	2	0.791890008684039	2	0.791890008684039	NA	NA	SegRatio=0.01,AbsMeanSigma=0.06,pvalue=0.641046414925181,pvalueTTest=0.693304013009468,
chr7	117305594	117305680	CFTR	AMPL3687791484	0.244067165186654	2	0.0117561283364313	2	0.791890008684039	2	0.791890008684039	NA	NA	SegRatio=0.01,AbsMeanSigma=0.06,pvalue=0.641046414925181,pvalueTTest=0.693304013009468,
chr7	117306844	117307010	CFTR	AMPL1091210890	-0.0528146676336529	2	0.0117561283364313	2	0.791890008684039	2	0.791890008684039	NA	NA	SegRatio=0.01,AbsMeanSigma=0.06,pvalue=0.641046414925181,pvalueTTest=0.693304013009468,
chr7	117307008	117307185	CFTR	AMPL3848836362	0.216585731447962	2	0.0117561283364313	2	0.791890008684039	2	0.791890008684039	NA	NA	SegRatio=0.01,AbsMeanSigma=0.06,pvalue=0.641046414925181,pvalueTTest=0.693304013009468,
chr7	117307183	117307354	CFTR	AMPL3848864558	-0.27127445339646	2	0.0117561283364313	2	0.791890008684039	2	0.791890008684039	NA	NA	SegRatio=0.01,AbsMeanSigma=0.06,pvalue=0.641046414925181,pvalueTTest=0.693304013009468,
chr7	117307353	117307519	CFTR	AMPL497774927	0.166697494315125	2	0.0117561283364313	2	0.791890008684039	2	0.791890008684039	NA	NA	SegRatio=0.01,AbsMeanSigma=0.06,pvalue=0.641046414925181,pvalueTTest=0.693304013009468,
chr7	117307518	117307668	CFTR	AMPL3848886907	0.200994338442312	2	0.0117561283364313	2	0.791890008684039	2	0.791890008684039	NA	NA	SegRatio=0.01,AbsMeanSigma=0.06,pvalue=0.641046414925181,pvalueTTest=0.693304013009468,
chr7	117307666	117307801	CFTR	AMPL492300506	0.0269344249247514	2	0.0117561283364313	2	0.791890008684039	2	0.791890008684039	NA	NA	SegRatio=0.01,AbsMeanSigma=0.06,pvalue=0.641046414925181,pvalueTTest=0.693304013009468,
chr7	117307801	117307960	CFTR	AMPL3848900251	-0.135058934019433	2	0.0117561283364313	2	0.791890008684039	2	0.791890008684039	NA	NA	SegRatio=0.01,AbsMeanSigma=0.06,pvalue=0.641046414925181,pvalueTTest=0.693304013009468,
chr7	117307960	117308127	CFTR	AMPL3848829546	-0.133351464588202	2	0.0117561283364313	2	0.791890008684039	2	0.791890008684039	NA	NA	SegRatio=0.01,AbsMeanSigma=0.06,pvalue=0.641046414925181,pvalueTTest=0.693304013009468,
chr7	117308127	117308217	CFTR	AMPL1486309394	0.451694115936376	2	0.0117561283364313	2	0.791890008684039	2	0.791890008684039	NA	NA	SegRatio=0.01,AbsMeanSigma=0.06,pvalue=0.641046414925181,pvalueTTest=0.693304013009468,
chr7	117308443	117308519	CFTR	AMPL1380948432	-0.255028048571635	2	0.0117561283364313	2	0.791890008684039	2	0.791890008684039	NA	NA	SegRatio=0.01,AbsMeanSigma=0.06,pvalue=0.641046414925181,pvalueTTest=0.693304013009468,
chr7	117308502	117308594	CFTR	AMPL3848851241	NA	2	0.0117561283364313	2	0.791890008684039	2	0.791890008684039	NA	NA	SegRatio=0.01,AbsMeanSigma=0.06,pvalue=0.641046414925181,pvalueTTest=0.693304013009468,
chr7	117308594	117308719	CFTR	AMPL3848859657	-0.137044717072857	2	0.0117561283364313	2	0.791890008684039	2	0.791890008684039	NA	NA	SegRatio=0.01,AbsMeanSigma=0.06,pvalue=0.641046414925181,pvalueTTest=0.693304013009468,
chr9	34646542	34646714	GALT	AMPL712468205	NA	2	0.00376238421763121	2	0.596299572008423	2	0.596299572008423	NA	NA	SegRatio=0,AbsMeanSigma=0.07,pvalue=0.712038607240313,pvalueTTest=0.596299572008423,
chr9	34646713	34646892	GALT	AMPL807033687	0.179160940609886	2	0.00376238421763121	2	0.596299572008423	2	0.596299572008423	NA	NA	SegRatio=0,AbsMeanSigma=0.07,pvalue=0.712038607240313,pvalueTTest=0.596299572008423,
chr9	34646880	34647060	GALT	AMPL807051270	-0.0319344816973912	2	0.00376238421763121	2	0.596299572008423	2	0.596299572008423	NA	NA	SegRatio=0,AbsMeanSigma=0.07,pvalue=0.712038607240313,pvalueTTest=0.596299572008423,
chr9	34647058	34647205	GALT	AMPL623733836	-0.329350319372228	2	0.00376238421763121	2	0.596299572008423	2	0.596299572008423	NA	NA	SegRatio=0,AbsMeanSigma=0.07,pvalue=0.712038607240313,pvalueTTest=0.596299572008423,
chr9	34647198	34647344	GALT	AMPL3848826648	-0.00599763171421163	2	0.00376238421763121	2	0.596299572008423	2	0.596299572008423	NA	NA	SegRatio=0,AbsMeanSigma=0.07,pvalue=0.712038607240313,pvalueTTest=0.596299572008423,
chr9	34647344	34647522	GALT	AMPL3848835399	0.161958476005007	2	0.00376238421763121	2	0.596299572008423	2	0.596299572008423	NA	NA	SegRatio=0,AbsMeanSigma=0.07,pvalue=0.712038607240313,pvalueTTest=0.596299572008423,
chr9	34647522	34647639	GALT	AMPL1496130655	0.315176664011913	2	0.00376238421763121	2	0.596299572008423	2	0.596299572008423	NA	NA	SegRatio=0,AbsMeanSigma=0.07,pvalue=0.712038607240313,pvalueTTest=0.596299572008423,
chr9	34647639	34647726	GALT	AMPL868171912	-0.0532974270937793	2	0.00376238421763121	2	0.596299572008423	2	0.596299572008423	NA	NA	SegRatio=0,AbsMeanSigma=0.07,pvalue=0.712038607240313,pvalueTTest=0.596299572008423,
chr9	34647726	34647898	GALT	AMPL556199792	0.32097586201413	2	0.00376238421763121	2	0.596299572008423	2	0.596299572008423	NA	NA	SegRatio=0,AbsMeanSigma=0.07,pvalue=0.712038607240313,pvalueTTest=0.596299572008423,
chr9	34647893	34648071	GALT	AMPL3848847770	0.0470429513748385	2	0.00376238421763121	2	0.596299572008423	2	0.596299572008423	NA	NA	SegRatio=0,AbsMeanSigma=0.07,pvalue=0.712038607240313,pvalueTTest=0.596299572008423,
chr9	34648069	34648240	GALT	AMPL556343103	0.0658871077339967	2	0.00376238421763121	2	0.596299572008423	2	0.596299572008423	NA	NA	SegRatio=0,AbsMeanSigma=0.07,pvalue=0.712038607240313,pvalueTTest=0.596299572008423,
chr9	34648240	34648341	GALT	AMPL623737664	-0.152006558574034	2	0.00376238421763121	2	0.596299572008423	2	0.596299572008423	NA	NA	SegRatio=0,AbsMeanSigma=0.07,pvalue=0.712038607240313,pvalueTTest=0.596299572008423,
chr9	34648336	34648497	GALT	AMPL623762017	-0.168328733003254	2	0.00376238421763121	2	0.596299572008423	2	0.596299572008423	NA	NA	SegRatio=0,AbsMeanSigma=0.07,pvalue=0.712038607240313,pvalueTTest=0.596299572008423,
chr9	34648510	34648681	GALT	AMPL3848901604	-0.0267449255502627	2	0.00376238421763121	2	0.596299572008423	2	0.596299572008423	NA	NA	SegRatio=0,AbsMeanSigma=0.07,pvalue=0.712038607240313,pvalueTTest=0.596299572008423,
chr9	34648690	34648810	GALT	AMPL3848818879	-0.191218938799404	2	0.00376238421763121	2	0.596299572008423	2	0.596299572008423	NA	NA	SegRatio=0,AbsMeanSigma=0.07,pvalue=0.712038607240313,pvalueTTest=0.596299572008423,
chr9	34648807	34648943	GALT	AMPL623750282	0.219088994241361	2	0.00376238421763121	2	0.596299572008423	2	0.596299572008423	NA	NA	SegRatio=0,AbsMeanSigma=0.07,pvalue=0.712038607240313,pvalueTTest=0.596299572008423,
chr9	34648939	34649017	GALT	AMPL3848843653	-0.0810799576144354	2	0.00376238421763121	2	0.596299572008423	2	0.596299572008423	NA	NA	SegRatio=0,AbsMeanSigma=0.07,pvalue=0.712038607240313,pvalueTTest=0.596299572008423,
chr9	34649016	34649170	GALT	AMPL3848851345	0.256759403175843	2	0.00376238421763121	2	0.596299572008423	2	0.596299572008423	NA	NA	SegRatio=0,AbsMeanSigma=0.07,pvalue=0.712038607240313,pvalueTTest=0.596299572008423,
chr9	34649168	34649344	GALT	AMPL1371818357	-0.052517971166645	2	0.00376238421763121	2	0.596299572008423	2	0.596299572008423	NA	NA	SegRatio=0,AbsMeanSigma=0.07,pvalue=0.712038607240313,pvalueTTest=0.596299572008423,
chr9	34649344	34649511	GALT	AMPL3848885846	-0.331787692621649	2	0.00376238421763121	2	0.596299572008423	2	0.596299572008423	NA	NA	SegRatio=0,AbsMeanSigma=0.07,pvalue=0.712038607240313,pvalueTTest=0.596299572008423,
chr9	34649511	34649646	GALT	AMPL3848895636	-0.00108502574009002	2	0.00376238421763121	2	0.596299572008423	2	0.596299572008423	NA	NA	SegRatio=0,AbsMeanSigma=0.07,pvalue=0.712038607240313,pvalueTTest=0.596299572008423,
chr9	34649641	34649818	GALT	AMPL3848812411	0.00376238421763121	2	0.00376238421763121	2	0.596299572008423	2	0.596299572008423	NA	NA	SegRatio=0,AbsMeanSigma=0.07,pvalue=0.712038607240313,pvalueTTest=0.596299572008423,
chr9	34649817	34649982	GALT	AMPL3848835912	-0.139328227936611	2	0.00376238421763121	2	0.596299572008423	2	0.596299572008423	NA	NA	SegRatio=0,AbsMeanSigma=0.07,pvalue=0.712038607240313,pvalueTTest=0.596299572008423,
chr9	34650315	34650399	GALT	AMPL3848889350	0.0594733116873086	2	0.00376238421763121	2	0.596299572008423	2	0.596299572008423	NA	NA	SegRatio=0,AbsMeanSigma=0.07,pvalue=0.712038607240313,pvalueTTest=0.596299572008423,
chr9	34650398	34650478	GALT	AMPL2782134136	0.036749138008211	2	0.00376238421763121	2	0.596299572008423	2	0.596299572008423	NA	NA	SegRatio=0,AbsMeanSigma=0.07,pvalue=0.712038607240313,pvalueTTest=0.596299572008423,
chr9	34650478	34650595	GALT	AMPL1496755741	-0.0297830049654262	2	0.00376238421763121	2	0.596299572008423	2	0.596299572008423	NA	NA	SegRatio=0,AbsMeanSigma=0.07,pvalue=0.712038607240313,pvalueTTest=0.596299572008423,
chr12	103232062	103232227	PAH	AMPL811140534	0.0180627710874796	2	-0.0193363718184871	2	0.763197496668948	2	0.763197496668948	NA	NA	SegRatio=-0.02,AbsMeanSigma=0.04,pvalue=0.835771899361632,pvalueTTest=0.806292809767003,
chr12	103232222	103232291	PAH	AMPL811141827	NA	2	-0.0193363718184871	2	0.763197496668948	2	0.763197496668948	NA	NA	SegRatio=-0.02,AbsMeanSigma=0.04,pvalue=0.835771899361632,pvalueTTest=0.806292809767003,
chr12	103232441	103232565	PAH	AMPL3699300740	0.234060335750123	2	-0.0193363718184871	2	0.763197496668948	2	0.763197496668948	NA	NA	SegRatio=-0.02,AbsMeanSigma=0.04,pvalue=0.835771899361632,pvalueTTest=0.806292809767003,
chr12	103232551	103232666	PAH	AMPL1497161003	-0.200041199304594	2	-0.0193363718184871	2	0.763197496668948	2	0.763197496668948	NA	NA	SegRatio=-0.02,AbsMeanSigma=0.04,pvalue=0.835771899361632,pvalueTTest=0.806292809767003,
chr12	103232661	103232820	PAH	AMPL811143696	0.255482768780509	2	-0.0193363718184871	2	0.763197496668948	2	0.763197496668948	NA	NA	SegRatio=-0.02,AbsMeanSigma=0.04,pvalue=0.835771899361632,pvalueTTest=0.806292809767003,
chr12	103232765	103232895	PAH	AMPL811145968	0.0818191802315356	2	-0.0193363718184871	2	0.763197496668948	2	0.763197496668948	NA	NA	SegRatio=-0.02,AbsMeanSigma=0.04,pvalue=0.835771899361632,pvalueTTest=0.806292809767003,
chr12	103232895	103233035	PAH	AMPL659794021	-0.0868830462780372	2	-0.0193363718184871	2	0.763197496668948	2	0.763197496668948	NA	NA	SegRatio=-0.02,AbsMeanSigma=0.04,pvalue=0.835771899361632,pvalueTTest=0.806292809767003,
chr12	103234142	103234318	PAH	AMPL3848753200	-0.078887167991578	2	-0.0193363718184871	2	0.763197496668948	2	0.763197496668948	NA	NA	SegRatio=-0.02,AbsMeanSigma=0.04,pvalue=0.835771899361632,pvalueTTest=0.806292809767003,
chr12	103237301	103237409	PAH	AMPL663072267	0.178953761325125	2	-0.0193363718184871	2	0.763197496668948	2	0.763197496668948	NA	NA	SegRatio=-0.02,AbsMeanSigma=0.04,pvalue=0.835771899361632,pvalueTTest=0.806292809767003,
chr12	103237409	103237584	PAH	AMPL663100272	0.392271976149974	2	-0.0193363718184871	2	0.763197496668948	2	0.763197496668948	NA	NA	SegRatio=-0.02,AbsMeanSigma=0.04,pvalue=0.835771899361632,pvalueTTest=0.806292809767003,
chr12	103237954	103238083	PAH	AMPL868016102	0.35812703961545	2	-0.0193363718184871	2	0.763197496668948	2	0.763197496668948	NA	NA	SegRatio=-0.02,AbsMeanSigma=0.04,pvalue=0.835771899361632,pvalueTTest=0.806292809767003,
chr12	103238083	103238220	PAH	AMPL658783041	-0.366750864047684	2	-0.0193363718184871	2	0.763197496668948	2	0.763197496668948	NA	NA	SegRatio=-0.02,AbsMeanSigma=0.04,pvalue=0.835771899361632,pvalueTTest=0.806292809767003,
chr12	103240620	103240773	PAH	AMPL659377496	-0.270532560085835	2	-0.0193363718184871	2	0.763197496668948	2	0.763197496668948	NA	NA	SegRatio=-0.02,AbsMeanSigma=0.04,pvalue=0.835771899361632,pvalueTTest=0.806292809767003,
chr12	103245412	103245591	PAH	AMPL556370172	-0.309663227816249	2	-0.0193363718184871	2	0.763197496668948	2	0.763197496668948	NA	NA	SegRatio=-0.02,AbsMeanSigma=0.04,pvalue=0.835771899361632,pvalueTTest=0.806292809767003,
chr12	103246570	103246749	PAH	AMPL556350401	-0.0423135290200212	2	-0.0193363718184871	2	0.763197496668948	2	0.763197496668948	NA	NA	SegRatio=-0.02,AbsMeanSigma=0.04,pvalue=0.835771899361632,pvalueTTest=0.806292809767003,
chr12	103248833	103248985	PAH	AMPL812248025	0.228256245782837	2	-0.0193363718184871	2	0.763197496668948	2	0.763197496668948	NA	NA	SegRatio=-0.02,AbsMeanSigma=0.04,pvalue=0.835771899361632,pvalueTTest=0.806292809767003,
chr12	103248985	103249122	PAH	AMPL658674329	-0.0193363718184871	2	-0.0193363718184871	2	0.763197496668948	2	0.763197496668948	NA	NA	SegRatio=-0.02,AbsMeanSigma=0.04,pvalue=0.835771899361632,pvalueTTest=0.806292809767003,
chr12	103260314	103260494	PAH	AMPL658804790	-0.0524642794429102	2	-0.0193363718184871	2	0.763197496668948	2	0.763197496668948	NA	NA	SegRatio=-0.02,AbsMeanSigma=0.04,pvalue=0.835771899361632,pvalueTTest=0.806292809767003,
chr12	103271164	103271270	PAH	AMPL661534109	-0.115775916504409	2	-0.0193363718184871	2	0.763197496668948	2	0.763197496668948	NA	NA	SegRatio=-0.02,AbsMeanSigma=0.04,pvalue=0.835771899361632,pvalueTTest=0.806292809767003,
chr12	103271270	103271384	PAH	AMPL661570029	NA	2	-0.0193363718184871	2	0.763197496668948	2	0.763197496668948	NA	NA	SegRatio=-0.02,AbsMeanSigma=0.04,pvalue=0.835771899361632,pvalueTTest=0.806292809767003,
chr12	103288475	103288574	PAH	AMPL3699214840	0.122495638352475	2	-0.0193363718184871	2	0.763197496668948	2	0.763197496668948	NA	NA	SegRatio=-0.02,AbsMeanSigma=0.04,pvalue=0.835771899361632,pvalueTTest=0.806292809767003,
chr12	103288574	103288725	PAH	AMPL659619504	0.115160437037957	2	-0.0193363718184871	2	0.763197496668948	2	0.763197496668948	NA	NA	SegRatio=-0.02,AbsMeanSigma=0.04,pvalue=0.835771899361632,pvalueTTest=0.806292809767003,
chr12	103306535	103306705	PAH	AMPL556186951	-0.234771845955471	2	-0.0193363718184871	2	0.763197496668948	2	0.763197496668948	NA	NA	SegRatio=-0.02,AbsMeanSigma=0.04,pvalue=0.835771899361632,pvalueTTest=0.806292809767003,
chr12	103310767	103310940	PAH	AMPL663779199	-0.258420971115943	2	-0.0193363718184871	2	0.763197496668948	2	0.763197496668948	NA	NA	SegRatio=-0.02,AbsMeanSigma=0.04,pvalue=0.835771899361632,pvalueTTest=0.806292809767003,
chr12	103310940	103311077	PAH	AMPL812518150	0.177622128439337	2	-0.0193363718184871	2	0.763197496668948	2	0.763197496668948	NA	NA	SegRatio=-0.02,AbsMeanSigma=0.04,pvalue=0.835771899361632,pvalueTTest=0.806292809767003,
chr12	103311073	103311261	PAH	AMPL812522983	NA	2	-0.0193363718184871	2	0.763197496668948	2	0.763197496668948	NA	NA	SegRatio=-0.02,AbsMeanSigma=0.04,pvalue=0.835771899361632,pvalueTTest=0.806292809767003,
chr12	103311261	103311417	PAH	AMPL811679394	0.486294675500475	2	-0.0193363718184871	2	0.763197496668948	2	0.763197496668948	NA	NA	SegRatio=-0.02,AbsMeanSigma=0.04,pvalue=0.835771899361632,pvalueTTest=0.806292809767003,
