# Supplementary material for: A statistical approach to detection of copy number variations in PCR-enriched targeted sequencing data
Source: BMC Bioinformatics. 2016 Oct 22;17:429. doi: 10.1186/s12859-016-1272-6 (PMC5075217; doi:10.1186/s12859-016-1272-6)
Supplement: Additional file 6 — Archive with ONCOCNV results. Set of files (png plots and txt files) in zip archive that were provided by ONCOCNV after specificity and sensitivity testing. (ZIP 5007 kb) [file 12859_2016_1272_MOESM6_ESM.zip › outputONCOCNV copy 2/IonXpress_013_R_2013_10_17_10_21_46_user_SN2.2.Neonatal.Assay.LEx.2run.18.11.13_Auto_user_SN2.2.Neonatal.Assay.LEx.2run.18.11.13_25.profile.txt]

chr	start	end	gene	ID	ratio	predLargeSeg	segMean	predLargeCorrected	pvalRatioCorrected	perGeneEvaluation	pvalRatioGene	predPoint	predPointSusp	comments
chr7	117119899	117120067	CFTR	AMPL1380948435	-0.181255148275293	2	-0.0378046543616514	2	0.443416576440591	2	0.443416576440591	NA	NA	SegRatio=-0.04,AbsMeanSigma=0.11,pvalue=0.335602808522307,pvalueTTest=0.468289583948481,
chr7	117120062	117120193	CFTR	AMPL1380948436	-0.155207250895213	2	-0.0378046543616514	2	0.443416576440591	2	0.443416576440591	NA	NA	SegRatio=-0.04,AbsMeanSigma=0.11,pvalue=0.335602808522307,pvalueTTest=0.468289583948481,
chr7	117120192	117120274	CFTR	AMPL493118173	0.0762097791463481	2	-0.0378046543616514	2	0.443416576440591	2	0.443416576440591	NA	NA	SegRatio=-0.04,AbsMeanSigma=0.11,pvalue=0.335602808522307,pvalueTTest=0.468289583948481,
chr7	117144240	117144352	CFTR	AMPL1316862546	0.12130880940172	2	-0.0378046543616514	2	0.443416576440591	2	0.443416576440591	NA	NA	SegRatio=-0.04,AbsMeanSigma=0.11,pvalue=0.335602808522307,pvalueTTest=0.468289583948481,
chr7	117144342	117144420	CFTR	AMPL3662351274	-0.388213209350889	2	-0.0378046543616514	2	0.443416576440591	2	0.443416576440591	NA	NA	SegRatio=-0.04,AbsMeanSigma=0.11,pvalue=0.335602808522307,pvalueTTest=0.468289583948481,
chr7	117148945	117149124	CFTR	AMPL1090131405	0.0170624245756145	2	-0.0378046543616514	2	0.443416576440591	2	0.443416576440591	NA	NA	SegRatio=-0.04,AbsMeanSigma=0.11,pvalue=0.335602808522307,pvalueTTest=0.468289583948481,
chr7	117149124	117149294	CFTR	AMPL496812712	0.481052783345362	2	-0.0378046543616514	2	0.443416576440591	2	0.443416576440591	NA	NA	SegRatio=-0.04,AbsMeanSigma=0.11,pvalue=0.335602808522307,pvalueTTest=0.468289583948481,
chr7	117170900	117171022	CFTR	AMPL469286737	-0.12787368554912	2	-0.0378046543616514	2	0.443416576440591	2	0.443416576440591	NA	NA	SegRatio=-0.04,AbsMeanSigma=0.11,pvalue=0.335602808522307,pvalueTTest=0.468289583948481,
chr7	117171020	117171189	CFTR	AMPL469324749	-0.330344514299208	2	-0.0378046543616514	2	0.443416576440591	2	0.443416576440591	NA	NA	SegRatio=-0.04,AbsMeanSigma=0.11,pvalue=0.335602808522307,pvalueTTest=0.468289583948481,
chr7	117174199	117174365	CFTR	AMPL844200061	NA	2	-0.0378046543616514	2	0.443416576440591	2	0.443416576440591	NA	NA	SegRatio=-0.04,AbsMeanSigma=0.11,pvalue=0.335602808522307,pvalueTTest=0.468289583948481,
chr7	117174365	117174460	CFTR	AMPL468748906	-0.458283879696215	2	-0.0378046543616514	2	0.443416576440591	2	0.443416576440591	NA	NA	SegRatio=-0.04,AbsMeanSigma=0.11,pvalue=0.335602808522307,pvalueTTest=0.468289583948481,
chr7	117175183	117175355	CFTR	AMPL467504527	-0.202950664823596	2	-0.0378046543616514	2	0.443416576440591	2	0.443416576440591	NA	NA	SegRatio=-0.04,AbsMeanSigma=0.11,pvalue=0.335602808522307,pvalueTTest=0.468289583948481,
chr7	117175355	117175523	CFTR	AMPL467561353	-0.106364713024785	2	-0.0378046543616514	2	0.443416576440591	2	0.443416576440591	NA	NA	SegRatio=-0.04,AbsMeanSigma=0.11,pvalue=0.335602808522307,pvalueTTest=0.468289583948481,
chr7	117176519	117176660	CFTR	AMPL468865894	0.115089937658893	2	-0.0378046543616514	2	0.443416576440591	2	0.443416576440591	NA	NA	SegRatio=-0.04,AbsMeanSigma=0.11,pvalue=0.335602808522307,pvalueTTest=0.468289583948481,
chr7	117176651	117176786	CFTR	AMPL468874944	-0.0828116191884147	2	-0.0378046543616514	2	0.443416576440591	2	0.443416576440591	NA	NA	SegRatio=-0.04,AbsMeanSigma=0.11,pvalue=0.335602808522307,pvalueTTest=0.468289583948481,
chr7	117180175	117180248	CFTR	AMPL556296474	-0.0205914078901437	2	-0.0378046543616514	2	0.443416576440591	2	0.443416576440591	NA	NA	SegRatio=-0.04,AbsMeanSigma=0.11,pvalue=0.335602808522307,pvalueTTest=0.468289583948481,
chr7	117180248	117180361	CFTR	AMPL3662363979	0.586881730123935	2	-0.0378046543616514	2	0.443416576440591	2	0.443416576440591	NA	NA	SegRatio=-0.04,AbsMeanSigma=0.11,pvalue=0.335602808522307,pvalueTTest=0.468289583948481,
chr7	117180361	117180458	CFTR	AMPL468184487	-0.362685652571645	2	-0.0378046543616514	2	0.443416576440591	2	0.443416576440591	NA	NA	SegRatio=-0.04,AbsMeanSigma=0.11,pvalue=0.335602808522307,pvalueTTest=0.468289583948481,
chr7	117182013	117182127	CFTR	AMPL3755398942	-0.208526236379034	2	-0.0378046543616514	2	0.443416576440591	2	0.443416576440591	NA	NA	SegRatio=-0.04,AbsMeanSigma=0.11,pvalue=0.335602808522307,pvalueTTest=0.468289583948481,
chr7	117182127	117182221	CFTR	AMPL3713721021	-0.252592752556494	2	-0.0378046543616514	2	0.443416576440591	2	0.443416576440591	NA	NA	SegRatio=-0.04,AbsMeanSigma=0.11,pvalue=0.335602808522307,pvalueTTest=0.468289583948481,
chr7	117188605	117188778	CFTR	AMPL3849093081	0.22714315472342	2	-0.0378046543616514	2	0.443416576440591	2	0.443416576440591	q-value=1.6094509975949e-14, copies=2.5	NA	SegRatio=-0.04,AbsMeanSigma=0.11,pvalue=0.335602808522307,pvalueTTest=0.468289583948481,
chr7	117188898	117189021	CFTR	AMPL477617595	0.201870219884424	2	-0.0378046543616514	2	0.443416576440591	2	0.443416576440591	NA	NA	SegRatio=-0.04,AbsMeanSigma=0.11,pvalue=0.335602808522307,pvalueTTest=0.468289583948481,
chr7	117189018	117189174	CFTR	AMPL1758041121	0.405020706479425	2	-0.0378046543616514	2	0.443416576440591	2	0.443416576440591	NA	NA	SegRatio=-0.04,AbsMeanSigma=0.11,pvalue=0.335602808522307,pvalueTTest=0.468289583948481,
chr7	117199494	117199585	CFTR	AMPL3662352593	0.145019672839581	2	-0.0378046543616514	2	0.443416576440591	2	0.443416576440591	NA	NA	SegRatio=-0.04,AbsMeanSigma=0.11,pvalue=0.335602808522307,pvalueTTest=0.468289583948481,
chr7	117199585	117199733	CFTR	AMPL712350278	0.564748362277908	2	-0.0378046543616514	2	0.443416576440591	2	0.443416576440591	NA	NA	SegRatio=-0.04,AbsMeanSigma=0.11,pvalue=0.335602808522307,pvalueTTest=0.468289583948481,
chr7	117227745	117227913	CFTR	AMPL3687801190	-0.514832983145163	2	-0.0378046543616514	2	0.443416576440591	2	0.443416576440591	NA	NA	SegRatio=-0.04,AbsMeanSigma=0.11,pvalue=0.335602808522307,pvalueTTest=0.468289583948481,
chr7	117229500	117229593	intron	AMPL4119989318	-0.202017907850936	2	-0.0378046543616514	2	0.89492292156386	2	0.89492292156386	NA	NA	SegRatio=-0.04,AbsMeanSigma=0.11,pvalue=0.335602808522307,pvalueTTest=0.468289583948481,
chr7	117230377	117230543	CFTR	AMPL468091028	0.635501011314017	2	-0.0378046543616514	2	0.443416576440591	2	0.443416576440591	NA	NA	SegRatio=-0.04,AbsMeanSigma=0.11,pvalue=0.335602808522307,pvalueTTest=0.468289583948481,
chr7	117231824	117231993	CFTR	AMPL474961767	NA	2	-0.0378046543616514	2	0.443416576440591	2	0.443416576440591	NA	NA	SegRatio=-0.04,AbsMeanSigma=0.11,pvalue=0.335602808522307,pvalueTTest=0.468289583948481,
chr7	117232001	117232109	CFTR	AMPL3662358230	-0.0378046543616514	2	-0.0378046543616514	2	0.443416576440591	2	0.443416576440591	NA	NA	SegRatio=-0.04,AbsMeanSigma=0.11,pvalue=0.335602808522307,pvalueTTest=0.468289583948481,
chr7	117232109	117232280	CFTR	AMPL468866489	0.159628299291275	2	-0.0378046543616514	2	0.443416576440591	2	0.443416576440591	NA	NA	SegRatio=-0.04,AbsMeanSigma=0.11,pvalue=0.335602808522307,pvalueTTest=0.468289583948481,
chr7	117232270	117232434	CFTR	AMPL468922661	-0.189412620035457	2	-0.0378046543616514	2	0.443416576440591	2	0.443416576440591	NA	NA	SegRatio=-0.04,AbsMeanSigma=0.11,pvalue=0.335602808522307,pvalueTTest=0.468289583948481,
chr7	117232434	117232539	CFTR	AMPL3662384424	0.628839425912871	2	-0.0378046543616514	2	0.443416576440591	2	0.443416576440591	NA	NA	SegRatio=-0.04,AbsMeanSigma=0.11,pvalue=0.335602808522307,pvalueTTest=0.468289583948481,
chr7	117232539	117232720	CFTR	AMPL1488881666	0.26544814561947	2	-0.0378046543616514	2	0.443416576440591	2	0.443416576440591	NA	NA	SegRatio=-0.04,AbsMeanSigma=0.11,pvalue=0.335602808522307,pvalueTTest=0.468289583948481,
chr7	117234940	117235038	CFTR	AMPL3533204248	0.279358585951311	2	-0.0378046543616514	2	0.443416576440591	2	0.443416576440591	NA	NA	SegRatio=-0.04,AbsMeanSigma=0.11,pvalue=0.335602808522307,pvalueTTest=0.468289583948481,
chr7	117235038	117235148	CFTR	AMPL3539368019	0.171744187111383	2	-0.0378046543616514	2	0.443416576440591	2	0.443416576440591	NA	NA	SegRatio=-0.04,AbsMeanSigma=0.11,pvalue=0.335602808522307,pvalueTTest=0.468289583948481,
chr7	117242832	117243009	CFTR	AMPL468425396	0.0180892989190986	2	-0.0378046543616514	2	0.443416576440591	2	0.443416576440591	NA	NA	SegRatio=-0.04,AbsMeanSigma=0.11,pvalue=0.335602808522307,pvalueTTest=0.468289583948481,
chr7	117243561	117243680	CFTR	AMPL1314131500	-0.285931657534913	2	-0.0378046543616514	2	0.443416576440591	2	0.443416576440591	NA	NA	SegRatio=-0.04,AbsMeanSigma=0.11,pvalue=0.335602808522307,pvalueTTest=0.468289583948481,
chr7	117243680	117243850	CFTR	AMPL1350926834	-0.344114283927575	2	-0.0378046543616514	2	0.443416576440591	2	0.443416576440591	NA	NA	SegRatio=-0.04,AbsMeanSigma=0.11,pvalue=0.335602808522307,pvalueTTest=0.468289583948481,
chr7	117246626	117246753	CFTR	AMPL467500449	-0.0237317875432117	2	-0.0378046543616514	2	0.443416576440591	2	0.443416576440591	NA	NA	SegRatio=-0.04,AbsMeanSigma=0.11,pvalue=0.335602808522307,pvalueTTest=0.468289583948481,
chr7	117246740	117246889	CFTR	AMPL1317650819	-0.183188185284491	2	-0.0378046543616514	2	0.443416576440591	2	0.443416576440591	NA	NA	SegRatio=-0.04,AbsMeanSigma=0.11,pvalue=0.335602808522307,pvalueTTest=0.468289583948481,
chr7	117250552	117250723	CFTR	AMPL467096662	-0.228922356823821	2	-0.0378046543616514	2	0.443416576440591	2	0.443416576440591	NA	NA	SegRatio=-0.04,AbsMeanSigma=0.11,pvalue=0.335602808522307,pvalueTTest=0.468289583948481,
chr7	117251505	117251662	CFTR	AMPL1489275007	0.156514448766779	2	-0.0378046543616514	2	0.443416576440591	2	0.443416576440591	NA	NA	SegRatio=-0.04,AbsMeanSigma=0.11,pvalue=0.335602808522307,pvalueTTest=0.468289583948481,
chr7	117251662	117251813	CFTR	AMPL1489330457	0.113534208119902	2	-0.0378046543616514	2	0.443416576440591	2	0.443416576440591	NA	NA	SegRatio=-0.04,AbsMeanSigma=0.11,pvalue=0.335602808522307,pvalueTTest=0.468289583948481,
chr7	117251782	117251855	CFTR	AMPL1524050819	0.033961882365978	2	-0.0378046543616514	2	0.443416576440591	2	0.443416576440591	NA	NA	SegRatio=-0.04,AbsMeanSigma=0.11,pvalue=0.335602808522307,pvalueTTest=0.468289583948481,
chr7	117254598	117254679	CFTR	AMPL3608012462	-0.279799777933097	2	-0.0378046543616514	2	0.443416576440591	2	0.443416576440591	NA	NA	SegRatio=-0.04,AbsMeanSigma=0.11,pvalue=0.335602808522307,pvalueTTest=0.468289583948481,
chr7	117254674	117254747	CFTR	AMPL3662363743	0.144822257402097	2	-0.0378046543616514	2	0.443416576440591	2	0.443416576440591	NA	NA	SegRatio=-0.04,AbsMeanSigma=0.11,pvalue=0.335602808522307,pvalueTTest=0.468289583948481,
chr7	117267462	117267600	CFTR	AMPL468021362	-0.409849222405542	2	-0.0378046543616514	2	0.443416576440591	2	0.443416576440591	NA	NA	SegRatio=-0.04,AbsMeanSigma=0.11,pvalue=0.335602808522307,pvalueTTest=0.468289583948481,
chr7	117267600	117267684	CFTR	AMPL468048766	-0.0810902997486876	2	-0.0378046543616514	2	0.443416576440591	2	0.443416576440591	NA	NA	SegRatio=-0.04,AbsMeanSigma=0.11,pvalue=0.335602808522307,pvalueTTest=0.468289583948481,
chr7	117267684	117267830	CFTR	AMPL1350926836	0.280383569543381	2	-0.0378046543616514	2	0.443416576440591	2	0.443416576440591	NA	NA	SegRatio=-0.04,AbsMeanSigma=0.11,pvalue=0.335602808522307,pvalueTTest=0.468289583948481,
chr7	117279953	117280114	CFTR	AMPL612960517	-0.040286036442709	2	-0.0378046543616514	2	0.443416576440591	2	0.443416576440591	NA	NA	SegRatio=-0.04,AbsMeanSigma=0.11,pvalue=0.335602808522307,pvalueTTest=0.468289583948481,
chr7	117282452	117282593	CFTR	AMPL3687804467	0.0214864142338599	2	-0.0378046543616514	2	0.443416576440591	2	0.443416576440591	NA	NA	SegRatio=-0.04,AbsMeanSigma=0.11,pvalue=0.335602808522307,pvalueTTest=0.468289583948481,
chr7	117282593	117282768	CFTR	AMPL469390256	0.288496361057519	2	-0.0378046543616514	2	0.443416576440591	2	0.443416576440591	NA	NA	SegRatio=-0.04,AbsMeanSigma=0.11,pvalue=0.335602808522307,pvalueTTest=0.468289583948481,
chr7	117292788	117292952	CFTR	AMPL469294494	0.328151551044768	2	-0.0378046543616514	2	0.443416576440591	2	0.443416576440591	NA	NA	SegRatio=-0.04,AbsMeanSigma=0.11,pvalue=0.335602808522307,pvalueTTest=0.468289583948481,
chr7	117292952	117293126	CFTR	AMPL476533235	-0.100488938637611	2	-0.0378046543616514	2	0.443416576440591	2	0.443416576440591	NA	NA	SegRatio=-0.04,AbsMeanSigma=0.11,pvalue=0.335602808522307,pvalueTTest=0.468289583948481,
chr7	117304588	117304761	CFTR	AMPL1350926835	0.587030431447773	2	-0.0378046543616514	2	0.443416576440591	2	0.443416576440591	NA	NA	SegRatio=-0.04,AbsMeanSigma=0.11,pvalue=0.335602808522307,pvalueTTest=0.468289583948481,
chr7	117304761	117304927	CFTR	AMPL469937071	0.00687438157542147	2	-0.0378046543616514	2	0.443416576440591	2	0.443416576440591	NA	NA	SegRatio=-0.04,AbsMeanSigma=0.11,pvalue=0.335602808522307,pvalueTTest=0.468289583948481,
chr7	117305494	117305594	CFTR	AMPL647810578	-0.090419723824089	2	-0.0378046543616514	2	0.443416576440591	2	0.443416576440591	NA	NA	SegRatio=-0.04,AbsMeanSigma=0.11,pvalue=0.335602808522307,pvalueTTest=0.468289583948481,
chr7	117305594	117305680	CFTR	AMPL3687791484	0.0735783219798507	2	-0.0378046543616514	2	0.443416576440591	2	0.443416576440591	NA	NA	SegRatio=-0.04,AbsMeanSigma=0.11,pvalue=0.335602808522307,pvalueTTest=0.468289583948481,
chr7	117306844	117307010	CFTR	AMPL1091210890	0.116252104760969	2	-0.0378046543616514	2	0.443416576440591	2	0.443416576440591	NA	NA	SegRatio=-0.04,AbsMeanSigma=0.11,pvalue=0.335602808522307,pvalueTTest=0.468289583948481,
chr7	117307008	117307185	CFTR	AMPL3848836362	0.2884611119564	2	-0.0378046543616514	2	0.443416576440591	2	0.443416576440591	NA	NA	SegRatio=-0.04,AbsMeanSigma=0.11,pvalue=0.335602808522307,pvalueTTest=0.468289583948481,
chr7	117307183	117307354	CFTR	AMPL3848864558	0.12229005975071	2	-0.0378046543616514	2	0.443416576440591	2	0.443416576440591	NA	NA	SegRatio=-0.04,AbsMeanSigma=0.11,pvalue=0.335602808522307,pvalueTTest=0.468289583948481,
chr7	117307353	117307519	CFTR	AMPL497774927	-0.217049144316575	2	-0.0378046543616514	2	0.443416576440591	2	0.443416576440591	NA	NA	SegRatio=-0.04,AbsMeanSigma=0.11,pvalue=0.335602808522307,pvalueTTest=0.468289583948481,
chr7	117307518	117307668	CFTR	AMPL3848886907	-0.240983237352696	2	-0.0378046543616514	2	0.443416576440591	2	0.443416576440591	NA	NA	SegRatio=-0.04,AbsMeanSigma=0.11,pvalue=0.335602808522307,pvalueTTest=0.468289583948481,
chr7	117307666	117307801	CFTR	AMPL492300506	0.233537062713323	2	-0.0378046543616514	2	0.443416576440591	2	0.443416576440591	NA	NA	SegRatio=-0.04,AbsMeanSigma=0.11,pvalue=0.335602808522307,pvalueTTest=0.468289583948481,
chr7	117307801	117307960	CFTR	AMPL3848900251	-0.32772044625388	2	-0.0378046543616514	2	0.443416576440591	2	0.443416576440591	NA	NA	SegRatio=-0.04,AbsMeanSigma=0.11,pvalue=0.335602808522307,pvalueTTest=0.468289583948481,
chr7	117307960	117308127	CFTR	AMPL3848829546	-0.1570493669391	2	-0.0378046543616514	2	0.443416576440591	2	0.443416576440591	NA	NA	SegRatio=-0.04,AbsMeanSigma=0.11,pvalue=0.335602808522307,pvalueTTest=0.468289583948481,
chr7	117308127	117308217	CFTR	AMPL1486309394	0.674707927938804	2	-0.0378046543616514	2	0.443416576440591	2	0.443416576440591	NA	NA	SegRatio=-0.04,AbsMeanSigma=0.11,pvalue=0.335602808522307,pvalueTTest=0.468289583948481,
chr7	117308443	117308519	CFTR	AMPL1380948432	-0.135821645792411	2	-0.0378046543616514	2	0.443416576440591	2	0.443416576440591	NA	NA	SegRatio=-0.04,AbsMeanSigma=0.11,pvalue=0.335602808522307,pvalueTTest=0.468289583948481,
chr7	117308502	117308594	CFTR	AMPL3848851241	NA	2	-0.0378046543616514	2	0.443416576440591	2	0.443416576440591	NA	NA	SegRatio=-0.04,AbsMeanSigma=0.11,pvalue=0.335602808522307,pvalueTTest=0.468289583948481,
chr7	117308594	117308719	CFTR	AMPL3848859657	-0.443634747263131	2	-0.0378046543616514	2	0.443416576440591	2	0.443416576440591	NA	NA	SegRatio=-0.04,AbsMeanSigma=0.11,pvalue=0.335602808522307,pvalueTTest=0.468289583948481,
chr9	34646542	34646714	GALT	AMPL712468205	NA	2	0.0261847518923395	2	0.456762486921784	2	0.456762486921784	NA	NA	SegRatio=0.03,AbsMeanSigma=0.12,pvalue=0.529222482602396,pvalueTTest=0.456762486921784,
chr9	34646713	34646892	GALT	AMPL807033687	0.506875444938483	2	0.0261847518923395	2	0.456762486921784	2	0.456762486921784	NA	NA	SegRatio=0.03,AbsMeanSigma=0.12,pvalue=0.529222482602396,pvalueTTest=0.456762486921784,
chr9	34646880	34647060	GALT	AMPL807051270	-0.144355342565704	2	0.0261847518923395	2	0.456762486921784	2	0.456762486921784	NA	NA	SegRatio=0.03,AbsMeanSigma=0.12,pvalue=0.529222482602396,pvalueTTest=0.456762486921784,
chr9	34647058	34647205	GALT	AMPL623733836	-0.296808589750199	2	0.0261847518923395	2	0.456762486921784	2	0.456762486921784	NA	NA	SegRatio=0.03,AbsMeanSigma=0.12,pvalue=0.529222482602396,pvalueTTest=0.456762486921784,
chr9	34647198	34647344	GALT	AMPL3848826648	-0.452254365317084	2	0.0261847518923395	2	0.456762486921784	2	0.456762486921784	NA	NA	SegRatio=0.03,AbsMeanSigma=0.12,pvalue=0.529222482602396,pvalueTTest=0.456762486921784,
chr9	34647344	34647522	GALT	AMPL3848835399	0.101303782329344	2	0.0261847518923395	2	0.456762486921784	2	0.456762486921784	NA	NA	SegRatio=0.03,AbsMeanSigma=0.12,pvalue=0.529222482602396,pvalueTTest=0.456762486921784,
chr9	34647522	34647639	GALT	AMPL1496130655	0.26680877152906	2	0.0261847518923395	2	0.456762486921784	2	0.456762486921784	NA	NA	SegRatio=0.03,AbsMeanSigma=0.12,pvalue=0.529222482602396,pvalueTTest=0.456762486921784,
chr9	34647639	34647726	GALT	AMPL868171912	0.36896296347232	2	0.0261847518923395	2	0.456762486921784	2	0.456762486921784	NA	NA	SegRatio=0.03,AbsMeanSigma=0.12,pvalue=0.529222482602396,pvalueTTest=0.456762486921784,
chr9	34647726	34647898	GALT	AMPL556199792	0.166538882198327	2	0.0261847518923395	2	0.456762486921784	2	0.456762486921784	NA	NA	SegRatio=0.03,AbsMeanSigma=0.12,pvalue=0.529222482602396,pvalueTTest=0.456762486921784,
chr9	34647893	34648071	GALT	AMPL3848847770	0.266710585702515	2	0.0261847518923395	2	0.456762486921784	2	0.456762486921784	NA	NA	SegRatio=0.03,AbsMeanSigma=0.12,pvalue=0.529222482602396,pvalueTTest=0.456762486921784,
chr9	34648069	34648240	GALT	AMPL556343103	-0.166291794475541	2	0.0261847518923395	2	0.456762486921784	2	0.456762486921784	NA	NA	SegRatio=0.03,AbsMeanSigma=0.12,pvalue=0.529222482602396,pvalueTTest=0.456762486921784,
chr9	34648240	34648341	GALT	AMPL623737664	0.103384410196515	2	0.0261847518923395	2	0.456762486921784	2	0.456762486921784	NA	NA	SegRatio=0.03,AbsMeanSigma=0.12,pvalue=0.529222482602396,pvalueTTest=0.456762486921784,
chr9	34648336	34648497	GALT	AMPL623762017	-0.37993381669849	2	0.0261847518923395	2	0.456762486921784	2	0.456762486921784	NA	NA	SegRatio=0.03,AbsMeanSigma=0.12,pvalue=0.529222482602396,pvalueTTest=0.456762486921784,
chr9	34648510	34648681	GALT	AMPL3848901604	-0.140554113076572	2	0.0261847518923395	2	0.456762486921784	2	0.456762486921784	NA	NA	SegRatio=0.03,AbsMeanSigma=0.12,pvalue=0.529222482602396,pvalueTTest=0.456762486921784,
chr9	34648690	34648810	GALT	AMPL3848818879	0.0261847518923395	2	0.0261847518923395	2	0.456762486921784	2	0.456762486921784	NA	NA	SegRatio=0.03,AbsMeanSigma=0.12,pvalue=0.529222482602396,pvalueTTest=0.456762486921784,
chr9	34648807	34648943	GALT	AMPL623750282	0.414911385197219	2	0.0261847518923395	2	0.456762486921784	2	0.456762486921784	NA	NA	SegRatio=0.03,AbsMeanSigma=0.12,pvalue=0.529222482602396,pvalueTTest=0.456762486921784,
chr9	34648939	34649017	GALT	AMPL3848843653	0.205507659935404	2	0.0261847518923395	2	0.456762486921784	2	0.456762486921784	NA	NA	SegRatio=0.03,AbsMeanSigma=0.12,pvalue=0.529222482602396,pvalueTTest=0.456762486921784,
chr9	34649016	34649170	GALT	AMPL3848851345	0.143203579515715	2	0.0261847518923395	2	0.456762486921784	2	0.456762486921784	NA	NA	SegRatio=0.03,AbsMeanSigma=0.12,pvalue=0.529222482602396,pvalueTTest=0.456762486921784,
chr9	34649168	34649344	GALT	AMPL1371818357	-0.0319272333669428	2	0.0261847518923395	2	0.456762486921784	2	0.456762486921784	NA	NA	SegRatio=0.03,AbsMeanSigma=0.12,pvalue=0.529222482602396,pvalueTTest=0.456762486921784,
chr9	34649344	34649511	GALT	AMPL3848885846	-0.173906380596127	2	0.0261847518923395	2	0.456762486921784	2	0.456762486921784	NA	NA	SegRatio=0.03,AbsMeanSigma=0.12,pvalue=0.529222482602396,pvalueTTest=0.456762486921784,
chr9	34649511	34649646	GALT	AMPL3848895636	-0.165240658307375	2	0.0261847518923395	2	0.456762486921784	2	0.456762486921784	NA	NA	SegRatio=0.03,AbsMeanSigma=0.12,pvalue=0.529222482602396,pvalueTTest=0.456762486921784,
chr9	34649641	34649818	GALT	AMPL3848812411	-0.132662390426535	2	0.0261847518923395	2	0.456762486921784	2	0.456762486921784	NA	NA	SegRatio=0.03,AbsMeanSigma=0.12,pvalue=0.529222482602396,pvalueTTest=0.456762486921784,
chr9	34649817	34649982	GALT	AMPL3848835912	-0.339809797609669	2	0.0261847518923395	2	0.456762486921784	2	0.456762486921784	NA	NA	SegRatio=0.03,AbsMeanSigma=0.12,pvalue=0.529222482602396,pvalueTTest=0.456762486921784,
chr9	34650315	34650399	GALT	AMPL3848889350	0.45551480859602	2	0.0261847518923395	2	0.456762486921784	2	0.456762486921784	NA	NA	SegRatio=0.03,AbsMeanSigma=0.12,pvalue=0.529222482602396,pvalueTTest=0.456762486921784,
chr9	34650398	34650478	GALT	AMPL2782134136	0.219718198080709	2	0.0261847518923395	2	0.456762486921784	2	0.456762486921784	NA	NA	SegRatio=0.03,AbsMeanSigma=0.12,pvalue=0.529222482602396,pvalueTTest=0.456762486921784,
chr9	34650478	34650595	GALT	AMPL1496755741	-0.0329069434906578	2	0.0261847518923395	2	0.456762486921784	2	0.456762486921784	NA	NA	SegRatio=0.03,AbsMeanSigma=0.12,pvalue=0.529222482602396,pvalueTTest=0.456762486921784,
chr12	103232062	103232227	PAH	AMPL811140534	0.0630624530584419	2	0.0494926631861591	2	0.163064916536304	2	0.163064916536304	NA	NA	SegRatio=0.05,AbsMeanSigma=0.22,pvalue=0.256990080903227,pvalueTTest=0.179715352068305,
chr12	103232222	103232291	PAH	AMPL811141827	NA	2	0.0494926631861591	2	0.163064916536304	2	0.163064916536304	NA	NA	SegRatio=0.05,AbsMeanSigma=0.22,pvalue=0.256990080903227,pvalueTTest=0.179715352068305,
chr12	103232441	103232565	PAH	AMPL3699300740	0.304045817999886	2	0.0494926631861591	2	0.163064916536304	2	0.163064916536304	NA	NA	SegRatio=0.05,AbsMeanSigma=0.22,pvalue=0.256990080903227,pvalueTTest=0.179715352068305,
chr12	103232551	103232666	PAH	AMPL1497161003	-0.144636711619012	2	0.0494926631861591	2	0.163064916536304	2	0.163064916536304	NA	NA	SegRatio=0.05,AbsMeanSigma=0.22,pvalue=0.256990080903227,pvalueTTest=0.179715352068305,
chr12	103232661	103232820	PAH	AMPL811143696	0.413447310488994	2	0.0494926631861591	2	0.163064916536304	2	0.163064916536304	NA	NA	SegRatio=0.05,AbsMeanSigma=0.22,pvalue=0.256990080903227,pvalueTTest=0.179715352068305,
chr12	103232765	103232895	PAH	AMPL811145968	0.050052729829477	2	0.0494926631861591	2	0.163064916536304	2	0.163064916536304	NA	NA	SegRatio=0.05,AbsMeanSigma=0.22,pvalue=0.256990080903227,pvalueTTest=0.179715352068305,
chr12	103232895	103233035	PAH	AMPL659794021	0.178862698207748	2	0.0494926631861591	2	0.163064916536304	2	0.163064916536304	NA	NA	SegRatio=0.05,AbsMeanSigma=0.22,pvalue=0.256990080903227,pvalueTTest=0.179715352068305,
chr12	103234142	103234318	PAH	AMPL3848753200	0.107845527064694	2	0.0494926631861591	2	0.163064916536304	2	0.163064916536304	NA	NA	SegRatio=0.05,AbsMeanSigma=0.22,pvalue=0.256990080903227,pvalueTTest=0.179715352068305,
chr12	103237301	103237409	PAH	AMPL663072267	0.248047496795892	2	0.0494926631861591	2	0.163064916536304	2	0.163064916536304	NA	NA	SegRatio=0.05,AbsMeanSigma=0.22,pvalue=0.256990080903227,pvalueTTest=0.179715352068305,
chr12	103237409	103237584	PAH	AMPL663100272	0.365599331656037	2	0.0494926631861591	2	0.163064916536304	2	0.163064916536304	NA	NA	SegRatio=0.05,AbsMeanSigma=0.22,pvalue=0.256990080903227,pvalueTTest=0.179715352068305,
chr12	103237954	103238083	PAH	AMPL868016102	0.399983509552764	2	0.0494926631861591	2	0.163064916536304	2	0.163064916536304	NA	NA	SegRatio=0.05,AbsMeanSigma=0.22,pvalue=0.256990080903227,pvalueTTest=0.179715352068305,
chr12	103238083	103238220	PAH	AMPL658783041	-0.234743553476193	2	0.0494926631861591	2	0.163064916536304	2	0.163064916536304	NA	NA	SegRatio=0.05,AbsMeanSigma=0.22,pvalue=0.256990080903227,pvalueTTest=0.179715352068305,
chr12	103240620	103240773	PAH	AMPL659377496	-0.318345949026968	2	0.0494926631861591	2	0.163064916536304	2	0.163064916536304	NA	NA	SegRatio=0.05,AbsMeanSigma=0.22,pvalue=0.256990080903227,pvalueTTest=0.179715352068305,
chr12	103245412	103245591	PAH	AMPL556370172	-0.234814463709051	2	0.0494926631861591	2	0.163064916536304	2	0.163064916536304	NA	NA	SegRatio=0.05,AbsMeanSigma=0.22,pvalue=0.256990080903227,pvalueTTest=0.179715352068305,
chr12	103246570	103246749	PAH	AMPL556350401	0.0428406093538751	2	0.0494926631861591	2	0.163064916536304	2	0.163064916536304	NA	NA	SegRatio=0.05,AbsMeanSigma=0.22,pvalue=0.256990080903227,pvalueTTest=0.179715352068305,
chr12	103248833	103248985	PAH	AMPL812248025	0.550471717587162	2	0.0494926631861591	2	0.163064916536304	2	0.163064916536304	NA	NA	SegRatio=0.05,AbsMeanSigma=0.22,pvalue=0.256990080903227,pvalueTTest=0.179715352068305,
chr12	103248985	103249122	PAH	AMPL658674329	0.0494926631861591	2	0.0494926631861591	2	0.163064916536304	2	0.163064916536304	NA	NA	SegRatio=0.05,AbsMeanSigma=0.22,pvalue=0.256990080903227,pvalueTTest=0.179715352068305,
chr12	103260314	103260494	PAH	AMPL658804790	-0.531727343196601	2	0.0494926631861591	2	0.163064916536304	2	0.163064916536304	NA	NA	SegRatio=0.05,AbsMeanSigma=0.22,pvalue=0.256990080903227,pvalueTTest=0.179715352068305,
chr12	103271164	103271270	PAH	AMPL661534109	-0.0935019846832992	2	0.0494926631861591	2	0.163064916536304	2	0.163064916536304	NA	NA	SegRatio=0.05,AbsMeanSigma=0.22,pvalue=0.256990080903227,pvalueTTest=0.179715352068305,
chr12	103271270	103271384	PAH	AMPL661570029	NA	2	0.0494926631861591	2	0.163064916536304	2	0.163064916536304	NA	NA	SegRatio=0.05,AbsMeanSigma=0.22,pvalue=0.256990080903227,pvalueTTest=0.179715352068305,
chr12	103288475	103288574	PAH	AMPL3699214840	0.400038949012303	2	0.0494926631861591	2	0.163064916536304	2	0.163064916536304	NA	NA	SegRatio=0.05,AbsMeanSigma=0.22,pvalue=0.256990080903227,pvalueTTest=0.179715352068305,
chr12	103288574	103288725	PAH	AMPL659619504	0.254235294821141	2	0.0494926631861591	2	0.163064916536304	2	0.163064916536304	NA	NA	SegRatio=0.05,AbsMeanSigma=0.22,pvalue=0.256990080903227,pvalueTTest=0.179715352068305,
chr12	103306535	103306705	PAH	AMPL556186951	-0.324958577845118	2	0.0494926631861591	2	0.163064916536304	2	0.163064916536304	NA	NA	SegRatio=0.05,AbsMeanSigma=0.22,pvalue=0.256990080903227,pvalueTTest=0.179715352068305,
chr12	103310767	103310940	PAH	AMPL663779199	0.231398816039567	2	0.0494926631861591	2	0.163064916536304	2	0.163064916536304	NA	NA	SegRatio=0.05,AbsMeanSigma=0.22,pvalue=0.256990080903227,pvalueTTest=0.179715352068305,
chr12	103310940	103311077	PAH	AMPL812518150	-0.0229097554054515	2	0.0494926631861591	2	0.163064916536304	2	0.163064916536304	NA	NA	SegRatio=0.05,AbsMeanSigma=0.22,pvalue=0.256990080903227,pvalueTTest=0.179715352068305,
chr12	103311073	103311261	PAH	AMPL812522983	NA	2	0.0494926631861591	2	0.163064916536304	2	0.163064916536304	NA	NA	SegRatio=0.05,AbsMeanSigma=0.22,pvalue=0.256990080903227,pvalueTTest=0.179715352068305,
chr12	103311261	103311417	PAH	AMPL811679394	0.503587351440514	2	0.0494926631861591	2	0.163064916536304	2	0.163064916536304	NA	NA	SegRatio=0.05,AbsMeanSigma=0.22,pvalue=0.256990080903227,pvalueTTest=0.179715352068305,
