# Supplementary material for: A statistical approach to detection of copy number variations in PCR-enriched targeted sequencing data
Source: BMC Bioinformatics. 2016 Oct 22;17:429. doi: 10.1186/s12859-016-1272-6 (PMC5075217; doi:10.1186/s12859-016-1272-6)
Supplement: Additional file 6 — Archive with ONCOCNV results. Set of files (png plots and txt files) in zip archive that were provided by ONCOCNV after specificity and sensitivity testing. (ZIP 5007 kb) [file 12859_2016_1272_MOESM6_ESM.zip › outputONCOCNV copy 2/IonXpress_014_R_2012_09_13_15_10_42_Sequoia_SN1.28.Run_22_Auto_Sequoia_SN1.28.Run_22_55.profile.txt]

chr	start	end	gene	ID	ratio	predLargeSeg	segMean	predLargeCorrected	pvalRatioCorrected	perGeneEvaluation	pvalRatioGene	predPoint	predPointSusp	comments
chr7	117119899	117120067	CFTR	AMPL1380948435	0.057849949605658	2	0.00373846700272771	2	0.954573592629756	2	0.954573592629756	NA	NA	SegRatio=0,AbsMeanSigma=0,pvalue=0.97332741568082,pvalueTTest=0.985224212749924,
chr7	117120062	117120193	CFTR	AMPL1380948436	-0.258009918580198	2	0.00373846700272771	2	0.954573592629756	2	0.954573592629756	NA	NA	SegRatio=0,AbsMeanSigma=0,pvalue=0.97332741568082,pvalueTTest=0.985224212749924,
chr7	117120192	117120274	CFTR	AMPL493118173	-0.00873412105094937	2	0.00373846700272771	2	0.954573592629756	2	0.954573592629756	NA	NA	SegRatio=0,AbsMeanSigma=0,pvalue=0.97332741568082,pvalueTTest=0.985224212749924,
chr7	117144240	117144352	CFTR	AMPL1316862546	0.123253974368851	2	0.00373846700272771	2	0.954573592629756	2	0.954573592629756	NA	NA	SegRatio=0,AbsMeanSigma=0,pvalue=0.97332741568082,pvalueTTest=0.985224212749924,
chr7	117144342	117144420	CFTR	AMPL3662351274	-0.217641744988696	2	0.00373846700272771	2	0.954573592629756	2	0.954573592629756	NA	NA	SegRatio=0,AbsMeanSigma=0,pvalue=0.97332741568082,pvalueTTest=0.985224212749924,
chr7	117148945	117149124	CFTR	AMPL1090131405	0.0522819895635968	2	0.00373846700272771	2	0.954573592629756	2	0.954573592629756	NA	NA	SegRatio=0,AbsMeanSigma=0,pvalue=0.97332741568082,pvalueTTest=0.985224212749924,
chr7	117149124	117149294	CFTR	AMPL496812712	0.194627199232902	2	0.00373846700272771	2	0.954573592629756	2	0.954573592629756	NA	NA	SegRatio=0,AbsMeanSigma=0,pvalue=0.97332741568082,pvalueTTest=0.985224212749924,
chr7	117170900	117171022	CFTR	AMPL469286737	-0.37804739638351	2	0.00373846700272771	2	0.954573592629756	2	0.954573592629756	NA	NA	SegRatio=0,AbsMeanSigma=0,pvalue=0.97332741568082,pvalueTTest=0.985224212749924,
chr7	117171020	117171189	CFTR	AMPL469324749	-0.0639569465330477	2	0.00373846700272771	2	0.954573592629756	2	0.954573592629756	NA	NA	SegRatio=0,AbsMeanSigma=0,pvalue=0.97332741568082,pvalueTTest=0.985224212749924,
chr7	117174199	117174365	CFTR	AMPL844200061	NA	2	0.00373846700272771	2	0.954573592629756	2	0.954573592629756	NA	NA	SegRatio=0,AbsMeanSigma=0,pvalue=0.97332741568082,pvalueTTest=0.985224212749924,
chr7	117174365	117174460	CFTR	AMPL468748906	-0.390188010180172	2	0.00373846700272771	2	0.954573592629756	2	0.954573592629756	NA	NA	SegRatio=0,AbsMeanSigma=0,pvalue=0.97332741568082,pvalueTTest=0.985224212749924,
chr7	117175183	117175355	CFTR	AMPL467504527	-0.0702860488313983	2	0.00373846700272771	2	0.954573592629756	2	0.954573592629756	NA	NA	SegRatio=0,AbsMeanSigma=0,pvalue=0.97332741568082,pvalueTTest=0.985224212749924,
chr7	117175355	117175523	CFTR	AMPL467561353	-0.175960833847961	2	0.00373846700272771	2	0.954573592629756	2	0.954573592629756	NA	NA	SegRatio=0,AbsMeanSigma=0,pvalue=0.97332741568082,pvalueTTest=0.985224212749924,
chr7	117176519	117176660	CFTR	AMPL468865894	0.0060100776956766	2	0.00373846700272771	2	0.954573592629756	2	0.954573592629756	NA	NA	SegRatio=0,AbsMeanSigma=0,pvalue=0.97332741568082,pvalueTTest=0.985224212749924,
chr7	117176651	117176786	CFTR	AMPL468874944	0.00373846700272771	2	0.00373846700272771	2	0.954573592629756	2	0.954573592629756	NA	NA	SegRatio=0,AbsMeanSigma=0,pvalue=0.97332741568082,pvalueTTest=0.985224212749924,
chr7	117180175	117180248	CFTR	AMPL556296474	-0.0237568549830911	2	0.00373846700272771	2	0.954573592629756	2	0.954573592629756	NA	NA	SegRatio=0,AbsMeanSigma=0,pvalue=0.97332741568082,pvalueTTest=0.985224212749924,
chr7	117180248	117180361	CFTR	AMPL3662363979	0.172601046809801	2	0.00373846700272771	2	0.954573592629756	2	0.954573592629756	NA	NA	SegRatio=0,AbsMeanSigma=0,pvalue=0.97332741568082,pvalueTTest=0.985224212749924,
chr7	117180361	117180458	CFTR	AMPL468184487	-0.640496370719721	2	0.00373846700272771	2	0.954573592629756	2	0.954573592629756	q-value=0.000266677393155196, copies=1	NA	SegRatio=0,AbsMeanSigma=0,pvalue=0.97332741568082,pvalueTTest=0.985224212749924,
chr7	117182013	117182127	CFTR	AMPL3755398942	-0.451045826773937	2	0.00373846700272771	2	0.954573592629756	2	0.954573592629756	NA	NA	SegRatio=0,AbsMeanSigma=0,pvalue=0.97332741568082,pvalueTTest=0.985224212749924,
chr7	117182127	117182221	CFTR	AMPL3713721021	-0.148124382079889	2	0.00373846700272771	2	0.954573592629756	2	0.954573592629756	NA	NA	SegRatio=0,AbsMeanSigma=0,pvalue=0.97332741568082,pvalueTTest=0.985224212749924,
chr7	117188605	117188778	CFTR	AMPL3849093081	0.161500933917427	2	0.00373846700272771	2	0.954573592629756	2	0.954573592629756	q-value=6.37687369299752e-28, copies=2.5	NA	SegRatio=0,AbsMeanSigma=0,pvalue=0.97332741568082,pvalueTTest=0.985224212749924,
chr7	117188898	117189021	CFTR	AMPL477617595	0.0106631394835094	2	0.00373846700272771	2	0.954573592629756	2	0.954573592629756	NA	NA	SegRatio=0,AbsMeanSigma=0,pvalue=0.97332741568082,pvalueTTest=0.985224212749924,
chr7	117189018	117189174	CFTR	AMPL1758041121	0.142531251152864	2	0.00373846700272771	2	0.954573592629756	2	0.954573592629756	NA	NA	SegRatio=0,AbsMeanSigma=0,pvalue=0.97332741568082,pvalueTTest=0.985224212749924,
chr7	117199494	117199585	CFTR	AMPL3662352593	0.0827682394846554	2	0.00373846700272771	2	0.954573592629756	2	0.954573592629756	NA	NA	SegRatio=0,AbsMeanSigma=0,pvalue=0.97332741568082,pvalueTTest=0.985224212749924,
chr7	117199585	117199733	CFTR	AMPL712350278	-0.0133626507389955	2	0.00373846700272771	2	0.954573592629756	2	0.954573592629756	NA	NA	SegRatio=0,AbsMeanSigma=0,pvalue=0.97332741568082,pvalueTTest=0.985224212749924,
chr7	117227745	117227913	CFTR	AMPL3687801190	-0.290314430891769	2	0.00373846700272771	2	0.954573592629756	2	0.954573592629756	NA	NA	SegRatio=0,AbsMeanSigma=0,pvalue=0.97332741568082,pvalueTTest=0.985224212749924,
chr7	117229500	117229593	intron	AMPL4119989318	0.0666020161436177	2	0.00373846700272771	2	0.931244307952374	2	0.931244307952374	NA	NA	SegRatio=0,AbsMeanSigma=0,pvalue=0.97332741568082,pvalueTTest=0.985224212749924,
chr7	117230377	117230543	CFTR	AMPL468091028	0.273834565069015	2	0.00373846700272771	2	0.954573592629756	2	0.954573592629756	NA	NA	SegRatio=0,AbsMeanSigma=0,pvalue=0.97332741568082,pvalueTTest=0.985224212749924,
chr7	117231824	117231993	CFTR	AMPL474961767	NA	2	0.00373846700272771	2	0.954573592629756	2	0.954573592629756	NA	NA	SegRatio=0,AbsMeanSigma=0,pvalue=0.97332741568082,pvalueTTest=0.985224212749924,
chr7	117232001	117232109	CFTR	AMPL3662358230	0.119942524133939	2	0.00373846700272771	2	0.954573592629756	2	0.954573592629756	NA	NA	SegRatio=0,AbsMeanSigma=0,pvalue=0.97332741568082,pvalueTTest=0.985224212749924,
chr7	117232109	117232280	CFTR	AMPL468866489	-0.137765504643651	2	0.00373846700272771	2	0.954573592629756	2	0.954573592629756	NA	NA	SegRatio=0,AbsMeanSigma=0,pvalue=0.97332741568082,pvalueTTest=0.985224212749924,
chr7	117232270	117232434	CFTR	AMPL468922661	-0.226477160612211	2	0.00373846700272771	2	0.954573592629756	2	0.954573592629756	NA	NA	SegRatio=0,AbsMeanSigma=0,pvalue=0.97332741568082,pvalueTTest=0.985224212749924,
chr7	117232434	117232539	CFTR	AMPL3662384424	-0.0472995796818362	2	0.00373846700272771	2	0.954573592629756	2	0.954573592629756	NA	NA	SegRatio=0,AbsMeanSigma=0,pvalue=0.97332741568082,pvalueTTest=0.985224212749924,
chr7	117232539	117232720	CFTR	AMPL1488881666	0.18764213358216	2	0.00373846700272771	2	0.954573592629756	2	0.954573592629756	NA	NA	SegRatio=0,AbsMeanSigma=0,pvalue=0.97332741568082,pvalueTTest=0.985224212749924,
chr7	117234940	117235038	CFTR	AMPL3533204248	-0.0326711152010498	2	0.00373846700272771	2	0.954573592629756	2	0.954573592629756	NA	NA	SegRatio=0,AbsMeanSigma=0,pvalue=0.97332741568082,pvalueTTest=0.985224212749924,
chr7	117235038	117235148	CFTR	AMPL3539368019	0.123610088842678	2	0.00373846700272771	2	0.954573592629756	2	0.954573592629756	NA	NA	SegRatio=0,AbsMeanSigma=0,pvalue=0.97332741568082,pvalueTTest=0.985224212749924,
chr7	117242832	117243009	CFTR	AMPL468425396	-0.0188207472210379	2	0.00373846700272771	2	0.954573592629756	2	0.954573592629756	NA	NA	SegRatio=0,AbsMeanSigma=0,pvalue=0.97332741568082,pvalueTTest=0.985224212749924,
chr7	117243561	117243680	CFTR	AMPL1314131500	0.0630351796366293	2	0.00373846700272771	2	0.954573592629756	2	0.954573592629756	NA	NA	SegRatio=0,AbsMeanSigma=0,pvalue=0.97332741568082,pvalueTTest=0.985224212749924,
chr7	117243680	117243850	CFTR	AMPL1350926834	-0.0759560220069494	2	0.00373846700272771	2	0.954573592629756	2	0.954573592629756	NA	NA	SegRatio=0,AbsMeanSigma=0,pvalue=0.97332741568082,pvalueTTest=0.985224212749924,
chr7	117246626	117246753	CFTR	AMPL467500449	-0.577231287305778	2	0.00373846700272771	2	0.954573592629756	2	0.954573592629756	NA	NA	SegRatio=0,AbsMeanSigma=0,pvalue=0.97332741568082,pvalueTTest=0.985224212749924,
chr7	117246740	117246889	CFTR	AMPL1317650819	0.127207309772504	2	0.00373846700272771	2	0.954573592629756	2	0.954573592629756	NA	NA	SegRatio=0,AbsMeanSigma=0,pvalue=0.97332741568082,pvalueTTest=0.985224212749924,
chr7	117250552	117250723	CFTR	AMPL467096662	-0.0625324135235994	2	0.00373846700272771	2	0.954573592629756	2	0.954573592629756	NA	NA	SegRatio=0,AbsMeanSigma=0,pvalue=0.97332741568082,pvalueTTest=0.985224212749924,
chr7	117251505	117251662	CFTR	AMPL1489275007	0.398478272797009	2	0.00373846700272771	2	0.954573592629756	2	0.954573592629756	NA	NA	SegRatio=0,AbsMeanSigma=0,pvalue=0.97332741568082,pvalueTTest=0.985224212749924,
chr7	117251662	117251813	CFTR	AMPL1489330457	-0.0781776592364514	2	0.00373846700272771	2	0.954573592629756	2	0.954573592629756	NA	NA	SegRatio=0,AbsMeanSigma=0,pvalue=0.97332741568082,pvalueTTest=0.985224212749924,
chr7	117251782	117251855	CFTR	AMPL1524050819	0.0661518215267939	2	0.00373846700272771	2	0.954573592629756	2	0.954573592629756	NA	NA	SegRatio=0,AbsMeanSigma=0,pvalue=0.97332741568082,pvalueTTest=0.985224212749924,
chr7	117254598	117254679	CFTR	AMPL3608012462	-0.164852681785455	2	0.00373846700272771	2	0.954573592629756	2	0.954573592629756	NA	NA	SegRatio=0,AbsMeanSigma=0,pvalue=0.97332741568082,pvalueTTest=0.985224212749924,
chr7	117254674	117254747	CFTR	AMPL3662363743	0.0115129715596926	2	0.00373846700272771	2	0.954573592629756	2	0.954573592629756	NA	NA	SegRatio=0,AbsMeanSigma=0,pvalue=0.97332741568082,pvalueTTest=0.985224212749924,
chr7	117267462	117267600	CFTR	AMPL468021362	-0.168172072105248	2	0.00373846700272771	2	0.954573592629756	2	0.954573592629756	NA	NA	SegRatio=0,AbsMeanSigma=0,pvalue=0.97332741568082,pvalueTTest=0.985224212749924,
chr7	117267600	117267684	CFTR	AMPL468048766	-0.0635511259698479	2	0.00373846700272771	2	0.954573592629756	2	0.954573592629756	NA	NA	SegRatio=0,AbsMeanSigma=0,pvalue=0.97332741568082,pvalueTTest=0.985224212749924,
chr7	117267684	117267830	CFTR	AMPL1350926836	0.00304444714951296	2	0.00373846700272771	2	0.954573592629756	2	0.954573592629756	NA	NA	SegRatio=0,AbsMeanSigma=0,pvalue=0.97332741568082,pvalueTTest=0.985224212749924,
chr7	117279953	117280114	CFTR	AMPL612960517	0.103716416223017	2	0.00373846700272771	2	0.954573592629756	2	0.954573592629756	NA	NA	SegRatio=0,AbsMeanSigma=0,pvalue=0.97332741568082,pvalueTTest=0.985224212749924,
chr7	117282452	117282593	CFTR	AMPL3687804467	-0.0315957336370298	2	0.00373846700272771	2	0.954573592629756	2	0.954573592629756	NA	NA	SegRatio=0,AbsMeanSigma=0,pvalue=0.97332741568082,pvalueTTest=0.985224212749924,
chr7	117282593	117282768	CFTR	AMPL469390256	-0.101228353304376	2	0.00373846700272771	2	0.954573592629756	2	0.954573592629756	NA	NA	SegRatio=0,AbsMeanSigma=0,pvalue=0.97332741568082,pvalueTTest=0.985224212749924,
chr7	117292788	117292952	CFTR	AMPL469294494	-0.273752559002133	2	0.00373846700272771	2	0.954573592629756	2	0.954573592629756	NA	NA	SegRatio=0,AbsMeanSigma=0,pvalue=0.97332741568082,pvalueTTest=0.985224212749924,
chr7	117292952	117293126	CFTR	AMPL476533235	-0.0190143408976042	2	0.00373846700272771	2	0.954573592629756	2	0.954573592629756	NA	NA	SegRatio=0,AbsMeanSigma=0,pvalue=0.97332741568082,pvalueTTest=0.985224212749924,
chr7	117304588	117304761	CFTR	AMPL1350926835	-0.143768492649658	2	0.00373846700272771	2	0.954573592629756	2	0.954573592629756	NA	NA	SegRatio=0,AbsMeanSigma=0,pvalue=0.97332741568082,pvalueTTest=0.985224212749924,
chr7	117304761	117304927	CFTR	AMPL469937071	0.229245624471068	2	0.00373846700272771	2	0.954573592629756	2	0.954573592629756	NA	NA	SegRatio=0,AbsMeanSigma=0,pvalue=0.97332741568082,pvalueTTest=0.985224212749924,
chr7	117305494	117305594	CFTR	AMPL647810578	-0.0581579484030377	2	0.00373846700272771	2	0.954573592629756	2	0.954573592629756	NA	NA	SegRatio=0,AbsMeanSigma=0,pvalue=0.97332741568082,pvalueTTest=0.985224212749924,
chr7	117305594	117305680	CFTR	AMPL3687791484	0.017412513268947	2	0.00373846700272771	2	0.954573592629756	2	0.954573592629756	NA	NA	SegRatio=0,AbsMeanSigma=0,pvalue=0.97332741568082,pvalueTTest=0.985224212749924,
chr7	117306844	117307010	CFTR	AMPL1091210890	0.0728757240984158	2	0.00373846700272771	2	0.954573592629756	2	0.954573592629756	NA	NA	SegRatio=0,AbsMeanSigma=0,pvalue=0.97332741568082,pvalueTTest=0.985224212749924,
chr7	117307008	117307185	CFTR	AMPL3848836362	0.0125076841922057	2	0.00373846700272771	2	0.954573592629756	2	0.954573592629756	NA	NA	SegRatio=0,AbsMeanSigma=0,pvalue=0.97332741568082,pvalueTTest=0.985224212749924,
chr7	117307183	117307354	CFTR	AMPL3848864558	-0.116516289669147	2	0.00373846700272771	2	0.954573592629756	2	0.954573592629756	NA	NA	SegRatio=0,AbsMeanSigma=0,pvalue=0.97332741568082,pvalueTTest=0.985224212749924,
chr7	117307353	117307519	CFTR	AMPL497774927	0.0593834702087284	2	0.00373846700272771	2	0.954573592629756	2	0.954573592629756	NA	NA	SegRatio=0,AbsMeanSigma=0,pvalue=0.97332741568082,pvalueTTest=0.985224212749924,
chr7	117307518	117307668	CFTR	AMPL3848886907	-0.00170126177310773	2	0.00373846700272771	2	0.954573592629756	2	0.954573592629756	NA	NA	SegRatio=0,AbsMeanSigma=0,pvalue=0.97332741568082,pvalueTTest=0.985224212749924,
chr7	117307666	117307801	CFTR	AMPL492300506	0.0234494750295	2	0.00373846700272771	2	0.954573592629756	2	0.954573592629756	NA	NA	SegRatio=0,AbsMeanSigma=0,pvalue=0.97332741568082,pvalueTTest=0.985224212749924,
chr7	117307801	117307960	CFTR	AMPL3848900251	-0.13251245974518	2	0.00373846700272771	2	0.954573592629756	2	0.954573592629756	NA	NA	SegRatio=0,AbsMeanSigma=0,pvalue=0.97332741568082,pvalueTTest=0.985224212749924,
chr7	117307960	117308127	CFTR	AMPL3848829546	0.103055055873957	2	0.00373846700272771	2	0.954573592629756	2	0.954573592629756	NA	NA	SegRatio=0,AbsMeanSigma=0,pvalue=0.97332741568082,pvalueTTest=0.985224212749924,
chr7	117308127	117308217	CFTR	AMPL1486309394	0.495326361931734	2	0.00373846700272771	2	0.954573592629756	2	0.954573592629756	NA	NA	SegRatio=0,AbsMeanSigma=0,pvalue=0.97332741568082,pvalueTTest=0.985224212749924,
chr7	117308443	117308519	CFTR	AMPL1380948432	0.0329213841447227	2	0.00373846700272771	2	0.954573592629756	2	0.954573592629756	NA	NA	SegRatio=0,AbsMeanSigma=0,pvalue=0.97332741568082,pvalueTTest=0.985224212749924,
chr7	117308502	117308594	CFTR	AMPL3848851241	NA	2	0.00373846700272771	2	0.954573592629756	2	0.954573592629756	NA	NA	SegRatio=0,AbsMeanSigma=0,pvalue=0.97332741568082,pvalueTTest=0.985224212749924,
chr7	117308594	117308719	CFTR	AMPL3848859657	0.03328252063872	2	0.00373846700272771	2	0.954573592629756	2	0.954573592629756	NA	NA	SegRatio=0,AbsMeanSigma=0,pvalue=0.97332741568082,pvalueTTest=0.985224212749924,
chr9	34646542	34646714	GALT	AMPL712468205	NA	2	0.048964260596499	2	0.492564611960719	2	0.492564611960719	NA	NA	SegRatio=0.05,AbsMeanSigma=0.14,pvalue=0.479678745307123,pvalueTTest=0.492564611960719,
chr9	34646713	34646892	GALT	AMPL807033687	0.231209332930109	2	0.048964260596499	2	0.492564611960719	2	0.492564611960719	NA	NA	SegRatio=0.05,AbsMeanSigma=0.14,pvalue=0.479678745307123,pvalueTTest=0.492564611960719,
chr9	34646880	34647060	GALT	AMPL807051270	0.0207362866519364	2	0.048964260596499	2	0.492564611960719	2	0.492564611960719	NA	NA	SegRatio=0.05,AbsMeanSigma=0.14,pvalue=0.479678745307123,pvalueTTest=0.492564611960719,
chr9	34647058	34647205	GALT	AMPL623733836	-0.155784402584855	2	0.048964260596499	2	0.492564611960719	2	0.492564611960719	NA	NA	SegRatio=0.05,AbsMeanSigma=0.14,pvalue=0.479678745307123,pvalueTTest=0.492564611960719,
chr9	34647198	34647344	GALT	AMPL3848826648	-0.18640252660922	2	0.048964260596499	2	0.492564611960719	2	0.492564611960719	NA	NA	SegRatio=0.05,AbsMeanSigma=0.14,pvalue=0.479678745307123,pvalueTTest=0.492564611960719,
chr9	34647344	34647522	GALT	AMPL3848835399	0.107695823564949	2	0.048964260596499	2	0.492564611960719	2	0.492564611960719	NA	NA	SegRatio=0.05,AbsMeanSigma=0.14,pvalue=0.479678745307123,pvalueTTest=0.492564611960719,
chr9	34647522	34647639	GALT	AMPL1496130655	0.240185248629822	2	0.048964260596499	2	0.492564611960719	2	0.492564611960719	NA	NA	SegRatio=0.05,AbsMeanSigma=0.14,pvalue=0.479678745307123,pvalueTTest=0.492564611960719,
chr9	34647639	34647726	GALT	AMPL868171912	0.127625291759176	2	0.048964260596499	2	0.492564611960719	2	0.492564611960719	NA	NA	SegRatio=0.05,AbsMeanSigma=0.14,pvalue=0.479678745307123,pvalueTTest=0.492564611960719,
chr9	34647726	34647898	GALT	AMPL556199792	0.048964260596499	2	0.048964260596499	2	0.492564611960719	2	0.492564611960719	NA	NA	SegRatio=0.05,AbsMeanSigma=0.14,pvalue=0.479678745307123,pvalueTTest=0.492564611960719,
chr9	34647893	34648071	GALT	AMPL3848847770	0.314851462785092	2	0.048964260596499	2	0.492564611960719	2	0.492564611960719	NA	NA	SegRatio=0.05,AbsMeanSigma=0.14,pvalue=0.479678745307123,pvalueTTest=0.492564611960719,
chr9	34648069	34648240	GALT	AMPL556343103	0.157225619133899	2	0.048964260596499	2	0.492564611960719	2	0.492564611960719	NA	NA	SegRatio=0.05,AbsMeanSigma=0.14,pvalue=0.479678745307123,pvalueTTest=0.492564611960719,
chr9	34648240	34648341	GALT	AMPL623737664	-0.0479406618346908	2	0.048964260596499	2	0.492564611960719	2	0.492564611960719	NA	NA	SegRatio=0.05,AbsMeanSigma=0.14,pvalue=0.479678745307123,pvalueTTest=0.492564611960719,
chr9	34648336	34648497	GALT	AMPL623762017	-0.215855672429133	2	0.048964260596499	2	0.492564611960719	2	0.492564611960719	NA	NA	SegRatio=0.05,AbsMeanSigma=0.14,pvalue=0.479678745307123,pvalueTTest=0.492564611960719,
chr9	34648510	34648681	GALT	AMPL3848901604	-0.0989236104712197	2	0.048964260596499	2	0.492564611960719	2	0.492564611960719	NA	NA	SegRatio=0.05,AbsMeanSigma=0.14,pvalue=0.479678745307123,pvalueTTest=0.492564611960719,
chr9	34648690	34648810	GALT	AMPL3848818879	0.144914848300951	2	0.048964260596499	2	0.492564611960719	2	0.492564611960719	NA	NA	SegRatio=0.05,AbsMeanSigma=0.14,pvalue=0.479678745307123,pvalueTTest=0.492564611960719,
chr9	34648807	34648943	GALT	AMPL623750282	0.191644088090978	2	0.048964260596499	2	0.492564611960719	2	0.492564611960719	NA	NA	SegRatio=0.05,AbsMeanSigma=0.14,pvalue=0.479678745307123,pvalueTTest=0.492564611960719,
chr9	34648939	34649017	GALT	AMPL3848843653	-0.1372901876821	2	0.048964260596499	2	0.492564611960719	2	0.492564611960719	NA	NA	SegRatio=0.05,AbsMeanSigma=0.14,pvalue=0.479678745307123,pvalueTTest=0.492564611960719,
chr9	34649016	34649170	GALT	AMPL3848851345	0.0650567380475624	2	0.048964260596499	2	0.492564611960719	2	0.492564611960719	NA	NA	SegRatio=0.05,AbsMeanSigma=0.14,pvalue=0.479678745307123,pvalueTTest=0.492564611960719,
chr9	34649168	34649344	GALT	AMPL1371818357	-0.165907165088938	2	0.048964260596499	2	0.492564611960719	2	0.492564611960719	NA	NA	SegRatio=0.05,AbsMeanSigma=0.14,pvalue=0.479678745307123,pvalueTTest=0.492564611960719,
chr9	34649344	34649511	GALT	AMPL3848885846	-0.352456289984192	2	0.048964260596499	2	0.492564611960719	2	0.492564611960719	NA	NA	SegRatio=0.05,AbsMeanSigma=0.14,pvalue=0.479678745307123,pvalueTTest=0.492564611960719,
chr9	34649511	34649646	GALT	AMPL3848895636	0.0336973529156447	2	0.048964260596499	2	0.492564611960719	2	0.492564611960719	NA	NA	SegRatio=0.05,AbsMeanSigma=0.14,pvalue=0.479678745307123,pvalueTTest=0.492564611960719,
chr9	34649641	34649818	GALT	AMPL3848812411	0.0247362393484054	2	0.048964260596499	2	0.492564611960719	2	0.492564611960719	NA	NA	SegRatio=0.05,AbsMeanSigma=0.14,pvalue=0.479678745307123,pvalueTTest=0.492564611960719,
chr9	34649817	34649982	GALT	AMPL3848835912	-0.186836288307581	2	0.048964260596499	2	0.492564611960719	2	0.492564611960719	NA	NA	SegRatio=0.05,AbsMeanSigma=0.14,pvalue=0.479678745307123,pvalueTTest=0.492564611960719,
chr9	34650315	34650399	GALT	AMPL3848889350	0.17535455242901	2	0.048964260596499	2	0.492564611960719	2	0.492564611960719	NA	NA	SegRatio=0.05,AbsMeanSigma=0.14,pvalue=0.479678745307123,pvalueTTest=0.492564611960719,
chr9	34650398	34650478	GALT	AMPL2782134136	0.0782759031059285	2	0.048964260596499	2	0.492564611960719	2	0.492564611960719	NA	NA	SegRatio=0.05,AbsMeanSigma=0.14,pvalue=0.479678745307123,pvalueTTest=0.492564611960719,
chr9	34650478	34650595	GALT	AMPL1496755741	-0.0545223944776078	2	0.048964260596499	2	0.492564611960719	2	0.492564611960719	NA	NA	SegRatio=0.05,AbsMeanSigma=0.14,pvalue=0.479678745307123,pvalueTTest=0.492564611960719,
chr12	103232062	103232227	PAH	AMPL811140534	-0.298888034105939	2	-0.0500627543084774	2	0.931401511414129	2	0.931401511414129	NA	NA	SegRatio=-0.05,AbsMeanSigma=0.02,pvalue=0.89784564949556,pvalueTTest=0.886958641216365,
chr12	103232222	103232291	PAH	AMPL811141827	NA	2	-0.0500627543084774	2	0.931401511414129	2	0.931401511414129	NA	NA	SegRatio=-0.05,AbsMeanSigma=0.02,pvalue=0.89784564949556,pvalueTTest=0.886958641216365,
chr12	103232441	103232565	PAH	AMPL3699300740	0.230856877447441	2	-0.0500627543084774	2	0.931401511414129	2	0.931401511414129	NA	NA	SegRatio=-0.05,AbsMeanSigma=0.02,pvalue=0.89784564949556,pvalueTTest=0.886958641216365,
chr12	103232551	103232666	PAH	AMPL1497161003	0.0953417391197582	2	-0.0500627543084774	2	0.931401511414129	2	0.931401511414129	NA	NA	SegRatio=-0.05,AbsMeanSigma=0.02,pvalue=0.89784564949556,pvalueTTest=0.886958641216365,
chr12	103232661	103232820	PAH	AMPL811143696	0.366419209873574	2	-0.0500627543084774	2	0.931401511414129	2	0.931401511414129	NA	NA	SegRatio=-0.05,AbsMeanSigma=0.02,pvalue=0.89784564949556,pvalueTTest=0.886958641216365,
chr12	103232765	103232895	PAH	AMPL811145968	0.0272885047202598	2	-0.0500627543084774	2	0.931401511414129	2	0.931401511414129	NA	NA	SegRatio=-0.05,AbsMeanSigma=0.02,pvalue=0.89784564949556,pvalueTTest=0.886958641216365,
chr12	103232895	103233035	PAH	AMPL659794021	0.0668291088158082	2	-0.0500627543084774	2	0.931401511414129	2	0.931401511414129	NA	NA	SegRatio=-0.05,AbsMeanSigma=0.02,pvalue=0.89784564949556,pvalueTTest=0.886958641216365,
chr12	103234142	103234318	PAH	AMPL3848753200	-0.0223460899235399	2	-0.0500627543084774	2	0.931401511414129	2	0.931401511414129	NA	NA	SegRatio=-0.05,AbsMeanSigma=0.02,pvalue=0.89784564949556,pvalueTTest=0.886958641216365,
chr12	103237301	103237409	PAH	AMPL663072267	0.204563098952581	2	-0.0500627543084774	2	0.931401511414129	2	0.931401511414129	NA	NA	SegRatio=-0.05,AbsMeanSigma=0.02,pvalue=0.89784564949556,pvalueTTest=0.886958641216365,
chr12	103237409	103237584	PAH	AMPL663100272	0.168639010103921	2	-0.0500627543084774	2	0.931401511414129	2	0.931401511414129	NA	NA	SegRatio=-0.05,AbsMeanSigma=0.02,pvalue=0.89784564949556,pvalueTTest=0.886958641216365,
chr12	103237954	103238083	PAH	AMPL868016102	0.0757924205362982	2	-0.0500627543084774	2	0.931401511414129	2	0.931401511414129	NA	NA	SegRatio=-0.05,AbsMeanSigma=0.02,pvalue=0.89784564949556,pvalueTTest=0.886958641216365,
chr12	103238083	103238220	PAH	AMPL658783041	0.0459585034986809	2	-0.0500627543084774	2	0.931401511414129	2	0.931401511414129	NA	NA	SegRatio=-0.05,AbsMeanSigma=0.02,pvalue=0.89784564949556,pvalueTTest=0.886958641216365,
chr12	103240620	103240773	PAH	AMPL659377496	-0.204088412388401	2	-0.0500627543084774	2	0.931401511414129	2	0.931401511414129	NA	NA	SegRatio=-0.05,AbsMeanSigma=0.02,pvalue=0.89784564949556,pvalueTTest=0.886958641216365,
chr12	103245412	103245591	PAH	AMPL556370172	-0.205017587612833	2	-0.0500627543084774	2	0.931401511414129	2	0.931401511414129	NA	NA	SegRatio=-0.05,AbsMeanSigma=0.02,pvalue=0.89784564949556,pvalueTTest=0.886958641216365,
chr12	103246570	103246749	PAH	AMPL556350401	-0.0500627543084774	2	-0.0500627543084774	2	0.931401511414129	2	0.931401511414129	NA	NA	SegRatio=-0.05,AbsMeanSigma=0.02,pvalue=0.89784564949556,pvalueTTest=0.886958641216365,
chr12	103248833	103248985	PAH	AMPL812248025	0.106564571336428	2	-0.0500627543084774	2	0.931401511414129	2	0.931401511414129	NA	NA	SegRatio=-0.05,AbsMeanSigma=0.02,pvalue=0.89784564949556,pvalueTTest=0.886958641216365,
chr12	103248985	103249122	PAH	AMPL658674329	-0.069159600617193	2	-0.0500627543084774	2	0.931401511414129	2	0.931401511414129	NA	NA	SegRatio=-0.05,AbsMeanSigma=0.02,pvalue=0.89784564949556,pvalueTTest=0.886958641216365,
chr12	103260314	103260494	PAH	AMPL658804790	-0.354264959020052	2	-0.0500627543084774	2	0.931401511414129	2	0.931401511414129	NA	NA	SegRatio=-0.05,AbsMeanSigma=0.02,pvalue=0.89784564949556,pvalueTTest=0.886958641216365,
chr12	103271164	103271270	PAH	AMPL661534109	-0.120671130103458	2	-0.0500627543084774	2	0.931401511414129	2	0.931401511414129	NA	NA	SegRatio=-0.05,AbsMeanSigma=0.02,pvalue=0.89784564949556,pvalueTTest=0.886958641216365,
chr12	103271270	103271384	PAH	AMPL661570029	NA	2	-0.0500627543084774	2	0.931401511414129	2	0.931401511414129	NA	NA	SegRatio=-0.05,AbsMeanSigma=0.02,pvalue=0.89784564949556,pvalueTTest=0.886958641216365,
chr12	103288475	103288574	PAH	AMPL3699214840	0.0987024489133621	2	-0.0500627543084774	2	0.931401511414129	2	0.931401511414129	NA	NA	SegRatio=-0.05,AbsMeanSigma=0.02,pvalue=0.89784564949556,pvalueTTest=0.886958641216365,
chr12	103288574	103288725	PAH	AMPL659619504	-0.0602733703704954	2	-0.0500627543084774	2	0.931401511414129	2	0.931401511414129	NA	NA	SegRatio=-0.05,AbsMeanSigma=0.02,pvalue=0.89784564949556,pvalueTTest=0.886958641216365,
chr12	103306535	103306705	PAH	AMPL556186951	-0.0700181121640194	2	-0.0500627543084774	2	0.931401511414129	2	0.931401511414129	NA	NA	SegRatio=-0.05,AbsMeanSigma=0.02,pvalue=0.89784564949556,pvalueTTest=0.886958641216365,
chr12	103310767	103310940	PAH	AMPL663779199	-0.182531601828705	2	-0.0500627543084774	2	0.931401511414129	2	0.931401511414129	NA	NA	SegRatio=-0.05,AbsMeanSigma=0.02,pvalue=0.89784564949556,pvalueTTest=0.886958641216365,
chr12	103310940	103311077	PAH	AMPL812518150	-0.0610467057940199	2	-0.0500627543084774	2	0.931401511414129	2	0.931401511414129	NA	NA	SegRatio=-0.05,AbsMeanSigma=0.02,pvalue=0.89784564949556,pvalueTTest=0.886958641216365,
chr12	103311073	103311261	PAH	AMPL812522983	NA	2	-0.0500627543084774	2	0.931401511414129	2	0.931401511414129	NA	NA	SegRatio=-0.05,AbsMeanSigma=0.02,pvalue=0.89784564949556,pvalueTTest=0.886958641216365,
chr12	103311261	103311417	PAH	AMPL811679394	0.0779546483719614	2	-0.0500627543084774	2	0.931401511414129	2	0.931401511414129	NA	NA	SegRatio=-0.05,AbsMeanSigma=0.02,pvalue=0.89784564949556,pvalueTTest=0.886958641216365,
