# Supplementary material for: A statistical approach to detection of copy number variations in PCR-enriched targeted sequencing data
Source: BMC Bioinformatics. 2016 Oct 22;17:429. doi: 10.1186/s12859-016-1272-6 (PMC5075217; doi:10.1186/s12859-016-1272-6)
Supplement: Additional file 6 — Archive with ONCOCNV results. Set of files (png plots and txt files) in zip archive that were provided by ONCOCNV after specificity and sensitivity testing. (ZIP 5007 kb) [file 12859_2016_1272_MOESM6_ESM.zip › outputONCOCNV copy 2/IonXpress_014_R_2013_10_17_10_21_46_user_SN2.2.Neonatal.Assay.LEx.2run.18.11.13_Auto_user_SN2.2.Neonatal.Assay.LEx.2run.18.11.13_25.profile.txt]

chr	start	end	gene	ID	ratio	predLargeSeg	segMean	predLargeCorrected	pvalRatioCorrected	perGeneEvaluation	pvalRatioGene	predPoint	predPointSusp	comments
chr7	117119899	117120067	CFTR	AMPL1380948435	0.15786584793048	2	0.00912216003124607	2	0.774275254967433	2	0.774275254967433	NA	NA	SegRatio=0.01,AbsMeanSigma=0.06,pvalue=0.604600341126344,pvalueTTest=0.763885227410479,
chr7	117120062	117120193	CFTR	AMPL1380948436	-0.316005395038419	2	0.00912216003124607	2	0.774275254967433	2	0.774275254967433	NA	NA	SegRatio=0.01,AbsMeanSigma=0.06,pvalue=0.604600341126344,pvalueTTest=0.763885227410479,
chr7	117120192	117120274	CFTR	AMPL493118173	0.0519844821137528	2	0.00912216003124607	2	0.774275254967433	2	0.774275254967433	NA	NA	SegRatio=0.01,AbsMeanSigma=0.06,pvalue=0.604600341126344,pvalueTTest=0.763885227410479,
chr7	117144240	117144352	CFTR	AMPL1316862546	0.129592250985514	2	0.00912216003124607	2	0.774275254967433	2	0.774275254967433	NA	NA	SegRatio=0.01,AbsMeanSigma=0.06,pvalue=0.604600341126344,pvalueTTest=0.763885227410479,
chr7	117144342	117144420	CFTR	AMPL3662351274	-0.358583822002815	2	0.00912216003124607	2	0.774275254967433	2	0.774275254967433	NA	NA	SegRatio=0.01,AbsMeanSigma=0.06,pvalue=0.604600341126344,pvalueTTest=0.763885227410479,
chr7	117148945	117149124	CFTR	AMPL1090131405	0.0181616428672848	2	0.00912216003124607	2	0.774275254967433	2	0.774275254967433	NA	NA	SegRatio=0.01,AbsMeanSigma=0.06,pvalue=0.604600341126344,pvalueTTest=0.763885227410479,
chr7	117149124	117149294	CFTR	AMPL496812712	0.243600960591479	2	0.00912216003124607	2	0.774275254967433	2	0.774275254967433	NA	NA	SegRatio=0.01,AbsMeanSigma=0.06,pvalue=0.604600341126344,pvalueTTest=0.763885227410479,
chr7	117170900	117171022	CFTR	AMPL469286737	-0.0342021361821099	2	0.00912216003124607	2	0.774275254967433	2	0.774275254967433	NA	NA	SegRatio=0.01,AbsMeanSigma=0.06,pvalue=0.604600341126344,pvalueTTest=0.763885227410479,
chr7	117171020	117171189	CFTR	AMPL469324749	-0.339326116089005	2	0.00912216003124607	2	0.774275254967433	2	0.774275254967433	NA	NA	SegRatio=0.01,AbsMeanSigma=0.06,pvalue=0.604600341126344,pvalueTTest=0.763885227410479,
chr7	117174199	117174365	CFTR	AMPL844200061	NA	2	0.00912216003124607	2	0.774275254967433	2	0.774275254967433	NA	NA	SegRatio=0.01,AbsMeanSigma=0.06,pvalue=0.604600341126344,pvalueTTest=0.763885227410479,
chr7	117174365	117174460	CFTR	AMPL468748906	-0.56472540084572	2	0.00912216003124607	2	0.774275254967433	2	0.774275254967433	NA	NA	SegRatio=0.01,AbsMeanSigma=0.06,pvalue=0.604600341126344,pvalueTTest=0.763885227410479,
chr7	117175183	117175355	CFTR	AMPL467504527	-0.177320115462262	2	0.00912216003124607	2	0.774275254967433	2	0.774275254967433	NA	NA	SegRatio=0.01,AbsMeanSigma=0.06,pvalue=0.604600341126344,pvalueTTest=0.763885227410479,
chr7	117175355	117175523	CFTR	AMPL467561353	-0.281151124421951	2	0.00912216003124607	2	0.774275254967433	2	0.774275254967433	NA	NA	SegRatio=0.01,AbsMeanSigma=0.06,pvalue=0.604600341126344,pvalueTTest=0.763885227410479,
chr7	117176519	117176660	CFTR	AMPL468865894	0.0245974348510322	2	0.00912216003124607	2	0.774275254967433	2	0.774275254967433	NA	NA	SegRatio=0.01,AbsMeanSigma=0.06,pvalue=0.604600341126344,pvalueTTest=0.763885227410479,
chr7	117176651	117176786	CFTR	AMPL468874944	-0.420935471695315	2	0.00912216003124607	2	0.774275254967433	2	0.774275254967433	NA	NA	SegRatio=0.01,AbsMeanSigma=0.06,pvalue=0.604600341126344,pvalueTTest=0.763885227410479,
chr7	117180175	117180248	CFTR	AMPL556296474	0.0104009527662839	2	0.00912216003124607	2	0.774275254967433	2	0.774275254967433	NA	NA	SegRatio=0.01,AbsMeanSigma=0.06,pvalue=0.604600341126344,pvalueTTest=0.763885227410479,
chr7	117180248	117180361	CFTR	AMPL3662363979	0.396306814854447	2	0.00912216003124607	2	0.774275254967433	2	0.774275254967433	NA	NA	SegRatio=0.01,AbsMeanSigma=0.06,pvalue=0.604600341126344,pvalueTTest=0.763885227410479,
chr7	117180361	117180458	CFTR	AMPL468184487	-0.407110652030243	2	0.00912216003124607	2	0.774275254967433	2	0.774275254967433	NA	NA	SegRatio=0.01,AbsMeanSigma=0.06,pvalue=0.604600341126344,pvalueTTest=0.763885227410479,
chr7	117182013	117182127	CFTR	AMPL3755398942	-0.652883148533364	2	0.00912216003124607	2	0.774275254967433	2	0.774275254967433	NA	NA	SegRatio=0.01,AbsMeanSigma=0.06,pvalue=0.604600341126344,pvalueTTest=0.763885227410479,
chr7	117182127	117182221	CFTR	AMPL3713721021	-0.107149198328832	2	0.00912216003124607	2	0.774275254967433	2	0.774275254967433	NA	NA	SegRatio=0.01,AbsMeanSigma=0.06,pvalue=0.604600341126344,pvalueTTest=0.763885227410479,
chr7	117188605	117188778	CFTR	AMPL3849093081	0.308885361331452	2	0.00912216003124607	2	0.774275254967433	2	0.774275254967433	q-value=1.62365865615524e-30, copies=2.5	NA	SegRatio=0.01,AbsMeanSigma=0.06,pvalue=0.604600341126344,pvalueTTest=0.763885227410479,
chr7	117188898	117189021	CFTR	AMPL477617595	0.293871113100014	2	0.00912216003124607	2	0.774275254967433	2	0.774275254967433	NA	NA	SegRatio=0.01,AbsMeanSigma=0.06,pvalue=0.604600341126344,pvalueTTest=0.763885227410479,
chr7	117189018	117189174	CFTR	AMPL1758041121	0.458473990504811	2	0.00912216003124607	2	0.774275254967433	2	0.774275254967433	NA	NA	SegRatio=0.01,AbsMeanSigma=0.06,pvalue=0.604600341126344,pvalueTTest=0.763885227410479,
chr7	117199494	117199585	CFTR	AMPL3662352593	0.233299379817256	2	0.00912216003124607	2	0.774275254967433	2	0.774275254967433	NA	NA	SegRatio=0.01,AbsMeanSigma=0.06,pvalue=0.604600341126344,pvalueTTest=0.763885227410479,
chr7	117199585	117199733	CFTR	AMPL712350278	0.438484474776217	2	0.00912216003124607	2	0.774275254967433	2	0.774275254967433	NA	NA	SegRatio=0.01,AbsMeanSigma=0.06,pvalue=0.604600341126344,pvalueTTest=0.763885227410479,
chr7	117227745	117227913	CFTR	AMPL3687801190	-0.365201281340147	2	0.00912216003124607	2	0.774275254967433	2	0.774275254967433	NA	NA	SegRatio=0.01,AbsMeanSigma=0.06,pvalue=0.604600341126344,pvalueTTest=0.763885227410479,
chr7	117229500	117229593	intron	AMPL4119989318	-0.0748857802182194	2	0.00912216003124607	2	0.957458166623802	2	0.957458166623802	NA	NA	SegRatio=0.01,AbsMeanSigma=0.06,pvalue=0.604600341126344,pvalueTTest=0.763885227410479,
chr7	117230377	117230543	CFTR	AMPL468091028	0.418681086974189	2	0.00912216003124607	2	0.774275254967433	2	0.774275254967433	NA	NA	SegRatio=0.01,AbsMeanSigma=0.06,pvalue=0.604600341126344,pvalueTTest=0.763885227410479,
chr7	117231824	117231993	CFTR	AMPL474961767	NA	2	0.00912216003124607	2	0.774275254967433	2	0.774275254967433	NA	NA	SegRatio=0.01,AbsMeanSigma=0.06,pvalue=0.604600341126344,pvalueTTest=0.763885227410479,
chr7	117232001	117232109	CFTR	AMPL3662358230	0.0271866364625196	2	0.00912216003124607	2	0.774275254967433	2	0.774275254967433	NA	NA	SegRatio=0.01,AbsMeanSigma=0.06,pvalue=0.604600341126344,pvalueTTest=0.763885227410479,
chr7	117232109	117232280	CFTR	AMPL468866489	0.0207898344017354	2	0.00912216003124607	2	0.774275254967433	2	0.774275254967433	NA	NA	SegRatio=0.01,AbsMeanSigma=0.06,pvalue=0.604600341126344,pvalueTTest=0.763885227410479,
chr7	117232270	117232434	CFTR	AMPL468922661	-0.414370203064466	2	0.00912216003124607	2	0.774275254967433	2	0.774275254967433	NA	NA	SegRatio=0.01,AbsMeanSigma=0.06,pvalue=0.604600341126344,pvalueTTest=0.763885227410479,
chr7	117232434	117232539	CFTR	AMPL3662384424	0.61190303434057	2	0.00912216003124607	2	0.774275254967433	2	0.774275254967433	NA	NA	SegRatio=0.01,AbsMeanSigma=0.06,pvalue=0.604600341126344,pvalueTTest=0.763885227410479,
chr7	117232539	117232720	CFTR	AMPL1488881666	0.17908531398679	2	0.00912216003124607	2	0.774275254967433	2	0.774275254967433	NA	NA	SegRatio=0.01,AbsMeanSigma=0.06,pvalue=0.604600341126344,pvalueTTest=0.763885227410479,
chr7	117234940	117235038	CFTR	AMPL3533204248	0.0457470253314735	2	0.00912216003124607	2	0.774275254967433	2	0.774275254967433	NA	NA	SegRatio=0.01,AbsMeanSigma=0.06,pvalue=0.604600341126344,pvalueTTest=0.763885227410479,
chr7	117235038	117235148	CFTR	AMPL3539368019	0.128077577404779	2	0.00912216003124607	2	0.774275254967433	2	0.774275254967433	NA	NA	SegRatio=0.01,AbsMeanSigma=0.06,pvalue=0.604600341126344,pvalueTTest=0.763885227410479,
chr7	117242832	117243009	CFTR	AMPL468425396	-0.121946381952563	2	0.00912216003124607	2	0.774275254967433	2	0.774275254967433	NA	NA	SegRatio=0.01,AbsMeanSigma=0.06,pvalue=0.604600341126344,pvalueTTest=0.763885227410479,
chr7	117243561	117243680	CFTR	AMPL1314131500	-0.306924397592623	2	0.00912216003124607	2	0.774275254967433	2	0.774275254967433	NA	NA	SegRatio=0.01,AbsMeanSigma=0.06,pvalue=0.604600341126344,pvalueTTest=0.763885227410479,
chr7	117243680	117243850	CFTR	AMPL1350926834	-0.264544417347459	2	0.00912216003124607	2	0.774275254967433	2	0.774275254967433	NA	NA	SegRatio=0.01,AbsMeanSigma=0.06,pvalue=0.604600341126344,pvalueTTest=0.763885227410479,
chr7	117246626	117246753	CFTR	AMPL467500449	-0.0917368033832452	2	0.00912216003124607	2	0.774275254967433	2	0.774275254967433	NA	NA	SegRatio=0.01,AbsMeanSigma=0.06,pvalue=0.604600341126344,pvalueTTest=0.763885227410479,
chr7	117246740	117246889	CFTR	AMPL1317650819	-0.18391907526221	2	0.00912216003124607	2	0.774275254967433	2	0.774275254967433	NA	NA	SegRatio=0.01,AbsMeanSigma=0.06,pvalue=0.604600341126344,pvalueTTest=0.763885227410479,
chr7	117250552	117250723	CFTR	AMPL467096662	-0.388106378048686	2	0.00912216003124607	2	0.774275254967433	2	0.774275254967433	NA	NA	SegRatio=0.01,AbsMeanSigma=0.06,pvalue=0.604600341126344,pvalueTTest=0.763885227410479,
chr7	117251505	117251662	CFTR	AMPL1489275007	0.204616008419208	2	0.00912216003124607	2	0.774275254967433	2	0.774275254967433	NA	NA	SegRatio=0.01,AbsMeanSigma=0.06,pvalue=0.604600341126344,pvalueTTest=0.763885227410479,
chr7	117251662	117251813	CFTR	AMPL1489330457	0.0437596923176461	2	0.00912216003124607	2	0.774275254967433	2	0.774275254967433	NA	NA	SegRatio=0.01,AbsMeanSigma=0.06,pvalue=0.604600341126344,pvalueTTest=0.763885227410479,
chr7	117251782	117251855	CFTR	AMPL1524050819	-0.104680570820566	2	0.00912216003124607	2	0.774275254967433	2	0.774275254967433	NA	NA	SegRatio=0.01,AbsMeanSigma=0.06,pvalue=0.604600341126344,pvalueTTest=0.763885227410479,
chr7	117254598	117254679	CFTR	AMPL3608012462	-0.203612368102801	2	0.00912216003124607	2	0.774275254967433	2	0.774275254967433	NA	NA	SegRatio=0.01,AbsMeanSigma=0.06,pvalue=0.604600341126344,pvalueTTest=0.763885227410479,
chr7	117254674	117254747	CFTR	AMPL3662363743	0.0420023485991617	2	0.00912216003124607	2	0.774275254967433	2	0.774275254967433	NA	NA	SegRatio=0.01,AbsMeanSigma=0.06,pvalue=0.604600341126344,pvalueTTest=0.763885227410479,
chr7	117267462	117267600	CFTR	AMPL468021362	-0.240299848067153	2	0.00912216003124607	2	0.774275254967433	2	0.774275254967433	NA	NA	SegRatio=0.01,AbsMeanSigma=0.06,pvalue=0.604600341126344,pvalueTTest=0.763885227410479,
chr7	117267600	117267684	CFTR	AMPL468048766	-0.105822338592427	2	0.00912216003124607	2	0.774275254967433	2	0.774275254967433	NA	NA	SegRatio=0.01,AbsMeanSigma=0.06,pvalue=0.604600341126344,pvalueTTest=0.763885227410479,
chr7	117267684	117267830	CFTR	AMPL1350926836	0.0946307851530212	2	0.00912216003124607	2	0.774275254967433	2	0.774275254967433	NA	NA	SegRatio=0.01,AbsMeanSigma=0.06,pvalue=0.604600341126344,pvalueTTest=0.763885227410479,
chr7	117279953	117280114	CFTR	AMPL612960517	-0.185477109593309	2	0.00912216003124607	2	0.774275254967433	2	0.774275254967433	NA	NA	SegRatio=0.01,AbsMeanSigma=0.06,pvalue=0.604600341126344,pvalueTTest=0.763885227410479,
chr7	117282452	117282593	CFTR	AMPL3687804467	0.00912216003124607	2	0.00912216003124607	2	0.774275254967433	2	0.774275254967433	NA	NA	SegRatio=0.01,AbsMeanSigma=0.06,pvalue=0.604600341126344,pvalueTTest=0.763885227410479,
chr7	117282593	117282768	CFTR	AMPL469390256	0.136729642476286	2	0.00912216003124607	2	0.774275254967433	2	0.774275254967433	NA	NA	SegRatio=0.01,AbsMeanSigma=0.06,pvalue=0.604600341126344,pvalueTTest=0.763885227410479,
chr7	117292788	117292952	CFTR	AMPL469294494	0.270506173650216	2	0.00912216003124607	2	0.774275254967433	2	0.774275254967433	NA	NA	SegRatio=0.01,AbsMeanSigma=0.06,pvalue=0.604600341126344,pvalueTTest=0.763885227410479,
chr7	117292952	117293126	CFTR	AMPL476533235	-0.06788442906876	2	0.00912216003124607	2	0.774275254967433	2	0.774275254967433	NA	NA	SegRatio=0.01,AbsMeanSigma=0.06,pvalue=0.604600341126344,pvalueTTest=0.763885227410479,
chr7	117304588	117304761	CFTR	AMPL1350926835	0.550982039316516	2	0.00912216003124607	2	0.774275254967433	2	0.774275254967433	NA	NA	SegRatio=0.01,AbsMeanSigma=0.06,pvalue=0.604600341126344,pvalueTTest=0.763885227410479,
chr7	117304761	117304927	CFTR	AMPL469937071	0.0682707765871341	2	0.00912216003124607	2	0.774275254967433	2	0.774275254967433	NA	NA	SegRatio=0.01,AbsMeanSigma=0.06,pvalue=0.604600341126344,pvalueTTest=0.763885227410479,
chr7	117305494	117305594	CFTR	AMPL647810578	-0.231034347918143	2	0.00912216003124607	2	0.774275254967433	2	0.774275254967433	NA	NA	SegRatio=0.01,AbsMeanSigma=0.06,pvalue=0.604600341126344,pvalueTTest=0.763885227410479,
chr7	117305594	117305680	CFTR	AMPL3687791484	0.0367695543234741	2	0.00912216003124607	2	0.774275254967433	2	0.774275254967433	NA	NA	SegRatio=0.01,AbsMeanSigma=0.06,pvalue=0.604600341126344,pvalueTTest=0.763885227410479,
chr7	117306844	117307010	CFTR	AMPL1091210890	0.124632420607431	2	0.00912216003124607	2	0.774275254967433	2	0.774275254967433	NA	NA	SegRatio=0.01,AbsMeanSigma=0.06,pvalue=0.604600341126344,pvalueTTest=0.763885227410479,
chr7	117307008	117307185	CFTR	AMPL3848836362	-0.029010144734707	2	0.00912216003124607	2	0.774275254967433	2	0.774275254967433	NA	NA	SegRatio=0.01,AbsMeanSigma=0.06,pvalue=0.604600341126344,pvalueTTest=0.763885227410479,
chr7	117307183	117307354	CFTR	AMPL3848864558	-0.210308609874647	2	0.00912216003124607	2	0.774275254967433	2	0.774275254967433	NA	NA	SegRatio=0.01,AbsMeanSigma=0.06,pvalue=0.604600341126344,pvalueTTest=0.763885227410479,
chr7	117307353	117307519	CFTR	AMPL497774927	-0.0912275198489803	2	0.00912216003124607	2	0.774275254967433	2	0.774275254967433	NA	NA	SegRatio=0.01,AbsMeanSigma=0.06,pvalue=0.604600341126344,pvalueTTest=0.763885227410479,
chr7	117307518	117307668	CFTR	AMPL3848886907	-0.149621860649808	2	0.00912216003124607	2	0.774275254967433	2	0.774275254967433	NA	NA	SegRatio=0.01,AbsMeanSigma=0.06,pvalue=0.604600341126344,pvalueTTest=0.763885227410479,
chr7	117307666	117307801	CFTR	AMPL492300506	0.158067795970327	2	0.00912216003124607	2	0.774275254967433	2	0.774275254967433	NA	NA	SegRatio=0.01,AbsMeanSigma=0.06,pvalue=0.604600341126344,pvalueTTest=0.763885227410479,
chr7	117307801	117307960	CFTR	AMPL3848900251	-0.245320792977894	2	0.00912216003124607	2	0.774275254967433	2	0.774275254967433	NA	NA	SegRatio=0.01,AbsMeanSigma=0.06,pvalue=0.604600341126344,pvalueTTest=0.763885227410479,
chr7	117307960	117308127	CFTR	AMPL3848829546	-0.228368314661615	2	0.00912216003124607	2	0.774275254967433	2	0.774275254967433	NA	NA	SegRatio=0.01,AbsMeanSigma=0.06,pvalue=0.604600341126344,pvalueTTest=0.763885227410479,
chr7	117308127	117308217	CFTR	AMPL1486309394	0.480798092881778	2	0.00912216003124607	2	0.774275254967433	2	0.774275254967433	NA	NA	SegRatio=0.01,AbsMeanSigma=0.06,pvalue=0.604600341126344,pvalueTTest=0.763885227410479,
chr7	117308443	117308519	CFTR	AMPL1380948432	-0.181567460857827	2	0.00912216003124607	2	0.774275254967433	2	0.774275254967433	NA	NA	SegRatio=0.01,AbsMeanSigma=0.06,pvalue=0.604600341126344,pvalueTTest=0.763885227410479,
chr7	117308502	117308594	CFTR	AMPL3848851241	NA	2	0.00912216003124607	2	0.774275254967433	2	0.774275254967433	NA	NA	SegRatio=0.01,AbsMeanSigma=0.06,pvalue=0.604600341126344,pvalueTTest=0.763885227410479,
chr7	117308594	117308719	CFTR	AMPL3848859657	-0.227595155386722	2	0.00912216003124607	2	0.774275254967433	2	0.774275254967433	NA	NA	SegRatio=0.01,AbsMeanSigma=0.06,pvalue=0.604600341126344,pvalueTTest=0.763885227410479,
chr9	34646542	34646714	GALT	AMPL712468205	NA	2	0.0385682189092019	2	0.897888850333331	2	0.897888850333331	NA	NA	SegRatio=0.04,AbsMeanSigma=0.02,pvalue=0.915662140063691,pvalueTTest=0.897888850333331,
chr9	34646713	34646892	GALT	AMPL807033687	0.46012290018451	2	0.0385682189092019	2	0.897888850333331	2	0.897888850333331	NA	NA	SegRatio=0.04,AbsMeanSigma=0.02,pvalue=0.915662140063691,pvalueTTest=0.897888850333331,
chr9	34646880	34647060	GALT	AMPL807051270	-0.0622004715603952	2	0.0385682189092019	2	0.897888850333331	2	0.897888850333331	NA	NA	SegRatio=0.04,AbsMeanSigma=0.02,pvalue=0.915662140063691,pvalueTTest=0.897888850333331,
chr9	34647058	34647205	GALT	AMPL623733836	-0.467855618411229	2	0.0385682189092019	2	0.897888850333331	2	0.897888850333331	NA	NA	SegRatio=0.04,AbsMeanSigma=0.02,pvalue=0.915662140063691,pvalueTTest=0.897888850333331,
chr9	34647198	34647344	GALT	AMPL3848826648	-0.316735232108728	2	0.0385682189092019	2	0.897888850333331	2	0.897888850333331	NA	NA	SegRatio=0.04,AbsMeanSigma=0.02,pvalue=0.915662140063691,pvalueTTest=0.897888850333331,
chr9	34647344	34647522	GALT	AMPL3848835399	0.0501633768473147	2	0.0385682189092019	2	0.897888850333331	2	0.897888850333331	NA	NA	SegRatio=0.04,AbsMeanSigma=0.02,pvalue=0.915662140063691,pvalueTTest=0.897888850333331,
chr9	34647522	34647639	GALT	AMPL1496130655	0.315730261826673	2	0.0385682189092019	2	0.897888850333331	2	0.897888850333331	NA	NA	SegRatio=0.04,AbsMeanSigma=0.02,pvalue=0.915662140063691,pvalueTTest=0.897888850333331,
chr9	34647639	34647726	GALT	AMPL868171912	0.252083252812839	2	0.0385682189092019	2	0.897888850333331	2	0.897888850333331	NA	NA	SegRatio=0.04,AbsMeanSigma=0.02,pvalue=0.915662140063691,pvalueTTest=0.897888850333331,
chr9	34647726	34647898	GALT	AMPL556199792	0.184535786715977	2	0.0385682189092019	2	0.897888850333331	2	0.897888850333331	NA	NA	SegRatio=0.04,AbsMeanSigma=0.02,pvalue=0.915662140063691,pvalueTTest=0.897888850333331,
chr9	34647893	34648071	GALT	AMPL3848847770	0.127604664518771	2	0.0385682189092019	2	0.897888850333331	2	0.897888850333331	NA	NA	SegRatio=0.04,AbsMeanSigma=0.02,pvalue=0.915662140063691,pvalueTTest=0.897888850333331,
chr9	34648069	34648240	GALT	AMPL556343103	-0.0188353568347674	2	0.0385682189092019	2	0.897888850333331	2	0.897888850333331	NA	NA	SegRatio=0.04,AbsMeanSigma=0.02,pvalue=0.915662140063691,pvalueTTest=0.897888850333331,
chr9	34648240	34648341	GALT	AMPL623737664	0.136315717516011	2	0.0385682189092019	2	0.897888850333331	2	0.897888850333331	NA	NA	SegRatio=0.04,AbsMeanSigma=0.02,pvalue=0.915662140063691,pvalueTTest=0.897888850333331,
chr9	34648336	34648497	GALT	AMPL623762017	-0.465167780915595	2	0.0385682189092019	2	0.897888850333331	2	0.897888850333331	NA	NA	SegRatio=0.04,AbsMeanSigma=0.02,pvalue=0.915662140063691,pvalueTTest=0.897888850333331,
chr9	34648510	34648681	GALT	AMPL3848901604	-0.168723675463951	2	0.0385682189092019	2	0.897888850333331	2	0.897888850333331	NA	NA	SegRatio=0.04,AbsMeanSigma=0.02,pvalue=0.915662140063691,pvalueTTest=0.897888850333331,
chr9	34648690	34648810	GALT	AMPL3848818879	0.0385682189092019	2	0.0385682189092019	2	0.897888850333331	2	0.897888850333331	NA	NA	SegRatio=0.04,AbsMeanSigma=0.02,pvalue=0.915662140063691,pvalueTTest=0.897888850333331,
chr9	34648807	34648943	GALT	AMPL623750282	0.288466107977577	2	0.0385682189092019	2	0.897888850333331	2	0.897888850333331	NA	NA	SegRatio=0.04,AbsMeanSigma=0.02,pvalue=0.915662140063691,pvalueTTest=0.897888850333331,
chr9	34648939	34649017	GALT	AMPL3848843653	0.334289375786274	2	0.0385682189092019	2	0.897888850333331	2	0.897888850333331	NA	NA	SegRatio=0.04,AbsMeanSigma=0.02,pvalue=0.915662140063691,pvalueTTest=0.897888850333331,
chr9	34649016	34649170	GALT	AMPL3848851345	0.102154010328235	2	0.0385682189092019	2	0.897888850333331	2	0.897888850333331	NA	NA	SegRatio=0.04,AbsMeanSigma=0.02,pvalue=0.915662140063691,pvalueTTest=0.897888850333331,
chr9	34649168	34649344	GALT	AMPL1371818357	-0.0769572032767176	2	0.0385682189092019	2	0.897888850333331	2	0.897888850333331	NA	NA	SegRatio=0.04,AbsMeanSigma=0.02,pvalue=0.915662140063691,pvalueTTest=0.897888850333331,
chr9	34649344	34649511	GALT	AMPL3848885846	-0.204757276650636	2	0.0385682189092019	2	0.897888850333331	2	0.897888850333331	NA	NA	SegRatio=0.04,AbsMeanSigma=0.02,pvalue=0.915662140063691,pvalueTTest=0.897888850333331,
chr9	34649511	34649646	GALT	AMPL3848895636	-0.196715381405995	2	0.0385682189092019	2	0.897888850333331	2	0.897888850333331	NA	NA	SegRatio=0.04,AbsMeanSigma=0.02,pvalue=0.915662140063691,pvalueTTest=0.897888850333331,
chr9	34649641	34649818	GALT	AMPL3848812411	-0.179456656995115	2	0.0385682189092019	2	0.897888850333331	2	0.897888850333331	NA	NA	SegRatio=0.04,AbsMeanSigma=0.02,pvalue=0.915662140063691,pvalueTTest=0.897888850333331,
chr9	34649817	34649982	GALT	AMPL3848835912	-0.357673382810885	2	0.0385682189092019	2	0.897888850333331	2	0.897888850333331	NA	NA	SegRatio=0.04,AbsMeanSigma=0.02,pvalue=0.915662140063691,pvalueTTest=0.897888850333331,
chr9	34650315	34650399	GALT	AMPL3848889350	0.22013110732658	2	0.0385682189092019	2	0.897888850333331	2	0.897888850333331	NA	NA	SegRatio=0.04,AbsMeanSigma=0.02,pvalue=0.915662140063691,pvalueTTest=0.897888850333331,
chr9	34650398	34650478	GALT	AMPL2782134136	0.114159124706084	2	0.0385682189092019	2	0.897888850333331	2	0.897888850333331	NA	NA	SegRatio=0.04,AbsMeanSigma=0.02,pvalue=0.915662140063691,pvalueTTest=0.897888850333331,
chr9	34650478	34650595	GALT	AMPL1496755741	-0.102042013088145	2	0.0385682189092019	2	0.897888850333331	2	0.897888850333331	NA	NA	SegRatio=0.04,AbsMeanSigma=0.02,pvalue=0.915662140063691,pvalueTTest=0.897888850333331,
chr12	103232062	103232227	PAH	AMPL811140534	-0.0452952265511275	2	0.0447392935667196	2	0.209297980796259	2	0.209297980796259	NA	NA	SegRatio=0.04,AbsMeanSigma=0.19,pvalue=0.320901328799516,pvalueTTest=0.228324318311449,
chr12	103232222	103232291	PAH	AMPL811141827	NA	2	0.0447392935667196	2	0.209297980796259	2	0.209297980796259	NA	NA	SegRatio=0.04,AbsMeanSigma=0.19,pvalue=0.320901328799516,pvalueTTest=0.228324318311449,
chr12	103232441	103232565	PAH	AMPL3699300740	0.296581044643348	2	0.0447392935667196	2	0.209297980796259	2	0.209297980796259	NA	NA	SegRatio=0.04,AbsMeanSigma=0.19,pvalue=0.320901328799516,pvalueTTest=0.228324318311449,
chr12	103232551	103232666	PAH	AMPL1497161003	-0.193029848378349	2	0.0447392935667196	2	0.209297980796259	2	0.209297980796259	NA	NA	SegRatio=0.04,AbsMeanSigma=0.19,pvalue=0.320901328799516,pvalueTTest=0.228324318311449,
chr12	103232661	103232820	PAH	AMPL811143696	0.362949799668856	2	0.0447392935667196	2	0.209297980796259	2	0.209297980796259	NA	NA	SegRatio=0.04,AbsMeanSigma=0.19,pvalue=0.320901328799516,pvalueTTest=0.228324318311449,
chr12	103232765	103232895	PAH	AMPL811145968	0.0447392935667196	2	0.0447392935667196	2	0.209297980796259	2	0.209297980796259	NA	NA	SegRatio=0.04,AbsMeanSigma=0.19,pvalue=0.320901328799516,pvalueTTest=0.228324318311449,
chr12	103232895	103233035	PAH	AMPL659794021	0.188618622885406	2	0.0447392935667196	2	0.209297980796259	2	0.209297980796259	NA	NA	SegRatio=0.04,AbsMeanSigma=0.19,pvalue=0.320901328799516,pvalueTTest=0.228324318311449,
chr12	103234142	103234318	PAH	AMPL3848753200	0.0822235311953965	2	0.0447392935667196	2	0.209297980796259	2	0.209297980796259	NA	NA	SegRatio=0.04,AbsMeanSigma=0.19,pvalue=0.320901328799516,pvalueTTest=0.228324318311449,
chr12	103237301	103237409	PAH	AMPL663072267	0.20827714229928	2	0.0447392935667196	2	0.209297980796259	2	0.209297980796259	NA	NA	SegRatio=0.04,AbsMeanSigma=0.19,pvalue=0.320901328799516,pvalueTTest=0.228324318311449,
chr12	103237409	103237584	PAH	AMPL663100272	0.280603121432089	2	0.0447392935667196	2	0.209297980796259	2	0.209297980796259	NA	NA	SegRatio=0.04,AbsMeanSigma=0.19,pvalue=0.320901328799516,pvalueTTest=0.228324318311449,
chr12	103237954	103238083	PAH	AMPL868016102	0.182737114752559	2	0.0447392935667196	2	0.209297980796259	2	0.209297980796259	NA	NA	SegRatio=0.04,AbsMeanSigma=0.19,pvalue=0.320901328799516,pvalueTTest=0.228324318311449,
chr12	103238083	103238220	PAH	AMPL658783041	-0.139813446561677	2	0.0447392935667196	2	0.209297980796259	2	0.209297980796259	NA	NA	SegRatio=0.04,AbsMeanSigma=0.19,pvalue=0.320901328799516,pvalueTTest=0.228324318311449,
chr12	103240620	103240773	PAH	AMPL659377496	-0.389700203025158	2	0.0447392935667196	2	0.209297980796259	2	0.209297980796259	NA	NA	SegRatio=0.04,AbsMeanSigma=0.19,pvalue=0.320901328799516,pvalueTTest=0.228324318311449,
chr12	103245412	103245591	PAH	AMPL556370172	0.0564157132381216	2	0.0447392935667196	2	0.209297980796259	2	0.209297980796259	NA	NA	SegRatio=0.04,AbsMeanSigma=0.19,pvalue=0.320901328799516,pvalueTTest=0.228324318311449,
chr12	103246570	103246749	PAH	AMPL556350401	-0.0547112865988553	2	0.0447392935667196	2	0.209297980796259	2	0.209297980796259	NA	NA	SegRatio=0.04,AbsMeanSigma=0.19,pvalue=0.320901328799516,pvalueTTest=0.228324318311449,
chr12	103248833	103248985	PAH	AMPL812248025	0.503772723348458	2	0.0447392935667196	2	0.209297980796259	2	0.209297980796259	NA	NA	SegRatio=0.04,AbsMeanSigma=0.19,pvalue=0.320901328799516,pvalueTTest=0.228324318311449,
chr12	103248985	103249122	PAH	AMPL658674329	0.0383325130799632	2	0.0447392935667196	2	0.209297980796259	2	0.209297980796259	NA	NA	SegRatio=0.04,AbsMeanSigma=0.19,pvalue=0.320901328799516,pvalueTTest=0.228324318311449,
chr12	103260314	103260494	PAH	AMPL658804790	-0.570868713390882	2	0.0447392935667196	2	0.209297980796259	2	0.209297980796259	NA	NA	SegRatio=0.04,AbsMeanSigma=0.19,pvalue=0.320901328799516,pvalueTTest=0.228324318311449,
chr12	103271164	103271270	PAH	AMPL661534109	-0.0972609559537114	2	0.0447392935667196	2	0.209297980796259	2	0.209297980796259	NA	NA	SegRatio=0.04,AbsMeanSigma=0.19,pvalue=0.320901328799516,pvalueTTest=0.228324318311449,
chr12	103271270	103271384	PAH	AMPL661570029	NA	2	0.0447392935667196	2	0.209297980796259	2	0.209297980796259	NA	NA	SegRatio=0.04,AbsMeanSigma=0.19,pvalue=0.320901328799516,pvalueTTest=0.228324318311449,
chr12	103288475	103288574	PAH	AMPL3699214840	0.326532540076875	2	0.0447392935667196	2	0.209297980796259	2	0.209297980796259	NA	NA	SegRatio=0.04,AbsMeanSigma=0.19,pvalue=0.320901328799516,pvalueTTest=0.228324318311449,
chr12	103288574	103288725	PAH	AMPL659619504	0.259201310473032	2	0.0447392935667196	2	0.209297980796259	2	0.209297980796259	NA	NA	SegRatio=0.04,AbsMeanSigma=0.19,pvalue=0.320901328799516,pvalueTTest=0.228324318311449,
chr12	103306535	103306705	PAH	AMPL556186951	-0.194849878232256	2	0.0447392935667196	2	0.209297980796259	2	0.209297980796259	NA	NA	SegRatio=0.04,AbsMeanSigma=0.19,pvalue=0.320901328799516,pvalueTTest=0.228324318311449,
chr12	103310767	103310940	PAH	AMPL663779199	0.251381247367931	2	0.0447392935667196	2	0.209297980796259	2	0.209297980796259	NA	NA	SegRatio=0.04,AbsMeanSigma=0.19,pvalue=0.320901328799516,pvalueTTest=0.228324318311449,
chr12	103310940	103311077	PAH	AMPL812518150	-0.0477583787912523	2	0.0447392935667196	2	0.209297980796259	2	0.209297980796259	NA	NA	SegRatio=0.04,AbsMeanSigma=0.19,pvalue=0.320901328799516,pvalueTTest=0.228324318311449,
chr12	103311073	103311261	PAH	AMPL812522983	NA	2	0.0447392935667196	2	0.209297980796259	2	0.209297980796259	NA	NA	SegRatio=0.04,AbsMeanSigma=0.19,pvalue=0.320901328799516,pvalueTTest=0.228324318311449,
chr12	103311261	103311417	PAH	AMPL811679394	0.425841142757975	2	0.0447392935667196	2	0.209297980796259	2	0.209297980796259	NA	NA	SegRatio=0.04,AbsMeanSigma=0.19,pvalue=0.320901328799516,pvalueTTest=0.228324318311449,
