# Supplementary material for: A statistical approach to detection of copy number variations in PCR-enriched targeted sequencing data
Source: BMC Bioinformatics. 2016 Oct 22;17:429. doi: 10.1186/s12859-016-1272-6 (PMC5075217; doi:10.1186/s12859-016-1272-6)
Supplement: Additional file 6 — Archive with ONCOCNV results. Set of files (png plots and txt files) in zip archive that were provided by ONCOCNV after specificity and sensitivity testing. (ZIP 5007 kb) [file 12859_2016_1272_MOESM6_ESM.zip › outputONCOCNV copy 2/IonXpress_015_R_2012_09_13_15_10_42_Sequoia_SN1.28.Run_22_Auto_Sequoia_SN1.28.Run_22_55.summary.txt]

gene	chr	start	end	copy.number	p.value	q.values	comments
CFTR	chr7	117119899	117308719	2	0.507210634688437	1	p-value_correction=0.606994653988805
intron	chr7	117229500	117229593	2	0.507210634688437	1	p-value_correction=0.810482313271476
GALT	chr9	34646542	34650595	2	0.285667620774787	0.857002862324361	p-value_correction=0.285667620774787
PAH	chr12	103232062	103311417	2	0.635057192084719	1	p-value_correction=0.415633087592815
