# Supplementary material for: A statistical approach to detection of copy number variations in PCR-enriched targeted sequencing data
Source: BMC Bioinformatics. 2016 Oct 22;17:429. doi: 10.1186/s12859-016-1272-6 (PMC5075217; doi:10.1186/s12859-016-1272-6)
Supplement: Additional file 6 — Archive with ONCOCNV results. Set of files (png plots and txt files) in zip archive that were provided by ONCOCNV after specificity and sensitivity testing. (ZIP 5007 kb) [file 12859_2016_1272_MOESM6_ESM.zip › outputONCOCNV copy 2/IonXpress_015_R_2013_10_17_10_21_46_user_SN2.2.Neonatal.Assay.LEx.2run.18.11.13_Auto_user_SN2.2.Neonatal.Assay.LEx.2run.18.11.13_25.profile.txt]

chr	start	end	gene	ID	ratio	predLargeSeg	segMean	predLargeCorrected	pvalRatioCorrected	perGeneEvaluation	pvalRatioGene	predPoint	predPointSusp	comments
chr7	117119899	117120067	CFTR	AMPL1380948435	0.109005296131525	2	-0.00897616634056388	2	0.829067578185365	2	0.829067578185365	NA	NA	SegRatio=-0.01,AbsMeanSigma=0.04,pvalue=0.739184996649418,pvalueTTest=0.813884637923775,
chr7	117120062	117120193	CFTR	AMPL1380948436	-0.567899961744455	2	-0.00897616634056388	2	0.829067578185365	2	0.829067578185365	NA	NA	SegRatio=-0.01,AbsMeanSigma=0.04,pvalue=0.739184996649418,pvalueTTest=0.813884637923775,
chr7	117120192	117120274	CFTR	AMPL493118173	0.0518051777114843	2	-0.00897616634056388	2	0.829067578185365	2	0.829067578185365	NA	NA	SegRatio=-0.01,AbsMeanSigma=0.04,pvalue=0.739184996649418,pvalueTTest=0.813884637923775,
chr7	117144240	117144352	CFTR	AMPL1316862546	0.030484374381156	2	-0.00897616634056388	2	0.829067578185365	2	0.829067578185365	NA	NA	SegRatio=-0.01,AbsMeanSigma=0.04,pvalue=0.739184996649418,pvalueTTest=0.813884637923775,
chr7	117144342	117144420	CFTR	AMPL3662351274	-0.430655876119449	2	-0.00897616634056388	2	0.829067578185365	2	0.829067578185365	NA	NA	SegRatio=-0.01,AbsMeanSigma=0.04,pvalue=0.739184996649418,pvalueTTest=0.813884637923775,
chr7	117148945	117149124	CFTR	AMPL1090131405	0.0141100210667934	2	-0.00897616634056388	2	0.829067578185365	2	0.829067578185365	NA	NA	SegRatio=-0.01,AbsMeanSigma=0.04,pvalue=0.739184996649418,pvalueTTest=0.813884637923775,
chr7	117149124	117149294	CFTR	AMPL496812712	0.30566881391254	2	-0.00897616634056388	2	0.829067578185365	2	0.829067578185365	NA	NA	SegRatio=-0.01,AbsMeanSigma=0.04,pvalue=0.739184996649418,pvalueTTest=0.813884637923775,
chr7	117170900	117171022	CFTR	AMPL469286737	0.00101687003020047	2	-0.00897616634056388	2	0.829067578185365	2	0.829067578185365	NA	NA	SegRatio=-0.01,AbsMeanSigma=0.04,pvalue=0.739184996649418,pvalueTTest=0.813884637923775,
chr7	117171020	117171189	CFTR	AMPL469324749	-0.380776620980839	2	-0.00897616634056388	2	0.829067578185365	2	0.829067578185365	NA	NA	SegRatio=-0.01,AbsMeanSigma=0.04,pvalue=0.739184996649418,pvalueTTest=0.813884637923775,
chr7	117174199	117174365	CFTR	AMPL844200061	NA	2	-0.00897616634056388	2	0.829067578185365	2	0.829067578185365	NA	NA	SegRatio=-0.01,AbsMeanSigma=0.04,pvalue=0.739184996649418,pvalueTTest=0.813884637923775,
chr7	117174365	117174460	CFTR	AMPL468748906	-0.629638284336672	2	-0.00897616634056388	2	0.829067578185365	2	0.829067578185365	NA	NA	SegRatio=-0.01,AbsMeanSigma=0.04,pvalue=0.739184996649418,pvalueTTest=0.813884637923775,
chr7	117175183	117175355	CFTR	AMPL467504527	-0.192613747907467	2	-0.00897616634056388	2	0.829067578185365	2	0.829067578185365	NA	NA	SegRatio=-0.01,AbsMeanSigma=0.04,pvalue=0.739184996649418,pvalueTTest=0.813884637923775,
chr7	117175355	117175523	CFTR	AMPL467561353	-0.149653166591876	2	-0.00897616634056388	2	0.829067578185365	2	0.829067578185365	NA	NA	SegRatio=-0.01,AbsMeanSigma=0.04,pvalue=0.739184996649418,pvalueTTest=0.813884637923775,
chr7	117176519	117176660	CFTR	AMPL468865894	0.0559332687559624	2	-0.00897616634056388	2	0.829067578185365	2	0.829067578185365	NA	NA	SegRatio=-0.01,AbsMeanSigma=0.04,pvalue=0.739184996649418,pvalueTTest=0.813884637923775,
chr7	117176651	117176786	CFTR	AMPL468874944	-0.418062734404564	2	-0.00897616634056388	2	0.829067578185365	2	0.829067578185365	NA	NA	SegRatio=-0.01,AbsMeanSigma=0.04,pvalue=0.739184996649418,pvalueTTest=0.813884637923775,
chr7	117180175	117180248	CFTR	AMPL556296474	-0.0142934391434868	2	-0.00897616634056388	2	0.829067578185365	2	0.829067578185365	NA	NA	SegRatio=-0.01,AbsMeanSigma=0.04,pvalue=0.739184996649418,pvalueTTest=0.813884637923775,
chr7	117180248	117180361	CFTR	AMPL3662363979	0.47884686709834	2	-0.00897616634056388	2	0.829067578185365	2	0.829067578185365	NA	NA	SegRatio=-0.01,AbsMeanSigma=0.04,pvalue=0.739184996649418,pvalueTTest=0.813884637923775,
chr7	117180361	117180458	CFTR	AMPL468184487	-0.259892714151388	2	-0.00897616634056388	2	0.829067578185365	2	0.829067578185365	NA	NA	SegRatio=-0.01,AbsMeanSigma=0.04,pvalue=0.739184996649418,pvalueTTest=0.813884637923775,
chr7	117182013	117182127	CFTR	AMPL3755398942	-0.540402496844239	2	-0.00897616634056388	2	0.829067578185365	2	0.829067578185365	NA	NA	SegRatio=-0.01,AbsMeanSigma=0.04,pvalue=0.739184996649418,pvalueTTest=0.813884637923775,
chr7	117182127	117182221	CFTR	AMPL3713721021	-0.334067317601327	2	-0.00897616634056388	2	0.829067578185365	2	0.829067578185365	NA	NA	SegRatio=-0.01,AbsMeanSigma=0.04,pvalue=0.739184996649418,pvalueTTest=0.813884637923775,
chr7	117188605	117188778	CFTR	AMPL3849093081	0.298504572169916	2	-0.00897616634056388	2	0.829067578185365	2	0.829067578185365	q-value=6.08634453737022e-20, copies=2.5	NA	SegRatio=-0.01,AbsMeanSigma=0.04,pvalue=0.739184996649418,pvalueTTest=0.813884637923775,
chr7	117188898	117189021	CFTR	AMPL477617595	0.364247965347578	2	-0.00897616634056388	2	0.829067578185365	2	0.829067578185365	NA	NA	SegRatio=-0.01,AbsMeanSigma=0.04,pvalue=0.739184996649418,pvalueTTest=0.813884637923775,
chr7	117189018	117189174	CFTR	AMPL1758041121	0.418091097587625	2	-0.00897616634056388	2	0.829067578185365	2	0.829067578185365	NA	NA	SegRatio=-0.01,AbsMeanSigma=0.04,pvalue=0.739184996649418,pvalueTTest=0.813884637923775,
chr7	117199494	117199585	CFTR	AMPL3662352593	0.349809266202424	2	-0.00897616634056388	2	0.829067578185365	2	0.829067578185365	NA	NA	SegRatio=-0.01,AbsMeanSigma=0.04,pvalue=0.739184996649418,pvalueTTest=0.813884637923775,
chr7	117199585	117199733	CFTR	AMPL712350278	0.555510545878466	2	-0.00897616634056388	2	0.829067578185365	2	0.829067578185365	NA	NA	SegRatio=-0.01,AbsMeanSigma=0.04,pvalue=0.739184996649418,pvalueTTest=0.813884637923775,
chr7	117227745	117227913	CFTR	AMPL3687801190	-0.456404395657324	2	-0.00897616634056388	2	0.829067578185365	2	0.829067578185365	NA	NA	SegRatio=-0.01,AbsMeanSigma=0.04,pvalue=0.739184996649418,pvalueTTest=0.813884637923775,
chr7	117229500	117229593	intron	AMPL4119989318	-1.01258219253306	2	-0.00897616634056388	2	0.556743731355786	2	0.556743731355786	NA	NA	SegRatio=-0.01,AbsMeanSigma=0.04,pvalue=0.739184996649418,pvalueTTest=0.813884637923775,
chr7	117230377	117230543	CFTR	AMPL468091028	0.377978442868817	2	-0.00897616634056388	2	0.829067578185365	2	0.829067578185365	NA	NA	SegRatio=-0.01,AbsMeanSigma=0.04,pvalue=0.739184996649418,pvalueTTest=0.813884637923775,
chr7	117231824	117231993	CFTR	AMPL474961767	NA	2	-0.00897616634056388	2	0.829067578185365	2	0.829067578185365	NA	NA	SegRatio=-0.01,AbsMeanSigma=0.04,pvalue=0.739184996649418,pvalueTTest=0.813884637923775,
chr7	117232001	117232109	CFTR	AMPL3662358230	-0.105215988270873	2	-0.00897616634056388	2	0.829067578185365	2	0.829067578185365	NA	NA	SegRatio=-0.01,AbsMeanSigma=0.04,pvalue=0.739184996649418,pvalueTTest=0.813884637923775,
chr7	117232109	117232280	CFTR	AMPL468866489	0.0317412877813243	2	-0.00897616634056388	2	0.829067578185365	2	0.829067578185365	NA	NA	SegRatio=-0.01,AbsMeanSigma=0.04,pvalue=0.739184996649418,pvalueTTest=0.813884637923775,
chr7	117232270	117232434	CFTR	AMPL468922661	-0.265560803954387	2	-0.00897616634056388	2	0.829067578185365	2	0.829067578185365	NA	NA	SegRatio=-0.01,AbsMeanSigma=0.04,pvalue=0.739184996649418,pvalueTTest=0.813884637923775,
chr7	117232434	117232539	CFTR	AMPL3662384424	0.666031689090972	2	-0.00897616634056388	2	0.829067578185365	2	0.829067578185365	NA	NA	SegRatio=-0.01,AbsMeanSigma=0.04,pvalue=0.739184996649418,pvalueTTest=0.813884637923775,
chr7	117232539	117232720	CFTR	AMPL1488881666	0.249874137744778	2	-0.00897616634056388	2	0.829067578185365	2	0.829067578185365	NA	NA	SegRatio=-0.01,AbsMeanSigma=0.04,pvalue=0.739184996649418,pvalueTTest=0.813884637923775,
chr7	117234940	117235038	CFTR	AMPL3533204248	0.213127938721368	2	-0.00897616634056388	2	0.829067578185365	2	0.829067578185365	NA	NA	SegRatio=-0.01,AbsMeanSigma=0.04,pvalue=0.739184996649418,pvalueTTest=0.813884637923775,
chr7	117235038	117235148	CFTR	AMPL3539368019	0.00463559387398158	2	-0.00897616634056388	2	0.829067578185365	2	0.829067578185365	NA	NA	SegRatio=-0.01,AbsMeanSigma=0.04,pvalue=0.739184996649418,pvalueTTest=0.813884637923775,
chr7	117242832	117243009	CFTR	AMPL468425396	-0.250533462953265	2	-0.00897616634056388	2	0.829067578185365	2	0.829067578185365	NA	NA	SegRatio=-0.01,AbsMeanSigma=0.04,pvalue=0.739184996649418,pvalueTTest=0.813884637923775,
chr7	117243561	117243680	CFTR	AMPL1314131500	-0.431222178956307	2	-0.00897616634056388	2	0.829067578185365	2	0.829067578185365	NA	NA	SegRatio=-0.01,AbsMeanSigma=0.04,pvalue=0.739184996649418,pvalueTTest=0.813884637923775,
chr7	117243680	117243850	CFTR	AMPL1350926834	-0.191523111330223	2	-0.00897616634056388	2	0.829067578185365	2	0.829067578185365	NA	NA	SegRatio=-0.01,AbsMeanSigma=0.04,pvalue=0.739184996649418,pvalueTTest=0.813884637923775,
chr7	117246626	117246753	CFTR	AMPL467500449	0.104205138900461	2	-0.00897616634056388	2	0.829067578185365	2	0.829067578185365	NA	NA	SegRatio=-0.01,AbsMeanSigma=0.04,pvalue=0.739184996649418,pvalueTTest=0.813884637923775,
chr7	117246740	117246889	CFTR	AMPL1317650819	-0.113757929699176	2	-0.00897616634056388	2	0.829067578185365	2	0.829067578185365	NA	NA	SegRatio=-0.01,AbsMeanSigma=0.04,pvalue=0.739184996649418,pvalueTTest=0.813884637923775,
chr7	117250552	117250723	CFTR	AMPL467096662	-0.342913328414254	2	-0.00897616634056388	2	0.829067578185365	2	0.829067578185365	NA	NA	SegRatio=-0.01,AbsMeanSigma=0.04,pvalue=0.739184996649418,pvalueTTest=0.813884637923775,
chr7	117251505	117251662	CFTR	AMPL1489275007	-0.064412548563837	2	-0.00897616634056388	2	0.829067578185365	2	0.829067578185365	NA	NA	SegRatio=-0.01,AbsMeanSigma=0.04,pvalue=0.739184996649418,pvalueTTest=0.813884637923775,
chr7	117251662	117251813	CFTR	AMPL1489330457	0.161694301453461	2	-0.00897616634056388	2	0.829067578185365	2	0.829067578185365	NA	NA	SegRatio=-0.01,AbsMeanSigma=0.04,pvalue=0.739184996649418,pvalueTTest=0.813884637923775,
chr7	117251782	117251855	CFTR	AMPL1524050819	-0.168415432184653	2	-0.00897616634056388	2	0.829067578185365	2	0.829067578185365	NA	NA	SegRatio=-0.01,AbsMeanSigma=0.04,pvalue=0.739184996649418,pvalueTTest=0.813884637923775,
chr7	117254598	117254679	CFTR	AMPL3608012462	-0.180803557138217	2	-0.00897616634056388	2	0.829067578185365	2	0.829067578185365	NA	NA	SegRatio=-0.01,AbsMeanSigma=0.04,pvalue=0.739184996649418,pvalueTTest=0.813884637923775,
chr7	117254674	117254747	CFTR	AMPL3662363743	0.0175047774510139	2	-0.00897616634056388	2	0.829067578185365	2	0.829067578185365	NA	NA	SegRatio=-0.01,AbsMeanSigma=0.04,pvalue=0.739184996649418,pvalueTTest=0.813884637923775,
chr7	117267462	117267600	CFTR	AMPL468021362	-0.375540079289109	2	-0.00897616634056388	2	0.829067578185365	2	0.829067578185365	NA	NA	SegRatio=-0.01,AbsMeanSigma=0.04,pvalue=0.739184996649418,pvalueTTest=0.813884637923775,
chr7	117267600	117267684	CFTR	AMPL468048766	-0.1272496524209	2	-0.00897616634056388	2	0.829067578185365	2	0.829067578185365	NA	NA	SegRatio=-0.01,AbsMeanSigma=0.04,pvalue=0.739184996649418,pvalueTTest=0.813884637923775,
chr7	117267684	117267830	CFTR	AMPL1350926836	0.263128944692658	2	-0.00897616634056388	2	0.829067578185365	2	0.829067578185365	NA	NA	SegRatio=-0.01,AbsMeanSigma=0.04,pvalue=0.739184996649418,pvalueTTest=0.813884637923775,
chr7	117279953	117280114	CFTR	AMPL612960517	-0.0275081699948564	2	-0.00897616634056388	2	0.829067578185365	2	0.829067578185365	NA	NA	SegRatio=-0.01,AbsMeanSigma=0.04,pvalue=0.739184996649418,pvalueTTest=0.813884637923775,
chr7	117282452	117282593	CFTR	AMPL3687804467	0.0940445655663074	2	-0.00897616634056388	2	0.829067578185365	2	0.829067578185365	NA	NA	SegRatio=-0.01,AbsMeanSigma=0.04,pvalue=0.739184996649418,pvalueTTest=0.813884637923775,
chr7	117282593	117282768	CFTR	AMPL469390256	0.342374288662778	2	-0.00897616634056388	2	0.829067578185365	2	0.829067578185365	NA	NA	SegRatio=-0.01,AbsMeanSigma=0.04,pvalue=0.739184996649418,pvalueTTest=0.813884637923775,
chr7	117292788	117292952	CFTR	AMPL469294494	-0.341856211861107	2	-0.00897616634056388	2	0.829067578185365	2	0.829067578185365	NA	NA	SegRatio=-0.01,AbsMeanSigma=0.04,pvalue=0.739184996649418,pvalueTTest=0.813884637923775,
chr7	117292952	117293126	CFTR	AMPL476533235	-0.0547480208734892	2	-0.00897616634056388	2	0.829067578185365	2	0.829067578185365	NA	NA	SegRatio=-0.01,AbsMeanSigma=0.04,pvalue=0.739184996649418,pvalueTTest=0.813884637923775,
chr7	117304588	117304761	CFTR	AMPL1350926835	0.512011249131198	2	-0.00897616634056388	2	0.829067578185365	2	0.829067578185365	NA	NA	SegRatio=-0.01,AbsMeanSigma=0.04,pvalue=0.739184996649418,pvalueTTest=0.813884637923775,
chr7	117304761	117304927	CFTR	AMPL469937071	0.0350033692440086	2	-0.00897616634056388	2	0.829067578185365	2	0.829067578185365	NA	NA	SegRatio=-0.01,AbsMeanSigma=0.04,pvalue=0.739184996649418,pvalueTTest=0.813884637923775,
chr7	117305494	117305594	CFTR	AMPL647810578	-0.418410855341815	2	-0.00897616634056388	2	0.829067578185365	2	0.829067578185365	NA	NA	SegRatio=-0.01,AbsMeanSigma=0.04,pvalue=0.739184996649418,pvalueTTest=0.813884637923775,
chr7	117305594	117305680	CFTR	AMPL3687791484	0.0866352660541109	2	-0.00897616634056388	2	0.829067578185365	2	0.829067578185365	NA	NA	SegRatio=-0.01,AbsMeanSigma=0.04,pvalue=0.739184996649418,pvalueTTest=0.813884637923775,
chr7	117306844	117307010	CFTR	AMPL1091210890	0.117939141863449	2	-0.00897616634056388	2	0.829067578185365	2	0.829067578185365	NA	NA	SegRatio=-0.01,AbsMeanSigma=0.04,pvalue=0.739184996649418,pvalueTTest=0.813884637923775,
chr7	117307008	117307185	CFTR	AMPL3848836362	0.00590468978241413	2	-0.00897616634056388	2	0.829067578185365	2	0.829067578185365	NA	NA	SegRatio=-0.01,AbsMeanSigma=0.04,pvalue=0.739184996649418,pvalueTTest=0.813884637923775,
chr7	117307183	117307354	CFTR	AMPL3848864558	-0.314746362005199	2	-0.00897616634056388	2	0.829067578185365	2	0.829067578185365	NA	NA	SegRatio=-0.01,AbsMeanSigma=0.04,pvalue=0.739184996649418,pvalueTTest=0.813884637923775,
chr7	117307353	117307519	CFTR	AMPL497774927	-0.00897616634056388	2	-0.00897616634056388	2	0.829067578185365	2	0.829067578185365	NA	NA	SegRatio=-0.01,AbsMeanSigma=0.04,pvalue=0.739184996649418,pvalueTTest=0.813884637923775,
chr7	117307518	117307668	CFTR	AMPL3848886907	-0.119076290998953	2	-0.00897616634056388	2	0.829067578185365	2	0.829067578185365	NA	NA	SegRatio=-0.01,AbsMeanSigma=0.04,pvalue=0.739184996649418,pvalueTTest=0.813884637923775,
chr7	117307666	117307801	CFTR	AMPL492300506	0.177139794874093	2	-0.00897616634056388	2	0.829067578185365	2	0.829067578185365	NA	NA	SegRatio=-0.01,AbsMeanSigma=0.04,pvalue=0.739184996649418,pvalueTTest=0.813884637923775,
chr7	117307801	117307960	CFTR	AMPL3848900251	-0.1672900216818	2	-0.00897616634056388	2	0.829067578185365	2	0.829067578185365	NA	NA	SegRatio=-0.01,AbsMeanSigma=0.04,pvalue=0.739184996649418,pvalueTTest=0.813884637923775,
chr7	117307960	117308127	CFTR	AMPL3848829546	0.0295874320949566	2	-0.00897616634056388	2	0.829067578185365	2	0.829067578185365	NA	NA	SegRatio=-0.01,AbsMeanSigma=0.04,pvalue=0.739184996649418,pvalueTTest=0.813884637923775,
chr7	117308127	117308217	CFTR	AMPL1486309394	0.587610239495237	2	-0.00897616634056388	2	0.829067578185365	2	0.829067578185365	NA	NA	SegRatio=-0.01,AbsMeanSigma=0.04,pvalue=0.739184996649418,pvalueTTest=0.813884637923775,
chr7	117308443	117308519	CFTR	AMPL1380948432	-0.416721336872511	2	-0.00897616634056388	2	0.829067578185365	2	0.829067578185365	NA	NA	SegRatio=-0.01,AbsMeanSigma=0.04,pvalue=0.739184996649418,pvalueTTest=0.813884637923775,
chr7	117308502	117308594	CFTR	AMPL3848851241	NA	2	-0.00897616634056388	2	0.829067578185365	2	0.829067578185365	NA	NA	SegRatio=-0.01,AbsMeanSigma=0.04,pvalue=0.739184996649418,pvalueTTest=0.813884637923775,
chr7	117308594	117308719	CFTR	AMPL3848859657	-0.496152562368401	2	-0.00897616634056388	2	0.829067578185365	2	0.829067578185365	NA	NA	SegRatio=-0.01,AbsMeanSigma=0.04,pvalue=0.739184996649418,pvalueTTest=0.813884637923775,
chr9	34646542	34646714	GALT	AMPL712468205	NA	2	0.0719471951929574	2	0.609636639773184	2	0.609636639773184	NA	NA	SegRatio=0.07,AbsMeanSigma=0.07,pvalue=0.735215963558532,pvalueTTest=0.609636639773184,
chr9	34646713	34646892	GALT	AMPL807033687	0.678329103345848	2	0.0719471951929574	2	0.609636639773184	2	0.609636639773184	NA	NA	SegRatio=0.07,AbsMeanSigma=0.07,pvalue=0.735215963558532,pvalueTTest=0.609636639773184,
chr9	34646880	34647060	GALT	AMPL807051270	-0.0722176834490542	2	0.0719471951929574	2	0.609636639773184	2	0.609636639773184	NA	NA	SegRatio=0.07,AbsMeanSigma=0.07,pvalue=0.735215963558532,pvalueTTest=0.609636639773184,
chr9	34647058	34647205	GALT	AMPL623733836	-0.439716173394537	2	0.0719471951929574	2	0.609636639773184	2	0.609636639773184	NA	NA	SegRatio=0.07,AbsMeanSigma=0.07,pvalue=0.735215963558532,pvalueTTest=0.609636639773184,
chr9	34647198	34647344	GALT	AMPL3848826648	-0.179097009763576	2	0.0719471951929574	2	0.609636639773184	2	0.609636639773184	NA	NA	SegRatio=0.07,AbsMeanSigma=0.07,pvalue=0.735215963558532,pvalueTTest=0.609636639773184,
chr9	34647344	34647522	GALT	AMPL3848835399	0.0533511317551046	2	0.0719471951929574	2	0.609636639773184	2	0.609636639773184	NA	NA	SegRatio=0.07,AbsMeanSigma=0.07,pvalue=0.735215963558532,pvalueTTest=0.609636639773184,
chr9	34647522	34647639	GALT	AMPL1496130655	0.240402699408094	2	0.0719471951929574	2	0.609636639773184	2	0.609636639773184	NA	NA	SegRatio=0.07,AbsMeanSigma=0.07,pvalue=0.735215963558532,pvalueTTest=0.609636639773184,
chr9	34647639	34647726	GALT	AMPL868171912	0.148836514977971	2	0.0719471951929574	2	0.609636639773184	2	0.609636639773184	NA	NA	SegRatio=0.07,AbsMeanSigma=0.07,pvalue=0.735215963558532,pvalueTTest=0.609636639773184,
chr9	34647726	34647898	GALT	AMPL556199792	0.115290774859073	2	0.0719471951929574	2	0.609636639773184	2	0.609636639773184	NA	NA	SegRatio=0.07,AbsMeanSigma=0.07,pvalue=0.735215963558532,pvalueTTest=0.609636639773184,
chr9	34647893	34648071	GALT	AMPL3848847770	-0.12908899744276	2	0.0719471951929574	2	0.609636639773184	2	0.609636639773184	NA	NA	SegRatio=0.07,AbsMeanSigma=0.07,pvalue=0.735215963558532,pvalueTTest=0.609636639773184,
chr9	34648069	34648240	GALT	AMPL556343103	0.0719471951929574	2	0.0719471951929574	2	0.609636639773184	2	0.609636639773184	NA	NA	SegRatio=0.07,AbsMeanSigma=0.07,pvalue=0.735215963558532,pvalueTTest=0.609636639773184,
chr9	34648240	34648341	GALT	AMPL623737664	-0.00400779995356254	2	0.0719471951929574	2	0.609636639773184	2	0.609636639773184	NA	NA	SegRatio=0.07,AbsMeanSigma=0.07,pvalue=0.735215963558532,pvalueTTest=0.609636639773184,
chr9	34648336	34648497	GALT	AMPL623762017	-0.438508290491442	2	0.0719471951929574	2	0.609636639773184	2	0.609636639773184	NA	NA	SegRatio=0.07,AbsMeanSigma=0.07,pvalue=0.735215963558532,pvalueTTest=0.609636639773184,
chr9	34648510	34648681	GALT	AMPL3848901604	-0.321582764968336	2	0.0719471951929574	2	0.609636639773184	2	0.609636639773184	NA	NA	SegRatio=0.07,AbsMeanSigma=0.07,pvalue=0.735215963558532,pvalueTTest=0.609636639773184,
chr9	34648690	34648810	GALT	AMPL3848818879	0.05334543297928	2	0.0719471951929574	2	0.609636639773184	2	0.609636639773184	NA	NA	SegRatio=0.07,AbsMeanSigma=0.07,pvalue=0.735215963558532,pvalueTTest=0.609636639773184,
chr9	34648807	34648943	GALT	AMPL623750282	0.383198481919021	2	0.0719471951929574	2	0.609636639773184	2	0.609636639773184	NA	NA	SegRatio=0.07,AbsMeanSigma=0.07,pvalue=0.735215963558532,pvalueTTest=0.609636639773184,
chr9	34648939	34649017	GALT	AMPL3848843653	0.374939646028464	2	0.0719471951929574	2	0.609636639773184	2	0.609636639773184	NA	NA	SegRatio=0.07,AbsMeanSigma=0.07,pvalue=0.735215963558532,pvalueTTest=0.609636639773184,
chr9	34649016	34649170	GALT	AMPL3848851345	0.132637888386636	2	0.0719471951929574	2	0.609636639773184	2	0.609636639773184	NA	NA	SegRatio=0.07,AbsMeanSigma=0.07,pvalue=0.735215963558532,pvalueTTest=0.609636639773184,
chr9	34649168	34649344	GALT	AMPL1371818357	0.0865702729956276	2	0.0719471951929574	2	0.609636639773184	2	0.609636639773184	NA	NA	SegRatio=0.07,AbsMeanSigma=0.07,pvalue=0.735215963558532,pvalueTTest=0.609636639773184,
chr9	34649344	34649511	GALT	AMPL3848885846	-0.194645143498937	2	0.0719471951929574	2	0.609636639773184	2	0.609636639773184	NA	NA	SegRatio=0.07,AbsMeanSigma=0.07,pvalue=0.735215963558532,pvalueTTest=0.609636639773184,
chr9	34649511	34649646	GALT	AMPL3848895636	0.0114350643813241	2	0.0719471951929574	2	0.609636639773184	2	0.609636639773184	NA	NA	SegRatio=0.07,AbsMeanSigma=0.07,pvalue=0.735215963558532,pvalueTTest=0.609636639773184,
chr9	34649641	34649818	GALT	AMPL3848812411	-0.272660697259757	2	0.0719471951929574	2	0.609636639773184	2	0.609636639773184	NA	NA	SegRatio=0.07,AbsMeanSigma=0.07,pvalue=0.735215963558532,pvalueTTest=0.609636639773184,
chr9	34649817	34649982	GALT	AMPL3848835912	-0.0889516028535764	2	0.0719471951929574	2	0.609636639773184	2	0.609636639773184	NA	NA	SegRatio=0.07,AbsMeanSigma=0.07,pvalue=0.735215963558532,pvalueTTest=0.609636639773184,
chr9	34650315	34650399	GALT	AMPL3848889350	0.158938607066345	2	0.0719471951929574	2	0.609636639773184	2	0.609636639773184	NA	NA	SegRatio=0.07,AbsMeanSigma=0.07,pvalue=0.735215963558532,pvalueTTest=0.609636639773184,
chr9	34650398	34650478	GALT	AMPL2782134136	0.161352112871348	2	0.0719471951929574	2	0.609636639773184	2	0.609636639773184	NA	NA	SegRatio=0.07,AbsMeanSigma=0.07,pvalue=0.735215963558532,pvalueTTest=0.609636639773184,
chr9	34650478	34650595	GALT	AMPL1496755741	-0.0837239002027441	2	0.0719471951929574	2	0.609636639773184	2	0.609636639773184	NA	NA	SegRatio=0.07,AbsMeanSigma=0.07,pvalue=0.735215963558532,pvalueTTest=0.609636639773184,
chr12	103232062	103232227	PAH	AMPL811140534	-0.206561671047459	2	0.0537145914243761	2	0.0742006783229195	2	0.0742006783229195	NA	NA	SegRatio=0.05,AbsMeanSigma=0.2,pvalue=0.295305725527617,pvalueTTest=0.0802955905163791,
chr12	103232222	103232291	PAH	AMPL811141827	NA	2	0.0537145914243761	2	0.0742006783229195	2	0.0742006783229195	NA	NA	SegRatio=0.05,AbsMeanSigma=0.2,pvalue=0.295305725527617,pvalueTTest=0.0802955905163791,
chr12	103232441	103232565	PAH	AMPL3699300740	0.29052193754392	2	0.0537145914243761	2	0.0742006783229195	2	0.0742006783229195	NA	NA	SegRatio=0.05,AbsMeanSigma=0.2,pvalue=0.295305725527617,pvalueTTest=0.0802955905163791,
chr12	103232551	103232666	PAH	AMPL1497161003	-0.341376131289032	2	0.0537145914243761	2	0.0742006783229195	2	0.0742006783229195	NA	NA	SegRatio=0.05,AbsMeanSigma=0.2,pvalue=0.295305725527617,pvalueTTest=0.0802955905163791,
chr12	103232661	103232820	PAH	AMPL811143696	0.32465917442999	2	0.0537145914243761	2	0.0742006783229195	2	0.0742006783229195	NA	NA	SegRatio=0.05,AbsMeanSigma=0.2,pvalue=0.295305725527617,pvalueTTest=0.0802955905163791,
chr12	103232765	103232895	PAH	AMPL811145968	0.11606147680993	2	0.0537145914243761	2	0.0742006783229195	2	0.0742006783229195	NA	NA	SegRatio=0.05,AbsMeanSigma=0.2,pvalue=0.295305725527617,pvalueTTest=0.0802955905163791,
chr12	103232895	103233035	PAH	AMPL659794021	0.110800864700067	2	0.0537145914243761	2	0.0742006783229195	2	0.0742006783229195	NA	NA	SegRatio=0.05,AbsMeanSigma=0.2,pvalue=0.295305725527617,pvalueTTest=0.0802955905163791,
chr12	103234142	103234318	PAH	AMPL3848753200	-0.0803857654230019	2	0.0537145914243761	2	0.0742006783229195	2	0.0742006783229195	NA	NA	SegRatio=0.05,AbsMeanSigma=0.2,pvalue=0.295305725527617,pvalueTTest=0.0802955905163791,
chr12	103237301	103237409	PAH	AMPL663072267	0.0537145914243761	2	0.0537145914243761	2	0.0742006783229195	2	0.0742006783229195	NA	NA	SegRatio=0.05,AbsMeanSigma=0.2,pvalue=0.295305725527617,pvalueTTest=0.0802955905163791,
chr12	103237409	103237584	PAH	AMPL663100272	0.471158419283197	2	0.0537145914243761	2	0.0742006783229195	2	0.0742006783229195	NA	NA	SegRatio=0.05,AbsMeanSigma=0.2,pvalue=0.295305725527617,pvalueTTest=0.0802955905163791,
chr12	103237954	103238083	PAH	AMPL868016102	0.282333369097979	2	0.0537145914243761	2	0.0742006783229195	2	0.0742006783229195	NA	NA	SegRatio=0.05,AbsMeanSigma=0.2,pvalue=0.295305725527617,pvalueTTest=0.0802955905163791,
chr12	103238083	103238220	PAH	AMPL658783041	-0.189353766693251	2	0.0537145914243761	2	0.0742006783229195	2	0.0742006783229195	NA	NA	SegRatio=0.05,AbsMeanSigma=0.2,pvalue=0.295305725527617,pvalueTTest=0.0802955905163791,
chr12	103240620	103240773	PAH	AMPL659377496	-0.254292336892784	2	0.0537145914243761	2	0.0742006783229195	2	0.0742006783229195	NA	NA	SegRatio=0.05,AbsMeanSigma=0.2,pvalue=0.295305725527617,pvalueTTest=0.0802955905163791,
chr12	103245412	103245591	PAH	AMPL556370172	-0.0963017389081891	2	0.0537145914243761	2	0.0742006783229195	2	0.0742006783229195	NA	NA	SegRatio=0.05,AbsMeanSigma=0.2,pvalue=0.295305725527617,pvalueTTest=0.0802955905163791,
chr12	103246570	103246749	PAH	AMPL556350401	0.0398812155843328	2	0.0537145914243761	2	0.0742006783229195	2	0.0742006783229195	NA	NA	SegRatio=0.05,AbsMeanSigma=0.2,pvalue=0.295305725527617,pvalueTTest=0.0802955905163791,
chr12	103248833	103248985	PAH	AMPL812248025	0.387264600755199	2	0.0537145914243761	2	0.0742006783229195	2	0.0742006783229195	NA	NA	SegRatio=0.05,AbsMeanSigma=0.2,pvalue=0.295305725527617,pvalueTTest=0.0802955905163791,
chr12	103248985	103249122	PAH	AMPL658674329	0.0810997096823253	2	0.0537145914243761	2	0.0742006783229195	2	0.0742006783229195	NA	NA	SegRatio=0.05,AbsMeanSigma=0.2,pvalue=0.295305725527617,pvalueTTest=0.0802955905163791,
chr12	103260314	103260494	PAH	AMPL658804790	-0.115374289762342	2	0.0537145914243761	2	0.0742006783229195	2	0.0742006783229195	NA	NA	SegRatio=0.05,AbsMeanSigma=0.2,pvalue=0.295305725527617,pvalueTTest=0.0802955905163791,
chr12	103271164	103271270	PAH	AMPL661534109	-0.0847357674885522	2	0.0537145914243761	2	0.0742006783229195	2	0.0742006783229195	NA	NA	SegRatio=0.05,AbsMeanSigma=0.2,pvalue=0.295305725527617,pvalueTTest=0.0802955905163791,
chr12	103271270	103271384	PAH	AMPL661570029	NA	2	0.0537145914243761	2	0.0742006783229195	2	0.0742006783229195	NA	NA	SegRatio=0.05,AbsMeanSigma=0.2,pvalue=0.295305725527617,pvalueTTest=0.0802955905163791,
chr12	103288475	103288574	PAH	AMPL3699214840	0.167293232258667	2	0.0537145914243761	2	0.0742006783229195	2	0.0742006783229195	NA	NA	SegRatio=0.05,AbsMeanSigma=0.2,pvalue=0.295305725527617,pvalueTTest=0.0802955905163791,
chr12	103288574	103288725	PAH	AMPL659619504	0.292120977724132	2	0.0537145914243761	2	0.0742006783229195	2	0.0742006783229195	NA	NA	SegRatio=0.05,AbsMeanSigma=0.2,pvalue=0.295305725527617,pvalueTTest=0.0802955905163791,
chr12	103306535	103306705	PAH	AMPL556186951	-0.0206227734774634	2	0.0537145914243761	2	0.0742006783229195	2	0.0742006783229195	NA	NA	SegRatio=0.05,AbsMeanSigma=0.2,pvalue=0.295305725527617,pvalueTTest=0.0802955905163791,
chr12	103310767	103310940	PAH	AMPL663779199	0.361006761018288	2	0.0537145914243761	2	0.0742006783229195	2	0.0742006783229195	NA	NA	SegRatio=0.05,AbsMeanSigma=0.2,pvalue=0.295305725527617,pvalueTTest=0.0802955905163791,
chr12	103310940	103311077	PAH	AMPL812518150	0.00969559699158617	2	0.0537145914243761	2	0.0742006783229195	2	0.0742006783229195	NA	NA	SegRatio=0.05,AbsMeanSigma=0.2,pvalue=0.295305725527617,pvalueTTest=0.0802955905163791,
chr12	103311073	103311261	PAH	AMPL812522983	NA	2	0.0537145914243761	2	0.0742006783229195	2	0.0742006783229195	NA	NA	SegRatio=0.05,AbsMeanSigma=0.2,pvalue=0.295305725527617,pvalueTTest=0.0802955905163791,
chr12	103311261	103311417	PAH	AMPL811679394	0.542897639245038	2	0.0537145914243761	2	0.0742006783229195	2	0.0742006783229195	NA	NA	SegRatio=0.05,AbsMeanSigma=0.2,pvalue=0.295305725527617,pvalueTTest=0.0802955905163791,
