# Supplementary material for: A statistical approach to detection of copy number variations in PCR-enriched targeted sequencing data
Source: BMC Bioinformatics. 2016 Oct 22;17:429. doi: 10.1186/s12859-016-1272-6 (PMC5075217; doi:10.1186/s12859-016-1272-6)
Supplement: Additional file 6 — Archive with ONCOCNV results. Set of files (png plots and txt files) in zip archive that were provided by ONCOCNV after specificity and sensitivity testing. (ZIP 5007 kb) [file 12859_2016_1272_MOESM6_ESM.zip › outputONCOCNV copy 2/IonXpress_015_R_2013_10_17_13_55_39_user_SN2.3.Neonatal.Assay_Lex.1re.run.18.11.13_Auto_user_SN2.3.Neonatal.Assay_Lex.1re.run.18.11.13_26.profile.txt]

chr	start	end	gene	ID	ratio	predLargeSeg	segMean	predLargeCorrected	pvalRatioCorrected	perGeneEvaluation	pvalRatioGene	predPoint	predPointSusp	comments
chr7	117119899	117120067	CFTR	AMPL1380948435	0.310311670406444	2	0.269528631198161	2	0.770403304763793	2	0.770403304763793	NA	NA	SegRatio=0.27,AbsMeanSigma=0.58,pvalue=0.317133118139459,pvalueTTest=0.179258460100826,Adjusted:byPvalueMeanRatio;
chr7	117120062	117120193	CFTR	AMPL1380948436	0.0106882746969826	2	0.269528631198161	2	0.770403304763793	2	0.770403304763793	NA	NA	SegRatio=0.27,AbsMeanSigma=0.58,pvalue=0.317133118139459,pvalueTTest=0.179258460100826,Adjusted:byPvalueMeanRatio;
chr7	117120192	117120274	CFTR	AMPL493118173	0.269528631198161	2	0.269528631198161	2	0.770403304763793	2	0.770403304763793	NA	NA	SegRatio=0.27,AbsMeanSigma=0.58,pvalue=0.317133118139459,pvalueTTest=0.179258460100826,Adjusted:byPvalueMeanRatio;
chr7	117144240	117144352	CFTR	AMPL1316862546	-0.517893655383659	1	-0.696531958925624	2	0.770403304763793	2	0.770403304763793	NA	NA	SegRatio=-0.7,AbsMeanSigma=2.15,pvalue=1.73041878896837e-05,pvalueTTest=0.00236571853660547,
chr7	117144342	117144420	CFTR	AMPL3662351274	-0.901972833091488	1	-0.696531958925624	2	0.770403304763793	2	0.770403304763793	NA	NA	SegRatio=-0.7,AbsMeanSigma=2.15,pvalue=1.73041878896837e-05,pvalueTTest=0.00236571853660547,
chr7	117148945	117149124	CFTR	AMPL1090131405	-0.784369361113076	1	-0.696531958925624	2	0.770403304763793	2	0.770403304763793	NA	NA	SegRatio=-0.7,AbsMeanSigma=2.15,pvalue=1.73041878896837e-05,pvalueTTest=0.00236571853660547,
chr7	117149124	117149294	CFTR	AMPL496812712	-0.696531958925624	1	-0.696531958925624	2	0.770403304763793	2	0.770403304763793	NA	NA	SegRatio=-0.7,AbsMeanSigma=2.15,pvalue=1.73041878896837e-05,pvalueTTest=0.00236571853660547,
chr7	117170900	117171022	CFTR	AMPL469286737	-0.279463824094238	2	0.00277732260837834	2	0.770403304763793	2	0.770403304763793	NA	NA	SegRatio=0,AbsMeanSigma=0.18,pvalue=0.147970893830918,pvalueTTest=0.408162709316752,
chr7	117171020	117171189	CFTR	AMPL469324749	-0.23307431117852	2	0.00277732260837834	2	0.770403304763793	2	0.770403304763793	NA	NA	SegRatio=0,AbsMeanSigma=0.18,pvalue=0.147970893830918,pvalueTTest=0.408162709316752,
chr7	117174199	117174365	CFTR	AMPL844200061	NA	2	0.00277732260837834	2	0.770403304763793	2	0.770403304763793	NA	NA	SegRatio=0,AbsMeanSigma=0.18,pvalue=0.147970893830918,pvalueTTest=0.408162709316752,
chr7	117174365	117174460	CFTR	AMPL468748906	-0.0673201172092589	2	0.00277732260837834	2	0.770403304763793	2	0.770403304763793	NA	NA	SegRatio=0,AbsMeanSigma=0.18,pvalue=0.147970893830918,pvalueTTest=0.408162709316752,
chr7	117175183	117175355	CFTR	AMPL467504527	-0.0792394327093391	2	0.00277732260837834	2	0.770403304763793	2	0.770403304763793	NA	NA	SegRatio=0,AbsMeanSigma=0.18,pvalue=0.147970893830918,pvalueTTest=0.408162709316752,
chr7	117175355	117175523	CFTR	AMPL467561353	0.00504797948520399	2	0.00277732260837834	2	0.770403304763793	2	0.770403304763793	NA	NA	SegRatio=0,AbsMeanSigma=0.18,pvalue=0.147970893830918,pvalueTTest=0.408162709316752,
chr7	117176519	117176660	CFTR	AMPL468865894	-0.0212882697663623	2	0.00277732260837834	2	0.770403304763793	2	0.770403304763793	NA	NA	SegRatio=0,AbsMeanSigma=0.18,pvalue=0.147970893830918,pvalueTTest=0.408162709316752,
chr7	117176651	117176786	CFTR	AMPL468874944	0.212476561039047	2	0.00277732260837834	2	0.770403304763793	2	0.770403304763793	NA	NA	SegRatio=0,AbsMeanSigma=0.18,pvalue=0.147970893830918,pvalueTTest=0.408162709316752,
chr7	117180175	117180248	CFTR	AMPL556296474	-0.0816566225205865	2	0.00277732260837834	2	0.770403304763793	2	0.770403304763793	NA	NA	SegRatio=0,AbsMeanSigma=0.18,pvalue=0.147970893830918,pvalueTTest=0.408162709316752,
chr7	117180248	117180361	CFTR	AMPL3662363979	0.478525985985551	2	0.00277732260837834	2	0.770403304763793	2	0.770403304763793	NA	NA	SegRatio=0,AbsMeanSigma=0.18,pvalue=0.147970893830918,pvalueTTest=0.408162709316752,
chr7	117180361	117180458	CFTR	AMPL468184487	-0.454741667290776	2	0.00277732260837834	2	0.770403304763793	2	0.770403304763793	NA	NA	SegRatio=0,AbsMeanSigma=0.18,pvalue=0.147970893830918,pvalueTTest=0.408162709316752,
chr7	117182013	117182127	CFTR	AMPL3755398942	-0.175217294284194	2	0.00277732260837834	2	0.770403304763793	2	0.770403304763793	NA	NA	SegRatio=0,AbsMeanSigma=0.18,pvalue=0.147970893830918,pvalueTTest=0.408162709316752,
chr7	117182127	117182221	CFTR	AMPL3713721021	-0.0206230685555964	2	0.00277732260837834	2	0.770403304763793	2	0.770403304763793	NA	NA	SegRatio=0,AbsMeanSigma=0.18,pvalue=0.147970893830918,pvalueTTest=0.408162709316752,
chr7	117188605	117188778	CFTR	AMPL3849093081	0.26090963849231	2	0.00277732260837834	2	0.770403304763793	2	0.770403304763793	q-value=7.80064666800164e-28, copies=2.5	NA	SegRatio=0,AbsMeanSigma=0.18,pvalue=0.147970893830918,pvalueTTest=0.408162709316752,
chr7	117188898	117189021	CFTR	AMPL477617595	0.177380781164146	2	0.00277732260837834	2	0.770403304763793	2	0.770403304763793	NA	NA	SegRatio=0,AbsMeanSigma=0.18,pvalue=0.147970893830918,pvalueTTest=0.408162709316752,
chr7	117189018	117189174	CFTR	AMPL1758041121	-0.0206312316528149	2	0.00277732260837834	2	0.770403304763793	2	0.770403304763793	NA	NA	SegRatio=0,AbsMeanSigma=0.18,pvalue=0.147970893830918,pvalueTTest=0.408162709316752,
chr7	117199494	117199585	CFTR	AMPL3662352593	0.416108190284707	2	0.00277732260837834	2	0.770403304763793	2	0.770403304763793	NA	NA	SegRatio=0,AbsMeanSigma=0.18,pvalue=0.147970893830918,pvalueTTest=0.408162709316752,
chr7	117199585	117199733	CFTR	AMPL712350278	0.17516834248678	2	0.00277732260837834	2	0.770403304763793	2	0.770403304763793	NA	NA	SegRatio=0,AbsMeanSigma=0.18,pvalue=0.147970893830918,pvalueTTest=0.408162709316752,
chr7	117227745	117227913	CFTR	AMPL3687801190	-0.412327963093187	2	0.00277732260837834	2	0.770403304763793	2	0.770403304763793	NA	NA	SegRatio=0,AbsMeanSigma=0.18,pvalue=0.147970893830918,pvalueTTest=0.408162709316752,
chr7	117229500	117229593	intron	AMPL4119989318	-0.159223216069582	2	0.00277732260837834	2	0.89983640713796	2	0.89983640713796	NA	NA	SegRatio=0,AbsMeanSigma=0.18,pvalue=0.147970893830918,pvalueTTest=0.408162709316752,
chr7	117230377	117230543	CFTR	AMPL468091028	0.460327530536104	2	0.00277732260837834	2	0.770403304763793	2	0.770403304763793	NA	NA	SegRatio=0,AbsMeanSigma=0.18,pvalue=0.147970893830918,pvalueTTest=0.408162709316752,
chr7	117231824	117231993	CFTR	AMPL474961767	NA	2	0.00277732260837834	2	0.770403304763793	2	0.770403304763793	NA	NA	SegRatio=0,AbsMeanSigma=0.18,pvalue=0.147970893830918,pvalueTTest=0.408162709316752,
chr7	117232001	117232109	CFTR	AMPL3662358230	0.192387514816709	2	0.00277732260837834	2	0.770403304763793	2	0.770403304763793	NA	NA	SegRatio=0,AbsMeanSigma=0.18,pvalue=0.147970893830918,pvalueTTest=0.408162709316752,
chr7	117232109	117232280	CFTR	AMPL468866489	0.16996453557942	2	0.00277732260837834	2	0.770403304763793	2	0.770403304763793	NA	NA	SegRatio=0,AbsMeanSigma=0.18,pvalue=0.147970893830918,pvalueTTest=0.408162709316752,
chr7	117232270	117232434	CFTR	AMPL468922661	-0.100324330054959	2	0.00277732260837834	2	0.770403304763793	2	0.770403304763793	NA	NA	SegRatio=0,AbsMeanSigma=0.18,pvalue=0.147970893830918,pvalueTTest=0.408162709316752,
chr7	117232434	117232539	CFTR	AMPL3662384424	0.349554046967563	2	0.00277732260837834	2	0.770403304763793	2	0.770403304763793	NA	NA	SegRatio=0,AbsMeanSigma=0.18,pvalue=0.147970893830918,pvalueTTest=0.408162709316752,
chr7	117232539	117232720	CFTR	AMPL1488881666	0.433260157692258	2	0.00277732260837834	2	0.770403304763793	2	0.770403304763793	NA	NA	SegRatio=0,AbsMeanSigma=0.18,pvalue=0.147970893830918,pvalueTTest=0.408162709316752,
chr7	117234940	117235038	CFTR	AMPL3533204248	0.110323222788919	2	0.00277732260837834	2	0.770403304763793	2	0.770403304763793	NA	NA	SegRatio=0,AbsMeanSigma=0.18,pvalue=0.147970893830918,pvalueTTest=0.408162709316752,
chr7	117235038	117235148	CFTR	AMPL3539368019	0.00277732260837834	2	0.00277732260837834	2	0.770403304763793	2	0.770403304763793	NA	NA	SegRatio=0,AbsMeanSigma=0.18,pvalue=0.147970893830918,pvalueTTest=0.408162709316752,
chr7	117242832	117243009	CFTR	AMPL468425396	-0.0106501087117749	2	0.00277732260837834	2	0.770403304763793	2	0.770403304763793	NA	NA	SegRatio=0,AbsMeanSigma=0.18,pvalue=0.147970893830918,pvalueTTest=0.408162709316752,
chr7	117243561	117243680	CFTR	AMPL1314131500	-0.0774420201222154	2	0.00277732260837834	2	0.770403304763793	2	0.770403304763793	NA	NA	SegRatio=0,AbsMeanSigma=0.18,pvalue=0.147970893830918,pvalueTTest=0.408162709316752,
chr7	117243680	117243850	CFTR	AMPL1350926834	-0.18908007966254	2	0.00277732260837834	2	0.770403304763793	2	0.770403304763793	NA	NA	SegRatio=0,AbsMeanSigma=0.18,pvalue=0.147970893830918,pvalueTTest=0.408162709316752,
chr7	117246626	117246753	CFTR	AMPL467500449	0.219838530216067	2	0.00277732260837834	2	0.770403304763793	2	0.770403304763793	NA	NA	SegRatio=0,AbsMeanSigma=0.18,pvalue=0.147970893830918,pvalueTTest=0.408162709316752,
chr7	117246740	117246889	CFTR	AMPL1317650819	-0.107079769467362	2	0.00277732260837834	2	0.770403304763793	2	0.770403304763793	NA	NA	SegRatio=0,AbsMeanSigma=0.18,pvalue=0.147970893830918,pvalueTTest=0.408162709316752,
chr7	117250552	117250723	CFTR	AMPL467096662	-0.219040540629771	2	0.00277732260837834	2	0.770403304763793	2	0.770403304763793	NA	NA	SegRatio=0,AbsMeanSigma=0.18,pvalue=0.147970893830918,pvalueTTest=0.408162709316752,
chr7	117251505	117251662	CFTR	AMPL1489275007	0.364239922537039	2	0.00277732260837834	2	0.770403304763793	2	0.770403304763793	NA	NA	SegRatio=0,AbsMeanSigma=0.18,pvalue=0.147970893830918,pvalueTTest=0.408162709316752,
chr7	117251662	117251813	CFTR	AMPL1489330457	0.0107554127380176	2	0.00277732260837834	2	0.770403304763793	2	0.770403304763793	NA	NA	SegRatio=0,AbsMeanSigma=0.18,pvalue=0.147970893830918,pvalueTTest=0.408162709316752,
chr7	117251782	117251855	CFTR	AMPL1524050819	0.0852800457665226	2	0.00277732260837834	2	0.770403304763793	2	0.770403304763793	NA	NA	SegRatio=0,AbsMeanSigma=0.18,pvalue=0.147970893830918,pvalueTTest=0.408162709316752,
chr7	117254598	117254679	CFTR	AMPL3608012462	-0.163533908476822	2	0.00277732260837834	2	0.770403304763793	2	0.770403304763793	NA	NA	SegRatio=0,AbsMeanSigma=0.18,pvalue=0.147970893830918,pvalueTTest=0.408162709316752,
chr7	117254674	117254747	CFTR	AMPL3662363743	0.252770226384884	2	0.00277732260837834	2	0.770403304763793	2	0.770403304763793	NA	NA	SegRatio=0,AbsMeanSigma=0.18,pvalue=0.147970893830918,pvalueTTest=0.408162709316752,
chr7	117267462	117267600	CFTR	AMPL468021362	0.152759205867825	2	0.00277732260837834	2	0.770403304763793	2	0.770403304763793	NA	NA	SegRatio=0,AbsMeanSigma=0.18,pvalue=0.147970893830918,pvalueTTest=0.408162709316752,
chr7	117267600	117267684	CFTR	AMPL468048766	0.216091800274891	2	0.00277732260837834	2	0.770403304763793	2	0.770403304763793	NA	NA	SegRatio=0,AbsMeanSigma=0.18,pvalue=0.147970893830918,pvalueTTest=0.408162709316752,
chr7	117267684	117267830	CFTR	AMPL1350926836	0.102198192957504	2	0.00277732260837834	2	0.770403304763793	2	0.770403304763793	NA	NA	SegRatio=0,AbsMeanSigma=0.18,pvalue=0.147970893830918,pvalueTTest=0.408162709316752,
chr7	117279953	117280114	CFTR	AMPL612960517	0.140720796090954	2	0.00277732260837834	2	0.770403304763793	2	0.770403304763793	NA	NA	SegRatio=0,AbsMeanSigma=0.18,pvalue=0.147970893830918,pvalueTTest=0.408162709316752,
chr7	117282452	117282593	CFTR	AMPL3687804467	-0.000746836145603589	2	0.00277732260837834	2	0.770403304763793	2	0.770403304763793	NA	NA	SegRatio=0,AbsMeanSigma=0.18,pvalue=0.147970893830918,pvalueTTest=0.408162709316752,
chr7	117282593	117282768	CFTR	AMPL469390256	0.0997425962126213	2	0.00277732260837834	2	0.770403304763793	2	0.770403304763793	NA	NA	SegRatio=0,AbsMeanSigma=0.18,pvalue=0.147970893830918,pvalueTTest=0.408162709316752,
chr7	117292788	117292952	CFTR	AMPL469294494	-1.05712614379858	2	0.00277732260837834	2	0.770403304763793	2	0.770403304763793	NA	NA	SegRatio=0,AbsMeanSigma=0.18,pvalue=0.147970893830918,pvalueTTest=0.408162709316752,
chr7	117292952	117293126	CFTR	AMPL476533235	0.030494732166447	2	0.00277732260837834	2	0.770403304763793	2	0.770403304763793	NA	NA	SegRatio=0,AbsMeanSigma=0.18,pvalue=0.147970893830918,pvalueTTest=0.408162709316752,
chr7	117304588	117304761	CFTR	AMPL1350926835	0.454671680447135	2	0.00277732260837834	2	0.770403304763793	2	0.770403304763793	NA	NA	SegRatio=0,AbsMeanSigma=0.18,pvalue=0.147970893830918,pvalueTTest=0.408162709316752,
chr7	117304761	117304927	CFTR	AMPL469937071	0.241782613199176	2	0.00277732260837834	2	0.770403304763793	2	0.770403304763793	NA	NA	SegRatio=0,AbsMeanSigma=0.18,pvalue=0.147970893830918,pvalueTTest=0.408162709316752,
chr7	117305494	117305594	CFTR	AMPL647810578	-0.308021570359048	2	0.00277732260837834	2	0.770403304763793	2	0.770403304763793	NA	NA	SegRatio=0,AbsMeanSigma=0.18,pvalue=0.147970893830918,pvalueTTest=0.408162709316752,
chr7	117305594	117305680	CFTR	AMPL3687791484	-0.00226674806887439	2	0.00277732260837834	2	0.770403304763793	2	0.770403304763793	NA	NA	SegRatio=0,AbsMeanSigma=0.18,pvalue=0.147970893830918,pvalueTTest=0.408162709316752,
chr7	117306844	117307010	CFTR	AMPL1091210890	0.126658273612007	2	0.00277732260837834	2	0.770403304763793	2	0.770403304763793	NA	NA	SegRatio=0,AbsMeanSigma=0.18,pvalue=0.147970893830918,pvalueTTest=0.408162709316752,
chr7	117307008	117307185	CFTR	AMPL3848836362	0.158362620111403	2	0.00277732260837834	2	0.770403304763793	2	0.770403304763793	NA	NA	SegRatio=0,AbsMeanSigma=0.18,pvalue=0.147970893830918,pvalueTTest=0.408162709316752,
chr7	117307183	117307354	CFTR	AMPL3848864558	-0.44582593735891	2	0.00277732260837834	2	0.770403304763793	2	0.770403304763793	NA	NA	SegRatio=0,AbsMeanSigma=0.18,pvalue=0.147970893830918,pvalueTTest=0.408162709316752,
chr7	117307353	117307519	CFTR	AMPL497774927	-0.425495793583431	2	0.00277732260837834	2	0.770403304763793	2	0.770403304763793	NA	NA	SegRatio=0,AbsMeanSigma=0.18,pvalue=0.147970893830918,pvalueTTest=0.408162709316752,
chr7	117307518	117307668	CFTR	AMPL3848886907	-0.25206152620786	2	0.00277732260837834	2	0.770403304763793	2	0.770403304763793	NA	NA	SegRatio=0,AbsMeanSigma=0.18,pvalue=0.147970893830918,pvalueTTest=0.408162709316752,
chr7	117307666	117307801	CFTR	AMPL492300506	-0.00364812610039692	2	0.00277732260837834	2	0.770403304763793	2	0.770403304763793	NA	NA	SegRatio=0,AbsMeanSigma=0.18,pvalue=0.147970893830918,pvalueTTest=0.408162709316752,
chr7	117307801	117307960	CFTR	AMPL3848900251	-0.288616903395136	2	0.00277732260837834	2	0.770403304763793	2	0.770403304763793	NA	NA	SegRatio=0,AbsMeanSigma=0.18,pvalue=0.147970893830918,pvalueTTest=0.408162709316752,
chr7	117307960	117308127	CFTR	AMPL3848829546	0.134377637633064	2	0.00277732260837834	2	0.770403304763793	2	0.770403304763793	NA	NA	SegRatio=0,AbsMeanSigma=0.18,pvalue=0.147970893830918,pvalueTTest=0.408162709316752,
chr7	117308127	117308217	CFTR	AMPL1486309394	0.148515580356676	2	0.00277732260837834	2	0.770403304763793	2	0.770403304763793	NA	NA	SegRatio=0,AbsMeanSigma=0.18,pvalue=0.147970893830918,pvalueTTest=0.408162709316752,
chr7	117308443	117308519	CFTR	AMPL1380948432	-0.144478051250598	2	0.00277732260837834	2	0.770403304763793	2	0.770403304763793	NA	NA	SegRatio=0,AbsMeanSigma=0.18,pvalue=0.147970893830918,pvalueTTest=0.408162709316752,
chr7	117308502	117308594	CFTR	AMPL3848851241	NA	2	0.00277732260837834	2	0.770403304763793	2	0.770403304763793	NA	NA	SegRatio=0,AbsMeanSigma=0.18,pvalue=0.147970893830918,pvalueTTest=0.408162709316752,
chr7	117308594	117308719	CFTR	AMPL3848859657	-0.230968820650864	2	0.00277732260837834	2	0.770403304763793	2	0.770403304763793	NA	NA	SegRatio=0,AbsMeanSigma=0.18,pvalue=0.147970893830918,pvalueTTest=0.408162709316752,
chr9	34646542	34646714	GALT	AMPL712468205	NA	2	-0.13261986281201	2	0.0332026696324939	2	0.0332026696324939	NA	NA	SegRatio=-0.13,AbsMeanSigma=0.39,pvalue=0.0452850004806612,pvalueTTest=0.0332026696324939,
chr9	34646713	34646892	GALT	AMPL807033687	0.0583719940081664	2	-0.13261986281201	2	0.0332026696324939	2	0.0332026696324939	NA	NA	SegRatio=-0.13,AbsMeanSigma=0.39,pvalue=0.0452850004806612,pvalueTTest=0.0332026696324939,
chr9	34646880	34647060	GALT	AMPL807051270	0.000645064542686999	2	-0.13261986281201	2	0.0332026696324939	2	0.0332026696324939	NA	NA	SegRatio=-0.13,AbsMeanSigma=0.39,pvalue=0.0452850004806612,pvalueTTest=0.0332026696324939,
chr9	34647058	34647205	GALT	AMPL623733836	-0.147019531041032	2	-0.13261986281201	2	0.0332026696324939	2	0.0332026696324939	NA	NA	SegRatio=-0.13,AbsMeanSigma=0.39,pvalue=0.0452850004806612,pvalueTTest=0.0332026696324939,
chr9	34647198	34647344	GALT	AMPL3848826648	-0.544631972420044	2	-0.13261986281201	2	0.0332026696324939	2	0.0332026696324939	NA	NA	SegRatio=-0.13,AbsMeanSigma=0.39,pvalue=0.0452850004806612,pvalueTTest=0.0332026696324939,
chr9	34647344	34647522	GALT	AMPL3848835399	-0.311745148796194	2	-0.13261986281201	2	0.0332026696324939	2	0.0332026696324939	NA	NA	SegRatio=-0.13,AbsMeanSigma=0.39,pvalue=0.0452850004806612,pvalueTTest=0.0332026696324939,
chr9	34647522	34647639	GALT	AMPL1496130655	0.122631585548143	2	-0.13261986281201	2	0.0332026696324939	2	0.0332026696324939	NA	NA	SegRatio=-0.13,AbsMeanSigma=0.39,pvalue=0.0452850004806612,pvalueTTest=0.0332026696324939,
chr9	34647639	34647726	GALT	AMPL868171912	0.14592050796927	2	-0.13261986281201	2	0.0332026696324939	2	0.0332026696324939	NA	NA	SegRatio=-0.13,AbsMeanSigma=0.39,pvalue=0.0452850004806612,pvalueTTest=0.0332026696324939,
chr9	34647726	34647898	GALT	AMPL556199792	0.0446245722610365	2	-0.13261986281201	2	0.0332026696324939	2	0.0332026696324939	NA	NA	SegRatio=-0.13,AbsMeanSigma=0.39,pvalue=0.0452850004806612,pvalueTTest=0.0332026696324939,
chr9	34647893	34648071	GALT	AMPL3848847770	0.2401860677646	2	-0.13261986281201	2	0.0332026696324939	2	0.0332026696324939	NA	NA	SegRatio=-0.13,AbsMeanSigma=0.39,pvalue=0.0452850004806612,pvalueTTest=0.0332026696324939,
chr9	34648069	34648240	GALT	AMPL556343103	-0.225864171125469	2	-0.13261986281201	2	0.0332026696324939	2	0.0332026696324939	NA	NA	SegRatio=-0.13,AbsMeanSigma=0.39,pvalue=0.0452850004806612,pvalueTTest=0.0332026696324939,
chr9	34648240	34648341	GALT	AMPL623737664	0.130697096170634	2	-0.13261986281201	2	0.0332026696324939	2	0.0332026696324939	NA	NA	SegRatio=-0.13,AbsMeanSigma=0.39,pvalue=0.0452850004806612,pvalueTTest=0.0332026696324939,
chr9	34648336	34648497	GALT	AMPL623762017	-0.419810595105824	2	-0.13261986281201	2	0.0332026696324939	2	0.0332026696324939	NA	NA	SegRatio=-0.13,AbsMeanSigma=0.39,pvalue=0.0452850004806612,pvalueTTest=0.0332026696324939,
chr9	34648510	34648681	GALT	AMPL3848901604	-0.1348819092482	2	-0.13261986281201	2	0.0332026696324939	2	0.0332026696324939	NA	NA	SegRatio=-0.13,AbsMeanSigma=0.39,pvalue=0.0452850004806612,pvalueTTest=0.0332026696324939,
chr9	34648690	34648810	GALT	AMPL3848818879	0.0446511127900531	2	-0.13261986281201	2	0.0332026696324939	2	0.0332026696324939	NA	NA	SegRatio=-0.13,AbsMeanSigma=0.39,pvalue=0.0452850004806612,pvalueTTest=0.0332026696324939,
chr9	34648807	34648943	GALT	AMPL623750282	0.189615356423797	2	-0.13261986281201	2	0.0332026696324939	2	0.0332026696324939	NA	NA	SegRatio=-0.13,AbsMeanSigma=0.39,pvalue=0.0452850004806612,pvalueTTest=0.0332026696324939,
chr9	34648939	34649017	GALT	AMPL3848843653	-0.137140311039268	2	-0.13261986281201	2	0.0332026696324939	2	0.0332026696324939	NA	NA	SegRatio=-0.13,AbsMeanSigma=0.39,pvalue=0.0452850004806612,pvalueTTest=0.0332026696324939,
chr9	34649016	34649170	GALT	AMPL3848851345	-0.13261986281201	2	-0.13261986281201	2	0.0332026696324939	2	0.0332026696324939	NA	NA	SegRatio=-0.13,AbsMeanSigma=0.39,pvalue=0.0452850004806612,pvalueTTest=0.0332026696324939,
chr9	34649168	34649344	GALT	AMPL1371818357	-0.354542075444932	2	-0.13261986281201	2	0.0332026696324939	2	0.0332026696324939	NA	NA	SegRatio=-0.13,AbsMeanSigma=0.39,pvalue=0.0452850004806612,pvalueTTest=0.0332026696324939,
chr9	34649344	34649511	GALT	AMPL3848885846	-0.279386319602541	2	-0.13261986281201	2	0.0332026696324939	2	0.0332026696324939	NA	NA	SegRatio=-0.13,AbsMeanSigma=0.39,pvalue=0.0452850004806612,pvalueTTest=0.0332026696324939,
chr9	34649511	34649646	GALT	AMPL3848895636	-0.04660286520649	2	-0.13261986281201	2	0.0332026696324939	2	0.0332026696324939	NA	NA	SegRatio=-0.13,AbsMeanSigma=0.39,pvalue=0.0452850004806612,pvalueTTest=0.0332026696324939,
chr9	34649641	34649818	GALT	AMPL3848812411	-0.147821886501023	2	-0.13261986281201	2	0.0332026696324939	2	0.0332026696324939	NA	NA	SegRatio=-0.13,AbsMeanSigma=0.39,pvalue=0.0452850004806612,pvalueTTest=0.0332026696324939,
chr9	34649817	34649982	GALT	AMPL3848835912	-0.289130495771965	2	-0.13261986281201	2	0.0332026696324939	2	0.0332026696324939	NA	NA	SegRatio=-0.13,AbsMeanSigma=0.39,pvalue=0.0452850004806612,pvalueTTest=0.0332026696324939,
chr9	34650315	34650399	GALT	AMPL3848889350	0.113022345787047	2	-0.13261986281201	2	0.0332026696324939	2	0.0332026696324939	NA	NA	SegRatio=-0.13,AbsMeanSigma=0.39,pvalue=0.0452850004806612,pvalueTTest=0.0332026696324939,
chr9	34650398	34650478	GALT	AMPL2782134136	0.0215352951802224	2	-0.13261986281201	2	0.0332026696324939	2	0.0332026696324939	NA	NA	SegRatio=-0.13,AbsMeanSigma=0.39,pvalue=0.0452850004806612,pvalueTTest=0.0332026696324939,
chr9	34650478	34650595	GALT	AMPL1496755741	-0.531912860347322	2	-0.13261986281201	2	0.0332026696324939	2	0.0332026696324939	NA	NA	SegRatio=-0.13,AbsMeanSigma=0.39,pvalue=0.0452850004806612,pvalueTTest=0.0332026696324939,
chr12	103232062	103232227	PAH	AMPL811140534	0.197875370933944	2	-0.0496326218286229	2	0.268791927364463	2	0.268791927364463	NA	NA	SegRatio=-0.05,AbsMeanSigma=0.2,pvalue=0.295480898973388,pvalueTTest=0.25259611268496,
chr12	103232222	103232291	PAH	AMPL811141827	NA	2	-0.0496326218286229	2	0.268791927364463	2	0.268791927364463	NA	NA	SegRatio=-0.05,AbsMeanSigma=0.2,pvalue=0.295480898973388,pvalueTTest=0.25259611268496,
chr12	103232441	103232565	PAH	AMPL3699300740	0.102964914602199	2	-0.0496326218286229	2	0.268791927364463	2	0.268791927364463	NA	NA	SegRatio=-0.05,AbsMeanSigma=0.2,pvalue=0.295480898973388,pvalueTTest=0.25259611268496,
chr12	103232551	103232666	PAH	AMPL1497161003	-0.135374033866184	2	-0.0496326218286229	2	0.268791927364463	2	0.268791927364463	NA	NA	SegRatio=-0.05,AbsMeanSigma=0.2,pvalue=0.295480898973388,pvalueTTest=0.25259611268496,
chr12	103232661	103232820	PAH	AMPL811143696	0.0146504809531788	2	-0.0496326218286229	2	0.268791927364463	2	0.268791927364463	NA	NA	SegRatio=-0.05,AbsMeanSigma=0.2,pvalue=0.295480898973388,pvalueTTest=0.25259611268496,
chr12	103232765	103232895	PAH	AMPL811145968	0.234223039870162	2	-0.0496326218286229	2	0.268791927364463	2	0.268791927364463	NA	NA	SegRatio=-0.05,AbsMeanSigma=0.2,pvalue=0.295480898973388,pvalueTTest=0.25259611268496,
chr12	103232895	103233035	PAH	AMPL659794021	-0.3197981300272	2	-0.0496326218286229	2	0.268791927364463	2	0.268791927364463	NA	NA	SegRatio=-0.05,AbsMeanSigma=0.2,pvalue=0.295480898973388,pvalueTTest=0.25259611268496,
chr12	103234142	103234318	PAH	AMPL3848753200	-0.0921709122686722	2	-0.0496326218286229	2	0.268791927364463	2	0.268791927364463	NA	NA	SegRatio=-0.05,AbsMeanSigma=0.2,pvalue=0.295480898973388,pvalueTTest=0.25259611268496,
chr12	103237301	103237409	PAH	AMPL663072267	0.183730925774019	2	-0.0496326218286229	2	0.268791927364463	2	0.268791927364463	NA	NA	SegRatio=-0.05,AbsMeanSigma=0.2,pvalue=0.295480898973388,pvalueTTest=0.25259611268496,
chr12	103237409	103237584	PAH	AMPL663100272	0.269717433898857	2	-0.0496326218286229	2	0.268791927364463	2	0.268791927364463	NA	NA	SegRatio=-0.05,AbsMeanSigma=0.2,pvalue=0.295480898973388,pvalueTTest=0.25259611268496,
chr12	103237954	103238083	PAH	AMPL868016102	-0.0496326218286229	2	-0.0496326218286229	2	0.268791927364463	2	0.268791927364463	NA	NA	SegRatio=-0.05,AbsMeanSigma=0.2,pvalue=0.295480898973388,pvalueTTest=0.25259611268496,
chr12	103238083	103238220	PAH	AMPL658783041	-0.238592754198339	2	-0.0496326218286229	2	0.268791927364463	2	0.268791927364463	NA	NA	SegRatio=-0.05,AbsMeanSigma=0.2,pvalue=0.295480898973388,pvalueTTest=0.25259611268496,
chr12	103240620	103240773	PAH	AMPL659377496	-0.559119806139673	2	-0.0496326218286229	2	0.268791927364463	2	0.268791927364463	NA	NA	SegRatio=-0.05,AbsMeanSigma=0.2,pvalue=0.295480898973388,pvalueTTest=0.25259611268496,
chr12	103245412	103245591	PAH	AMPL556370172	-0.0205132976577995	2	-0.0496326218286229	2	0.268791927364463	2	0.268791927364463	NA	NA	SegRatio=-0.05,AbsMeanSigma=0.2,pvalue=0.295480898973388,pvalueTTest=0.25259611268496,
chr12	103246570	103246749	PAH	AMPL556350401	-0.194665457398973	2	-0.0496326218286229	2	0.268791927364463	2	0.268791927364463	NA	NA	SegRatio=-0.05,AbsMeanSigma=0.2,pvalue=0.295480898973388,pvalueTTest=0.25259611268496,
chr12	103248833	103248985	PAH	AMPL812248025	0.139505418309441	2	-0.0496326218286229	2	0.268791927364463	2	0.268791927364463	NA	NA	SegRatio=-0.05,AbsMeanSigma=0.2,pvalue=0.295480898973388,pvalueTTest=0.25259611268496,
chr12	103248985	103249122	PAH	AMPL658674329	-0.382191633583668	2	-0.0496326218286229	2	0.268791927364463	2	0.268791927364463	NA	NA	SegRatio=-0.05,AbsMeanSigma=0.2,pvalue=0.295480898973388,pvalueTTest=0.25259611268496,
chr12	103260314	103260494	PAH	AMPL658804790	-0.392649357050606	2	-0.0496326218286229	2	0.268791927364463	2	0.268791927364463	NA	NA	SegRatio=-0.05,AbsMeanSigma=0.2,pvalue=0.295480898973388,pvalueTTest=0.25259611268496,
chr12	103271164	103271270	PAH	AMPL661534109	0.0229712566101839	2	-0.0496326218286229	2	0.268791927364463	2	0.268791927364463	NA	NA	SegRatio=-0.05,AbsMeanSigma=0.2,pvalue=0.295480898973388,pvalueTTest=0.25259611268496,
chr12	103271270	103271384	PAH	AMPL661570029	NA	2	-0.0496326218286229	2	0.268791927364463	2	0.268791927364463	NA	NA	SegRatio=-0.05,AbsMeanSigma=0.2,pvalue=0.295480898973388,pvalueTTest=0.25259611268496,
chr12	103288475	103288574	PAH	AMPL3699214840	0.216888749190884	2	-0.0496326218286229	2	0.268791927364463	2	0.268791927364463	NA	NA	SegRatio=-0.05,AbsMeanSigma=0.2,pvalue=0.295480898973388,pvalueTTest=0.25259611268496,
chr12	103288574	103288725	PAH	AMPL659619504	0.136472097252149	2	-0.0496326218286229	2	0.268791927364463	2	0.268791927364463	NA	NA	SegRatio=-0.05,AbsMeanSigma=0.2,pvalue=0.295480898973388,pvalueTTest=0.25259611268496,
chr12	103306535	103306705	PAH	AMPL556186951	-0.0408372191216716	2	-0.0496326218286229	2	0.268791927364463	2	0.268791927364463	NA	NA	SegRatio=-0.05,AbsMeanSigma=0.2,pvalue=0.295480898973388,pvalueTTest=0.25259611268496,
chr12	103310767	103310940	PAH	AMPL663779199	0.0322980484968246	2	-0.0496326218286229	2	0.268791927364463	2	0.268791927364463	NA	NA	SegRatio=-0.05,AbsMeanSigma=0.2,pvalue=0.295480898973388,pvalueTTest=0.25259611268496,
chr12	103310940	103311077	PAH	AMPL812518150	-0.108783519569155	2	-0.0496326218286229	2	0.268791927364463	2	0.268791927364463	NA	NA	SegRatio=-0.05,AbsMeanSigma=0.2,pvalue=0.295480898973388,pvalueTTest=0.25259611268496,
chr12	103311073	103311261	PAH	AMPL812522983	NA	2	-0.0496326218286229	2	0.268791927364463	2	0.268791927364463	NA	NA	SegRatio=-0.05,AbsMeanSigma=0.2,pvalue=0.295480898973388,pvalueTTest=0.25259611268496,
chr12	103311261	103311417	PAH	AMPL811679394	0.131152858340501	2	-0.0496326218286229	2	0.268791927364463	2	0.268791927364463	NA	NA	SegRatio=-0.05,AbsMeanSigma=0.2,pvalue=0.295480898973388,pvalueTTest=0.25259611268496,
