# Supplementary material for: A statistical approach to detection of copy number variations in PCR-enriched targeted sequencing data
Source: BMC Bioinformatics. 2016 Oct 22;17:429. doi: 10.1186/s12859-016-1272-6 (PMC5075217; doi:10.1186/s12859-016-1272-6)
Supplement: Additional file 6 — Archive with ONCOCNV results. Set of files (png plots and txt files) in zip archive that were provided by ONCOCNV after specificity and sensitivity testing. (ZIP 5007 kb) [file 12859_2016_1272_MOESM6_ESM.zip › outputONCOCNV copy 2/IonXpress_016_R_2012_09_13_10_57_38_Sequoia_SN1.27.Run_21_Auto_Sequoia_SN1.27.Run_21_54.profile.txt]

chr	start	end	gene	ID	ratio	predLargeSeg	segMean	predLargeCorrected	pvalRatioCorrected	perGeneEvaluation	pvalRatioGene	predPoint	predPointSusp	comments
chr7	117119899	117120067	CFTR	AMPL1380948435	0.10334338723106	2	-0.0901726647957002	2	0.0984038989279886	2	0.0984038989279886	NA	NA	SegRatio=-0.09,AbsMeanSigma=0.48,pvalue=0.410576133360504,pvalueTTest=0.464172873032498,
chr7	117120062	117120193	CFTR	AMPL1380948436	-0.167958920017036	2	-0.0901726647957002	2	0.0984038989279886	2	0.0984038989279886	NA	NA	SegRatio=-0.09,AbsMeanSigma=0.48,pvalue=0.410576133360504,pvalueTTest=0.464172873032498,
chr7	117120192	117120274	CFTR	AMPL493118173	-0.0901726647957002	2	-0.0901726647957002	2	0.0984038989279886	2	0.0984038989279886	NA	NA	SegRatio=-0.09,AbsMeanSigma=0.48,pvalue=0.410576133360504,pvalueTTest=0.464172873032498,
chr7	117144240	117144352	CFTR	AMPL1316862546	-0.722853749255209	1	-0.651380466810404	2	0.0984038989279886	2	0.0984038989279886	NA	NA	SegRatio=-0.65,AbsMeanSigma=4.41,pvalue=1.19021725641867e-18,pvalueTTest=0.00142854439361203,
chr7	117144342	117144420	CFTR	AMPL3662351274	-0.67490459698616	1	-0.651380466810404	2	0.0984038989279886	2	0.0984038989279886	NA	NA	SegRatio=-0.65,AbsMeanSigma=4.41,pvalue=1.19021725641867e-18,pvalueTTest=0.00142854439361203,
chr7	117148945	117149124	CFTR	AMPL1090131405	-0.651380466810404	1	-0.651380466810404	2	0.0984038989279886	2	0.0984038989279886	NA	NA	SegRatio=-0.65,AbsMeanSigma=4.41,pvalue=1.19021725641867e-18,pvalueTTest=0.00142854439361203,
chr7	117149124	117149294	CFTR	AMPL496812712	-0.478086768035207	1	-0.651380466810404	2	0.0984038989279886	2	0.0984038989279886	NA	NA	SegRatio=-0.65,AbsMeanSigma=4.41,pvalue=1.19021725641867e-18,pvalueTTest=0.00142854439361203,
chr7	117170900	117171022	CFTR	AMPL469286737	-0.180674431371785	2	0.0045058786083599	2	0.0984038989279886	2	0.0984038989279886	NA	NA	SegRatio=0,AbsMeanSigma=0.06,pvalue=0.657743601756956,pvalueTTest=0.743000877305905,
chr7	117171020	117171189	CFTR	AMPL469324749	-0.100329243651007	2	0.0045058786083599	2	0.0984038989279886	2	0.0984038989279886	NA	NA	SegRatio=0,AbsMeanSigma=0.06,pvalue=0.657743601756956,pvalueTTest=0.743000877305905,
chr7	117174199	117174365	CFTR	AMPL844200061	NA	2	0.0045058786083599	2	0.0984038989279886	2	0.0984038989279886	NA	NA	SegRatio=0,AbsMeanSigma=0.06,pvalue=0.657743601756956,pvalueTTest=0.743000877305905,
chr7	117174365	117174460	CFTR	AMPL468748906	-0.06218056087678	2	0.0045058786083599	2	0.0984038989279886	2	0.0984038989279886	NA	NA	SegRatio=0,AbsMeanSigma=0.06,pvalue=0.657743601756956,pvalueTTest=0.743000877305905,
chr7	117175183	117175355	CFTR	AMPL467504527	0.0493081744342012	2	0.0045058786083599	2	0.0984038989279886	2	0.0984038989279886	NA	NA	SegRatio=0,AbsMeanSigma=0.06,pvalue=0.657743601756956,pvalueTTest=0.743000877305905,
chr7	117175355	117175523	CFTR	AMPL467561353	-0.01606383636517	2	0.0045058786083599	2	0.0984038989279886	2	0.0984038989279886	NA	NA	SegRatio=0,AbsMeanSigma=0.06,pvalue=0.657743601756956,pvalueTTest=0.743000877305905,
chr7	117176519	117176660	CFTR	AMPL468865894	-0.0734743629994963	2	0.0045058786083599	2	0.0984038989279886	2	0.0984038989279886	NA	NA	SegRatio=0,AbsMeanSigma=0.06,pvalue=0.657743601756956,pvalueTTest=0.743000877305905,
chr7	117176651	117176786	CFTR	AMPL468874944	-0.0662183870673779	2	0.0045058786083599	2	0.0984038989279886	2	0.0984038989279886	NA	NA	SegRatio=0,AbsMeanSigma=0.06,pvalue=0.657743601756956,pvalueTTest=0.743000877305905,
chr7	117180175	117180248	CFTR	AMPL556296474	0.0045058786083599	2	0.0045058786083599	2	0.0984038989279886	2	0.0984038989279886	NA	NA	SegRatio=0,AbsMeanSigma=0.06,pvalue=0.657743601756956,pvalueTTest=0.743000877305905,
chr7	117180248	117180361	CFTR	AMPL3662363979	-0.0904565952111333	2	0.0045058786083599	2	0.0984038989279886	2	0.0984038989279886	NA	NA	SegRatio=0,AbsMeanSigma=0.06,pvalue=0.657743601756956,pvalueTTest=0.743000877305905,
chr7	117180361	117180458	CFTR	AMPL468184487	-0.332698035804068	2	0.0045058786083599	2	0.0984038989279886	2	0.0984038989279886	NA	NA	SegRatio=0,AbsMeanSigma=0.06,pvalue=0.657743601756956,pvalueTTest=0.743000877305905,
chr7	117182013	117182127	CFTR	AMPL3755398942	-0.300183554760792	2	0.0045058786083599	2	0.0984038989279886	2	0.0984038989279886	NA	NA	SegRatio=0,AbsMeanSigma=0.06,pvalue=0.657743601756956,pvalueTTest=0.743000877305905,
chr7	117182127	117182221	CFTR	AMPL3713721021	0.00785106495255883	2	0.0045058786083599	2	0.0984038989279886	2	0.0984038989279886	NA	NA	SegRatio=0,AbsMeanSigma=0.06,pvalue=0.657743601756956,pvalueTTest=0.743000877305905,
chr7	117188605	117188778	CFTR	AMPL3849093081	0.0543637165047386	2	0.0045058786083599	2	0.0984038989279886	2	0.0984038989279886	q-value=3.03597695385447e-05, copies=2	NA	SegRatio=0,AbsMeanSigma=0.06,pvalue=0.657743601756956,pvalueTTest=0.743000877305905,
chr7	117188898	117189021	CFTR	AMPL477617595	0.0723990787822934	2	0.0045058786083599	2	0.0984038989279886	2	0.0984038989279886	NA	NA	SegRatio=0,AbsMeanSigma=0.06,pvalue=0.657743601756956,pvalueTTest=0.743000877305905,
chr7	117189018	117189174	CFTR	AMPL1758041121	-0.0422294445457357	2	0.0045058786083599	2	0.0984038989279886	2	0.0984038989279886	NA	NA	SegRatio=0,AbsMeanSigma=0.06,pvalue=0.657743601756956,pvalueTTest=0.743000877305905,
chr7	117199494	117199585	CFTR	AMPL3662352593	0.0869484865234701	2	0.0045058786083599	2	0.0984038989279886	2	0.0984038989279886	NA	NA	SegRatio=0,AbsMeanSigma=0.06,pvalue=0.657743601756956,pvalueTTest=0.743000877305905,
chr7	117199585	117199733	CFTR	AMPL712350278	-0.0574113092925219	2	0.0045058786083599	2	0.0984038989279886	2	0.0984038989279886	NA	NA	SegRatio=0,AbsMeanSigma=0.06,pvalue=0.657743601756956,pvalueTTest=0.743000877305905,
chr7	117227745	117227913	CFTR	AMPL3687801190	-0.0556935578633917	2	0.0045058786083599	2	0.0984038989279886	2	0.0984038989279886	NA	NA	SegRatio=0,AbsMeanSigma=0.06,pvalue=0.657743601756956,pvalueTTest=0.743000877305905,
chr7	117229500	117229593	intron	AMPL4119989318	0.0544796107392628	2	0.0045058786083599	2	0.919467921835405	2	0.919467921835405	NA	NA	SegRatio=0,AbsMeanSigma=0.06,pvalue=0.657743601756956,pvalueTTest=0.743000877305905,
chr7	117230377	117230543	CFTR	AMPL468091028	0.180537407895354	2	0.0045058786083599	2	0.0984038989279886	2	0.0984038989279886	NA	NA	SegRatio=0,AbsMeanSigma=0.06,pvalue=0.657743601756956,pvalueTTest=0.743000877305905,
chr7	117231824	117231993	CFTR	AMPL474961767	NA	2	0.0045058786083599	2	0.0984038989279886	2	0.0984038989279886	NA	NA	SegRatio=0,AbsMeanSigma=0.06,pvalue=0.657743601756956,pvalueTTest=0.743000877305905,
chr7	117232001	117232109	CFTR	AMPL3662358230	0.207452477258621	2	0.0045058786083599	2	0.0984038989279886	2	0.0984038989279886	q-value=0.00203106599239582, copies=2.5	NA	SegRatio=0,AbsMeanSigma=0.06,pvalue=0.657743601756956,pvalueTTest=0.743000877305905,
chr7	117232109	117232280	CFTR	AMPL468866489	-0.152748305905874	2	0.0045058786083599	2	0.0984038989279886	2	0.0984038989279886	NA	NA	SegRatio=0,AbsMeanSigma=0.06,pvalue=0.657743601756956,pvalueTTest=0.743000877305905,
chr7	117232270	117232434	CFTR	AMPL468922661	-0.163748919201529	2	0.0045058786083599	2	0.0984038989279886	2	0.0984038989279886	NA	NA	SegRatio=0,AbsMeanSigma=0.06,pvalue=0.657743601756956,pvalueTTest=0.743000877305905,
chr7	117232434	117232539	CFTR	AMPL3662384424	0.118594891535075	2	0.0045058786083599	2	0.0984038989279886	2	0.0984038989279886	NA	NA	SegRatio=0,AbsMeanSigma=0.06,pvalue=0.657743601756956,pvalueTTest=0.743000877305905,
chr7	117232539	117232720	CFTR	AMPL1488881666	0.221858474405842	2	0.0045058786083599	2	0.0984038989279886	2	0.0984038989279886	NA	NA	SegRatio=0,AbsMeanSigma=0.06,pvalue=0.657743601756956,pvalueTTest=0.743000877305905,
chr7	117234940	117235038	CFTR	AMPL3533204248	-0.0113334513700741	2	0.0045058786083599	2	0.0984038989279886	2	0.0984038989279886	NA	NA	SegRatio=0,AbsMeanSigma=0.06,pvalue=0.657743601756956,pvalueTTest=0.743000877305905,
chr7	117235038	117235148	CFTR	AMPL3539368019	-0.0520644165230346	2	0.0045058786083599	2	0.0984038989279886	2	0.0984038989279886	NA	NA	SegRatio=0,AbsMeanSigma=0.06,pvalue=0.657743601756956,pvalueTTest=0.743000877305905,
chr7	117242832	117243009	CFTR	AMPL468425396	-0.107568851096597	2	0.0045058786083599	2	0.0984038989279886	2	0.0984038989279886	NA	NA	SegRatio=0,AbsMeanSigma=0.06,pvalue=0.657743601756956,pvalueTTest=0.743000877305905,
chr7	117243561	117243680	CFTR	AMPL1314131500	-0.0492195334084882	2	0.0045058786083599	2	0.0984038989279886	2	0.0984038989279886	NA	NA	SegRatio=0,AbsMeanSigma=0.06,pvalue=0.657743601756956,pvalueTTest=0.743000877305905,
chr7	117243680	117243850	CFTR	AMPL1350926834	0.0243834397756165	2	0.0045058786083599	2	0.0984038989279886	2	0.0984038989279886	NA	NA	SegRatio=0,AbsMeanSigma=0.06,pvalue=0.657743601756956,pvalueTTest=0.743000877305905,
chr7	117246626	117246753	CFTR	AMPL467500449	0.0304301160768222	2	0.0045058786083599	2	0.0984038989279886	2	0.0984038989279886	NA	NA	SegRatio=0,AbsMeanSigma=0.06,pvalue=0.657743601756956,pvalueTTest=0.743000877305905,
chr7	117246740	117246889	CFTR	AMPL1317650819	0.0749473247027964	2	0.0045058786083599	2	0.0984038989279886	2	0.0984038989279886	NA	NA	SegRatio=0,AbsMeanSigma=0.06,pvalue=0.657743601756956,pvalueTTest=0.743000877305905,
chr7	117250552	117250723	CFTR	AMPL467096662	-0.0801040734898208	2	0.0045058786083599	2	0.0984038989279886	2	0.0984038989279886	NA	NA	SegRatio=0,AbsMeanSigma=0.06,pvalue=0.657743601756956,pvalueTTest=0.743000877305905,
chr7	117251505	117251662	CFTR	AMPL1489275007	0.275851455782812	2	0.0045058786083599	2	0.0984038989279886	2	0.0984038989279886	NA	NA	SegRatio=0,AbsMeanSigma=0.06,pvalue=0.657743601756956,pvalueTTest=0.743000877305905,
chr7	117251662	117251813	CFTR	AMPL1489330457	-0.137068136627829	2	0.0045058786083599	2	0.0984038989279886	2	0.0984038989279886	NA	NA	SegRatio=0,AbsMeanSigma=0.06,pvalue=0.657743601756956,pvalueTTest=0.743000877305905,
chr7	117251782	117251855	CFTR	AMPL1524050819	0.280980397966505	2	0.0045058786083599	2	0.0984038989279886	2	0.0984038989279886	NA	NA	SegRatio=0,AbsMeanSigma=0.06,pvalue=0.657743601756956,pvalueTTest=0.743000877305905,
chr7	117254598	117254679	CFTR	AMPL3608012462	-0.0917279475164148	2	0.0045058786083599	2	0.0984038989279886	2	0.0984038989279886	NA	NA	SegRatio=0,AbsMeanSigma=0.06,pvalue=0.657743601756956,pvalueTTest=0.743000877305905,
chr7	117254674	117254747	CFTR	AMPL3662363743	-0.0616374964928842	2	0.0045058786083599	2	0.0984038989279886	2	0.0984038989279886	NA	NA	SegRatio=0,AbsMeanSigma=0.06,pvalue=0.657743601756956,pvalueTTest=0.743000877305905,
chr7	117267462	117267600	CFTR	AMPL468021362	-0.057561044381745	2	0.0045058786083599	2	0.0984038989279886	2	0.0984038989279886	NA	NA	SegRatio=0,AbsMeanSigma=0.06,pvalue=0.657743601756956,pvalueTTest=0.743000877305905,
chr7	117267600	117267684	CFTR	AMPL468048766	-0.0419358353701496	2	0.0045058786083599	2	0.0984038989279886	2	0.0984038989279886	NA	NA	SegRatio=0,AbsMeanSigma=0.06,pvalue=0.657743601756956,pvalueTTest=0.743000877305905,
chr7	117267684	117267830	CFTR	AMPL1350926836	-0.06659699624153	2	0.0045058786083599	2	0.0984038989279886	2	0.0984038989279886	NA	NA	SegRatio=0,AbsMeanSigma=0.06,pvalue=0.657743601756956,pvalueTTest=0.743000877305905,
chr7	117279953	117280114	CFTR	AMPL612960517	0.0326277223252732	2	0.0045058786083599	2	0.0984038989279886	2	0.0984038989279886	NA	NA	SegRatio=0,AbsMeanSigma=0.06,pvalue=0.657743601756956,pvalueTTest=0.743000877305905,
chr7	117282452	117282593	CFTR	AMPL3687804467	-0.143546537109174	2	0.0045058786083599	2	0.0984038989279886	2	0.0984038989279886	NA	NA	SegRatio=0,AbsMeanSigma=0.06,pvalue=0.657743601756956,pvalueTTest=0.743000877305905,
chr7	117282593	117282768	CFTR	AMPL469390256	-0.195377430913078	2	0.0045058786083599	2	0.0984038989279886	2	0.0984038989279886	NA	NA	SegRatio=0,AbsMeanSigma=0.06,pvalue=0.657743601756956,pvalueTTest=0.743000877305905,
chr7	117292788	117292952	CFTR	AMPL469294494	-0.408917248705824	2	0.0045058786083599	2	0.0984038989279886	2	0.0984038989279886	NA	NA	SegRatio=0,AbsMeanSigma=0.06,pvalue=0.657743601756956,pvalueTTest=0.743000877305905,
chr7	117292952	117293126	CFTR	AMPL476533235	0.0424830900886262	2	0.0045058786083599	2	0.0984038989279886	2	0.0984038989279886	NA	NA	SegRatio=0,AbsMeanSigma=0.06,pvalue=0.657743601756956,pvalueTTest=0.743000877305905,
chr7	117304588	117304761	CFTR	AMPL1350926835	0.00426254022772148	2	0.0045058786083599	2	0.0984038989279886	2	0.0984038989279886	NA	NA	SegRatio=0,AbsMeanSigma=0.06,pvalue=0.657743601756956,pvalueTTest=0.743000877305905,
chr7	117304761	117304927	CFTR	AMPL469937071	0.136819096360456	2	0.0045058786083599	2	0.0984038989279886	2	0.0984038989279886	NA	NA	SegRatio=0,AbsMeanSigma=0.06,pvalue=0.657743601756956,pvalueTTest=0.743000877305905,
chr7	117305494	117305594	CFTR	AMPL647810578	-0.0182215541268532	2	0.0045058786083599	2	0.0984038989279886	2	0.0984038989279886	NA	NA	SegRatio=0,AbsMeanSigma=0.06,pvalue=0.657743601756956,pvalueTTest=0.743000877305905,
chr7	117305594	117305680	CFTR	AMPL3687791484	-0.0863954715259803	2	0.0045058786083599	2	0.0984038989279886	2	0.0984038989279886	NA	NA	SegRatio=0,AbsMeanSigma=0.06,pvalue=0.657743601756956,pvalueTTest=0.743000877305905,
chr7	117306844	117307010	CFTR	AMPL1091210890	0.0151302845279858	2	0.0045058786083599	2	0.0984038989279886	2	0.0984038989279886	NA	NA	SegRatio=0,AbsMeanSigma=0.06,pvalue=0.657743601756956,pvalueTTest=0.743000877305905,
chr7	117307008	117307185	CFTR	AMPL3848836362	0.033186683479553	2	0.0045058786083599	2	0.0984038989279886	2	0.0984038989279886	NA	NA	SegRatio=0,AbsMeanSigma=0.06,pvalue=0.657743601756956,pvalueTTest=0.743000877305905,
chr7	117307183	117307354	CFTR	AMPL3848864558	0.0615698672570643	2	0.0045058786083599	2	0.0984038989279886	2	0.0984038989279886	NA	NA	SegRatio=0,AbsMeanSigma=0.06,pvalue=0.657743601756956,pvalueTTest=0.743000877305905,
chr7	117307353	117307519	CFTR	AMPL497774927	0.149334263306097	2	0.0045058786083599	2	0.0984038989279886	2	0.0984038989279886	NA	NA	SegRatio=0,AbsMeanSigma=0.06,pvalue=0.657743601756956,pvalueTTest=0.743000877305905,
chr7	117307518	117307668	CFTR	AMPL3848886907	-0.113114235678559	2	0.0045058786083599	2	0.0984038989279886	2	0.0984038989279886	NA	NA	SegRatio=0,AbsMeanSigma=0.06,pvalue=0.657743601756956,pvalueTTest=0.743000877305905,
chr7	117307666	117307801	CFTR	AMPL492300506	0.047121321673814	2	0.0045058786083599	2	0.0984038989279886	2	0.0984038989279886	NA	NA	SegRatio=0,AbsMeanSigma=0.06,pvalue=0.657743601756956,pvalueTTest=0.743000877305905,
chr7	117307801	117307960	CFTR	AMPL3848900251	-0.161671396247858	2	0.0045058786083599	2	0.0984038989279886	2	0.0984038989279886	NA	NA	SegRatio=0,AbsMeanSigma=0.06,pvalue=0.657743601756956,pvalueTTest=0.743000877305905,
chr7	117307960	117308127	CFTR	AMPL3848829546	-0.0518550942771373	2	0.0045058786083599	2	0.0984038989279886	2	0.0984038989279886	NA	NA	SegRatio=0,AbsMeanSigma=0.06,pvalue=0.657743601756956,pvalueTTest=0.743000877305905,
chr7	117308127	117308217	CFTR	AMPL1486309394	0.224284878456222	2	0.0045058786083599	2	0.0984038989279886	2	0.0984038989279886	NA	NA	SegRatio=0,AbsMeanSigma=0.06,pvalue=0.657743601756956,pvalueTTest=0.743000877305905,
chr7	117308443	117308519	CFTR	AMPL1380948432	-0.194562387343791	2	0.0045058786083599	2	0.0984038989279886	2	0.0984038989279886	NA	NA	SegRatio=0,AbsMeanSigma=0.06,pvalue=0.657743601756956,pvalueTTest=0.743000877305905,
chr7	117308502	117308594	CFTR	AMPL3848851241	NA	2	0.0045058786083599	2	0.0984038989279886	2	0.0984038989279886	NA	NA	SegRatio=0,AbsMeanSigma=0.06,pvalue=0.657743601756956,pvalueTTest=0.743000877305905,
chr7	117308594	117308719	CFTR	AMPL3848859657	-0.0620106491245283	2	0.0045058786083599	2	0.0984038989279886	2	0.0984038989279886	NA	NA	SegRatio=0,AbsMeanSigma=0.06,pvalue=0.657743601756956,pvalueTTest=0.743000877305905,
chr9	34646542	34646714	GALT	AMPL712468205	NA	2	-0.0575549053876501	2	0.0128081048164904	2	0.0128081048164904	NA	NA	SegRatio=-0.06,AbsMeanSigma=0.54,pvalue=0.00564758715334354,pvalueTTest=0.0128081048164904,
chr9	34646713	34646892	GALT	AMPL807033687	0.0282515781607818	2	-0.0575549053876501	2	0.0128081048164904	2	0.0128081048164904	NA	NA	SegRatio=-0.06,AbsMeanSigma=0.54,pvalue=0.00564758715334354,pvalueTTest=0.0128081048164904,
chr9	34646880	34647060	GALT	AMPL807051270	-0.012670362564668	2	-0.0575549053876501	2	0.0128081048164904	2	0.0128081048164904	NA	NA	SegRatio=-0.06,AbsMeanSigma=0.54,pvalue=0.00564758715334354,pvalueTTest=0.0128081048164904,
chr9	34647058	34647205	GALT	AMPL623733836	-0.0859606569271785	2	-0.0575549053876501	2	0.0128081048164904	2	0.0128081048164904	NA	NA	SegRatio=-0.06,AbsMeanSigma=0.54,pvalue=0.00564758715334354,pvalueTTest=0.0128081048164904,
chr9	34647198	34647344	GALT	AMPL3848826648	-0.104755745552869	2	-0.0575549053876501	2	0.0128081048164904	2	0.0128081048164904	NA	NA	SegRatio=-0.06,AbsMeanSigma=0.54,pvalue=0.00564758715334354,pvalueTTest=0.0128081048164904,
chr9	34647344	34647522	GALT	AMPL3848835399	-0.0662405575043998	2	-0.0575549053876501	2	0.0128081048164904	2	0.0128081048164904	NA	NA	SegRatio=-0.06,AbsMeanSigma=0.54,pvalue=0.00564758715334354,pvalueTTest=0.0128081048164904,
chr9	34647522	34647639	GALT	AMPL1496130655	-0.0575549053876501	2	-0.0575549053876501	2	0.0128081048164904	2	0.0128081048164904	NA	NA	SegRatio=-0.06,AbsMeanSigma=0.54,pvalue=0.00564758715334354,pvalueTTest=0.0128081048164904,
chr9	34647639	34647726	GALT	AMPL868171912	0.00940364317013427	2	-0.0575549053876501	2	0.0128081048164904	2	0.0128081048164904	NA	NA	SegRatio=-0.06,AbsMeanSigma=0.54,pvalue=0.00564758715334354,pvalueTTest=0.0128081048164904,
chr9	34647726	34647898	GALT	AMPL556199792	-0.0656071490424048	2	-0.0575549053876501	2	0.0128081048164904	2	0.0128081048164904	NA	NA	SegRatio=-0.06,AbsMeanSigma=0.54,pvalue=0.00564758715334354,pvalueTTest=0.0128081048164904,
chr9	34647893	34648071	GALT	AMPL3848847770	0.212044460976217	2	-0.0575549053876501	2	0.0128081048164904	2	0.0128081048164904	NA	NA	SegRatio=-0.06,AbsMeanSigma=0.54,pvalue=0.00564758715334354,pvalueTTest=0.0128081048164904,
chr9	34648069	34648240	GALT	AMPL556343103	-0.0123565546619458	2	-0.0575549053876501	2	0.0128081048164904	2	0.0128081048164904	NA	NA	SegRatio=-0.06,AbsMeanSigma=0.54,pvalue=0.00564758715334354,pvalueTTest=0.0128081048164904,
chr9	34648240	34648341	GALT	AMPL623737664	0.00805539139899933	2	-0.0575549053876501	2	0.0128081048164904	2	0.0128081048164904	NA	NA	SegRatio=-0.06,AbsMeanSigma=0.54,pvalue=0.00564758715334354,pvalueTTest=0.0128081048164904,
chr9	34648336	34648497	GALT	AMPL623762017	-0.233074871345811	2	-0.0575549053876501	2	0.0128081048164904	2	0.0128081048164904	NA	NA	SegRatio=-0.06,AbsMeanSigma=0.54,pvalue=0.00564758715334354,pvalueTTest=0.0128081048164904,
chr9	34648510	34648681	GALT	AMPL3848901604	-0.152030406399533	2	-0.0575549053876501	2	0.0128081048164904	2	0.0128081048164904	NA	NA	SegRatio=-0.06,AbsMeanSigma=0.54,pvalue=0.00564758715334354,pvalueTTest=0.0128081048164904,
chr9	34648690	34648810	GALT	AMPL3848818879	0.0754320366088647	2	-0.0575549053876501	2	0.0128081048164904	2	0.0128081048164904	NA	NA	SegRatio=-0.06,AbsMeanSigma=0.54,pvalue=0.00564758715334354,pvalueTTest=0.0128081048164904,
chr9	34648807	34648943	GALT	AMPL623750282	-0.119475530317584	2	-0.0575549053876501	2	0.0128081048164904	2	0.0128081048164904	NA	NA	SegRatio=-0.06,AbsMeanSigma=0.54,pvalue=0.00564758715334354,pvalueTTest=0.0128081048164904,
chr9	34648939	34649017	GALT	AMPL3848843653	-0.155101111609935	2	-0.0575549053876501	2	0.0128081048164904	2	0.0128081048164904	NA	NA	SegRatio=-0.06,AbsMeanSigma=0.54,pvalue=0.00564758715334354,pvalueTTest=0.0128081048164904,
chr9	34649016	34649170	GALT	AMPL3848851345	-0.0570592682014566	2	-0.0575549053876501	2	0.0128081048164904	2	0.0128081048164904	NA	NA	SegRatio=-0.06,AbsMeanSigma=0.54,pvalue=0.00564758715334354,pvalueTTest=0.0128081048164904,
chr9	34649168	34649344	GALT	AMPL1371818357	-0.145124508706088	2	-0.0575549053876501	2	0.0128081048164904	2	0.0128081048164904	NA	NA	SegRatio=-0.06,AbsMeanSigma=0.54,pvalue=0.00564758715334354,pvalueTTest=0.0128081048164904,
chr9	34649344	34649511	GALT	AMPL3848885846	-0.432791487128806	2	-0.0575549053876501	2	0.0128081048164904	2	0.0128081048164904	NA	NA	SegRatio=-0.06,AbsMeanSigma=0.54,pvalue=0.00564758715334354,pvalueTTest=0.0128081048164904,
chr9	34649511	34649646	GALT	AMPL3848895636	-0.0485712817142379	2	-0.0575549053876501	2	0.0128081048164904	2	0.0128081048164904	NA	NA	SegRatio=-0.06,AbsMeanSigma=0.54,pvalue=0.00564758715334354,pvalueTTest=0.0128081048164904,
chr9	34649641	34649818	GALT	AMPL3848812411	0.0448469198471886	2	-0.0575549053876501	2	0.0128081048164904	2	0.0128081048164904	NA	NA	SegRatio=-0.06,AbsMeanSigma=0.54,pvalue=0.00564758715334354,pvalueTTest=0.0128081048164904,
chr9	34649817	34649982	GALT	AMPL3848835912	-0.273941171142266	2	-0.0575549053876501	2	0.0128081048164904	2	0.0128081048164904	NA	NA	SegRatio=-0.06,AbsMeanSigma=0.54,pvalue=0.00564758715334354,pvalueTTest=0.0128081048164904,
chr9	34650315	34650399	GALT	AMPL3848889350	0.0669929555693095	2	-0.0575549053876501	2	0.0128081048164904	2	0.0128081048164904	NA	NA	SegRatio=-0.06,AbsMeanSigma=0.54,pvalue=0.00564758715334354,pvalueTTest=0.0128081048164904,
chr9	34650398	34650478	GALT	AMPL2782134136	-0.102101062423192	2	-0.0575549053876501	2	0.0128081048164904	2	0.0128081048164904	NA	NA	SegRatio=-0.06,AbsMeanSigma=0.54,pvalue=0.00564758715334354,pvalueTTest=0.0128081048164904,
chr9	34650478	34650595	GALT	AMPL1496755741	-0.047206075513103	2	-0.0575549053876501	2	0.0128081048164904	2	0.0128081048164904	NA	NA	SegRatio=-0.06,AbsMeanSigma=0.54,pvalue=0.00564758715334354,pvalueTTest=0.0128081048164904,
chr12	103232062	103232227	PAH	AMPL811140534	-0.219781020582671	2	-0.0656678679627706	2	0.00247897989406865	2	0.00247897989406865	NA	NA	SegRatio=-0.07,AbsMeanSigma=0.5,pvalue=0.00934897294964756,pvalueTTest=0.00288795482897494,
chr12	103232222	103232291	PAH	AMPL811141827	NA	2	-0.0656678679627706	2	0.00247897989406865	2	0.00247897989406865	NA	NA	SegRatio=-0.07,AbsMeanSigma=0.5,pvalue=0.00934897294964756,pvalueTTest=0.00288795482897494,
chr12	103232441	103232565	PAH	AMPL3699300740	-0.0229761656923138	2	-0.0656678679627706	2	0.00247897989406865	2	0.00247897989406865	NA	NA	SegRatio=-0.07,AbsMeanSigma=0.5,pvalue=0.00934897294964756,pvalueTTest=0.00288795482897494,
chr12	103232551	103232666	PAH	AMPL1497161003	0.10578578844072	2	-0.0656678679627706	2	0.00247897989406865	2	0.00247897989406865	NA	NA	SegRatio=-0.07,AbsMeanSigma=0.5,pvalue=0.00934897294964756,pvalueTTest=0.00288795482897494,
chr12	103232661	103232820	PAH	AMPL811143696	0.0377731790717503	2	-0.0656678679627706	2	0.00247897989406865	2	0.00247897989406865	NA	NA	SegRatio=-0.07,AbsMeanSigma=0.5,pvalue=0.00934897294964756,pvalueTTest=0.00288795482897494,
chr12	103232765	103232895	PAH	AMPL811145968	-0.142552604158056	2	-0.0656678679627706	2	0.00247897989406865	2	0.00247897989406865	NA	NA	SegRatio=-0.07,AbsMeanSigma=0.5,pvalue=0.00934897294964756,pvalueTTest=0.00288795482897494,
chr12	103232895	103233035	PAH	AMPL659794021	-0.0747734084707848	2	-0.0656678679627706	2	0.00247897989406865	2	0.00247897989406865	NA	NA	SegRatio=-0.07,AbsMeanSigma=0.5,pvalue=0.00934897294964756,pvalueTTest=0.00288795482897494,
chr12	103234142	103234318	PAH	AMPL3848753200	0.0584124231795241	2	-0.0656678679627706	2	0.00247897989406865	2	0.00247897989406865	NA	NA	SegRatio=-0.07,AbsMeanSigma=0.5,pvalue=0.00934897294964756,pvalueTTest=0.00288795482897494,
chr12	103237301	103237409	PAH	AMPL663072267	-0.0695792504200709	2	-0.0656678679627706	2	0.00247897989406865	2	0.00247897989406865	NA	NA	SegRatio=-0.07,AbsMeanSigma=0.5,pvalue=0.00934897294964756,pvalueTTest=0.00288795482897494,
chr12	103237409	103237584	PAH	AMPL663100272	-0.0184779109625699	2	-0.0656678679627706	2	0.00247897989406865	2	0.00247897989406865	NA	NA	SegRatio=-0.07,AbsMeanSigma=0.5,pvalue=0.00934897294964756,pvalueTTest=0.00288795482897494,
chr12	103237954	103238083	PAH	AMPL868016102	-0.0781843421227322	2	-0.0656678679627706	2	0.00247897989406865	2	0.00247897989406865	NA	NA	SegRatio=-0.07,AbsMeanSigma=0.5,pvalue=0.00934897294964756,pvalueTTest=0.00288795482897494,
chr12	103238083	103238220	PAH	AMPL658783041	-0.0832302276767862	2	-0.0656678679627706	2	0.00247897989406865	2	0.00247897989406865	NA	NA	SegRatio=-0.07,AbsMeanSigma=0.5,pvalue=0.00934897294964756,pvalueTTest=0.00288795482897494,
chr12	103240620	103240773	PAH	AMPL659377496	-0.100961722121103	2	-0.0656678679627706	2	0.00247897989406865	2	0.00247897989406865	NA	NA	SegRatio=-0.07,AbsMeanSigma=0.5,pvalue=0.00934897294964756,pvalueTTest=0.00288795482897494,
chr12	103245412	103245591	PAH	AMPL556370172	-0.253611936181898	2	-0.0656678679627706	2	0.00247897989406865	2	0.00247897989406865	NA	NA	SegRatio=-0.07,AbsMeanSigma=0.5,pvalue=0.00934897294964756,pvalueTTest=0.00288795482897494,
chr12	103246570	103246749	PAH	AMPL556350401	0.0932428326858169	2	-0.0656678679627706	2	0.00247897989406865	2	0.00247897989406865	NA	NA	SegRatio=-0.07,AbsMeanSigma=0.5,pvalue=0.00934897294964756,pvalueTTest=0.00288795482897494,
chr12	103248833	103248985	PAH	AMPL812248025	-0.0382336686206239	2	-0.0656678679627706	2	0.00247897989406865	2	0.00247897989406865	NA	NA	SegRatio=-0.07,AbsMeanSigma=0.5,pvalue=0.00934897294964756,pvalueTTest=0.00288795482897494,
chr12	103248985	103249122	PAH	AMPL658674329	-0.0645224578502731	2	-0.0656678679627706	2	0.00247897989406865	2	0.00247897989406865	NA	NA	SegRatio=-0.07,AbsMeanSigma=0.5,pvalue=0.00934897294964756,pvalueTTest=0.00288795482897494,
chr12	103260314	103260494	PAH	AMPL658804790	-0.341815936679691	2	-0.0656678679627706	2	0.00247897989406865	2	0.00247897989406865	NA	NA	SegRatio=-0.07,AbsMeanSigma=0.5,pvalue=0.00934897294964756,pvalueTTest=0.00288795482897494,
chr12	103271164	103271270	PAH	AMPL661534109	-0.0297641728659074	2	-0.0656678679627706	2	0.00247897989406865	2	0.00247897989406865	NA	NA	SegRatio=-0.07,AbsMeanSigma=0.5,pvalue=0.00934897294964756,pvalueTTest=0.00288795482897494,
chr12	103271270	103271384	PAH	AMPL661570029	NA	2	-0.0656678679627706	2	0.00247897989406865	2	0.00247897989406865	NA	NA	SegRatio=-0.07,AbsMeanSigma=0.5,pvalue=0.00934897294964756,pvalueTTest=0.00288795482897494,
chr12	103288475	103288574	PAH	AMPL3699214840	-0.0656678679627706	2	-0.0656678679627706	2	0.00247897989406865	2	0.00247897989406865	NA	NA	SegRatio=-0.07,AbsMeanSigma=0.5,pvalue=0.00934897294964756,pvalueTTest=0.00288795482897494,
chr12	103288574	103288725	PAH	AMPL659619504	-0.101796749010631	2	-0.0656678679627706	2	0.00247897989406865	2	0.00247897989406865	NA	NA	SegRatio=-0.07,AbsMeanSigma=0.5,pvalue=0.00934897294964756,pvalueTTest=0.00288795482897494,
chr12	103306535	103306705	PAH	AMPL556186951	-0.0612750732143401	2	-0.0656678679627706	2	0.00247897989406865	2	0.00247897989406865	NA	NA	SegRatio=-0.07,AbsMeanSigma=0.5,pvalue=0.00934897294964756,pvalueTTest=0.00288795482897494,
chr12	103310767	103310940	PAH	AMPL663779199	-0.154887235864784	2	-0.0656678679627706	2	0.00247897989406865	2	0.00247897989406865	NA	NA	SegRatio=-0.07,AbsMeanSigma=0.5,pvalue=0.00934897294964756,pvalueTTest=0.00288795482897494,
chr12	103310940	103311077	PAH	AMPL812518150	-0.0935075418560851	2	-0.0656678679627706	2	0.00247897989406865	2	0.00247897989406865	NA	NA	SegRatio=-0.07,AbsMeanSigma=0.5,pvalue=0.00934897294964756,pvalueTTest=0.00288795482897494,
chr12	103311073	103311261	PAH	AMPL812522983	NA	2	-0.0656678679627706	2	0.00247897989406865	2	0.00247897989406865	NA	NA	SegRatio=-0.07,AbsMeanSigma=0.5,pvalue=0.00934897294964756,pvalueTTest=0.00288795482897494,
chr12	103311261	103311417	PAH	AMPL811679394	0.0244542364305695	2	-0.0656678679627706	2	0.00247897989406865	2	0.00247897989406865	NA	NA	SegRatio=-0.07,AbsMeanSigma=0.5,pvalue=0.00934897294964756,pvalueTTest=0.00288795482897494,
