# Supplementary material for: A statistical approach to detection of copy number variations in PCR-enriched targeted sequencing data
Source: BMC Bioinformatics. 2016 Oct 22;17:429. doi: 10.1186/s12859-016-1272-6 (PMC5075217; doi:10.1186/s12859-016-1272-6)
Supplement: Additional file 6 — Archive with ONCOCNV results. Set of files (png plots and txt files) in zip archive that were provided by ONCOCNV after specificity and sensitivity testing. (ZIP 5007 kb) [file 12859_2016_1272_MOESM6_ESM.zip › outputONCOCNV copy 2/IonXpress_016_R_2013_10_17_10_21_46_user_SN2.2.Neonatal.Assay.LEx.2run.18.11.13_Auto_user_SN2.2.Neonatal.Assay.LEx.2run.18.11.13_25.profile.txt]

chr	start	end	gene	ID	ratio	predLargeSeg	segMean	predLargeCorrected	pvalRatioCorrected	perGeneEvaluation	pvalRatioGene	predPoint	predPointSusp	comments
chr7	117119899	117120067	CFTR	AMPL1380948435	0.173286375104175	2	-0.0177126658032192	2	0.109311792885469	2	0.109311792885469	NA	NA	SegRatio=-0.02,AbsMeanSigma=0.2,pvalue=0.0899482037033288,pvalueTTest=0.112133874134388,
chr7	117120062	117120193	CFTR	AMPL1380948436	-0.24113044635705	2	-0.0177126658032192	2	0.109311792885469	2	0.109311792885469	NA	NA	SegRatio=-0.02,AbsMeanSigma=0.2,pvalue=0.0899482037033288,pvalueTTest=0.112133874134388,
chr7	117120192	117120274	CFTR	AMPL493118173	0.102660250923931	2	-0.0177126658032192	2	0.109311792885469	2	0.109311792885469	NA	NA	SegRatio=-0.02,AbsMeanSigma=0.2,pvalue=0.0899482037033288,pvalueTTest=0.112133874134388,
chr7	117144240	117144352	CFTR	AMPL1316862546	-0.0678885090021647	2	-0.0177126658032192	2	0.109311792885469	2	0.109311792885469	NA	NA	SegRatio=-0.02,AbsMeanSigma=0.2,pvalue=0.0899482037033288,pvalueTTest=0.112133874134388,
chr7	117144342	117144420	CFTR	AMPL3662351274	-0.49967734947092	2	-0.0177126658032192	2	0.109311792885469	2	0.109311792885469	NA	NA	SegRatio=-0.02,AbsMeanSigma=0.2,pvalue=0.0899482037033288,pvalueTTest=0.112133874134388,
chr7	117148945	117149124	CFTR	AMPL1090131405	0.169975026636281	2	-0.0177126658032192	2	0.109311792885469	2	0.109311792885469	NA	NA	SegRatio=-0.02,AbsMeanSigma=0.2,pvalue=0.0899482037033288,pvalueTTest=0.112133874134388,
chr7	117149124	117149294	CFTR	AMPL496812712	0.309584713703318	2	-0.0177126658032192	2	0.109311792885469	2	0.109311792885469	NA	NA	SegRatio=-0.02,AbsMeanSigma=0.2,pvalue=0.0899482037033288,pvalueTTest=0.112133874134388,
chr7	117170900	117171022	CFTR	AMPL469286737	0.0192119681263282	2	-0.0177126658032192	2	0.109311792885469	2	0.109311792885469	NA	NA	SegRatio=-0.02,AbsMeanSigma=0.2,pvalue=0.0899482037033288,pvalueTTest=0.112133874134388,
chr7	117171020	117171189	CFTR	AMPL469324749	-0.210768806185086	2	-0.0177126658032192	2	0.109311792885469	2	0.109311792885469	NA	NA	SegRatio=-0.02,AbsMeanSigma=0.2,pvalue=0.0899482037033288,pvalueTTest=0.112133874134388,
chr7	117174199	117174365	CFTR	AMPL844200061	NA	2	-0.0177126658032192	2	0.109311792885469	2	0.109311792885469	NA	NA	SegRatio=-0.02,AbsMeanSigma=0.2,pvalue=0.0899482037033288,pvalueTTest=0.112133874134388,
chr7	117174365	117174460	CFTR	AMPL468748906	-0.325788456688635	2	-0.0177126658032192	2	0.109311792885469	2	0.109311792885469	NA	NA	SegRatio=-0.02,AbsMeanSigma=0.2,pvalue=0.0899482037033288,pvalueTTest=0.112133874134388,
chr7	117175183	117175355	CFTR	AMPL467504527	-0.0788848920320462	2	-0.0177126658032192	2	0.109311792885469	2	0.109311792885469	NA	NA	SegRatio=-0.02,AbsMeanSigma=0.2,pvalue=0.0899482037033288,pvalueTTest=0.112133874134388,
chr7	117175355	117175523	CFTR	AMPL467561353	-0.0263264459628969	2	-0.0177126658032192	2	0.109311792885469	2	0.109311792885469	NA	NA	SegRatio=-0.02,AbsMeanSigma=0.2,pvalue=0.0899482037033288,pvalueTTest=0.112133874134388,
chr7	117176519	117176660	CFTR	AMPL468865894	0.130447139619681	2	-0.0177126658032192	2	0.109311792885469	2	0.109311792885469	NA	NA	SegRatio=-0.02,AbsMeanSigma=0.2,pvalue=0.0899482037033288,pvalueTTest=0.112133874134388,
chr7	117176651	117176786	CFTR	AMPL468874944	-0.195184098960053	2	-0.0177126658032192	2	0.109311792885469	2	0.109311792885469	NA	NA	SegRatio=-0.02,AbsMeanSigma=0.2,pvalue=0.0899482037033288,pvalueTTest=0.112133874134388,
chr7	117180175	117180248	CFTR	AMPL556296474	0.194035407878349	2	-0.0177126658032192	2	0.109311792885469	2	0.109311792885469	NA	NA	SegRatio=-0.02,AbsMeanSigma=0.2,pvalue=0.0899482037033288,pvalueTTest=0.112133874134388,
chr7	117180248	117180361	CFTR	AMPL3662363979	0.2757235030656	2	-0.0177126658032192	2	0.109311792885469	2	0.109311792885469	NA	NA	SegRatio=-0.02,AbsMeanSigma=0.2,pvalue=0.0899482037033288,pvalueTTest=0.112133874134388,
chr7	117180361	117180458	CFTR	AMPL468184487	0.0677228248763174	2	-0.0177126658032192	2	0.109311792885469	2	0.109311792885469	NA	NA	SegRatio=-0.02,AbsMeanSigma=0.2,pvalue=0.0899482037033288,pvalueTTest=0.112133874134388,
chr7	117182013	117182127	CFTR	AMPL3755398942	-0.197583942040601	2	-0.0177126658032192	2	0.109311792885469	2	0.109311792885469	NA	NA	SegRatio=-0.02,AbsMeanSigma=0.2,pvalue=0.0899482037033288,pvalueTTest=0.112133874134388,
chr7	117182127	117182221	CFTR	AMPL3713721021	-0.0875469325746614	2	-0.0177126658032192	2	0.109311792885469	2	0.109311792885469	NA	NA	SegRatio=-0.02,AbsMeanSigma=0.2,pvalue=0.0899482037033288,pvalueTTest=0.112133874134388,
chr7	117188605	117188778	CFTR	AMPL3849093081	0.147076761760945	2	-0.0177126658032192	2	0.109311792885469	2	0.109311792885469	q-value=1.13287715510148e-08, copies=2.5	NA	SegRatio=-0.02,AbsMeanSigma=0.2,pvalue=0.0899482037033288,pvalueTTest=0.112133874134388,
chr7	117188898	117189021	CFTR	AMPL477617595	0.416304782618943	2	-0.0177126658032192	2	0.109311792885469	2	0.109311792885469	NA	NA	SegRatio=-0.02,AbsMeanSigma=0.2,pvalue=0.0899482037033288,pvalueTTest=0.112133874134388,
chr7	117189018	117189174	CFTR	AMPL1758041121	0.351698337693959	2	-0.0177126658032192	2	0.109311792885469	2	0.109311792885469	NA	NA	SegRatio=-0.02,AbsMeanSigma=0.2,pvalue=0.0899482037033288,pvalueTTest=0.112133874134388,
chr7	117199494	117199585	CFTR	AMPL3662352593	0.278088618846682	2	-0.0177126658032192	2	0.109311792885469	2	0.109311792885469	NA	NA	SegRatio=-0.02,AbsMeanSigma=0.2,pvalue=0.0899482037033288,pvalueTTest=0.112133874134388,
chr7	117199585	117199733	CFTR	AMPL712350278	0.35738107335916	2	-0.0177126658032192	2	0.109311792885469	2	0.109311792885469	NA	NA	SegRatio=-0.02,AbsMeanSigma=0.2,pvalue=0.0899482037033288,pvalueTTest=0.112133874134388,
chr7	117227745	117227913	CFTR	AMPL3687801190	-0.25540404045016	2	-0.0177126658032192	2	0.109311792885469	2	0.109311792885469	NA	NA	SegRatio=-0.02,AbsMeanSigma=0.2,pvalue=0.0899482037033288,pvalueTTest=0.112133874134388,
chr7	117229500	117229593	intron	AMPL4119989318	-0.320920309473087	2	-0.0177126658032192	2	0.799745884738721	2	0.799745884738721	NA	NA	SegRatio=-0.02,AbsMeanSigma=0.2,pvalue=0.0899482037033288,pvalueTTest=0.112133874134388,
chr7	117230377	117230543	CFTR	AMPL468091028	0.26255400166848	2	-0.0177126658032192	2	0.109311792885469	2	0.109311792885469	NA	NA	SegRatio=-0.02,AbsMeanSigma=0.2,pvalue=0.0899482037033288,pvalueTTest=0.112133874134388,
chr7	117231824	117231993	CFTR	AMPL474961767	NA	2	-0.0177126658032192	2	0.109311792885469	2	0.109311792885469	NA	NA	SegRatio=-0.02,AbsMeanSigma=0.2,pvalue=0.0899482037033288,pvalueTTest=0.112133874134388,
chr7	117232001	117232109	CFTR	AMPL3662358230	-0.0410594550784026	2	-0.0177126658032192	2	0.109311792885469	2	0.109311792885469	NA	NA	SegRatio=-0.02,AbsMeanSigma=0.2,pvalue=0.0899482037033288,pvalueTTest=0.112133874134388,
chr7	117232109	117232280	CFTR	AMPL468866489	0.0550484821816788	2	-0.0177126658032192	2	0.109311792885469	2	0.109311792885469	NA	NA	SegRatio=-0.02,AbsMeanSigma=0.2,pvalue=0.0899482037033288,pvalueTTest=0.112133874134388,
chr7	117232270	117232434	CFTR	AMPL468922661	-0.302967410921564	2	-0.0177126658032192	2	0.109311792885469	2	0.109311792885469	NA	NA	SegRatio=-0.02,AbsMeanSigma=0.2,pvalue=0.0899482037033288,pvalueTTest=0.112133874134388,
chr7	117232434	117232539	CFTR	AMPL3662384424	0.432681368464749	2	-0.0177126658032192	2	0.109311792885469	2	0.109311792885469	NA	NA	SegRatio=-0.02,AbsMeanSigma=0.2,pvalue=0.0899482037033288,pvalueTTest=0.112133874134388,
chr7	117232539	117232720	CFTR	AMPL1488881666	0.24743479884288	2	-0.0177126658032192	2	0.109311792885469	2	0.109311792885469	NA	NA	SegRatio=-0.02,AbsMeanSigma=0.2,pvalue=0.0899482037033288,pvalueTTest=0.112133874134388,
chr7	117234940	117235038	CFTR	AMPL3533204248	0.150388194615644	2	-0.0177126658032192	2	0.109311792885469	2	0.109311792885469	NA	NA	SegRatio=-0.02,AbsMeanSigma=0.2,pvalue=0.0899482037033288,pvalueTTest=0.112133874134388,
chr7	117235038	117235148	CFTR	AMPL3539368019	0.0980235695879722	2	-0.0177126658032192	2	0.109311792885469	2	0.109311792885469	NA	NA	SegRatio=-0.02,AbsMeanSigma=0.2,pvalue=0.0899482037033288,pvalueTTest=0.112133874134388,
chr7	117242832	117243009	CFTR	AMPL468425396	0.0193284358652744	2	-0.0177126658032192	2	0.109311792885469	2	0.109311792885469	NA	NA	SegRatio=-0.02,AbsMeanSigma=0.2,pvalue=0.0899482037033288,pvalueTTest=0.112133874134388,
chr7	117243561	117243680	CFTR	AMPL1314131500	-0.123663894443955	2	-0.0177126658032192	2	0.109311792885469	2	0.109311792885469	NA	NA	SegRatio=-0.02,AbsMeanSigma=0.2,pvalue=0.0899482037033288,pvalueTTest=0.112133874134388,
chr7	117243680	117243850	CFTR	AMPL1350926834	-0.0990184657689996	2	-0.0177126658032192	2	0.109311792885469	2	0.109311792885469	NA	NA	SegRatio=-0.02,AbsMeanSigma=0.2,pvalue=0.0899482037033288,pvalueTTest=0.112133874134388,
chr7	117246626	117246753	CFTR	AMPL467500449	0.0494548135107153	2	-0.0177126658032192	2	0.109311792885469	2	0.109311792885469	NA	NA	SegRatio=-0.02,AbsMeanSigma=0.2,pvalue=0.0899482037033288,pvalueTTest=0.112133874134388,
chr7	117246740	117246889	CFTR	AMPL1317650819	-0.0799544069640857	2	-0.0177126658032192	2	0.109311792885469	2	0.109311792885469	NA	NA	SegRatio=-0.02,AbsMeanSigma=0.2,pvalue=0.0899482037033288,pvalueTTest=0.112133874134388,
chr7	117250552	117250723	CFTR	AMPL467096662	-0.0474750395678933	2	-0.0177126658032192	2	0.109311792885469	2	0.109311792885469	NA	NA	SegRatio=-0.02,AbsMeanSigma=0.2,pvalue=0.0899482037033288,pvalueTTest=0.112133874134388,
chr7	117251505	117251662	CFTR	AMPL1489275007	0.0874596925613916	2	-0.0177126658032192	2	0.109311792885469	2	0.109311792885469	NA	NA	SegRatio=-0.02,AbsMeanSigma=0.2,pvalue=0.0899482037033288,pvalueTTest=0.112133874134388,
chr7	117251662	117251813	CFTR	AMPL1489330457	-0.0361513522556731	2	-0.0177126658032192	2	0.109311792885469	2	0.109311792885469	NA	NA	SegRatio=-0.02,AbsMeanSigma=0.2,pvalue=0.0899482037033288,pvalueTTest=0.112133874134388,
chr7	117251782	117251855	CFTR	AMPL1524050819	0.18053092447357	2	-0.0177126658032192	2	0.109311792885469	2	0.109311792885469	NA	NA	SegRatio=-0.02,AbsMeanSigma=0.2,pvalue=0.0899482037033288,pvalueTTest=0.112133874134388,
chr7	117254598	117254679	CFTR	AMPL3608012462	-0.215757623985091	2	-0.0177126658032192	2	0.109311792885469	2	0.109311792885469	NA	NA	SegRatio=-0.02,AbsMeanSigma=0.2,pvalue=0.0899482037033288,pvalueTTest=0.112133874134388,
chr7	117254674	117254747	CFTR	AMPL3662363743	-0.0426602240826638	2	-0.0177126658032192	2	0.109311792885469	2	0.109311792885469	NA	NA	SegRatio=-0.02,AbsMeanSigma=0.2,pvalue=0.0899482037033288,pvalueTTest=0.112133874134388,
chr7	117267462	117267600	CFTR	AMPL468021362	-0.20778809406956	2	-0.0177126658032192	2	0.109311792885469	2	0.109311792885469	NA	NA	SegRatio=-0.02,AbsMeanSigma=0.2,pvalue=0.0899482037033288,pvalueTTest=0.112133874134388,
chr7	117267600	117267684	CFTR	AMPL468048766	-0.184285732549578	2	-0.0177126658032192	2	0.109311792885469	2	0.109311792885469	NA	NA	SegRatio=-0.02,AbsMeanSigma=0.2,pvalue=0.0899482037033288,pvalueTTest=0.112133874134388,
chr7	117267684	117267830	CFTR	AMPL1350926836	0.170079807613559	2	-0.0177126658032192	2	0.109311792885469	2	0.109311792885469	NA	NA	SegRatio=-0.02,AbsMeanSigma=0.2,pvalue=0.0899482037033288,pvalueTTest=0.112133874134388,
chr7	117279953	117280114	CFTR	AMPL612960517	-0.10855428410893	2	-0.0177126658032192	2	0.109311792885469	2	0.109311792885469	NA	NA	SegRatio=-0.02,AbsMeanSigma=0.2,pvalue=0.0899482037033288,pvalueTTest=0.112133874134388,
chr7	117282452	117282593	CFTR	AMPL3687804467	0.189802380882429	2	-0.0177126658032192	2	0.109311792885469	2	0.109311792885469	NA	NA	SegRatio=-0.02,AbsMeanSigma=0.2,pvalue=0.0899482037033288,pvalueTTest=0.112133874134388,
chr7	117282593	117282768	CFTR	AMPL469390256	0.137052702026214	2	-0.0177126658032192	2	0.109311792885469	2	0.109311792885469	NA	NA	SegRatio=-0.02,AbsMeanSigma=0.2,pvalue=0.0899482037033288,pvalueTTest=0.112133874134388,
chr7	117292788	117292952	CFTR	AMPL469294494	0.0303683601810986	2	-0.0177126658032192	2	0.109311792885469	2	0.109311792885469	NA	NA	SegRatio=-0.02,AbsMeanSigma=0.2,pvalue=0.0899482037033288,pvalueTTest=0.112133874134388,
chr7	117292952	117293126	CFTR	AMPL476533235	0.0224787718341083	2	-0.0177126658032192	2	0.109311792885469	2	0.109311792885469	NA	NA	SegRatio=-0.02,AbsMeanSigma=0.2,pvalue=0.0899482037033288,pvalueTTest=0.112133874134388,
chr7	117304588	117304761	CFTR	AMPL1350926835	0.700682307493787	2	-0.0177126658032192	2	0.109311792885469	2	0.109311792885469	NA	NA	SegRatio=-0.02,AbsMeanSigma=0.2,pvalue=0.0899482037033288,pvalueTTest=0.112133874134388,
chr7	117304761	117304927	CFTR	AMPL469937071	0.07484722200066	2	-0.0177126658032192	2	0.109311792885469	2	0.109311792885469	NA	NA	SegRatio=-0.02,AbsMeanSigma=0.2,pvalue=0.0899482037033288,pvalueTTest=0.112133874134388,
chr7	117305494	117305594	CFTR	AMPL647810578	-0.0177126658032192	2	-0.0177126658032192	2	0.109311792885469	2	0.109311792885469	NA	NA	SegRatio=-0.02,AbsMeanSigma=0.2,pvalue=0.0899482037033288,pvalueTTest=0.112133874134388,
chr7	117305594	117305680	CFTR	AMPL3687791484	-0.0883207809815343	2	-0.0177126658032192	2	0.109311792885469	2	0.109311792885469	NA	NA	SegRatio=-0.02,AbsMeanSigma=0.2,pvalue=0.0899482037033288,pvalueTTest=0.112133874134388,
chr7	117306844	117307010	CFTR	AMPL1091210890	0.221736278264591	2	-0.0177126658032192	2	0.109311792885469	2	0.109311792885469	NA	NA	SegRatio=-0.02,AbsMeanSigma=0.2,pvalue=0.0899482037033288,pvalueTTest=0.112133874134388,
chr7	117307008	117307185	CFTR	AMPL3848836362	0.247434912462121	2	-0.0177126658032192	2	0.109311792885469	2	0.109311792885469	NA	NA	SegRatio=-0.02,AbsMeanSigma=0.2,pvalue=0.0899482037033288,pvalueTTest=0.112133874134388,
chr7	117307183	117307354	CFTR	AMPL3848864558	-0.148948098746015	2	-0.0177126658032192	2	0.109311792885469	2	0.109311792885469	NA	NA	SegRatio=-0.02,AbsMeanSigma=0.2,pvalue=0.0899482037033288,pvalueTTest=0.112133874134388,
chr7	117307353	117307519	CFTR	AMPL497774927	0.0562006724868686	2	-0.0177126658032192	2	0.109311792885469	2	0.109311792885469	NA	NA	SegRatio=-0.02,AbsMeanSigma=0.2,pvalue=0.0899482037033288,pvalueTTest=0.112133874134388,
chr7	117307518	117307668	CFTR	AMPL3848886907	-0.0392968293878649	2	-0.0177126658032192	2	0.109311792885469	2	0.109311792885469	NA	NA	SegRatio=-0.02,AbsMeanSigma=0.2,pvalue=0.0899482037033288,pvalueTTest=0.112133874134388,
chr7	117307666	117307801	CFTR	AMPL492300506	0.173550660233212	2	-0.0177126658032192	2	0.109311792885469	2	0.109311792885469	NA	NA	SegRatio=-0.02,AbsMeanSigma=0.2,pvalue=0.0899482037033288,pvalueTTest=0.112133874134388,
chr7	117307801	117307960	CFTR	AMPL3848900251	-0.0858623735908805	2	-0.0177126658032192	2	0.109311792885469	2	0.109311792885469	NA	NA	SegRatio=-0.02,AbsMeanSigma=0.2,pvalue=0.0899482037033288,pvalueTTest=0.112133874134388,
chr7	117307960	117308127	CFTR	AMPL3848829546	-0.0358450388758886	2	-0.0177126658032192	2	0.109311792885469	2	0.109311792885469	NA	NA	SegRatio=-0.02,AbsMeanSigma=0.2,pvalue=0.0899482037033288,pvalueTTest=0.112133874134388,
chr7	117308127	117308217	CFTR	AMPL1486309394	0.481418628768672	2	-0.0177126658032192	2	0.109311792885469	2	0.109311792885469	NA	NA	SegRatio=-0.02,AbsMeanSigma=0.2,pvalue=0.0899482037033288,pvalueTTest=0.112133874134388,
chr7	117308443	117308519	CFTR	AMPL1380948432	-0.222092730377591	2	-0.0177126658032192	2	0.109311792885469	2	0.109311792885469	NA	NA	SegRatio=-0.02,AbsMeanSigma=0.2,pvalue=0.0899482037033288,pvalueTTest=0.112133874134388,
chr7	117308502	117308594	CFTR	AMPL3848851241	NA	2	-0.0177126658032192	2	0.109311792885469	2	0.109311792885469	NA	NA	SegRatio=-0.02,AbsMeanSigma=0.2,pvalue=0.0899482037033288,pvalueTTest=0.112133874134388,
chr7	117308594	117308719	CFTR	AMPL3848859657	-0.179964471000603	2	-0.0177126658032192	2	0.109311792885469	2	0.109311792885469	NA	NA	SegRatio=-0.02,AbsMeanSigma=0.2,pvalue=0.0899482037033288,pvalueTTest=0.112133874134388,
chr9	34646542	34646714	GALT	AMPL712468205	NA	2	0.061450180341778	2	0.189078816926076	2	0.189078816926076	NA	NA	SegRatio=0.06,AbsMeanSigma=0.23,pvalue=0.237108212076041,pvalueTTest=0.189078816926076,
chr9	34646713	34646892	GALT	AMPL807033687	0.231762608061773	2	0.061450180341778	2	0.189078816926076	2	0.189078816926076	NA	NA	SegRatio=0.06,AbsMeanSigma=0.23,pvalue=0.237108212076041,pvalueTTest=0.189078816926076,
chr9	34646880	34647060	GALT	AMPL807051270	-0.0422177508930363	2	0.061450180341778	2	0.189078816926076	2	0.189078816926076	NA	NA	SegRatio=0.06,AbsMeanSigma=0.23,pvalue=0.237108212076041,pvalueTTest=0.189078816926076,
chr9	34647058	34647205	GALT	AMPL623733836	-0.423193975895333	2	0.061450180341778	2	0.189078816926076	2	0.189078816926076	NA	NA	SegRatio=0.06,AbsMeanSigma=0.23,pvalue=0.237108212076041,pvalueTTest=0.189078816926076,
chr9	34647198	34647344	GALT	AMPL3848826648	-0.114450934957396	2	0.061450180341778	2	0.189078816926076	2	0.189078816926076	NA	NA	SegRatio=0.06,AbsMeanSigma=0.23,pvalue=0.237108212076041,pvalueTTest=0.189078816926076,
chr9	34647344	34647522	GALT	AMPL3848835399	0.0587782047490954	2	0.061450180341778	2	0.189078816926076	2	0.189078816926076	NA	NA	SegRatio=0.06,AbsMeanSigma=0.23,pvalue=0.237108212076041,pvalueTTest=0.189078816926076,
chr9	34647522	34647639	GALT	AMPL1496130655	0.38144281826742	2	0.061450180341778	2	0.189078816926076	2	0.189078816926076	NA	NA	SegRatio=0.06,AbsMeanSigma=0.23,pvalue=0.237108212076041,pvalueTTest=0.189078816926076,
chr9	34647639	34647726	GALT	AMPL868171912	0.243671477006116	2	0.061450180341778	2	0.189078816926076	2	0.189078816926076	NA	NA	SegRatio=0.06,AbsMeanSigma=0.23,pvalue=0.237108212076041,pvalueTTest=0.189078816926076,
chr9	34647726	34647898	GALT	AMPL556199792	0.346626395281885	2	0.061450180341778	2	0.189078816926076	2	0.189078816926076	NA	NA	SegRatio=0.06,AbsMeanSigma=0.23,pvalue=0.237108212076041,pvalueTTest=0.189078816926076,
chr9	34647893	34648071	GALT	AMPL3848847770	0.354666357128955	2	0.061450180341778	2	0.189078816926076	2	0.189078816926076	NA	NA	SegRatio=0.06,AbsMeanSigma=0.23,pvalue=0.237108212076041,pvalueTTest=0.189078816926076,
chr9	34648069	34648240	GALT	AMPL556343103	0.179650903578458	2	0.061450180341778	2	0.189078816926076	2	0.189078816926076	NA	NA	SegRatio=0.06,AbsMeanSigma=0.23,pvalue=0.237108212076041,pvalueTTest=0.189078816926076,
chr9	34648240	34648341	GALT	AMPL623737664	-0.0591568100913921	2	0.061450180341778	2	0.189078816926076	2	0.189078816926076	NA	NA	SegRatio=0.06,AbsMeanSigma=0.23,pvalue=0.237108212076041,pvalueTTest=0.189078816926076,
chr9	34648336	34648497	GALT	AMPL623762017	-0.25185466766422	2	0.061450180341778	2	0.189078816926076	2	0.189078816926076	NA	NA	SegRatio=0.06,AbsMeanSigma=0.23,pvalue=0.237108212076041,pvalueTTest=0.189078816926076,
chr9	34648510	34648681	GALT	AMPL3848901604	-0.0580722476317215	2	0.061450180341778	2	0.189078816926076	2	0.189078816926076	NA	NA	SegRatio=0.06,AbsMeanSigma=0.23,pvalue=0.237108212076041,pvalueTTest=0.189078816926076,
chr9	34648690	34648810	GALT	AMPL3848818879	-0.0308209152914547	2	0.061450180341778	2	0.189078816926076	2	0.189078816926076	NA	NA	SegRatio=0.06,AbsMeanSigma=0.23,pvalue=0.237108212076041,pvalueTTest=0.189078816926076,
chr9	34648807	34648943	GALT	AMPL623750282	0.273061986299469	2	0.061450180341778	2	0.189078816926076	2	0.189078816926076	NA	NA	SegRatio=0.06,AbsMeanSigma=0.23,pvalue=0.237108212076041,pvalueTTest=0.189078816926076,
chr9	34648939	34649017	GALT	AMPL3848843653	-0.035471564156572	2	0.061450180341778	2	0.189078816926076	2	0.189078816926076	NA	NA	SegRatio=0.06,AbsMeanSigma=0.23,pvalue=0.237108212076041,pvalueTTest=0.189078816926076,
chr9	34649016	34649170	GALT	AMPL3848851345	0.208472346586437	2	0.061450180341778	2	0.189078816926076	2	0.189078816926076	NA	NA	SegRatio=0.06,AbsMeanSigma=0.23,pvalue=0.237108212076041,pvalueTTest=0.189078816926076,
chr9	34649168	34649344	GALT	AMPL1371818357	-0.127177737142491	2	0.061450180341778	2	0.189078816926076	2	0.189078816926076	NA	NA	SegRatio=0.06,AbsMeanSigma=0.23,pvalue=0.237108212076041,pvalueTTest=0.189078816926076,
chr9	34649344	34649511	GALT	AMPL3848885846	-0.260153203962878	2	0.061450180341778	2	0.189078816926076	2	0.189078816926076	NA	NA	SegRatio=0.06,AbsMeanSigma=0.23,pvalue=0.237108212076041,pvalueTTest=0.189078816926076,
chr9	34649511	34649646	GALT	AMPL3848895636	-0.0734152352371041	2	0.061450180341778	2	0.189078816926076	2	0.189078816926076	NA	NA	SegRatio=0.06,AbsMeanSigma=0.23,pvalue=0.237108212076041,pvalueTTest=0.189078816926076,
chr9	34649641	34649818	GALT	AMPL3848812411	0.0387744596658334	2	0.061450180341778	2	0.189078816926076	2	0.189078816926076	NA	NA	SegRatio=0.06,AbsMeanSigma=0.23,pvalue=0.237108212076041,pvalueTTest=0.189078816926076,
chr9	34649817	34649982	GALT	AMPL3848835912	-0.362611362924395	2	0.061450180341778	2	0.189078816926076	2	0.189078816926076	NA	NA	SegRatio=0.06,AbsMeanSigma=0.23,pvalue=0.237108212076041,pvalueTTest=0.189078816926076,
chr9	34650315	34650399	GALT	AMPL3848889350	0.322732122566769	2	0.061450180341778	2	0.189078816926076	2	0.189078816926076	NA	NA	SegRatio=0.06,AbsMeanSigma=0.23,pvalue=0.237108212076041,pvalueTTest=0.189078816926076,
chr9	34650398	34650478	GALT	AMPL2782134136	0.235946248600482	2	0.061450180341778	2	0.189078816926076	2	0.189078816926076	NA	NA	SegRatio=0.06,AbsMeanSigma=0.23,pvalue=0.237108212076041,pvalueTTest=0.189078816926076,
chr9	34650478	34650595	GALT	AMPL1496755741	0.061450180341778	2	0.061450180341778	2	0.189078816926076	2	0.189078816926076	NA	NA	SegRatio=0.06,AbsMeanSigma=0.23,pvalue=0.237108212076041,pvalueTTest=0.189078816926076,
chr12	103232062	103232227	PAH	AMPL811140534	-0.221694288352541	2	-0.0325123444545531	2	0.208045743908047	2	0.208045743908047	NA	NA	SegRatio=-0.03,AbsMeanSigma=0.18,pvalue=0.351066173357672,pvalueTTest=0.204275482450431,
chr12	103232222	103232291	PAH	AMPL811141827	NA	2	-0.0325123444545531	2	0.208045743908047	2	0.208045743908047	NA	NA	SegRatio=-0.03,AbsMeanSigma=0.18,pvalue=0.351066173357672,pvalueTTest=0.204275482450431,
chr12	103232441	103232565	PAH	AMPL3699300740	0.02985071843159	2	-0.0325123444545531	2	0.208045743908047	2	0.208045743908047	NA	NA	SegRatio=-0.03,AbsMeanSigma=0.18,pvalue=0.351066173357672,pvalueTTest=0.204275482450431,
chr12	103232551	103232666	PAH	AMPL1497161003	-0.201656842769966	2	-0.0325123444545531	2	0.208045743908047	2	0.208045743908047	NA	NA	SegRatio=-0.03,AbsMeanSigma=0.18,pvalue=0.351066173357672,pvalueTTest=0.204275482450431,
chr12	103232661	103232820	PAH	AMPL811143696	0.259874756824302	2	-0.0325123444545531	2	0.208045743908047	2	0.208045743908047	NA	NA	SegRatio=-0.03,AbsMeanSigma=0.18,pvalue=0.351066173357672,pvalueTTest=0.204275482450431,
chr12	103232765	103232895	PAH	AMPL811145968	0.156070400836663	2	-0.0325123444545531	2	0.208045743908047	2	0.208045743908047	NA	NA	SegRatio=-0.03,AbsMeanSigma=0.18,pvalue=0.351066173357672,pvalueTTest=0.204275482450431,
chr12	103232895	103233035	PAH	AMPL659794021	0.18472528906044	2	-0.0325123444545531	2	0.208045743908047	2	0.208045743908047	NA	NA	SegRatio=-0.03,AbsMeanSigma=0.18,pvalue=0.351066173357672,pvalueTTest=0.204275482450431,
chr12	103234142	103234318	PAH	AMPL3848753200	0.00348409416204472	2	-0.0325123444545531	2	0.208045743908047	2	0.208045743908047	NA	NA	SegRatio=-0.03,AbsMeanSigma=0.18,pvalue=0.351066173357672,pvalueTTest=0.204275482450431,
chr12	103237301	103237409	PAH	AMPL663072267	0.135192573896739	2	-0.0325123444545531	2	0.208045743908047	2	0.208045743908047	NA	NA	SegRatio=-0.03,AbsMeanSigma=0.18,pvalue=0.351066173357672,pvalueTTest=0.204275482450431,
chr12	103237409	103237584	PAH	AMPL663100272	0.130021187486727	2	-0.0325123444545531	2	0.208045743908047	2	0.208045743908047	NA	NA	SegRatio=-0.03,AbsMeanSigma=0.18,pvalue=0.351066173357672,pvalueTTest=0.204275482450431,
chr12	103237954	103238083	PAH	AMPL868016102	0.322684777505244	2	-0.0325123444545531	2	0.208045743908047	2	0.208045743908047	NA	NA	SegRatio=-0.03,AbsMeanSigma=0.18,pvalue=0.351066173357672,pvalueTTest=0.204275482450431,
chr12	103238083	103238220	PAH	AMPL658783041	-0.215169389754191	2	-0.0325123444545531	2	0.208045743908047	2	0.208045743908047	NA	NA	SegRatio=-0.03,AbsMeanSigma=0.18,pvalue=0.351066173357672,pvalueTTest=0.204275482450431,
chr12	103240620	103240773	PAH	AMPL659377496	-0.143793121766601	2	-0.0325123444545531	2	0.208045743908047	2	0.208045743908047	NA	NA	SegRatio=-0.03,AbsMeanSigma=0.18,pvalue=0.351066173357672,pvalueTTest=0.204275482450431,
chr12	103245412	103245591	PAH	AMPL556370172	-0.128545399492631	2	-0.0325123444545531	2	0.208045743908047	2	0.208045743908047	NA	NA	SegRatio=-0.03,AbsMeanSigma=0.18,pvalue=0.351066173357672,pvalueTTest=0.204275482450431,
chr12	103246570	103246749	PAH	AMPL556350401	-0.037090099466147	2	-0.0325123444545531	2	0.208045743908047	2	0.208045743908047	NA	NA	SegRatio=-0.03,AbsMeanSigma=0.18,pvalue=0.351066173357672,pvalueTTest=0.204275482450431,
chr12	103248833	103248985	PAH	AMPL812248025	0.499208126104777	2	-0.0325123444545531	2	0.208045743908047	2	0.208045743908047	NA	NA	SegRatio=-0.03,AbsMeanSigma=0.18,pvalue=0.351066173357672,pvalueTTest=0.204275482450431,
chr12	103248985	103249122	PAH	AMPL658674329	-0.0491409372373433	2	-0.0325123444545531	2	0.208045743908047	2	0.208045743908047	NA	NA	SegRatio=-0.03,AbsMeanSigma=0.18,pvalue=0.351066173357672,pvalueTTest=0.204275482450431,
chr12	103260314	103260494	PAH	AMPL658804790	-0.381756297231304	2	-0.0325123444545531	2	0.208045743908047	2	0.208045743908047	NA	NA	SegRatio=-0.03,AbsMeanSigma=0.18,pvalue=0.351066173357672,pvalueTTest=0.204275482450431,
chr12	103271164	103271270	PAH	AMPL661534109	-0.038201050082214	2	-0.0325123444545531	2	0.208045743908047	2	0.208045743908047	NA	NA	SegRatio=-0.03,AbsMeanSigma=0.18,pvalue=0.351066173357672,pvalueTTest=0.204275482450431,
chr12	103271270	103271384	PAH	AMPL661570029	NA	2	-0.0325123444545531	2	0.208045743908047	2	0.208045743908047	NA	NA	SegRatio=-0.03,AbsMeanSigma=0.18,pvalue=0.351066173357672,pvalueTTest=0.204275482450431,
chr12	103288475	103288574	PAH	AMPL3699214840	0.206169677092802	2	-0.0325123444545531	2	0.208045743908047	2	0.208045743908047	NA	NA	SegRatio=-0.03,AbsMeanSigma=0.18,pvalue=0.351066173357672,pvalueTTest=0.204275482450431,
chr12	103288574	103288725	PAH	AMPL659619504	0.272900117590528	2	-0.0325123444545531	2	0.208045743908047	2	0.208045743908047	NA	NA	SegRatio=-0.03,AbsMeanSigma=0.18,pvalue=0.351066173357672,pvalueTTest=0.204275482450431,
chr12	103306535	103306705	PAH	AMPL556186951	-0.0325123444545531	2	-0.0325123444545531	2	0.208045743908047	2	0.208045743908047	NA	NA	SegRatio=-0.03,AbsMeanSigma=0.18,pvalue=0.351066173357672,pvalueTTest=0.204275482450431,
chr12	103310767	103310940	PAH	AMPL663779199	-0.0850426364517137	2	-0.0325123444545531	2	0.208045743908047	2	0.208045743908047	NA	NA	SegRatio=-0.03,AbsMeanSigma=0.18,pvalue=0.351066173357672,pvalueTTest=0.204275482450431,
chr12	103310940	103311077	PAH	AMPL812518150	0.15766003342138	2	-0.0325123444545531	2	0.208045743908047	2	0.208045743908047	NA	NA	SegRatio=-0.03,AbsMeanSigma=0.18,pvalue=0.351066173357672,pvalueTTest=0.204275482450431,
chr12	103311073	103311261	PAH	AMPL812522983	NA	2	-0.0325123444545531	2	0.208045743908047	2	0.208045743908047	NA	NA	SegRatio=-0.03,AbsMeanSigma=0.18,pvalue=0.351066173357672,pvalueTTest=0.204275482450431,
chr12	103311261	103311417	PAH	AMPL811679394	0.435342013191064	2	-0.0325123444545531	2	0.208045743908047	2	0.208045743908047	NA	NA	SegRatio=-0.03,AbsMeanSigma=0.18,pvalue=0.351066173357672,pvalueTTest=0.204275482450431,
