# Supplementary material for: A statistical approach to detection of copy number variations in PCR-enriched targeted sequencing data
Source: BMC Bioinformatics. 2016 Oct 22;17:429. doi: 10.1186/s12859-016-1272-6 (PMC5075217; doi:10.1186/s12859-016-1272-6)
Supplement: Additional file 6 — Archive with ONCOCNV results. Set of files (png plots and txt files) in zip archive that were provided by ONCOCNV after specificity and sensitivity testing. (ZIP 5007 kb) [file 12859_2016_1272_MOESM6_ESM.zip › outputONCOCNV copy 2/IonXpress_017_R_2013_10_18_01_30_51_user_SN2.4.Neonatal.Assay2_new_bed_version_318_chip_v2_Auto_user_SN2.4.Neonatal.Assay2_new_bed_version_318_chip_v2_28.profile.txt]

chr	start	end	gene	ID	ratio	predLargeSeg	segMean	predLargeCorrected	pvalRatioCorrected	perGeneEvaluation	pvalRatioGene	predPoint	predPointSusp	comments
chr7	117119899	117120067	CFTR	AMPL1380948435	0.155990902683585	2	-0.00826403960466268	2	0.445272771156179	2	0.445272771156179	NA	NA	SegRatio=-0.01,AbsMeanSigma=0.07,pvalue=0.5460441410369,pvalueTTest=0.469270512594601,
chr7	117120062	117120193	CFTR	AMPL1380948436	-0.436160049946381	2	-0.00826403960466268	2	0.445272771156179	2	0.445272771156179	NA	NA	SegRatio=-0.01,AbsMeanSigma=0.07,pvalue=0.5460441410369,pvalueTTest=0.469270512594601,
chr7	117120192	117120274	CFTR	AMPL493118173	0.216654422953041	2	-0.00826403960466268	2	0.445272771156179	2	0.445272771156179	NA	NA	SegRatio=-0.01,AbsMeanSigma=0.07,pvalue=0.5460441410369,pvalueTTest=0.469270512594601,
chr7	117144240	117144352	CFTR	AMPL1316862546	-0.0196873918972143	2	-0.00826403960466268	2	0.445272771156179	2	0.445272771156179	NA	NA	SegRatio=-0.01,AbsMeanSigma=0.07,pvalue=0.5460441410369,pvalueTTest=0.469270512594601,
chr7	117144342	117144420	CFTR	AMPL3662351274	-0.0458954746415121	2	-0.00826403960466268	2	0.445272771156179	2	0.445272771156179	NA	NA	SegRatio=-0.01,AbsMeanSigma=0.07,pvalue=0.5460441410369,pvalueTTest=0.469270512594601,
chr7	117148945	117149124	CFTR	AMPL1090131405	-0.0128514332376952	2	-0.00826403960466268	2	0.445272771156179	2	0.445272771156179	NA	NA	SegRatio=-0.01,AbsMeanSigma=0.07,pvalue=0.5460441410369,pvalueTTest=0.469270512594601,
chr7	117149124	117149294	CFTR	AMPL496812712	0.487689757337811	2	-0.00826403960466268	2	0.445272771156179	2	0.445272771156179	NA	NA	SegRatio=-0.01,AbsMeanSigma=0.07,pvalue=0.5460441410369,pvalueTTest=0.469270512594601,
chr7	117170900	117171022	CFTR	AMPL469286737	-0.00887559595888188	2	-0.00826403960466268	2	0.445272771156179	2	0.445272771156179	NA	NA	SegRatio=-0.01,AbsMeanSigma=0.07,pvalue=0.5460441410369,pvalueTTest=0.469270512594601,
chr7	117171020	117171189	CFTR	AMPL469324749	-0.428166294256111	2	-0.00826403960466268	2	0.445272771156179	2	0.445272771156179	NA	NA	SegRatio=-0.01,AbsMeanSigma=0.07,pvalue=0.5460441410369,pvalueTTest=0.469270512594601,
chr7	117174199	117174365	CFTR	AMPL844200061	NA	2	-0.00826403960466268	2	0.445272771156179	2	0.445272771156179	NA	NA	SegRatio=-0.01,AbsMeanSigma=0.07,pvalue=0.5460441410369,pvalueTTest=0.469270512594601,
chr7	117174365	117174460	CFTR	AMPL468748906	-0.482534118996644	2	-0.00826403960466268	2	0.445272771156179	2	0.445272771156179	NA	NA	SegRatio=-0.01,AbsMeanSigma=0.07,pvalue=0.5460441410369,pvalueTTest=0.469270512594601,
chr7	117175183	117175355	CFTR	AMPL467504527	-0.124933423494693	2	-0.00826403960466268	2	0.445272771156179	2	0.445272771156179	NA	NA	SegRatio=-0.01,AbsMeanSigma=0.07,pvalue=0.5460441410369,pvalueTTest=0.469270512594601,
chr7	117175355	117175523	CFTR	AMPL467561353	-0.268394367048708	2	-0.00826403960466268	2	0.445272771156179	2	0.445272771156179	NA	NA	SegRatio=-0.01,AbsMeanSigma=0.07,pvalue=0.5460441410369,pvalueTTest=0.469270512594601,
chr7	117176519	117176660	CFTR	AMPL468865894	0.0867224287378777	2	-0.00826403960466268	2	0.445272771156179	2	0.445272771156179	NA	NA	SegRatio=-0.01,AbsMeanSigma=0.07,pvalue=0.5460441410369,pvalueTTest=0.469270512594601,
chr7	117176651	117176786	CFTR	AMPL468874944	0.0530807340450466	2	-0.00826403960466268	2	0.445272771156179	2	0.445272771156179	NA	NA	SegRatio=-0.01,AbsMeanSigma=0.07,pvalue=0.5460441410369,pvalueTTest=0.469270512594601,
chr7	117180175	117180248	CFTR	AMPL556296474	0.112798205504977	2	-0.00826403960466268	2	0.445272771156179	2	0.445272771156179	NA	NA	SegRatio=-0.01,AbsMeanSigma=0.07,pvalue=0.5460441410369,pvalueTTest=0.469270512594601,
chr7	117180248	117180361	CFTR	AMPL3662363979	0.233295572818945	2	-0.00826403960466268	2	0.445272771156179	2	0.445272771156179	NA	NA	SegRatio=-0.01,AbsMeanSigma=0.07,pvalue=0.5460441410369,pvalueTTest=0.469270512594601,
chr7	117180361	117180458	CFTR	AMPL468184487	-0.274842862735651	2	-0.00826403960466268	2	0.445272771156179	2	0.445272771156179	NA	NA	SegRatio=-0.01,AbsMeanSigma=0.07,pvalue=0.5460441410369,pvalueTTest=0.469270512594601,
chr7	117182013	117182127	CFTR	AMPL3755398942	-0.777863602548973	2	-0.00826403960466268	2	0.445272771156179	2	0.445272771156179	NA	NA	SegRatio=-0.01,AbsMeanSigma=0.07,pvalue=0.5460441410369,pvalueTTest=0.469270512594601,
chr7	117182127	117182221	CFTR	AMPL3713721021	-0.00232341731829597	2	-0.00826403960466268	2	0.445272771156179	2	0.445272771156179	NA	NA	SegRatio=-0.01,AbsMeanSigma=0.07,pvalue=0.5460441410369,pvalueTTest=0.469270512594601,
chr7	117188605	117188778	CFTR	AMPL3849093081	-0.0388776782985769	2	-0.00826403960466268	2	0.445272771156179	2	0.445272771156179	NA	NA	SegRatio=-0.01,AbsMeanSigma=0.07,pvalue=0.5460441410369,pvalueTTest=0.469270512594601,
chr7	117188898	117189021	CFTR	AMPL477617595	0.0752786093857747	2	-0.00826403960466268	2	0.445272771156179	2	0.445272771156179	NA	NA	SegRatio=-0.01,AbsMeanSigma=0.07,pvalue=0.5460441410369,pvalueTTest=0.469270512594601,
chr7	117189018	117189174	CFTR	AMPL1758041121	0.176725035167784	2	-0.00826403960466268	2	0.445272771156179	2	0.445272771156179	NA	NA	SegRatio=-0.01,AbsMeanSigma=0.07,pvalue=0.5460441410369,pvalueTTest=0.469270512594601,
chr7	117199494	117199585	CFTR	AMPL3662352593	0.00590100378020495	2	-0.00826403960466268	2	0.445272771156179	2	0.445272771156179	NA	NA	SegRatio=-0.01,AbsMeanSigma=0.07,pvalue=0.5460441410369,pvalueTTest=0.469270512594601,
chr7	117199585	117199733	CFTR	AMPL712350278	0.225601463863104	2	-0.00826403960466268	2	0.445272771156179	2	0.445272771156179	NA	NA	SegRatio=-0.01,AbsMeanSigma=0.07,pvalue=0.5460441410369,pvalueTTest=0.469270512594601,
chr7	117227745	117227913	CFTR	AMPL3687801190	-0.483687999753205	2	-0.00826403960466268	2	0.445272771156179	2	0.445272771156179	NA	NA	SegRatio=-0.01,AbsMeanSigma=0.07,pvalue=0.5460441410369,pvalueTTest=0.469270512594601,
chr7	117229500	117229593	intron	AMPL4119989318	0.00178072820021693	2	-0.00826403960466268	2	0.998735152516605	2	0.998735152516605	NA	NA	SegRatio=-0.01,AbsMeanSigma=0.07,pvalue=0.5460441410369,pvalueTTest=0.469270512594601,
chr7	117230377	117230543	CFTR	AMPL468091028	0.34550608885346	2	-0.00826403960466268	2	0.445272771156179	2	0.445272771156179	NA	NA	SegRatio=-0.01,AbsMeanSigma=0.07,pvalue=0.5460441410369,pvalueTTest=0.469270512594601,
chr7	117231824	117231993	CFTR	AMPL474961767	NA	2	-0.00826403960466268	2	0.445272771156179	2	0.445272771156179	NA	NA	SegRatio=-0.01,AbsMeanSigma=0.07,pvalue=0.5460441410369,pvalueTTest=0.469270512594601,
chr7	117232001	117232109	CFTR	AMPL3662358230	0.0907851725308427	2	-0.00826403960466268	2	0.445272771156179	2	0.445272771156179	NA	NA	SegRatio=-0.01,AbsMeanSigma=0.07,pvalue=0.5460441410369,pvalueTTest=0.469270512594601,
chr7	117232109	117232280	CFTR	AMPL468866489	0.219106568613318	2	-0.00826403960466268	2	0.445272771156179	2	0.445272771156179	NA	NA	SegRatio=-0.01,AbsMeanSigma=0.07,pvalue=0.5460441410369,pvalueTTest=0.469270512594601,
chr7	117232270	117232434	CFTR	AMPL468922661	-0.180194315646172	2	-0.00826403960466268	2	0.445272771156179	2	0.445272771156179	NA	NA	SegRatio=-0.01,AbsMeanSigma=0.07,pvalue=0.5460441410369,pvalueTTest=0.469270512594601,
chr7	117232434	117232539	CFTR	AMPL3662384424	-0.118082696593196	2	-0.00826403960466268	2	0.445272771156179	2	0.445272771156179	NA	NA	SegRatio=-0.01,AbsMeanSigma=0.07,pvalue=0.5460441410369,pvalueTTest=0.469270512594601,
chr7	117232539	117232720	CFTR	AMPL1488881666	0.040389799215572	2	-0.00826403960466268	2	0.445272771156179	2	0.445272771156179	NA	NA	SegRatio=-0.01,AbsMeanSigma=0.07,pvalue=0.5460441410369,pvalueTTest=0.469270512594601,
chr7	117234940	117235038	CFTR	AMPL3533204248	-0.00463539876305153	2	-0.00826403960466268	2	0.445272771156179	2	0.445272771156179	NA	NA	SegRatio=-0.01,AbsMeanSigma=0.07,pvalue=0.5460441410369,pvalueTTest=0.469270512594601,
chr7	117235038	117235148	CFTR	AMPL3539368019	0.336080564102843	2	-0.00826403960466268	2	0.445272771156179	2	0.445272771156179	NA	NA	SegRatio=-0.01,AbsMeanSigma=0.07,pvalue=0.5460441410369,pvalueTTest=0.469270512594601,
chr7	117242832	117243009	CFTR	AMPL468425396	0.0526605870384464	2	-0.00826403960466268	2	0.445272771156179	2	0.445272771156179	NA	NA	SegRatio=-0.01,AbsMeanSigma=0.07,pvalue=0.5460441410369,pvalueTTest=0.469270512594601,
chr7	117243561	117243680	CFTR	AMPL1314131500	-0.195119108042836	2	-0.00826403960466268	2	0.445272771156179	2	0.445272771156179	NA	NA	SegRatio=-0.01,AbsMeanSigma=0.07,pvalue=0.5460441410369,pvalueTTest=0.469270512594601,
chr7	117243680	117243850	CFTR	AMPL1350926834	-0.0972592421923277	2	-0.00826403960466268	2	0.445272771156179	2	0.445272771156179	NA	NA	SegRatio=-0.01,AbsMeanSigma=0.07,pvalue=0.5460441410369,pvalueTTest=0.469270512594601,
chr7	117246626	117246753	CFTR	AMPL467500449	-0.232274901948599	2	-0.00826403960466268	2	0.445272771156179	2	0.445272771156179	NA	NA	SegRatio=-0.01,AbsMeanSigma=0.07,pvalue=0.5460441410369,pvalueTTest=0.469270512594601,
chr7	117246740	117246889	CFTR	AMPL1317650819	-0.131821511907433	2	-0.00826403960466268	2	0.445272771156179	2	0.445272771156179	NA	NA	SegRatio=-0.01,AbsMeanSigma=0.07,pvalue=0.5460441410369,pvalueTTest=0.469270512594601,
chr7	117250552	117250723	CFTR	AMPL467096662	0.107977424011113	2	-0.00826403960466268	2	0.445272771156179	2	0.445272771156179	NA	NA	SegRatio=-0.01,AbsMeanSigma=0.07,pvalue=0.5460441410369,pvalueTTest=0.469270512594601,
chr7	117251505	117251662	CFTR	AMPL1489275007	0.325297305872626	2	-0.00826403960466268	2	0.445272771156179	2	0.445272771156179	NA	NA	SegRatio=-0.01,AbsMeanSigma=0.07,pvalue=0.5460441410369,pvalueTTest=0.469270512594601,
chr7	117251662	117251813	CFTR	AMPL1489330457	0.0513298771725113	2	-0.00826403960466268	2	0.445272771156179	2	0.445272771156179	NA	NA	SegRatio=-0.01,AbsMeanSigma=0.07,pvalue=0.5460441410369,pvalueTTest=0.469270512594601,
chr7	117251782	117251855	CFTR	AMPL1524050819	0.280538461949233	2	-0.00826403960466268	2	0.445272771156179	2	0.445272771156179	NA	NA	SegRatio=-0.01,AbsMeanSigma=0.07,pvalue=0.5460441410369,pvalueTTest=0.469270512594601,
chr7	117254598	117254679	CFTR	AMPL3608012462	-0.051576662480958	2	-0.00826403960466268	2	0.445272771156179	2	0.445272771156179	NA	NA	SegRatio=-0.01,AbsMeanSigma=0.07,pvalue=0.5460441410369,pvalueTTest=0.469270512594601,
chr7	117254674	117254747	CFTR	AMPL3662363743	-0.0776282405031025	2	-0.00826403960466268	2	0.445272771156179	2	0.445272771156179	NA	NA	SegRatio=-0.01,AbsMeanSigma=0.07,pvalue=0.5460441410369,pvalueTTest=0.469270512594601,
chr7	117267462	117267600	CFTR	AMPL468021362	-0.11761243657962	2	-0.00826403960466268	2	0.445272771156179	2	0.445272771156179	NA	NA	SegRatio=-0.01,AbsMeanSigma=0.07,pvalue=0.5460441410369,pvalueTTest=0.469270512594601,
chr7	117267600	117267684	CFTR	AMPL468048766	0.0682135464512139	2	-0.00826403960466268	2	0.445272771156179	2	0.445272771156179	NA	NA	SegRatio=-0.01,AbsMeanSigma=0.07,pvalue=0.5460441410369,pvalueTTest=0.469270512594601,
chr7	117267684	117267830	CFTR	AMPL1350926836	-0.0442798561842206	2	-0.00826403960466268	2	0.445272771156179	2	0.445272771156179	NA	NA	SegRatio=-0.01,AbsMeanSigma=0.07,pvalue=0.5460441410369,pvalueTTest=0.469270512594601,
chr7	117279953	117280114	CFTR	AMPL612960517	-0.00433637742989452	2	-0.00826403960466268	2	0.445272771156179	2	0.445272771156179	NA	NA	SegRatio=-0.01,AbsMeanSigma=0.07,pvalue=0.5460441410369,pvalueTTest=0.469270512594601,
chr7	117282452	117282593	CFTR	AMPL3687804467	-0.0638731682430667	2	-0.00826403960466268	2	0.445272771156179	2	0.445272771156179	NA	NA	SegRatio=-0.01,AbsMeanSigma=0.07,pvalue=0.5460441410369,pvalueTTest=0.469270512594601,
chr7	117282593	117282768	CFTR	AMPL469390256	0.168662730112004	2	-0.00826403960466268	2	0.445272771156179	2	0.445272771156179	NA	NA	SegRatio=-0.01,AbsMeanSigma=0.07,pvalue=0.5460441410369,pvalueTTest=0.469270512594601,
chr7	117292788	117292952	CFTR	AMPL469294494	-0.28173341872485	2	-0.00826403960466268	2	0.445272771156179	2	0.445272771156179	NA	NA	SegRatio=-0.01,AbsMeanSigma=0.07,pvalue=0.5460441410369,pvalueTTest=0.469270512594601,
chr7	117292952	117293126	CFTR	AMPL476533235	-0.197842344139701	2	-0.00826403960466268	2	0.445272771156179	2	0.445272771156179	NA	NA	SegRatio=-0.01,AbsMeanSigma=0.07,pvalue=0.5460441410369,pvalueTTest=0.469270512594601,
chr7	117304588	117304761	CFTR	AMPL1350926835	0.482420696971692	2	-0.00826403960466268	2	0.445272771156179	2	0.445272771156179	NA	NA	SegRatio=-0.01,AbsMeanSigma=0.07,pvalue=0.5460441410369,pvalueTTest=0.469270512594601,
chr7	117304761	117304927	CFTR	AMPL469937071	0.166513050424405	2	-0.00826403960466268	2	0.445272771156179	2	0.445272771156179	NA	NA	SegRatio=-0.01,AbsMeanSigma=0.07,pvalue=0.5460441410369,pvalueTTest=0.469270512594601,
chr7	117305494	117305594	CFTR	AMPL647810578	-0.00826403960466268	2	-0.00826403960466268	2	0.445272771156179	2	0.445272771156179	NA	NA	SegRatio=-0.01,AbsMeanSigma=0.07,pvalue=0.5460441410369,pvalueTTest=0.469270512594601,
chr7	117305594	117305680	CFTR	AMPL3687791484	-0.414111612297949	2	-0.00826403960466268	2	0.445272771156179	2	0.445272771156179	NA	NA	SegRatio=-0.01,AbsMeanSigma=0.07,pvalue=0.5460441410369,pvalueTTest=0.469270512594601,
chr7	117306844	117307010	CFTR	AMPL1091210890	0.0379365167092342	2	-0.00826403960466268	2	0.445272771156179	2	0.445272771156179	NA	NA	SegRatio=-0.01,AbsMeanSigma=0.07,pvalue=0.5460441410369,pvalueTTest=0.469270512594601,
chr7	117307008	117307185	CFTR	AMPL3848836362	0.176743576692208	2	-0.00826403960466268	2	0.445272771156179	2	0.445272771156179	NA	NA	SegRatio=-0.01,AbsMeanSigma=0.07,pvalue=0.5460441410369,pvalueTTest=0.469270512594601,
chr7	117307183	117307354	CFTR	AMPL3848864558	-0.256843079319897	2	-0.00826403960466268	2	0.445272771156179	2	0.445272771156179	NA	NA	SegRatio=-0.01,AbsMeanSigma=0.07,pvalue=0.5460441410369,pvalueTTest=0.469270512594601,
chr7	117307353	117307519	CFTR	AMPL497774927	-0.00208130748970419	2	-0.00826403960466268	2	0.445272771156179	2	0.445272771156179	NA	NA	SegRatio=-0.01,AbsMeanSigma=0.07,pvalue=0.5460441410369,pvalueTTest=0.469270512594601,
chr7	117307518	117307668	CFTR	AMPL3848886907	-0.0120212756442978	2	-0.00826403960466268	2	0.445272771156179	2	0.445272771156179	NA	NA	SegRatio=-0.01,AbsMeanSigma=0.07,pvalue=0.5460441410369,pvalueTTest=0.469270512594601,
chr7	117307666	117307801	CFTR	AMPL492300506	0.132453705809824	2	-0.00826403960466268	2	0.445272771156179	2	0.445272771156179	NA	NA	SegRatio=-0.01,AbsMeanSigma=0.07,pvalue=0.5460441410369,pvalueTTest=0.469270512594601,
chr7	117307801	117307960	CFTR	AMPL3848900251	-0.137833057408841	2	-0.00826403960466268	2	0.445272771156179	2	0.445272771156179	NA	NA	SegRatio=-0.01,AbsMeanSigma=0.07,pvalue=0.5460441410369,pvalueTTest=0.469270512594601,
chr7	117307960	117308127	CFTR	AMPL3848829546	0.047674097673152	2	-0.00826403960466268	2	0.445272771156179	2	0.445272771156179	NA	NA	SegRatio=-0.01,AbsMeanSigma=0.07,pvalue=0.5460441410369,pvalueTTest=0.469270512594601,
chr7	117308127	117308217	CFTR	AMPL1486309394	0.322330531171194	2	-0.00826403960466268	2	0.445272771156179	2	0.445272771156179	NA	NA	SegRatio=-0.01,AbsMeanSigma=0.07,pvalue=0.5460441410369,pvalueTTest=0.469270512594601,
chr7	117308443	117308519	CFTR	AMPL1380948432	-0.278285283291908	2	-0.00826403960466268	2	0.445272771156179	2	0.445272771156179	NA	NA	SegRatio=-0.01,AbsMeanSigma=0.07,pvalue=0.5460441410369,pvalueTTest=0.469270512594601,
chr7	117308502	117308594	CFTR	AMPL3848851241	NA	2	-0.00826403960466268	2	0.445272771156179	2	0.445272771156179	NA	NA	SegRatio=-0.01,AbsMeanSigma=0.07,pvalue=0.5460441410369,pvalueTTest=0.469270512594601,
chr7	117308594	117308719	CFTR	AMPL3848859657	-0.109923074589954	2	-0.00826403960466268	2	0.445272771156179	2	0.445272771156179	NA	NA	SegRatio=-0.01,AbsMeanSigma=0.07,pvalue=0.5460441410369,pvalueTTest=0.469270512594601,
chr9	34646542	34646714	GALT	AMPL712468205	NA	2	0.00398582261533409	2	0.681082348041105	2	0.681082348041105	NA	NA	SegRatio=0,AbsMeanSigma=0.07,pvalue=0.704781359382292,pvalueTTest=0.681082348041105,
chr9	34646713	34646892	GALT	AMPL807033687	0.199172368975668	2	0.00398582261533409	2	0.681082348041105	2	0.681082348041105	NA	NA	SegRatio=0,AbsMeanSigma=0.07,pvalue=0.704781359382292,pvalueTTest=0.681082348041105,
chr9	34646880	34647060	GALT	AMPL807051270	-0.134387907301074	2	0.00398582261533409	2	0.681082348041105	2	0.681082348041105	NA	NA	SegRatio=0,AbsMeanSigma=0.07,pvalue=0.704781359382292,pvalueTTest=0.681082348041105,
chr9	34647058	34647205	GALT	AMPL623733836	-0.389904033265189	2	0.00398582261533409	2	0.681082348041105	2	0.681082348041105	NA	NA	SegRatio=0,AbsMeanSigma=0.07,pvalue=0.704781359382292,pvalueTTest=0.681082348041105,
chr9	34647198	34647344	GALT	AMPL3848826648	-0.369781324548699	2	0.00398582261533409	2	0.681082348041105	2	0.681082348041105	NA	NA	SegRatio=0,AbsMeanSigma=0.07,pvalue=0.704781359382292,pvalueTTest=0.681082348041105,
chr9	34647344	34647522	GALT	AMPL3848835399	0.107429335913791	2	0.00398582261533409	2	0.681082348041105	2	0.681082348041105	NA	NA	SegRatio=0,AbsMeanSigma=0.07,pvalue=0.704781359382292,pvalueTTest=0.681082348041105,
chr9	34647522	34647639	GALT	AMPL1496130655	0.301719758256091	2	0.00398582261533409	2	0.681082348041105	2	0.681082348041105	NA	NA	SegRatio=0,AbsMeanSigma=0.07,pvalue=0.704781359382292,pvalueTTest=0.681082348041105,
chr9	34647639	34647726	GALT	AMPL868171912	0.00193329149552282	2	0.00398582261533409	2	0.681082348041105	2	0.681082348041105	NA	NA	SegRatio=0,AbsMeanSigma=0.07,pvalue=0.704781359382292,pvalueTTest=0.681082348041105,
chr9	34647726	34647898	GALT	AMPL556199792	0.163780585502728	2	0.00398582261533409	2	0.681082348041105	2	0.681082348041105	NA	NA	SegRatio=0,AbsMeanSigma=0.07,pvalue=0.704781359382292,pvalueTTest=0.681082348041105,
chr9	34647893	34648071	GALT	AMPL3848847770	0.126569948829519	2	0.00398582261533409	2	0.681082348041105	2	0.681082348041105	NA	NA	SegRatio=0,AbsMeanSigma=0.07,pvalue=0.704781359382292,pvalueTTest=0.681082348041105,
chr9	34648069	34648240	GALT	AMPL556343103	0.0516165908079994	2	0.00398582261533409	2	0.681082348041105	2	0.681082348041105	NA	NA	SegRatio=0,AbsMeanSigma=0.07,pvalue=0.704781359382292,pvalueTTest=0.681082348041105,
chr9	34648240	34648341	GALT	AMPL623737664	-0.334761921516408	2	0.00398582261533409	2	0.681082348041105	2	0.681082348041105	NA	NA	SegRatio=0,AbsMeanSigma=0.07,pvalue=0.704781359382292,pvalueTTest=0.681082348041105,
chr9	34648336	34648497	GALT	AMPL623762017	-0.306963775613728	2	0.00398582261533409	2	0.681082348041105	2	0.681082348041105	NA	NA	SegRatio=0,AbsMeanSigma=0.07,pvalue=0.704781359382292,pvalueTTest=0.681082348041105,
chr9	34648510	34648681	GALT	AMPL3848901604	-0.219747681105461	2	0.00398582261533409	2	0.681082348041105	2	0.681082348041105	NA	NA	SegRatio=0,AbsMeanSigma=0.07,pvalue=0.704781359382292,pvalueTTest=0.681082348041105,
chr9	34648690	34648810	GALT	AMPL3848818879	-0.172120503710715	2	0.00398582261533409	2	0.681082348041105	2	0.681082348041105	NA	NA	SegRatio=0,AbsMeanSigma=0.07,pvalue=0.704781359382292,pvalueTTest=0.681082348041105,
chr9	34648807	34648943	GALT	AMPL623750282	0.210703867197023	2	0.00398582261533409	2	0.681082348041105	2	0.681082348041105	NA	NA	SegRatio=0,AbsMeanSigma=0.07,pvalue=0.704781359382292,pvalueTTest=0.681082348041105,
chr9	34648939	34649017	GALT	AMPL3848843653	-0.0604741504735069	2	0.00398582261533409	2	0.681082348041105	2	0.681082348041105	NA	NA	SegRatio=0,AbsMeanSigma=0.07,pvalue=0.704781359382292,pvalueTTest=0.681082348041105,
chr9	34649016	34649170	GALT	AMPL3848851345	0.223538019993831	2	0.00398582261533409	2	0.681082348041105	2	0.681082348041105	NA	NA	SegRatio=0,AbsMeanSigma=0.07,pvalue=0.704781359382292,pvalueTTest=0.681082348041105,
chr9	34649168	34649344	GALT	AMPL1371818357	-0.084709495487521	2	0.00398582261533409	2	0.681082348041105	2	0.681082348041105	NA	NA	SegRatio=0,AbsMeanSigma=0.07,pvalue=0.704781359382292,pvalueTTest=0.681082348041105,
chr9	34649344	34649511	GALT	AMPL3848885846	-0.276415656094197	2	0.00398582261533409	2	0.681082348041105	2	0.681082348041105	NA	NA	SegRatio=0,AbsMeanSigma=0.07,pvalue=0.704781359382292,pvalueTTest=0.681082348041105,
chr9	34649511	34649646	GALT	AMPL3848895636	-0.201092607088903	2	0.00398582261533409	2	0.681082348041105	2	0.681082348041105	NA	NA	SegRatio=0,AbsMeanSigma=0.07,pvalue=0.704781359382292,pvalueTTest=0.681082348041105,
chr9	34649641	34649818	GALT	AMPL3848812411	0.00398582261533409	2	0.00398582261533409	2	0.681082348041105	2	0.681082348041105	NA	NA	SegRatio=0,AbsMeanSigma=0.07,pvalue=0.704781359382292,pvalueTTest=0.681082348041105,
chr9	34649817	34649982	GALT	AMPL3848835912	-0.208234806631978	2	0.00398582261533409	2	0.681082348041105	2	0.681082348041105	NA	NA	SegRatio=0,AbsMeanSigma=0.07,pvalue=0.704781359382292,pvalueTTest=0.681082348041105,
chr9	34650315	34650399	GALT	AMPL3848889350	0.302784330409872	2	0.00398582261533409	2	0.681082348041105	2	0.681082348041105	NA	NA	SegRatio=0,AbsMeanSigma=0.07,pvalue=0.704781359382292,pvalueTTest=0.681082348041105,
chr9	34650398	34650478	GALT	AMPL2782134136	0.270788182826663	2	0.00398582261533409	2	0.681082348041105	2	0.681082348041105	NA	NA	SegRatio=0,AbsMeanSigma=0.07,pvalue=0.704781359382292,pvalueTTest=0.681082348041105,
chr9	34650478	34650595	GALT	AMPL1496755741	-0.071219290952446	2	0.00398582261533409	2	0.681082348041105	2	0.681082348041105	NA	NA	SegRatio=0,AbsMeanSigma=0.07,pvalue=0.704781359382292,pvalueTTest=0.681082348041105,
chr12	103232062	103232227	PAH	AMPL811140534	-0.086614236614014	2	0.0343477726631421	2	0.987403953139917	2	0.987403953139917	NA	NA	SegRatio=0.03,AbsMeanSigma=0.01,pvalue=0.964131129094697,pvalueTTest=0.963215945667287,
chr12	103232222	103232291	PAH	AMPL811141827	NA	2	0.0343477726631421	2	0.987403953139917	2	0.987403953139917	NA	NA	SegRatio=0.03,AbsMeanSigma=0.01,pvalue=0.964131129094697,pvalueTTest=0.963215945667287,
chr12	103232441	103232565	PAH	AMPL3699300740	0.15329190127503	2	0.0343477726631421	2	0.987403953139917	2	0.987403953139917	NA	NA	SegRatio=0.03,AbsMeanSigma=0.01,pvalue=0.964131129094697,pvalueTTest=0.963215945667287,
chr12	103232551	103232666	PAH	AMPL1497161003	-0.15092689387956	2	0.0343477726631421	2	0.987403953139917	2	0.987403953139917	NA	NA	SegRatio=0.03,AbsMeanSigma=0.01,pvalue=0.964131129094697,pvalueTTest=0.963215945667287,
chr12	103232661	103232820	PAH	AMPL811143696	0.22789171549336	2	0.0343477726631421	2	0.987403953139917	2	0.987403953139917	NA	NA	SegRatio=0.03,AbsMeanSigma=0.01,pvalue=0.964131129094697,pvalueTTest=0.963215945667287,
chr12	103232765	103232895	PAH	AMPL811145968	0.0171081711630407	2	0.0343477726631421	2	0.987403953139917	2	0.987403953139917	NA	NA	SegRatio=0.03,AbsMeanSigma=0.01,pvalue=0.964131129094697,pvalueTTest=0.963215945667287,
chr12	103232895	103233035	PAH	AMPL659794021	0.0412835649511543	2	0.0343477726631421	2	0.987403953139917	2	0.987403953139917	NA	NA	SegRatio=0.03,AbsMeanSigma=0.01,pvalue=0.964131129094697,pvalueTTest=0.963215945667287,
chr12	103234142	103234318	PAH	AMPL3848753200	0.0343477726631421	2	0.0343477726631421	2	0.987403953139917	2	0.987403953139917	NA	NA	SegRatio=0.03,AbsMeanSigma=0.01,pvalue=0.964131129094697,pvalueTTest=0.963215945667287,
chr12	103237301	103237409	PAH	AMPL663072267	0.290991151472092	2	0.0343477726631421	2	0.987403953139917	2	0.987403953139917	NA	NA	SegRatio=0.03,AbsMeanSigma=0.01,pvalue=0.964131129094697,pvalueTTest=0.963215945667287,
chr12	103237409	103237584	PAH	AMPL663100272	0.219210055805902	2	0.0343477726631421	2	0.987403953139917	2	0.987403953139917	NA	NA	SegRatio=0.03,AbsMeanSigma=0.01,pvalue=0.964131129094697,pvalueTTest=0.963215945667287,
chr12	103237954	103238083	PAH	AMPL868016102	0.008542934016465	2	0.0343477726631421	2	0.987403953139917	2	0.987403953139917	NA	NA	SegRatio=0.03,AbsMeanSigma=0.01,pvalue=0.964131129094697,pvalueTTest=0.963215945667287,
chr12	103238083	103238220	PAH	AMPL658783041	-0.108814224981127	2	0.0343477726631421	2	0.987403953139917	2	0.987403953139917	NA	NA	SegRatio=0.03,AbsMeanSigma=0.01,pvalue=0.964131129094697,pvalueTTest=0.963215945667287,
chr12	103240620	103240773	PAH	AMPL659377496	-0.573003530131812	2	0.0343477726631421	2	0.987403953139917	2	0.987403953139917	NA	NA	SegRatio=0.03,AbsMeanSigma=0.01,pvalue=0.964131129094697,pvalueTTest=0.963215945667287,
chr12	103245412	103245591	PAH	AMPL556370172	-0.245306335728221	2	0.0343477726631421	2	0.987403953139917	2	0.987403953139917	NA	NA	SegRatio=0.03,AbsMeanSigma=0.01,pvalue=0.964131129094697,pvalueTTest=0.963215945667287,
chr12	103246570	103246749	PAH	AMPL556350401	0.0259949502438465	2	0.0343477726631421	2	0.987403953139917	2	0.987403953139917	NA	NA	SegRatio=0.03,AbsMeanSigma=0.01,pvalue=0.964131129094697,pvalueTTest=0.963215945667287,
chr12	103248833	103248985	PAH	AMPL812248025	0.378022609327178	2	0.0343477726631421	2	0.987403953139917	2	0.987403953139917	NA	NA	SegRatio=0.03,AbsMeanSigma=0.01,pvalue=0.964131129094697,pvalueTTest=0.963215945667287,
chr12	103248985	103249122	PAH	AMPL658674329	0.0356753163142712	2	0.0343477726631421	2	0.987403953139917	2	0.987403953139917	NA	NA	SegRatio=0.03,AbsMeanSigma=0.01,pvalue=0.964131129094697,pvalueTTest=0.963215945667287,
chr12	103260314	103260494	PAH	AMPL658804790	-0.521036978823328	2	0.0343477726631421	2	0.987403953139917	2	0.987403953139917	NA	NA	SegRatio=0.03,AbsMeanSigma=0.01,pvalue=0.964131129094697,pvalueTTest=0.963215945667287,
chr12	103271164	103271270	PAH	AMPL661534109	-0.105489507860347	2	0.0343477726631421	2	0.987403953139917	2	0.987403953139917	NA	NA	SegRatio=0.03,AbsMeanSigma=0.01,pvalue=0.964131129094697,pvalueTTest=0.963215945667287,
chr12	103271270	103271384	PAH	AMPL661570029	NA	2	0.0343477726631421	2	0.987403953139917	2	0.987403953139917	NA	NA	SegRatio=0.03,AbsMeanSigma=0.01,pvalue=0.964131129094697,pvalueTTest=0.963215945667287,
chr12	103288475	103288574	PAH	AMPL3699214840	-0.0256228284813172	2	0.0343477726631421	2	0.987403953139917	2	0.987403953139917	NA	NA	SegRatio=0.03,AbsMeanSigma=0.01,pvalue=0.964131129094697,pvalueTTest=0.963215945667287,
chr12	103288574	103288725	PAH	AMPL659619504	0.154388600327724	2	0.0343477726631421	2	0.987403953139917	2	0.987403953139917	NA	NA	SegRatio=0.03,AbsMeanSigma=0.01,pvalue=0.964131129094697,pvalueTTest=0.963215945667287,
chr12	103306535	103306705	PAH	AMPL556186951	-0.0639014679834542	2	0.0343477726631421	2	0.987403953139917	2	0.987403953139917	NA	NA	SegRatio=0.03,AbsMeanSigma=0.01,pvalue=0.964131129094697,pvalueTTest=0.963215945667287,
chr12	103310767	103310940	PAH	AMPL663779199	-0.114757635626531	2	0.0343477726631421	2	0.987403953139917	2	0.987403953139917	NA	NA	SegRatio=0.03,AbsMeanSigma=0.01,pvalue=0.964131129094697,pvalueTTest=0.963215945667287,
chr12	103310940	103311077	PAH	AMPL812518150	0.20935418141959	2	0.0343477726631421	2	0.987403953139917	2	0.987403953139917	NA	NA	SegRatio=0.03,AbsMeanSigma=0.01,pvalue=0.964131129094697,pvalueTTest=0.963215945667287,
chr12	103311073	103311261	PAH	AMPL812522983	NA	2	0.0343477726631421	2	0.987403953139917	2	0.987403953139917	NA	NA	SegRatio=0.03,AbsMeanSigma=0.01,pvalue=0.964131129094697,pvalueTTest=0.963215945667287,
chr12	103311261	103311417	PAH	AMPL811679394	0.166412686198428	2	0.0343477726631421	2	0.987403953139917	2	0.987403953139917	NA	NA	SegRatio=0.03,AbsMeanSigma=0.01,pvalue=0.964131129094697,pvalueTTest=0.963215945667287,
