# Supplementary material for: A statistical approach to detection of copy number variations in PCR-enriched targeted sequencing data
Source: BMC Bioinformatics. 2016 Oct 22;17:429. doi: 10.1186/s12859-016-1272-6 (PMC5075217; doi:10.1186/s12859-016-1272-6)
Supplement: Additional file 6 — Archive with ONCOCNV results. Set of files (png plots and txt files) in zip archive that were provided by ONCOCNV after specificity and sensitivity testing. (ZIP 5007 kb) [file 12859_2016_1272_MOESM6_ESM.zip › outputONCOCNV copy 2/IonXpress_018_R_2013_10_17_10_21_46_user_SN2.2.Neonatal.Assay.LEx.2run.18.11.13_Auto_user_SN2.2.Neonatal.Assay.LEx.2run.18.11.13_25.profile.txt]

chr	start	end	gene	ID	ratio	predLargeSeg	segMean	predLargeCorrected	pvalRatioCorrected	perGeneEvaluation	pvalRatioGene	predPoint	predPointSusp	comments
chr7	117119899	117120067	CFTR	AMPL1380948435	-0.0744152089337167	2	-0.0161983574589469	2	0.824628363269092	2	0.824628363269092	NA	NA	SegRatio=-0.02,AbsMeanSigma=0.04,pvalue=0.753998455159829,pvalueTTest=0.808201860907518,
chr7	117120062	117120193	CFTR	AMPL1380948436	-0.383268548076976	2	-0.0161983574589469	2	0.824628363269092	2	0.824628363269092	NA	NA	SegRatio=-0.02,AbsMeanSigma=0.04,pvalue=0.753998455159829,pvalueTTest=0.808201860907518,
chr7	117120192	117120274	CFTR	AMPL493118173	-0.0294062155448155	2	-0.0161983574589469	2	0.824628363269092	2	0.824628363269092	NA	NA	SegRatio=-0.02,AbsMeanSigma=0.04,pvalue=0.753998455159829,pvalueTTest=0.808201860907518,
chr7	117144240	117144352	CFTR	AMPL1316862546	0.0467509744837007	2	-0.0161983574589469	2	0.824628363269092	2	0.824628363269092	NA	NA	SegRatio=-0.02,AbsMeanSigma=0.04,pvalue=0.753998455159829,pvalueTTest=0.808201860907518,
chr7	117144342	117144420	CFTR	AMPL3662351274	-0.278332480191162	2	-0.0161983574589469	2	0.824628363269092	2	0.824628363269092	NA	NA	SegRatio=-0.02,AbsMeanSigma=0.04,pvalue=0.753998455159829,pvalueTTest=0.808201860907518,
chr7	117148945	117149124	CFTR	AMPL1090131405	0.104262816251254	2	-0.0161983574589469	2	0.824628363269092	2	0.824628363269092	NA	NA	SegRatio=-0.02,AbsMeanSigma=0.04,pvalue=0.753998455159829,pvalueTTest=0.808201860907518,
chr7	117149124	117149294	CFTR	AMPL496812712	0.170856070547807	2	-0.0161983574589469	2	0.824628363269092	2	0.824628363269092	NA	NA	SegRatio=-0.02,AbsMeanSigma=0.04,pvalue=0.753998455159829,pvalueTTest=0.808201860907518,
chr7	117170900	117171022	CFTR	AMPL469286737	-0.1748757471638	2	-0.0161983574589469	2	0.824628363269092	2	0.824628363269092	NA	NA	SegRatio=-0.02,AbsMeanSigma=0.04,pvalue=0.753998455159829,pvalueTTest=0.808201860907518,
chr7	117171020	117171189	CFTR	AMPL469324749	-0.374155829500685	2	-0.0161983574589469	2	0.824628363269092	2	0.824628363269092	NA	NA	SegRatio=-0.02,AbsMeanSigma=0.04,pvalue=0.753998455159829,pvalueTTest=0.808201860907518,
chr7	117174199	117174365	CFTR	AMPL844200061	NA	2	-0.0161983574589469	2	0.824628363269092	2	0.824628363269092	NA	NA	SegRatio=-0.02,AbsMeanSigma=0.04,pvalue=0.753998455159829,pvalueTTest=0.808201860907518,
chr7	117174365	117174460	CFTR	AMPL468748906	-0.677598826886192	2	-0.0161983574589469	2	0.824628363269092	2	0.824628363269092	NA	NA	SegRatio=-0.02,AbsMeanSigma=0.04,pvalue=0.753998455159829,pvalueTTest=0.808201860907518,
chr7	117175183	117175355	CFTR	AMPL467504527	-0.00495479207515567	2	-0.0161983574589469	2	0.824628363269092	2	0.824628363269092	NA	NA	SegRatio=-0.02,AbsMeanSigma=0.04,pvalue=0.753998455159829,pvalueTTest=0.808201860907518,
chr7	117175355	117175523	CFTR	AMPL467561353	-0.109659085777572	2	-0.0161983574589469	2	0.824628363269092	2	0.824628363269092	NA	NA	SegRatio=-0.02,AbsMeanSigma=0.04,pvalue=0.753998455159829,pvalueTTest=0.808201860907518,
chr7	117176519	117176660	CFTR	AMPL468865894	0.0206558150691463	2	-0.0161983574589469	2	0.824628363269092	2	0.824628363269092	NA	NA	SegRatio=-0.02,AbsMeanSigma=0.04,pvalue=0.753998455159829,pvalueTTest=0.808201860907518,
chr7	117176651	117176786	CFTR	AMPL468874944	-0.352778228236648	2	-0.0161983574589469	2	0.824628363269092	2	0.824628363269092	NA	NA	SegRatio=-0.02,AbsMeanSigma=0.04,pvalue=0.753998455159829,pvalueTTest=0.808201860907518,
chr7	117180175	117180248	CFTR	AMPL556296474	0.128046523569602	2	-0.0161983574589469	2	0.824628363269092	2	0.824628363269092	NA	NA	SegRatio=-0.02,AbsMeanSigma=0.04,pvalue=0.753998455159829,pvalueTTest=0.808201860907518,
chr7	117180248	117180361	CFTR	AMPL3662363979	0.393591199047996	2	-0.0161983574589469	2	0.824628363269092	2	0.824628363269092	NA	NA	SegRatio=-0.02,AbsMeanSigma=0.04,pvalue=0.753998455159829,pvalueTTest=0.808201860907518,
chr7	117180361	117180458	CFTR	AMPL468184487	-0.46330765833828	2	-0.0161983574589469	2	0.824628363269092	2	0.824628363269092	NA	NA	SegRatio=-0.02,AbsMeanSigma=0.04,pvalue=0.753998455159829,pvalueTTest=0.808201860907518,
chr7	117182013	117182127	CFTR	AMPL3755398942	-0.656944139370242	2	-0.0161983574589469	2	0.824628363269092	2	0.824628363269092	NA	NA	SegRatio=-0.02,AbsMeanSigma=0.04,pvalue=0.753998455159829,pvalueTTest=0.808201860907518,
chr7	117182127	117182221	CFTR	AMPL3713721021	-0.205027681641092	2	-0.0161983574589469	2	0.824628363269092	2	0.824628363269092	NA	NA	SegRatio=-0.02,AbsMeanSigma=0.04,pvalue=0.753998455159829,pvalueTTest=0.808201860907518,
chr7	117188605	117188778	CFTR	AMPL3849093081	0.186483184102405	2	-0.0161983574589469	2	0.824628363269092	2	0.824628363269092	q-value=3.80745756915036e-14, copies=2.5	NA	SegRatio=-0.02,AbsMeanSigma=0.04,pvalue=0.753998455159829,pvalueTTest=0.808201860907518,
chr7	117188898	117189021	CFTR	AMPL477617595	0.144242249851766	2	-0.0161983574589469	2	0.824628363269092	2	0.824628363269092	NA	NA	SegRatio=-0.02,AbsMeanSigma=0.04,pvalue=0.753998455159829,pvalueTTest=0.808201860907518,
chr7	117189018	117189174	CFTR	AMPL1758041121	0.261252119619639	2	-0.0161983574589469	2	0.824628363269092	2	0.824628363269092	NA	NA	SegRatio=-0.02,AbsMeanSigma=0.04,pvalue=0.753998455159829,pvalueTTest=0.808201860907518,
chr7	117199494	117199585	CFTR	AMPL3662352593	0.199986007651085	2	-0.0161983574589469	2	0.824628363269092	2	0.824628363269092	NA	NA	SegRatio=-0.02,AbsMeanSigma=0.04,pvalue=0.753998455159829,pvalueTTest=0.808201860907518,
chr7	117199585	117199733	CFTR	AMPL712350278	0.374678816019267	2	-0.0161983574589469	2	0.824628363269092	2	0.824628363269092	NA	NA	SegRatio=-0.02,AbsMeanSigma=0.04,pvalue=0.753998455159829,pvalueTTest=0.808201860907518,
chr7	117227745	117227913	CFTR	AMPL3687801190	-0.332468785736415	2	-0.0161983574589469	2	0.824628363269092	2	0.824628363269092	NA	NA	SegRatio=-0.02,AbsMeanSigma=0.04,pvalue=0.753998455159829,pvalueTTest=0.808201860907518,
chr7	117229500	117229593	intron	AMPL4119989318	-0.92657729270413	2	-0.0161983574589469	2	0.466216248150325	2	0.466216248150325	NA	NA	SegRatio=-0.02,AbsMeanSigma=0.04,pvalue=0.753998455159829,pvalueTTest=0.808201860907518,
chr7	117230377	117230543	CFTR	AMPL468091028	0.241148424366677	2	-0.0161983574589469	2	0.824628363269092	2	0.824628363269092	NA	NA	SegRatio=-0.02,AbsMeanSigma=0.04,pvalue=0.753998455159829,pvalueTTest=0.808201860907518,
chr7	117231824	117231993	CFTR	AMPL474961767	NA	2	-0.0161983574589469	2	0.824628363269092	2	0.824628363269092	NA	NA	SegRatio=-0.02,AbsMeanSigma=0.04,pvalue=0.753998455159829,pvalueTTest=0.808201860907518,
chr7	117232001	117232109	CFTR	AMPL3662358230	-0.0661021489173751	2	-0.0161983574589469	2	0.824628363269092	2	0.824628363269092	NA	NA	SegRatio=-0.02,AbsMeanSigma=0.04,pvalue=0.753998455159829,pvalueTTest=0.808201860907518,
chr7	117232109	117232280	CFTR	AMPL468866489	-0.107466540957958	2	-0.0161983574589469	2	0.824628363269092	2	0.824628363269092	NA	NA	SegRatio=-0.02,AbsMeanSigma=0.04,pvalue=0.753998455159829,pvalueTTest=0.808201860907518,
chr7	117232270	117232434	CFTR	AMPL468922661	-0.384263827139664	2	-0.0161983574589469	2	0.824628363269092	2	0.824628363269092	NA	NA	SegRatio=-0.02,AbsMeanSigma=0.04,pvalue=0.753998455159829,pvalueTTest=0.808201860907518,
chr7	117232434	117232539	CFTR	AMPL3662384424	0.35360171785168	2	-0.0161983574589469	2	0.824628363269092	2	0.824628363269092	NA	NA	SegRatio=-0.02,AbsMeanSigma=0.04,pvalue=0.753998455159829,pvalueTTest=0.808201860907518,
chr7	117232539	117232720	CFTR	AMPL1488881666	0.222258143055488	2	-0.0161983574589469	2	0.824628363269092	2	0.824628363269092	NA	NA	SegRatio=-0.02,AbsMeanSigma=0.04,pvalue=0.753998455159829,pvalueTTest=0.808201860907518,
chr7	117234940	117235038	CFTR	AMPL3533204248	0.0793818730059114	2	-0.0161983574589469	2	0.824628363269092	2	0.824628363269092	NA	NA	SegRatio=-0.02,AbsMeanSigma=0.04,pvalue=0.753998455159829,pvalueTTest=0.808201860907518,
chr7	117235038	117235148	CFTR	AMPL3539368019	0.000212556066821397	2	-0.0161983574589469	2	0.824628363269092	2	0.824628363269092	NA	NA	SegRatio=-0.02,AbsMeanSigma=0.04,pvalue=0.753998455159829,pvalueTTest=0.808201860907518,
chr7	117242832	117243009	CFTR	AMPL468425396	-0.0407890609922192	2	-0.0161983574589469	2	0.824628363269092	2	0.824628363269092	NA	NA	SegRatio=-0.02,AbsMeanSigma=0.04,pvalue=0.753998455159829,pvalueTTest=0.808201860907518,
chr7	117243561	117243680	CFTR	AMPL1314131500	-0.304389017194857	2	-0.0161983574589469	2	0.824628363269092	2	0.824628363269092	NA	NA	SegRatio=-0.02,AbsMeanSigma=0.04,pvalue=0.753998455159829,pvalueTTest=0.808201860907518,
chr7	117243680	117243850	CFTR	AMPL1350926834	-0.0601312511133444	2	-0.0161983574589469	2	0.824628363269092	2	0.824628363269092	NA	NA	SegRatio=-0.02,AbsMeanSigma=0.04,pvalue=0.753998455159829,pvalueTTest=0.808201860907518,
chr7	117246626	117246753	CFTR	AMPL467500449	0.0845252292153068	2	-0.0161983574589469	2	0.824628363269092	2	0.824628363269092	NA	NA	SegRatio=-0.02,AbsMeanSigma=0.04,pvalue=0.753998455159829,pvalueTTest=0.808201860907518,
chr7	117246740	117246889	CFTR	AMPL1317650819	-0.293063778734047	2	-0.0161983574589469	2	0.824628363269092	2	0.824628363269092	NA	NA	SegRatio=-0.02,AbsMeanSigma=0.04,pvalue=0.753998455159829,pvalueTTest=0.808201860907518,
chr7	117250552	117250723	CFTR	AMPL467096662	-0.0423401533068543	2	-0.0161983574589469	2	0.824628363269092	2	0.824628363269092	NA	NA	SegRatio=-0.02,AbsMeanSigma=0.04,pvalue=0.753998455159829,pvalueTTest=0.808201860907518,
chr7	117251505	117251662	CFTR	AMPL1489275007	0.093954247834064	2	-0.0161983574589469	2	0.824628363269092	2	0.824628363269092	NA	NA	SegRatio=-0.02,AbsMeanSigma=0.04,pvalue=0.753998455159829,pvalueTTest=0.808201860907518,
chr7	117251662	117251813	CFTR	AMPL1489330457	0.0395633818083762	2	-0.0161983574589469	2	0.824628363269092	2	0.824628363269092	NA	NA	SegRatio=-0.02,AbsMeanSigma=0.04,pvalue=0.753998455159829,pvalueTTest=0.808201860907518,
chr7	117251782	117251855	CFTR	AMPL1524050819	0.18166663451656	2	-0.0161983574589469	2	0.824628363269092	2	0.824628363269092	NA	NA	SegRatio=-0.02,AbsMeanSigma=0.04,pvalue=0.753998455159829,pvalueTTest=0.808201860907518,
chr7	117254598	117254679	CFTR	AMPL3608012462	-0.323847997015797	2	-0.0161983574589469	2	0.824628363269092	2	0.824628363269092	NA	NA	SegRatio=-0.02,AbsMeanSigma=0.04,pvalue=0.753998455159829,pvalueTTest=0.808201860907518,
chr7	117254674	117254747	CFTR	AMPL3662363743	0.0611987657762996	2	-0.0161983574589469	2	0.824628363269092	2	0.824628363269092	NA	NA	SegRatio=-0.02,AbsMeanSigma=0.04,pvalue=0.753998455159829,pvalueTTest=0.808201860907518,
chr7	117267462	117267600	CFTR	AMPL468021362	-0.170378817299991	2	-0.0161983574589469	2	0.824628363269092	2	0.824628363269092	NA	NA	SegRatio=-0.02,AbsMeanSigma=0.04,pvalue=0.753998455159829,pvalueTTest=0.808201860907518,
chr7	117267600	117267684	CFTR	AMPL468048766	-0.196815056868564	2	-0.0161983574589469	2	0.824628363269092	2	0.824628363269092	NA	NA	SegRatio=-0.02,AbsMeanSigma=0.04,pvalue=0.753998455159829,pvalueTTest=0.808201860907518,
chr7	117267684	117267830	CFTR	AMPL1350926836	0.0909956049929934	2	-0.0161983574589469	2	0.824628363269092	2	0.824628363269092	NA	NA	SegRatio=-0.02,AbsMeanSigma=0.04,pvalue=0.753998455159829,pvalueTTest=0.808201860907518,
chr7	117279953	117280114	CFTR	AMPL612960517	-0.0150733235405353	2	-0.0161983574589469	2	0.824628363269092	2	0.824628363269092	NA	NA	SegRatio=-0.02,AbsMeanSigma=0.04,pvalue=0.753998455159829,pvalueTTest=0.808201860907518,
chr7	117282452	117282593	CFTR	AMPL3687804467	0.092934413224981	2	-0.0161983574589469	2	0.824628363269092	2	0.824628363269092	NA	NA	SegRatio=-0.02,AbsMeanSigma=0.04,pvalue=0.753998455159829,pvalueTTest=0.808201860907518,
chr7	117282593	117282768	CFTR	AMPL469390256	0.117261985849268	2	-0.0161983574589469	2	0.824628363269092	2	0.824628363269092	NA	NA	SegRatio=-0.02,AbsMeanSigma=0.04,pvalue=0.753998455159829,pvalueTTest=0.808201860907518,
chr7	117292788	117292952	CFTR	AMPL469294494	-0.346453053026149	2	-0.0161983574589469	2	0.824628363269092	2	0.824628363269092	NA	NA	SegRatio=-0.02,AbsMeanSigma=0.04,pvalue=0.753998455159829,pvalueTTest=0.808201860907518,
chr7	117292952	117293126	CFTR	AMPL476533235	-0.0351196541359064	2	-0.0161983574589469	2	0.824628363269092	2	0.824628363269092	NA	NA	SegRatio=-0.02,AbsMeanSigma=0.04,pvalue=0.753998455159829,pvalueTTest=0.808201860907518,
chr7	117304588	117304761	CFTR	AMPL1350926835	0.562499226093227	2	-0.0161983574589469	2	0.824628363269092	2	0.824628363269092	NA	NA	SegRatio=-0.02,AbsMeanSigma=0.04,pvalue=0.753998455159829,pvalueTTest=0.808201860907518,
chr7	117304761	117304927	CFTR	AMPL469937071	0.267286499434585	2	-0.0161983574589469	2	0.824628363269092	2	0.824628363269092	NA	NA	SegRatio=-0.02,AbsMeanSigma=0.04,pvalue=0.753998455159829,pvalueTTest=0.808201860907518,
chr7	117305494	117305594	CFTR	AMPL647810578	-0.0161983574589469	2	-0.0161983574589469	2	0.824628363269092	2	0.824628363269092	NA	NA	SegRatio=-0.02,AbsMeanSigma=0.04,pvalue=0.753998455159829,pvalueTTest=0.808201860907518,
chr7	117305594	117305680	CFTR	AMPL3687791484	0.0832841989087208	2	-0.0161983574589469	2	0.824628363269092	2	0.824628363269092	NA	NA	SegRatio=-0.02,AbsMeanSigma=0.04,pvalue=0.753998455159829,pvalueTTest=0.808201860907518,
chr7	117306844	117307010	CFTR	AMPL1091210890	0.218025923884656	2	-0.0161983574589469	2	0.824628363269092	2	0.824628363269092	NA	NA	SegRatio=-0.02,AbsMeanSigma=0.04,pvalue=0.753998455159829,pvalueTTest=0.808201860907518,
chr7	117307008	117307185	CFTR	AMPL3848836362	0.288616238992423	2	-0.0161983574589469	2	0.824628363269092	2	0.824628363269092	NA	NA	SegRatio=-0.02,AbsMeanSigma=0.04,pvalue=0.753998455159829,pvalueTTest=0.808201860907518,
chr7	117307183	117307354	CFTR	AMPL3848864558	-0.120328248581907	2	-0.0161983574589469	2	0.824628363269092	2	0.824628363269092	NA	NA	SegRatio=-0.02,AbsMeanSigma=0.04,pvalue=0.753998455159829,pvalueTTest=0.808201860907518,
chr7	117307353	117307519	CFTR	AMPL497774927	0.0505291248437773	2	-0.0161983574589469	2	0.824628363269092	2	0.824628363269092	NA	NA	SegRatio=-0.02,AbsMeanSigma=0.04,pvalue=0.753998455159829,pvalueTTest=0.808201860907518,
chr7	117307518	117307668	CFTR	AMPL3848886907	-0.116871636154127	2	-0.0161983574589469	2	0.824628363269092	2	0.824628363269092	NA	NA	SegRatio=-0.02,AbsMeanSigma=0.04,pvalue=0.753998455159829,pvalueTTest=0.808201860907518,
chr7	117307666	117307801	CFTR	AMPL492300506	0.134457346382156	2	-0.0161983574589469	2	0.824628363269092	2	0.824628363269092	NA	NA	SegRatio=-0.02,AbsMeanSigma=0.04,pvalue=0.753998455159829,pvalueTTest=0.808201860907518,
chr7	117307801	117307960	CFTR	AMPL3848900251	-0.111582632489368	2	-0.0161983574589469	2	0.824628363269092	2	0.824628363269092	NA	NA	SegRatio=-0.02,AbsMeanSigma=0.04,pvalue=0.753998455159829,pvalueTTest=0.808201860907518,
chr7	117307960	117308127	CFTR	AMPL3848829546	-0.0750008841764919	2	-0.0161983574589469	2	0.824628363269092	2	0.824628363269092	NA	NA	SegRatio=-0.02,AbsMeanSigma=0.04,pvalue=0.753998455159829,pvalueTTest=0.808201860907518,
chr7	117308127	117308217	CFTR	AMPL1486309394	0.427118300328467	2	-0.0161983574589469	2	0.824628363269092	2	0.824628363269092	NA	NA	SegRatio=-0.02,AbsMeanSigma=0.04,pvalue=0.753998455159829,pvalueTTest=0.808201860907518,
chr7	117308443	117308519	CFTR	AMPL1380948432	-0.237837457971883	2	-0.0161983574589469	2	0.824628363269092	2	0.824628363269092	NA	NA	SegRatio=-0.02,AbsMeanSigma=0.04,pvalue=0.753998455159829,pvalueTTest=0.808201860907518,
chr7	117308502	117308594	CFTR	AMPL3848851241	NA	2	-0.0161983574589469	2	0.824628363269092	2	0.824628363269092	NA	NA	SegRatio=-0.02,AbsMeanSigma=0.04,pvalue=0.753998455159829,pvalueTTest=0.808201860907518,
chr7	117308594	117308719	CFTR	AMPL3848859657	-0.123518074539828	2	-0.0161983574589469	2	0.824628363269092	2	0.824628363269092	NA	NA	SegRatio=-0.02,AbsMeanSigma=0.04,pvalue=0.753998455159829,pvalueTTest=0.808201860907518,
chr9	34646542	34646714	GALT	AMPL712468205	NA	2	0.0377707793886855	2	0.566055201108481	2	0.566055201108481	NA	NA	SegRatio=0.04,AbsMeanSigma=0.09,pvalue=0.632011664349116,pvalueTTest=0.566055201108481,
chr9	34646713	34646892	GALT	AMPL807033687	0.238581745962052	2	0.0377707793886855	2	0.566055201108481	2	0.566055201108481	NA	NA	SegRatio=0.04,AbsMeanSigma=0.09,pvalue=0.632011664349116,pvalueTTest=0.566055201108481,
chr9	34646880	34647060	GALT	AMPL807051270	0.00479917014357841	2	0.0377707793886855	2	0.566055201108481	2	0.566055201108481	NA	NA	SegRatio=0.04,AbsMeanSigma=0.09,pvalue=0.632011664349116,pvalueTTest=0.566055201108481,
chr9	34647058	34647205	GALT	AMPL623733836	-0.193736476613915	2	0.0377707793886855	2	0.566055201108481	2	0.566055201108481	NA	NA	SegRatio=0.04,AbsMeanSigma=0.09,pvalue=0.632011664349116,pvalueTTest=0.566055201108481,
chr9	34647198	34647344	GALT	AMPL3848826648	-0.146075752992515	2	0.0377707793886855	2	0.566055201108481	2	0.566055201108481	NA	NA	SegRatio=0.04,AbsMeanSigma=0.09,pvalue=0.632011664349116,pvalueTTest=0.566055201108481,
chr9	34647344	34647522	GALT	AMPL3848835399	0.0377707793886855	2	0.0377707793886855	2	0.566055201108481	2	0.566055201108481	NA	NA	SegRatio=0.04,AbsMeanSigma=0.09,pvalue=0.632011664349116,pvalueTTest=0.566055201108481,
chr9	34647522	34647639	GALT	AMPL1496130655	0.257854635033961	2	0.0377707793886855	2	0.566055201108481	2	0.566055201108481	NA	NA	SegRatio=0.04,AbsMeanSigma=0.09,pvalue=0.632011664349116,pvalueTTest=0.566055201108481,
chr9	34647639	34647726	GALT	AMPL868171912	0.195287174327453	2	0.0377707793886855	2	0.566055201108481	2	0.566055201108481	NA	NA	SegRatio=0.04,AbsMeanSigma=0.09,pvalue=0.632011664349116,pvalueTTest=0.566055201108481,
chr9	34647726	34647898	GALT	AMPL556199792	0.348798584232725	2	0.0377707793886855	2	0.566055201108481	2	0.566055201108481	NA	NA	SegRatio=0.04,AbsMeanSigma=0.09,pvalue=0.632011664349116,pvalueTTest=0.566055201108481,
chr9	34647893	34648071	GALT	AMPL3848847770	0.0782671206344061	2	0.0377707793886855	2	0.566055201108481	2	0.566055201108481	NA	NA	SegRatio=0.04,AbsMeanSigma=0.09,pvalue=0.632011664349116,pvalueTTest=0.566055201108481,
chr9	34648069	34648240	GALT	AMPL556343103	0.12885793085261	2	0.0377707793886855	2	0.566055201108481	2	0.566055201108481	NA	NA	SegRatio=0.04,AbsMeanSigma=0.09,pvalue=0.632011664349116,pvalueTTest=0.566055201108481,
chr9	34648240	34648341	GALT	AMPL623737664	-0.122127869538806	2	0.0377707793886855	2	0.566055201108481	2	0.566055201108481	NA	NA	SegRatio=0.04,AbsMeanSigma=0.09,pvalue=0.632011664349116,pvalueTTest=0.566055201108481,
chr9	34648336	34648497	GALT	AMPL623762017	-0.158261192632865	2	0.0377707793886855	2	0.566055201108481	2	0.566055201108481	NA	NA	SegRatio=0.04,AbsMeanSigma=0.09,pvalue=0.632011664349116,pvalueTTest=0.566055201108481,
chr9	34648510	34648681	GALT	AMPL3848901604	-0.305250135886254	2	0.0377707793886855	2	0.566055201108481	2	0.566055201108481	NA	NA	SegRatio=0.04,AbsMeanSigma=0.09,pvalue=0.632011664349116,pvalueTTest=0.566055201108481,
chr9	34648690	34648810	GALT	AMPL3848818879	-0.0510919667442357	2	0.0377707793886855	2	0.566055201108481	2	0.566055201108481	NA	NA	SegRatio=0.04,AbsMeanSigma=0.09,pvalue=0.632011664349116,pvalueTTest=0.566055201108481,
chr9	34648807	34648943	GALT	AMPL623750282	0.253036365398748	2	0.0377707793886855	2	0.566055201108481	2	0.566055201108481	NA	NA	SegRatio=0.04,AbsMeanSigma=0.09,pvalue=0.632011664349116,pvalueTTest=0.566055201108481,
chr9	34648939	34649017	GALT	AMPL3848843653	-0.109638635579678	2	0.0377707793886855	2	0.566055201108481	2	0.566055201108481	NA	NA	SegRatio=0.04,AbsMeanSigma=0.09,pvalue=0.632011664349116,pvalueTTest=0.566055201108481,
chr9	34649016	34649170	GALT	AMPL3848851345	0.339157839486079	2	0.0377707793886855	2	0.566055201108481	2	0.566055201108481	NA	NA	SegRatio=0.04,AbsMeanSigma=0.09,pvalue=0.632011664349116,pvalueTTest=0.566055201108481,
chr9	34649168	34649344	GALT	AMPL1371818357	-0.0862267499242211	2	0.0377707793886855	2	0.566055201108481	2	0.566055201108481	NA	NA	SegRatio=0.04,AbsMeanSigma=0.09,pvalue=0.632011664349116,pvalueTTest=0.566055201108481,
chr9	34649344	34649511	GALT	AMPL3848885846	-0.464861225844437	2	0.0377707793886855	2	0.566055201108481	2	0.566055201108481	NA	NA	SegRatio=0.04,AbsMeanSigma=0.09,pvalue=0.632011664349116,pvalueTTest=0.566055201108481,
chr9	34649511	34649646	GALT	AMPL3848895636	-0.0382918713089599	2	0.0377707793886855	2	0.566055201108481	2	0.566055201108481	NA	NA	SegRatio=0.04,AbsMeanSigma=0.09,pvalue=0.632011664349116,pvalueTTest=0.566055201108481,
chr9	34649641	34649818	GALT	AMPL3848812411	-0.0555837068813217	2	0.0377707793886855	2	0.566055201108481	2	0.566055201108481	NA	NA	SegRatio=0.04,AbsMeanSigma=0.09,pvalue=0.632011664349116,pvalueTTest=0.566055201108481,
chr9	34649817	34649982	GALT	AMPL3848835912	-0.270797167292839	2	0.0377707793886855	2	0.566055201108481	2	0.566055201108481	NA	NA	SegRatio=0.04,AbsMeanSigma=0.09,pvalue=0.632011664349116,pvalueTTest=0.566055201108481,
chr9	34650315	34650399	GALT	AMPL3848889350	0.267103186019212	2	0.0377707793886855	2	0.566055201108481	2	0.566055201108481	NA	NA	SegRatio=0.04,AbsMeanSigma=0.09,pvalue=0.632011664349116,pvalueTTest=0.566055201108481,
chr9	34650398	34650478	GALT	AMPL2782134136	0.191813834937511	2	0.0377707793886855	2	0.566055201108481	2	0.566055201108481	NA	NA	SegRatio=0.04,AbsMeanSigma=0.09,pvalue=0.632011664349116,pvalueTTest=0.566055201108481,
chr9	34650478	34650595	GALT	AMPL1496755741	-0.132530628002587	2	0.0377707793886855	2	0.566055201108481	2	0.566055201108481	NA	NA	SegRatio=0.04,AbsMeanSigma=0.09,pvalue=0.632011664349116,pvalueTTest=0.566055201108481,
chr12	103232062	103232227	PAH	AMPL811140534	-0.265394618672488	2	-0.0102341075193572	2	0.640926007102047	2	0.640926007102047	NA	NA	SegRatio=-0.01,AbsMeanSigma=0.08,pvalue=0.67209389371116,pvalueTTest=0.617427015798108,
chr12	103232222	103232291	PAH	AMPL811141827	NA	2	-0.0102341075193572	2	0.640926007102047	2	0.640926007102047	NA	NA	SegRatio=-0.01,AbsMeanSigma=0.08,pvalue=0.67209389371116,pvalueTTest=0.617427015798108,
chr12	103232441	103232565	PAH	AMPL3699300740	-0.0607936543640809	2	-0.0102341075193572	2	0.640926007102047	2	0.640926007102047	NA	NA	SegRatio=-0.01,AbsMeanSigma=0.08,pvalue=0.67209389371116,pvalueTTest=0.617427015798108,
chr12	103232551	103232666	PAH	AMPL1497161003	-0.241526845007626	2	-0.0102341075193572	2	0.640926007102047	2	0.640926007102047	NA	NA	SegRatio=-0.01,AbsMeanSigma=0.08,pvalue=0.67209389371116,pvalueTTest=0.617427015798108,
chr12	103232661	103232820	PAH	AMPL811143696	0.292246860754857	2	-0.0102341075193572	2	0.640926007102047	2	0.640926007102047	NA	NA	SegRatio=-0.01,AbsMeanSigma=0.08,pvalue=0.67209389371116,pvalueTTest=0.617427015798108,
chr12	103232765	103232895	PAH	AMPL811145968	0.088737532540573	2	-0.0102341075193572	2	0.640926007102047	2	0.640926007102047	NA	NA	SegRatio=-0.01,AbsMeanSigma=0.08,pvalue=0.67209389371116,pvalueTTest=0.617427015798108,
chr12	103232895	103233035	PAH	AMPL659794021	-0.0102341075193572	2	-0.0102341075193572	2	0.640926007102047	2	0.640926007102047	NA	NA	SegRatio=-0.01,AbsMeanSigma=0.08,pvalue=0.67209389371116,pvalueTTest=0.617427015798108,
chr12	103234142	103234318	PAH	AMPL3848753200	0.191299471981089	2	-0.0102341075193572	2	0.640926007102047	2	0.640926007102047	NA	NA	SegRatio=-0.01,AbsMeanSigma=0.08,pvalue=0.67209389371116,pvalueTTest=0.617427015798108,
chr12	103237301	103237409	PAH	AMPL663072267	0.109831460772895	2	-0.0102341075193572	2	0.640926007102047	2	0.640926007102047	NA	NA	SegRatio=-0.01,AbsMeanSigma=0.08,pvalue=0.67209389371116,pvalueTTest=0.617427015798108,
chr12	103237409	103237584	PAH	AMPL663100272	0.195993382190772	2	-0.0102341075193572	2	0.640926007102047	2	0.640926007102047	NA	NA	SegRatio=-0.01,AbsMeanSigma=0.08,pvalue=0.67209389371116,pvalueTTest=0.617427015798108,
chr12	103237954	103238083	PAH	AMPL868016102	0.205557251077581	2	-0.0102341075193572	2	0.640926007102047	2	0.640926007102047	NA	NA	SegRatio=-0.01,AbsMeanSigma=0.08,pvalue=0.67209389371116,pvalueTTest=0.617427015798108,
chr12	103238083	103238220	PAH	AMPL658783041	-0.202683001396658	2	-0.0102341075193572	2	0.640926007102047	2	0.640926007102047	NA	NA	SegRatio=-0.01,AbsMeanSigma=0.08,pvalue=0.67209389371116,pvalueTTest=0.617427015798108,
chr12	103240620	103240773	PAH	AMPL659377496	-0.387449158966965	2	-0.0102341075193572	2	0.640926007102047	2	0.640926007102047	NA	NA	SegRatio=-0.01,AbsMeanSigma=0.08,pvalue=0.67209389371116,pvalueTTest=0.617427015798108,
chr12	103245412	103245591	PAH	AMPL556370172	-0.283641708595159	2	-0.0102341075193572	2	0.640926007102047	2	0.640926007102047	NA	NA	SegRatio=-0.01,AbsMeanSigma=0.08,pvalue=0.67209389371116,pvalueTTest=0.617427015798108,
chr12	103246570	103246749	PAH	AMPL556350401	-0.165582130529893	2	-0.0102341075193572	2	0.640926007102047	2	0.640926007102047	NA	NA	SegRatio=-0.01,AbsMeanSigma=0.08,pvalue=0.67209389371116,pvalueTTest=0.617427015798108,
chr12	103248833	103248985	PAH	AMPL812248025	0.482137130473064	2	-0.0102341075193572	2	0.640926007102047	2	0.640926007102047	NA	NA	SegRatio=-0.01,AbsMeanSigma=0.08,pvalue=0.67209389371116,pvalueTTest=0.617427015798108,
chr12	103248985	103249122	PAH	AMPL658674329	-0.0682638791745788	2	-0.0102341075193572	2	0.640926007102047	2	0.640926007102047	NA	NA	SegRatio=-0.01,AbsMeanSigma=0.08,pvalue=0.67209389371116,pvalueTTest=0.617427015798108,
chr12	103260314	103260494	PAH	AMPL658804790	-0.365969570277684	2	-0.0102341075193572	2	0.640926007102047	2	0.640926007102047	NA	NA	SegRatio=-0.01,AbsMeanSigma=0.08,pvalue=0.67209389371116,pvalueTTest=0.617427015798108,
chr12	103271164	103271270	PAH	AMPL661534109	-0.137880667487255	2	-0.0102341075193572	2	0.640926007102047	2	0.640926007102047	NA	NA	SegRatio=-0.01,AbsMeanSigma=0.08,pvalue=0.67209389371116,pvalueTTest=0.617427015798108,
chr12	103271270	103271384	PAH	AMPL661570029	NA	2	-0.0102341075193572	2	0.640926007102047	2	0.640926007102047	NA	NA	SegRatio=-0.01,AbsMeanSigma=0.08,pvalue=0.67209389371116,pvalueTTest=0.617427015798108,
chr12	103288475	103288574	PAH	AMPL3699214840	0.169266005673757	2	-0.0102341075193572	2	0.640926007102047	2	0.640926007102047	NA	NA	SegRatio=-0.01,AbsMeanSigma=0.08,pvalue=0.67209389371116,pvalueTTest=0.617427015798108,
chr12	103288574	103288725	PAH	AMPL659619504	0.359124028752456	2	-0.0102341075193572	2	0.640926007102047	2	0.640926007102047	NA	NA	SegRatio=-0.01,AbsMeanSigma=0.08,pvalue=0.67209389371116,pvalueTTest=0.617427015798108,
chr12	103306535	103306705	PAH	AMPL556186951	-0.0335916918969809	2	-0.0102341075193572	2	0.640926007102047	2	0.640926007102047	NA	NA	SegRatio=-0.01,AbsMeanSigma=0.08,pvalue=0.67209389371116,pvalueTTest=0.617427015798108,
chr12	103310767	103310940	PAH	AMPL663779199	0.184435677338496	2	-0.0102341075193572	2	0.640926007102047	2	0.640926007102047	NA	NA	SegRatio=-0.01,AbsMeanSigma=0.08,pvalue=0.67209389371116,pvalueTTest=0.617427015798108,
chr12	103310940	103311077	PAH	AMPL812518150	0.165343069363632	2	-0.0102341075193572	2	0.640926007102047	2	0.640926007102047	NA	NA	SegRatio=-0.01,AbsMeanSigma=0.08,pvalue=0.67209389371116,pvalueTTest=0.617427015798108,
chr12	103311073	103311261	PAH	AMPL812522983	NA	2	-0.0102341075193572	2	0.640926007102047	2	0.640926007102047	NA	NA	SegRatio=-0.01,AbsMeanSigma=0.08,pvalue=0.67209389371116,pvalueTTest=0.617427015798108,
chr12	103311261	103311417	PAH	AMPL811679394	0.292069219014976	2	-0.0102341075193572	2	0.640926007102047	2	0.640926007102047	NA	NA	SegRatio=-0.01,AbsMeanSigma=0.08,pvalue=0.67209389371116,pvalueTTest=0.617427015798108,
