# Supplementary material for: A statistical approach to detection of copy number variations in PCR-enriched targeted sequencing data
Source: BMC Bioinformatics. 2016 Oct 22;17:429. doi: 10.1186/s12859-016-1272-6 (PMC5075217; doi:10.1186/s12859-016-1272-6)
Supplement: Additional file 6 — Archive with ONCOCNV results. Set of files (png plots and txt files) in zip archive that were provided by ONCOCNV after specificity and sensitivity testing. (ZIP 5007 kb) [file 12859_2016_1272_MOESM6_ESM.zip › outputONCOCNV copy 2/IonXpress_019_R_2013_10_17_13_55_39_user_SN2.3.Neonatal.Assay_Lex.1re.run.18.11.13_Auto_user_SN2.3.Neonatal.Assay_Lex.1re.run.18.11.13_26.profile.txt]

chr	start	end	gene	ID	ratio	predLargeSeg	segMean	predLargeCorrected	pvalRatioCorrected	perGeneEvaluation	pvalRatioGene	predPoint	predPointSusp	comments
chr7	117119899	117120067	CFTR	AMPL1380948435	-0.901486859472789	2	-0.901486859472789	2	0.00481508836475888	2	0.00481508836475888	NA	NA	SegRatio=-0.9,AbsMeanSigma=2.47,pvalue=1.90698770001211e-05,pvalueTTest=0.049559032446797,Adjusted:byPvalueTTestRatio;
chr7	117120062	117120193	CFTR	AMPL1380948436	-1.43300246048895	2	-0.901486859472789	2	0.00481508836475888	2	0.00481508836475888	NA	NA	SegRatio=-0.9,AbsMeanSigma=2.47,pvalue=1.90698770001211e-05,pvalueTTest=0.049559032446797,Adjusted:byPvalueTTestRatio;
chr7	117120192	117120274	CFTR	AMPL493118173	-0.70871037224536	2	-0.901486859472789	2	0.00481508836475888	2	0.00481508836475888	NA	NA	SegRatio=-0.9,AbsMeanSigma=2.47,pvalue=1.90698770001211e-05,pvalueTTest=0.049559032446797,Adjusted:byPvalueTTestRatio;
chr7	117144240	117144352	CFTR	AMPL1316862546	0.121188091791886	2	-0.00791667728010165	2	0.00481508836475888	2	0.00481508836475888	NA	NA	SegRatio=-0.01,AbsMeanSigma=0.28,pvalue=0.0231694077312993,pvalueTTest=0.024085609878209,
chr7	117144342	117144420	CFTR	AMPL3662351274	-0.170099114893156	2	-0.00791667728010165	2	0.00481508836475888	2	0.00481508836475888	NA	NA	SegRatio=-0.01,AbsMeanSigma=0.28,pvalue=0.0231694077312993,pvalueTTest=0.024085609878209,
chr7	117148945	117149124	CFTR	AMPL1090131405	0.138743609574986	2	-0.00791667728010165	2	0.00481508836475888	2	0.00481508836475888	NA	NA	SegRatio=-0.01,AbsMeanSigma=0.28,pvalue=0.0231694077312993,pvalueTTest=0.024085609878209,
chr7	117149124	117149294	CFTR	AMPL496812712	-0.0494017256620213	2	-0.00791667728010165	2	0.00481508836475888	2	0.00481508836475888	NA	NA	SegRatio=-0.01,AbsMeanSigma=0.28,pvalue=0.0231694077312993,pvalueTTest=0.024085609878209,
chr7	117170900	117171022	CFTR	AMPL469286737	-0.468440224185708	2	-0.00791667728010165	2	0.00481508836475888	2	0.00481508836475888	NA	NA	SegRatio=-0.01,AbsMeanSigma=0.28,pvalue=0.0231694077312993,pvalueTTest=0.024085609878209,
chr7	117171020	117171189	CFTR	AMPL469324749	-0.397104201334602	2	-0.00791667728010165	2	0.00481508836475888	2	0.00481508836475888	NA	NA	SegRatio=-0.01,AbsMeanSigma=0.28,pvalue=0.0231694077312993,pvalueTTest=0.024085609878209,
chr7	117174199	117174365	CFTR	AMPL844200061	NA	2	-0.00791667728010165	2	0.00481508836475888	2	0.00481508836475888	NA	NA	SegRatio=-0.01,AbsMeanSigma=0.28,pvalue=0.0231694077312993,pvalueTTest=0.024085609878209,
chr7	117174365	117174460	CFTR	AMPL468748906	-0.658657980771809	2	-0.00791667728010165	2	0.00481508836475888	2	0.00481508836475888	NA	NA	SegRatio=-0.01,AbsMeanSigma=0.28,pvalue=0.0231694077312993,pvalueTTest=0.024085609878209,
chr7	117175183	117175355	CFTR	AMPL467504527	-0.173161126366901	2	-0.00791667728010165	2	0.00481508836475888	2	0.00481508836475888	NA	NA	SegRatio=-0.01,AbsMeanSigma=0.28,pvalue=0.0231694077312993,pvalueTTest=0.024085609878209,
chr7	117175355	117175523	CFTR	AMPL467561353	-0.70138922033072	2	-0.00791667728010165	2	0.00481508836475888	2	0.00481508836475888	NA	NA	SegRatio=-0.01,AbsMeanSigma=0.28,pvalue=0.0231694077312993,pvalueTTest=0.024085609878209,
chr7	117176519	117176660	CFTR	AMPL468865894	0.0275123167129611	2	-0.00791667728010165	2	0.00481508836475888	2	0.00481508836475888	NA	NA	SegRatio=-0.01,AbsMeanSigma=0.28,pvalue=0.0231694077312993,pvalueTTest=0.024085609878209,
chr7	117176651	117176786	CFTR	AMPL468874944	-0.430006825228589	2	-0.00791667728010165	2	0.00481508836475888	2	0.00481508836475888	NA	NA	SegRatio=-0.01,AbsMeanSigma=0.28,pvalue=0.0231694077312993,pvalueTTest=0.024085609878209,
chr7	117180175	117180248	CFTR	AMPL556296474	0.080537424400036	2	-0.00791667728010165	2	0.00481508836475888	2	0.00481508836475888	NA	NA	SegRatio=-0.01,AbsMeanSigma=0.28,pvalue=0.0231694077312993,pvalueTTest=0.024085609878209,
chr7	117180248	117180361	CFTR	AMPL3662363979	-0.181175239442103	2	-0.00791667728010165	2	0.00481508836475888	2	0.00481508836475888	NA	NA	SegRatio=-0.01,AbsMeanSigma=0.28,pvalue=0.0231694077312993,pvalueTTest=0.024085609878209,
chr7	117180361	117180458	CFTR	AMPL468184487	-0.447847771977716	2	-0.00791667728010165	2	0.00481508836475888	2	0.00481508836475888	NA	NA	SegRatio=-0.01,AbsMeanSigma=0.28,pvalue=0.0231694077312993,pvalueTTest=0.024085609878209,
chr7	117182013	117182127	CFTR	AMPL3755398942	-0.0431651780742057	2	-0.00791667728010165	2	0.00481508836475888	2	0.00481508836475888	NA	NA	SegRatio=-0.01,AbsMeanSigma=0.28,pvalue=0.0231694077312993,pvalueTTest=0.024085609878209,
chr7	117182127	117182221	CFTR	AMPL3713721021	-0.235019035642415	2	-0.00791667728010165	2	0.00481508836475888	2	0.00481508836475888	NA	NA	SegRatio=-0.01,AbsMeanSigma=0.28,pvalue=0.0231694077312993,pvalueTTest=0.024085609878209,
chr7	117188605	117188778	CFTR	AMPL3849093081	0.0207895032703144	2	-0.00791667728010165	2	0.00481508836475888	2	0.00481508836475888	NA	NA	SegRatio=-0.01,AbsMeanSigma=0.28,pvalue=0.0231694077312993,pvalueTTest=0.024085609878209,
chr7	117188898	117189021	CFTR	AMPL477617595	0.161126491506282	2	-0.00791667728010165	2	0.00481508836475888	2	0.00481508836475888	NA	NA	SegRatio=-0.01,AbsMeanSigma=0.28,pvalue=0.0231694077312993,pvalueTTest=0.024085609878209,
chr7	117189018	117189174	CFTR	AMPL1758041121	0.0866687091425627	2	-0.00791667728010165	2	0.00481508836475888	2	0.00481508836475888	NA	NA	SegRatio=-0.01,AbsMeanSigma=0.28,pvalue=0.0231694077312993,pvalueTTest=0.024085609878209,
chr7	117199494	117199585	CFTR	AMPL3662352593	0.0400919620196225	2	-0.00791667728010165	2	0.00481508836475888	2	0.00481508836475888	NA	NA	SegRatio=-0.01,AbsMeanSigma=0.28,pvalue=0.0231694077312993,pvalueTTest=0.024085609878209,
chr7	117199585	117199733	CFTR	AMPL712350278	0.264953707308831	2	-0.00791667728010165	2	0.00481508836475888	2	0.00481508836475888	NA	NA	SegRatio=-0.01,AbsMeanSigma=0.28,pvalue=0.0231694077312993,pvalueTTest=0.024085609878209,
chr7	117227745	117227913	CFTR	AMPL3687801190	-0.695086285702618	2	-0.00791667728010165	2	0.00481508836475888	2	0.00481508836475888	NA	NA	SegRatio=-0.01,AbsMeanSigma=0.28,pvalue=0.0231694077312993,pvalueTTest=0.024085609878209,
chr7	117229500	117229593	intron	AMPL4119989318	0.341187830623806	2	-0.00791667728010165	2	0.825048097194953	2	0.825048097194953	NA	NA	SegRatio=-0.01,AbsMeanSigma=0.28,pvalue=0.0231694077312993,pvalueTTest=0.024085609878209,
chr7	117230377	117230543	CFTR	AMPL468091028	0.133247153131455	2	-0.00791667728010165	2	0.00481508836475888	2	0.00481508836475888	NA	NA	SegRatio=-0.01,AbsMeanSigma=0.28,pvalue=0.0231694077312993,pvalueTTest=0.024085609878209,
chr7	117231824	117231993	CFTR	AMPL474961767	NA	2	-0.00791667728010165	2	0.00481508836475888	2	0.00481508836475888	NA	NA	SegRatio=-0.01,AbsMeanSigma=0.28,pvalue=0.0231694077312993,pvalueTTest=0.024085609878209,
chr7	117232001	117232109	CFTR	AMPL3662358230	0.100034557609457	2	-0.00791667728010165	2	0.00481508836475888	2	0.00481508836475888	NA	NA	SegRatio=-0.01,AbsMeanSigma=0.28,pvalue=0.0231694077312993,pvalueTTest=0.024085609878209,
chr7	117232109	117232280	CFTR	AMPL468866489	-0.261545068532795	2	-0.00791667728010165	2	0.00481508836475888	2	0.00481508836475888	NA	NA	SegRatio=-0.01,AbsMeanSigma=0.28,pvalue=0.0231694077312993,pvalueTTest=0.024085609878209,
chr7	117232270	117232434	CFTR	AMPL468922661	-0.386915767407098	2	-0.00791667728010165	2	0.00481508836475888	2	0.00481508836475888	NA	NA	SegRatio=-0.01,AbsMeanSigma=0.28,pvalue=0.0231694077312993,pvalueTTest=0.024085609878209,
chr7	117232434	117232539	CFTR	AMPL3662384424	-0.918329961333152	2	-0.00791667728010165	2	0.00481508836475888	2	0.00481508836475888	NA	NA	SegRatio=-0.01,AbsMeanSigma=0.28,pvalue=0.0231694077312993,pvalueTTest=0.024085609878209,
chr7	117232539	117232720	CFTR	AMPL1488881666	0.129462878349331	2	-0.00791667728010165	2	0.00481508836475888	2	0.00481508836475888	NA	NA	SegRatio=-0.01,AbsMeanSigma=0.28,pvalue=0.0231694077312993,pvalueTTest=0.024085609878209,
chr7	117234940	117235038	CFTR	AMPL3533204248	0.106909912230997	2	-0.00791667728010165	2	0.00481508836475888	2	0.00481508836475888	NA	NA	SegRatio=-0.01,AbsMeanSigma=0.28,pvalue=0.0231694077312993,pvalueTTest=0.024085609878209,
chr7	117235038	117235148	CFTR	AMPL3539368019	0.106050852631109	2	-0.00791667728010165	2	0.00481508836475888	2	0.00481508836475888	NA	NA	SegRatio=-0.01,AbsMeanSigma=0.28,pvalue=0.0231694077312993,pvalueTTest=0.024085609878209,
chr7	117242832	117243009	CFTR	AMPL468425396	-0.02633681398851	2	-0.00791667728010165	2	0.00481508836475888	2	0.00481508836475888	NA	NA	SegRatio=-0.01,AbsMeanSigma=0.28,pvalue=0.0231694077312993,pvalueTTest=0.024085609878209,
chr7	117243561	117243680	CFTR	AMPL1314131500	-0.182137733604037	2	-0.00791667728010165	2	0.00481508836475888	2	0.00481508836475888	NA	NA	SegRatio=-0.01,AbsMeanSigma=0.28,pvalue=0.0231694077312993,pvalueTTest=0.024085609878209,
chr7	117243680	117243850	CFTR	AMPL1350926834	-0.573497610594513	2	-0.00791667728010165	2	0.00481508836475888	2	0.00481508836475888	NA	NA	SegRatio=-0.01,AbsMeanSigma=0.28,pvalue=0.0231694077312993,pvalueTTest=0.024085609878209,
chr7	117246626	117246753	CFTR	AMPL467500449	-0.0776564494047994	2	-0.00791667728010165	2	0.00481508836475888	2	0.00481508836475888	NA	NA	SegRatio=-0.01,AbsMeanSigma=0.28,pvalue=0.0231694077312993,pvalueTTest=0.024085609878209,
chr7	117246740	117246889	CFTR	AMPL1317650819	-0.463800180152669	2	-0.00791667728010165	2	0.00481508836475888	2	0.00481508836475888	NA	NA	SegRatio=-0.01,AbsMeanSigma=0.28,pvalue=0.0231694077312993,pvalueTTest=0.024085609878209,
chr7	117250552	117250723	CFTR	AMPL467096662	-0.354187356569822	2	-0.00791667728010165	2	0.00481508836475888	2	0.00481508836475888	NA	NA	SegRatio=-0.01,AbsMeanSigma=0.28,pvalue=0.0231694077312993,pvalueTTest=0.024085609878209,
chr7	117251505	117251662	CFTR	AMPL1489275007	0.214853272622952	2	-0.00791667728010165	2	0.00481508836475888	2	0.00481508836475888	NA	NA	SegRatio=-0.01,AbsMeanSigma=0.28,pvalue=0.0231694077312993,pvalueTTest=0.024085609878209,
chr7	117251662	117251813	CFTR	AMPL1489330457	-0.00791667728010165	2	-0.00791667728010165	2	0.00481508836475888	2	0.00481508836475888	NA	NA	SegRatio=-0.01,AbsMeanSigma=0.28,pvalue=0.0231694077312993,pvalueTTest=0.024085609878209,
chr7	117251782	117251855	CFTR	AMPL1524050819	0.200675790136162	2	-0.00791667728010165	2	0.00481508836475888	2	0.00481508836475888	NA	NA	SegRatio=-0.01,AbsMeanSigma=0.28,pvalue=0.0231694077312993,pvalueTTest=0.024085609878209,
chr7	117254598	117254679	CFTR	AMPL3608012462	-0.207375122900019	2	-0.00791667728010165	2	0.00481508836475888	2	0.00481508836475888	NA	NA	SegRatio=-0.01,AbsMeanSigma=0.28,pvalue=0.0231694077312993,pvalueTTest=0.024085609878209,
chr7	117254674	117254747	CFTR	AMPL3662363743	0.0573474417265575	2	-0.00791667728010165	2	0.00481508836475888	2	0.00481508836475888	NA	NA	SegRatio=-0.01,AbsMeanSigma=0.28,pvalue=0.0231694077312993,pvalueTTest=0.024085609878209,
chr7	117267462	117267600	CFTR	AMPL468021362	-0.149050389312892	2	-0.00791667728010165	2	0.00481508836475888	2	0.00481508836475888	NA	NA	SegRatio=-0.01,AbsMeanSigma=0.28,pvalue=0.0231694077312993,pvalueTTest=0.024085609878209,
chr7	117267600	117267684	CFTR	AMPL468048766	-0.0824910839893552	2	-0.00791667728010165	2	0.00481508836475888	2	0.00481508836475888	NA	NA	SegRatio=-0.01,AbsMeanSigma=0.28,pvalue=0.0231694077312993,pvalueTTest=0.024085609878209,
chr7	117267684	117267830	CFTR	AMPL1350926836	-0.54584152078328	2	-0.00791667728010165	2	0.00481508836475888	2	0.00481508836475888	NA	NA	SegRatio=-0.01,AbsMeanSigma=0.28,pvalue=0.0231694077312993,pvalueTTest=0.024085609878209,
chr7	117279953	117280114	CFTR	AMPL612960517	0.154979452895896	2	-0.00791667728010165	2	0.00481508836475888	2	0.00481508836475888	NA	NA	SegRatio=-0.01,AbsMeanSigma=0.28,pvalue=0.0231694077312993,pvalueTTest=0.024085609878209,
chr7	117282452	117282593	CFTR	AMPL3687804467	-0.0586889448820631	2	-0.00791667728010165	2	0.00481508836475888	2	0.00481508836475888	NA	NA	SegRatio=-0.01,AbsMeanSigma=0.28,pvalue=0.0231694077312993,pvalueTTest=0.024085609878209,
chr7	117282593	117282768	CFTR	AMPL469390256	0.24602940945823	2	-0.00791667728010165	2	0.00481508836475888	2	0.00481508836475888	NA	NA	SegRatio=-0.01,AbsMeanSigma=0.28,pvalue=0.0231694077312993,pvalueTTest=0.024085609878209,
chr7	117292788	117292952	CFTR	AMPL469294494	0.200328784656018	2	-0.00791667728010165	2	0.00481508836475888	2	0.00481508836475888	NA	NA	SegRatio=-0.01,AbsMeanSigma=0.28,pvalue=0.0231694077312993,pvalueTTest=0.024085609878209,
chr7	117292952	117293126	CFTR	AMPL476533235	0.173783926621719	2	-0.00791667728010165	2	0.00481508836475888	2	0.00481508836475888	NA	NA	SegRatio=-0.01,AbsMeanSigma=0.28,pvalue=0.0231694077312993,pvalueTTest=0.024085609878209,
chr7	117304588	117304761	CFTR	AMPL1350926835	0.584065490747944	2	-0.00791667728010165	2	0.00481508836475888	2	0.00481508836475888	NA	NA	SegRatio=-0.01,AbsMeanSigma=0.28,pvalue=0.0231694077312993,pvalueTTest=0.024085609878209,
chr7	117304761	117304927	CFTR	AMPL469937071	-0.250950567558129	2	-0.00791667728010165	2	0.00481508836475888	2	0.00481508836475888	NA	NA	SegRatio=-0.01,AbsMeanSigma=0.28,pvalue=0.0231694077312993,pvalueTTest=0.024085609878209,
chr7	117305494	117305594	CFTR	AMPL647810578	0.296856883015061	2	-0.00791667728010165	2	0.00481508836475888	2	0.00481508836475888	NA	NA	SegRatio=-0.01,AbsMeanSigma=0.28,pvalue=0.0231694077312993,pvalueTTest=0.024085609878209,
chr7	117305594	117305680	CFTR	AMPL3687791484	0.245621390338663	2	-0.00791667728010165	2	0.00481508836475888	2	0.00481508836475888	NA	NA	SegRatio=-0.01,AbsMeanSigma=0.28,pvalue=0.0231694077312993,pvalueTTest=0.024085609878209,
chr7	117306844	117307010	CFTR	AMPL1091210890	-0.189616116279261	2	-0.00791667728010165	2	0.00481508836475888	2	0.00481508836475888	NA	NA	SegRatio=-0.01,AbsMeanSigma=0.28,pvalue=0.0231694077312993,pvalueTTest=0.024085609878209,
chr7	117307008	117307185	CFTR	AMPL3848836362	-0.695805531814796	2	-0.00791667728010165	2	0.00481508836475888	2	0.00481508836475888	NA	NA	SegRatio=-0.01,AbsMeanSigma=0.28,pvalue=0.0231694077312993,pvalueTTest=0.024085609878209,
chr7	117307183	117307354	CFTR	AMPL3848864558	0.183653951589373	2	-0.00791667728010165	2	0.00481508836475888	2	0.00481508836475888	NA	NA	SegRatio=-0.01,AbsMeanSigma=0.28,pvalue=0.0231694077312993,pvalueTTest=0.024085609878209,
chr7	117307353	117307519	CFTR	AMPL497774927	0.217073718220016	2	-0.00791667728010165	2	0.00481508836475888	2	0.00481508836475888	NA	NA	SegRatio=-0.01,AbsMeanSigma=0.28,pvalue=0.0231694077312993,pvalueTTest=0.024085609878209,
chr7	117307518	117307668	CFTR	AMPL3848886907	0.113058996445355	2	-0.00791667728010165	2	0.00481508836475888	2	0.00481508836475888	NA	NA	SegRatio=-0.01,AbsMeanSigma=0.28,pvalue=0.0231694077312993,pvalueTTest=0.024085609878209,
chr7	117307666	117307801	CFTR	AMPL492300506	0.00470056378781994	2	-0.00791667728010165	2	0.00481508836475888	2	0.00481508836475888	NA	NA	SegRatio=-0.01,AbsMeanSigma=0.28,pvalue=0.0231694077312993,pvalueTTest=0.024085609878209,
chr7	117307801	117307960	CFTR	AMPL3848900251	-0.0721100123898607	2	-0.00791667728010165	2	0.00481508836475888	2	0.00481508836475888	NA	NA	SegRatio=-0.01,AbsMeanSigma=0.28,pvalue=0.0231694077312993,pvalueTTest=0.024085609878209,
chr7	117307960	117308127	CFTR	AMPL3848829546	-0.262049067837308	2	-0.00791667728010165	2	0.00481508836475888	2	0.00481508836475888	NA	NA	SegRatio=-0.01,AbsMeanSigma=0.28,pvalue=0.0231694077312993,pvalueTTest=0.024085609878209,
chr7	117308127	117308217	CFTR	AMPL1486309394	0.592877498560789	2	-0.00791667728010165	2	0.00481508836475888	2	0.00481508836475888	NA	NA	SegRatio=-0.01,AbsMeanSigma=0.28,pvalue=0.0231694077312993,pvalueTTest=0.024085609878209,
chr7	117308443	117308519	CFTR	AMPL1380948432	-0.630744672351072	2	-0.00791667728010165	2	0.00481508836475888	2	0.00481508836475888	NA	NA	SegRatio=-0.01,AbsMeanSigma=0.28,pvalue=0.0231694077312993,pvalueTTest=0.024085609878209,
chr7	117308502	117308594	CFTR	AMPL3848851241	NA	2	-0.00791667728010165	2	0.00481508836475888	2	0.00481508836475888	NA	NA	SegRatio=-0.01,AbsMeanSigma=0.28,pvalue=0.0231694077312993,pvalueTTest=0.024085609878209,
chr7	117308594	117308719	CFTR	AMPL3848859657	0.173859909055788	2	-0.00791667728010165	2	0.00481508836475888	2	0.00481508836475888	NA	NA	SegRatio=-0.01,AbsMeanSigma=0.28,pvalue=0.0231694077312993,pvalueTTest=0.024085609878209,
chr9	34646542	34646714	GALT	AMPL712468205	NA	2	0.424801447073297	2	0.523902694395924	3	3.120293648319e-07	NA	NA	SegRatio=0.42,AbsMeanSigma=0.55,pvalue=0.177438409529905,pvalueTTest=0.183669376012488,Adjusted:byPvalueMeanRatio;
chr9	34646713	34646892	GALT	AMPL807033687	0.424801447073297	2	0.424801447073297	2	0.523902694395924	3	3.120293648319e-07	NA	NA	SegRatio=0.42,AbsMeanSigma=0.55,pvalue=0.177438409529905,pvalueTTest=0.183669376012488,Adjusted:byPvalueMeanRatio;
chr9	34646880	34647060	GALT	AMPL807051270	0.104389328610814	2	0.424801447073297	2	0.523902694395924	3	3.120293648319e-07	NA	NA	SegRatio=0.42,AbsMeanSigma=0.55,pvalue=0.177438409529905,pvalueTTest=0.183669376012488,Adjusted:byPvalueMeanRatio;
chr9	34647058	34647205	GALT	AMPL623733836	0.0334286587405233	2	0.424801447073297	2	0.523902694395924	3	3.120293648319e-07	NA	NA	SegRatio=0.42,AbsMeanSigma=0.55,pvalue=0.177438409529905,pvalueTTest=0.183669376012488,Adjusted:byPvalueMeanRatio;
chr9	34647198	34647344	GALT	AMPL3848826648	-0.0396410417895598	2	0.424801447073297	2	0.523902694395924	3	3.120293648319e-07	NA	NA	SegRatio=0.42,AbsMeanSigma=0.55,pvalue=0.177438409529905,pvalueTTest=0.183669376012488,Adjusted:byPvalueMeanRatio;
chr9	34647344	34647522	GALT	AMPL3848835399	0.513368680120864	3.5	0.513368680120864	2	0.523902694395924	3	3.120293648319e-07	NA	NA	SegRatio=0.51,AbsMeanSigma=1.57,pvalue=7.05968460595425e-13,pvalueTTest=1.26452418967993e-07,
chr9	34647522	34647639	GALT	AMPL1496130655	0.625974807312701	3.5	0.513368680120864	2	0.523902694395924	3	3.120293648319e-07	NA	NA	SegRatio=0.51,AbsMeanSigma=1.57,pvalue=7.05968460595425e-13,pvalueTTest=1.26452418967993e-07,
chr9	34647639	34647726	GALT	AMPL868171912	0.725016808298623	3.5	0.513368680120864	2	0.523902694395924	3	3.120293648319e-07	NA	NA	SegRatio=0.51,AbsMeanSigma=1.57,pvalue=7.05968460595425e-13,pvalueTTest=1.26452418967993e-07,
chr9	34647726	34647898	GALT	AMPL556199792	0.517582370369247	3.5	0.513368680120864	2	0.523902694395924	3	3.120293648319e-07	NA	NA	SegRatio=0.51,AbsMeanSigma=1.57,pvalue=7.05968460595425e-13,pvalueTTest=1.26452418967993e-07,
chr9	34647893	34648071	GALT	AMPL3848847770	0.603411215123146	3.5	0.513368680120864	2	0.523902694395924	3	3.120293648319e-07	NA	NA	SegRatio=0.51,AbsMeanSigma=1.57,pvalue=7.05968460595425e-13,pvalueTTest=1.26452418967993e-07,
chr9	34648069	34648240	GALT	AMPL556343103	0.379574541699625	3.5	0.513368680120864	2	0.523902694395924	3	3.120293648319e-07	NA	NA	SegRatio=0.51,AbsMeanSigma=1.57,pvalue=7.05968460595425e-13,pvalueTTest=1.26452418967993e-07,
chr9	34648240	34648341	GALT	AMPL623737664	0.771386611146583	3.5	0.513368680120864	2	0.523902694395924	3	3.120293648319e-07	NA	NA	SegRatio=0.51,AbsMeanSigma=1.57,pvalue=7.05968460595425e-13,pvalueTTest=1.26452418967993e-07,
chr9	34648336	34648497	GALT	AMPL623762017	-0.0934141708519647	3.5	0.513368680120864	2	0.523902694395924	3	3.120293648319e-07	NA	NA	SegRatio=0.51,AbsMeanSigma=1.57,pvalue=7.05968460595425e-13,pvalueTTest=1.26452418967993e-07,
chr9	34648510	34648681	GALT	AMPL3848901604	0.869182839426268	3.5	0.513368680120864	2	0.523902694395924	3	3.120293648319e-07	NA	NA	SegRatio=0.51,AbsMeanSigma=1.57,pvalue=7.05968460595425e-13,pvalueTTest=1.26452418967993e-07,
chr9	34648690	34648810	GALT	AMPL3848818879	0.499176144145627	3.5	0.513368680120864	2	0.523902694395924	3	3.120293648319e-07	NA	NA	SegRatio=0.51,AbsMeanSigma=1.57,pvalue=7.05968460595425e-13,pvalueTTest=1.26452418967993e-07,
chr9	34648807	34648943	GALT	AMPL623750282	0.465606728660344	3.5	0.513368680120864	2	0.523902694395924	3	3.120293648319e-07	NA	NA	SegRatio=0.51,AbsMeanSigma=1.57,pvalue=7.05968460595425e-13,pvalueTTest=1.26452418967993e-07,
chr9	34648939	34649017	GALT	AMPL3848843653	0.413585334676713	3.5	0.513368680120864	2	0.523902694395924	3	3.120293648319e-07	NA	NA	SegRatio=0.51,AbsMeanSigma=1.57,pvalue=7.05968460595425e-13,pvalueTTest=1.26452418967993e-07,
chr9	34649016	34649170	GALT	AMPL3848851345	0.643644374576773	3.5	0.513368680120864	2	0.523902694395924	3	3.120293648319e-07	NA	NA	SegRatio=0.51,AbsMeanSigma=1.57,pvalue=7.05968460595425e-13,pvalueTTest=1.26452418967993e-07,
chr9	34649168	34649344	GALT	AMPL1371818357	0.162559296392202	3.5	0.513368680120864	2	0.523902694395924	3	3.120293648319e-07	NA	NA	SegRatio=0.51,AbsMeanSigma=1.57,pvalue=7.05968460595425e-13,pvalueTTest=1.26452418967993e-07,
chr9	34649344	34649511	GALT	AMPL3848885846	-0.00487293125171853	3.5	0.513368680120864	2	0.523902694395924	3	3.120293648319e-07	NA	NA	SegRatio=0.51,AbsMeanSigma=1.57,pvalue=7.05968460595425e-13,pvalueTTest=1.26452418967993e-07,
chr9	34649511	34649646	GALT	AMPL3848895636	0.435003293438758	3.5	0.513368680120864	2	0.523902694395924	3	3.120293648319e-07	NA	NA	SegRatio=0.51,AbsMeanSigma=1.57,pvalue=7.05968460595425e-13,pvalueTTest=1.26452418967993e-07,
chr9	34649641	34649818	GALT	AMPL3848812411	0.262400821950244	3.5	0.513368680120864	2	0.523902694395924	3	3.120293648319e-07	NA	NA	SegRatio=0.51,AbsMeanSigma=1.57,pvalue=7.05968460595425e-13,pvalueTTest=1.26452418967993e-07,
chr9	34649817	34649982	GALT	AMPL3848835912	0.23908486664944	3.5	0.513368680120864	2	0.523902694395924	3	3.120293648319e-07	NA	NA	SegRatio=0.51,AbsMeanSigma=1.57,pvalue=7.05968460595425e-13,pvalueTTest=1.26452418967993e-07,
chr9	34650315	34650399	GALT	AMPL3848889350	0.776520137774531	3.5	0.513368680120864	2	0.523902694395924	3	3.120293648319e-07	NA	NA	SegRatio=0.51,AbsMeanSigma=1.57,pvalue=7.05968460595425e-13,pvalueTTest=1.26452418967993e-07,
chr9	34650398	34650478	GALT	AMPL2782134136	0.723524454481764	3.5	0.513368680120864	2	0.523902694395924	3	3.120293648319e-07	NA	NA	SegRatio=0.51,AbsMeanSigma=1.57,pvalue=7.05968460595425e-13,pvalueTTest=1.26452418967993e-07,
chr9	34650478	34650595	GALT	AMPL1496755741	1.00293733064889	3.5	0.513368680120864	2	0.523902694395924	3	3.120293648319e-07	NA	NA	SegRatio=0.51,AbsMeanSigma=1.57,pvalue=7.05968460595425e-13,pvalueTTest=1.26452418967993e-07,
chr12	103232062	103232227	PAH	AMPL811140534	0.539535394774764	2.5	0.122108587011573	2	0.391339241472129	2	0.13345937621223	NA	NA	SegRatio=0.12,AbsMeanSigma=0.84,pvalue=0.00378665867967312,pvalueTTest=0.00121973027865297,
chr12	103232222	103232291	PAH	AMPL811141827	NA	2.5	0.122108587011573	2	0.391339241472129	2	0.13345937621223	NA	NA	SegRatio=0.12,AbsMeanSigma=0.84,pvalue=0.00378665867967312,pvalueTTest=0.00121973027865297,
chr12	103232441	103232565	PAH	AMPL3699300740	0.531779095889372	2.5	0.122108587011573	2	0.391339241472129	2	0.13345937621223	NA	NA	SegRatio=0.12,AbsMeanSigma=0.84,pvalue=0.00378665867967312,pvalueTTest=0.00121973027865297,
chr12	103232551	103232666	PAH	AMPL1497161003	0.312201474826572	2.5	0.122108587011573	2	0.391339241472129	2	0.13345937621223	NA	NA	SegRatio=0.12,AbsMeanSigma=0.84,pvalue=0.00378665867967312,pvalueTTest=0.00121973027865297,
chr12	103232661	103232820	PAH	AMPL811143696	0.949525544265758	2.5	0.122108587011573	2	0.391339241472129	2	0.13345937621223	NA	NA	SegRatio=0.12,AbsMeanSigma=0.84,pvalue=0.00378665867967312,pvalueTTest=0.00121973027865297,
chr12	103232765	103232895	PAH	AMPL811145968	0.578413483779261	2.5	0.122108587011573	2	0.391339241472129	2	0.13345937621223	NA	NA	SegRatio=0.12,AbsMeanSigma=0.84,pvalue=0.00378665867967312,pvalueTTest=0.00121973027865297,
chr12	103232895	103233035	PAH	AMPL659794021	0.326296790316446	2.5	0.122108587011573	2	0.391339241472129	2	0.13345937621223	NA	NA	SegRatio=0.12,AbsMeanSigma=0.84,pvalue=0.00378665867967312,pvalueTTest=0.00121973027865297,
chr12	103234142	103234318	PAH	AMPL3848753200	0.122108587011573	2.5	0.122108587011573	2	0.391339241472129	2	0.13345937621223	NA	NA	SegRatio=0.12,AbsMeanSigma=0.84,pvalue=0.00378665867967312,pvalueTTest=0.00121973027865297,
chr12	103237301	103237409	PAH	AMPL663072267	0.106994974565748	2.5	0.122108587011573	2	0.391339241472129	2	0.13345937621223	NA	NA	SegRatio=0.12,AbsMeanSigma=0.84,pvalue=0.00378665867967312,pvalueTTest=0.00121973027865297,
chr12	103237409	103237584	PAH	AMPL663100272	0.22921869380872	2.5	0.122108587011573	2	0.391339241472129	2	0.13345937621223	NA	NA	SegRatio=0.12,AbsMeanSigma=0.84,pvalue=0.00378665867967312,pvalueTTest=0.00121973027865297,
chr12	103237954	103238083	PAH	AMPL868016102	0.608436315971757	2.5	0.122108587011573	2	0.391339241472129	2	0.13345937621223	NA	NA	SegRatio=0.12,AbsMeanSigma=0.84,pvalue=0.00378665867967312,pvalueTTest=0.00121973027865297,
chr12	103238083	103238220	PAH	AMPL658783041	0.0599098338033513	2	0.0599098338033513	2	0.391339241472129	2	0.13345937621223	NA	NA	SegRatio=0.06,AbsMeanSigma=0.03,pvalue=0.894791640265837,pvalueTTest=0.92826119679312,
chr12	103240620	103240773	PAH	AMPL659377496	-0.474533794090087	2	0.0599098338033513	2	0.391339241472129	2	0.13345937621223	NA	NA	SegRatio=0.06,AbsMeanSigma=0.03,pvalue=0.894791640265837,pvalueTTest=0.92826119679312,
chr12	103245412	103245591	PAH	AMPL556370172	-0.147817262826783	2	0.0599098338033513	2	0.391339241472129	2	0.13345937621223	NA	NA	SegRatio=0.06,AbsMeanSigma=0.03,pvalue=0.894791640265837,pvalueTTest=0.92826119679312,
chr12	103246570	103246749	PAH	AMPL556350401	-0.426574845528946	2	0.0599098338033513	2	0.391339241472129	2	0.13345937621223	NA	NA	SegRatio=0.06,AbsMeanSigma=0.03,pvalue=0.894791640265837,pvalueTTest=0.92826119679312,
chr12	103248833	103248985	PAH	AMPL812248025	0.185073043533858	2	0.0599098338033513	2	0.391339241472129	2	0.13345937621223	NA	NA	SegRatio=0.06,AbsMeanSigma=0.03,pvalue=0.894791640265837,pvalueTTest=0.92826119679312,
chr12	103248985	103249122	PAH	AMPL658674329	0.390796580366306	2	0.0599098338033513	2	0.391339241472129	2	0.13345937621223	NA	NA	SegRatio=0.06,AbsMeanSigma=0.03,pvalue=0.894791640265837,pvalueTTest=0.92826119679312,
chr12	103260314	103260494	PAH	AMPL658804790	-0.236486327861825	2	0.0599098338033513	2	0.391339241472129	2	0.13345937621223	NA	NA	SegRatio=0.06,AbsMeanSigma=0.03,pvalue=0.894791640265837,pvalueTTest=0.92826119679312,
chr12	103271164	103271270	PAH	AMPL661534109	-0.377820820590289	2	0.0599098338033513	2	0.391339241472129	2	0.13345937621223	NA	NA	SegRatio=0.06,AbsMeanSigma=0.03,pvalue=0.894791640265837,pvalueTTest=0.92826119679312,
chr12	103271270	103271384	PAH	AMPL661570029	NA	2	0.0599098338033513	2	0.391339241472129	2	0.13345937621223	NA	NA	SegRatio=0.06,AbsMeanSigma=0.03,pvalue=0.894791640265837,pvalueTTest=0.92826119679312,
chr12	103288475	103288574	PAH	AMPL3699214840	0.775923926594944	2	0.0599098338033513	2	0.391339241472129	2	0.13345937621223	NA	NA	SegRatio=0.06,AbsMeanSigma=0.03,pvalue=0.894791640265837,pvalueTTest=0.92826119679312,
chr12	103288574	103288725	PAH	AMPL659619504	0.61160071316441	2	0.0599098338033513	2	0.391339241472129	2	0.13345937621223	NA	NA	SegRatio=0.06,AbsMeanSigma=0.03,pvalue=0.894791640265837,pvalueTTest=0.92826119679312,
chr12	103306535	103306705	PAH	AMPL556186951	0.266239358179604	2	0.0599098338033513	2	0.391339241472129	2	0.13345937621223	NA	NA	SegRatio=0.06,AbsMeanSigma=0.03,pvalue=0.894791640265837,pvalueTTest=0.92826119679312,
chr12	103310767	103310940	PAH	AMPL663779199	-0.706109678247955	2	0.0599098338033513	2	0.391339241472129	2	0.13345937621223	NA	NA	SegRatio=0.06,AbsMeanSigma=0.03,pvalue=0.894791640265837,pvalueTTest=0.92826119679312,
chr12	103310940	103311077	PAH	AMPL812518150	-0.436130196511406	2	0.0599098338033513	2	0.391339241472129	2	0.13345937621223	NA	NA	SegRatio=0.06,AbsMeanSigma=0.03,pvalue=0.894791640265837,pvalueTTest=0.92826119679312,
chr12	103311073	103311261	PAH	AMPL812522983	NA	2	0.0599098338033513	2	0.391339241472129	2	0.13345937621223	NA	NA	SegRatio=0.06,AbsMeanSigma=0.03,pvalue=0.894791640265837,pvalueTTest=0.92826119679312,
chr12	103311261	103311417	PAH	AMPL811679394	0.253031256299005	2	0.0599098338033513	2	0.391339241472129	2	0.13345937621223	NA	NA	SegRatio=0.06,AbsMeanSigma=0.03,pvalue=0.894791640265837,pvalueTTest=0.92826119679312,
