# Supplementary material for: A statistical approach to detection of copy number variations in PCR-enriched targeted sequencing data
Source: BMC Bioinformatics. 2016 Oct 22;17:429. doi: 10.1186/s12859-016-1272-6 (PMC5075217; doi:10.1186/s12859-016-1272-6)
Supplement: Additional file 6 — Archive with ONCOCNV results. Set of files (png plots and txt files) in zip archive that were provided by ONCOCNV after specificity and sensitivity testing. (ZIP 5007 kb) [file 12859_2016_1272_MOESM6_ESM.zip › outputONCOCNV copy 2/IonXpress_020_R_2013_10_17_13_55_39_user_SN2.3.Neonatal.Assay_Lex.1re.run.18.11.13_Auto_user_SN2.3.Neonatal.Assay_Lex.1re.run.18.11.13_26.profile.txt]

chr	start	end	gene	ID	ratio	predLargeSeg	segMean	predLargeCorrected	pvalRatioCorrected	perGeneEvaluation	pvalRatioGene	predPoint	predPointSusp	comments
chr7	117119899	117120067	CFTR	AMPL1380948435	0.104019786432841	2	0.000789538568257468	2	0.657656139502275	2	0.657656139502275	NA	NA	SegRatio=0,AbsMeanSigma=0.12,pvalue=0.325259802152777,pvalueTTest=0.575369923877373,
chr7	117120062	117120193	CFTR	AMPL1380948436	-0.824208366069503	2	0.000789538568257468	2	0.657656139502275	2	0.657656139502275	NA	NA	SegRatio=0,AbsMeanSigma=0.12,pvalue=0.325259802152777,pvalueTTest=0.575369923877373,
chr7	117120192	117120274	CFTR	AMPL493118173	-0.0453932606555849	2	0.000789538568257468	2	0.657656139502275	2	0.657656139502275	NA	NA	SegRatio=0,AbsMeanSigma=0.12,pvalue=0.325259802152777,pvalueTTest=0.575369923877373,
chr7	117144240	117144352	CFTR	AMPL1316862546	-0.175827181810443	2	0.000789538568257468	2	0.657656139502275	2	0.657656139502275	NA	NA	SegRatio=0,AbsMeanSigma=0.12,pvalue=0.325259802152777,pvalueTTest=0.575369923877373,
chr7	117144342	117144420	CFTR	AMPL3662351274	-0.539260714943047	2	0.000789538568257468	2	0.657656139502275	2	0.657656139502275	NA	NA	SegRatio=0,AbsMeanSigma=0.12,pvalue=0.325259802152777,pvalueTTest=0.575369923877373,
chr7	117148945	117149124	CFTR	AMPL1090131405	-0.117666835966096	2	0.000789538568257468	2	0.657656139502275	2	0.657656139502275	NA	NA	SegRatio=0,AbsMeanSigma=0.12,pvalue=0.325259802152777,pvalueTTest=0.575369923877373,
chr7	117149124	117149294	CFTR	AMPL496812712	0.456970813340425	2	0.000789538568257468	2	0.657656139502275	2	0.657656139502275	NA	NA	SegRatio=0,AbsMeanSigma=0.12,pvalue=0.325259802152777,pvalueTTest=0.575369923877373,
chr7	117170900	117171022	CFTR	AMPL469286737	0.0562992523631925	2	0.000789538568257468	2	0.657656139502275	2	0.657656139502275	NA	NA	SegRatio=0,AbsMeanSigma=0.12,pvalue=0.325259802152777,pvalueTTest=0.575369923877373,
chr7	117171020	117171189	CFTR	AMPL469324749	-0.286999936608535	2	0.000789538568257468	2	0.657656139502275	2	0.657656139502275	NA	NA	SegRatio=0,AbsMeanSigma=0.12,pvalue=0.325259802152777,pvalueTTest=0.575369923877373,
chr7	117174199	117174365	CFTR	AMPL844200061	NA	2	0.000789538568257468	2	0.657656139502275	2	0.657656139502275	NA	NA	SegRatio=0,AbsMeanSigma=0.12,pvalue=0.325259802152777,pvalueTTest=0.575369923877373,
chr7	117174365	117174460	CFTR	AMPL468748906	-0.790584638403697	2	0.000789538568257468	2	0.657656139502275	2	0.657656139502275	NA	NA	SegRatio=0,AbsMeanSigma=0.12,pvalue=0.325259802152777,pvalueTTest=0.575369923877373,
chr7	117175183	117175355	CFTR	AMPL467504527	0.0984545624248232	2	0.000789538568257468	2	0.657656139502275	2	0.657656139502275	NA	NA	SegRatio=0,AbsMeanSigma=0.12,pvalue=0.325259802152777,pvalueTTest=0.575369923877373,
chr7	117175355	117175523	CFTR	AMPL467561353	-0.126797729076752	2	0.000789538568257468	2	0.657656139502275	2	0.657656139502275	NA	NA	SegRatio=0,AbsMeanSigma=0.12,pvalue=0.325259802152777,pvalueTTest=0.575369923877373,
chr7	117176519	117176660	CFTR	AMPL468865894	0.0415070270214129	2	0.000789538568257468	2	0.657656139502275	2	0.657656139502275	NA	NA	SegRatio=0,AbsMeanSigma=0.12,pvalue=0.325259802152777,pvalueTTest=0.575369923877373,
chr7	117176651	117176786	CFTR	AMPL468874944	-0.710166587757665	2	0.000789538568257468	2	0.657656139502275	2	0.657656139502275	NA	NA	SegRatio=0,AbsMeanSigma=0.12,pvalue=0.325259802152777,pvalueTTest=0.575369923877373,
chr7	117180175	117180248	CFTR	AMPL556296474	-0.000384173280653022	2	0.000789538568257468	2	0.657656139502275	2	0.657656139502275	NA	NA	SegRatio=0,AbsMeanSigma=0.12,pvalue=0.325259802152777,pvalueTTest=0.575369923877373,
chr7	117180248	117180361	CFTR	AMPL3662363979	0.0651487168241288	2	0.000789538568257468	2	0.657656139502275	2	0.657656139502275	NA	NA	SegRatio=0,AbsMeanSigma=0.12,pvalue=0.325259802152777,pvalueTTest=0.575369923877373,
chr7	117180361	117180458	CFTR	AMPL468184487	-0.289795263981924	2	0.000789538568257468	2	0.657656139502275	2	0.657656139502275	NA	NA	SegRatio=0,AbsMeanSigma=0.12,pvalue=0.325259802152777,pvalueTTest=0.575369923877373,
chr7	117182013	117182127	CFTR	AMPL3755398942	-0.24559769953867	2	0.000789538568257468	2	0.657656139502275	2	0.657656139502275	NA	NA	SegRatio=0,AbsMeanSigma=0.12,pvalue=0.325259802152777,pvalueTTest=0.575369923877373,
chr7	117182127	117182221	CFTR	AMPL3713721021	0.0179694978885033	2	0.000789538568257468	2	0.657656139502275	2	0.657656139502275	NA	NA	SegRatio=0,AbsMeanSigma=0.12,pvalue=0.325259802152777,pvalueTTest=0.575369923877373,
chr7	117188605	117188778	CFTR	AMPL3849093081	0.352322149887665	2	0.000789538568257468	2	0.657656139502275	2	0.657656139502275	q-value=8.64958933440955e-33, copies=3	NA	SegRatio=0,AbsMeanSigma=0.12,pvalue=0.325259802152777,pvalueTTest=0.575369923877373,
chr7	117188898	117189021	CFTR	AMPL477617595	0.854307775730578	2	0.000789538568257468	2	0.657656139502275	2	0.657656139502275	NA	NA	SegRatio=0,AbsMeanSigma=0.12,pvalue=0.325259802152777,pvalueTTest=0.575369923877373,
chr7	117189018	117189174	CFTR	AMPL1758041121	0.165380602412103	2	0.000789538568257468	2	0.657656139502275	2	0.657656139502275	NA	NA	SegRatio=0,AbsMeanSigma=0.12,pvalue=0.325259802152777,pvalueTTest=0.575369923877373,
chr7	117199494	117199585	CFTR	AMPL3662352593	0.295849075793383	2	0.000789538568257468	2	0.657656139502275	2	0.657656139502275	NA	NA	SegRatio=0,AbsMeanSigma=0.12,pvalue=0.325259802152777,pvalueTTest=0.575369923877373,
chr7	117199585	117199733	CFTR	AMPL712350278	0.0850183588158197	2	0.000789538568257468	2	0.657656139502275	2	0.657656139502275	NA	NA	SegRatio=0,AbsMeanSigma=0.12,pvalue=0.325259802152777,pvalueTTest=0.575369923877373,
chr7	117227745	117227913	CFTR	AMPL3687801190	-0.341668865206616	2	0.000789538568257468	2	0.657656139502275	2	0.657656139502275	NA	NA	SegRatio=0,AbsMeanSigma=0.12,pvalue=0.325259802152777,pvalueTTest=0.575369923877373,
chr7	117229500	117229593	intron	AMPL4119989318	0.186959167597199	2	0.000789538568257468	2	0.906329469567531	2	0.906329469567531	NA	NA	SegRatio=0,AbsMeanSigma=0.12,pvalue=0.325259802152777,pvalueTTest=0.575369923877373,
chr7	117230377	117230543	CFTR	AMPL468091028	0.780454206718007	2	0.000789538568257468	2	0.657656139502275	2	0.657656139502275	NA	NA	SegRatio=0,AbsMeanSigma=0.12,pvalue=0.325259802152777,pvalueTTest=0.575369923877373,
chr7	117231824	117231993	CFTR	AMPL474961767	NA	2	0.000789538568257468	2	0.657656139502275	2	0.657656139502275	NA	NA	SegRatio=0,AbsMeanSigma=0.12,pvalue=0.325259802152777,pvalueTTest=0.575369923877373,
chr7	117232001	117232109	CFTR	AMPL3662358230	-0.0601492861662694	2	0.000789538568257468	2	0.657656139502275	2	0.657656139502275	NA	NA	SegRatio=0,AbsMeanSigma=0.12,pvalue=0.325259802152777,pvalueTTest=0.575369923877373,
chr7	117232109	117232280	CFTR	AMPL468866489	0.651890298299472	2	0.000789538568257468	2	0.657656139502275	2	0.657656139502275	NA	NA	SegRatio=0,AbsMeanSigma=0.12,pvalue=0.325259802152777,pvalueTTest=0.575369923877373,
chr7	117232270	117232434	CFTR	AMPL468922661	-0.347345547663888	2	0.000789538568257468	2	0.657656139502275	2	0.657656139502275	NA	NA	SegRatio=0,AbsMeanSigma=0.12,pvalue=0.325259802152777,pvalueTTest=0.575369923877373,
chr7	117232434	117232539	CFTR	AMPL3662384424	0.184377870691412	2	0.000789538568257468	2	0.657656139502275	2	0.657656139502275	NA	NA	SegRatio=0,AbsMeanSigma=0.12,pvalue=0.325259802152777,pvalueTTest=0.575369923877373,
chr7	117232539	117232720	CFTR	AMPL1488881666	0.0817358192126795	2	0.000789538568257468	2	0.657656139502275	2	0.657656139502275	NA	NA	SegRatio=0,AbsMeanSigma=0.12,pvalue=0.325259802152777,pvalueTTest=0.575369923877373,
chr7	117234940	117235038	CFTR	AMPL3533204248	0.198280445466658	2	0.000789538568257468	2	0.657656139502275	2	0.657656139502275	NA	NA	SegRatio=0,AbsMeanSigma=0.12,pvalue=0.325259802152777,pvalueTTest=0.575369923877373,
chr7	117235038	117235148	CFTR	AMPL3539368019	0.0312372844318088	2	0.000789538568257468	2	0.657656139502275	2	0.657656139502275	NA	NA	SegRatio=0,AbsMeanSigma=0.12,pvalue=0.325259802152777,pvalueTTest=0.575369923877373,
chr7	117242832	117243009	CFTR	AMPL468425396	0.0710103953386634	2	0.000789538568257468	2	0.657656139502275	2	0.657656139502275	NA	NA	SegRatio=0,AbsMeanSigma=0.12,pvalue=0.325259802152777,pvalueTTest=0.575369923877373,
chr7	117243561	117243680	CFTR	AMPL1314131500	-0.585066799289308	2	0.000789538568257468	2	0.657656139502275	2	0.657656139502275	NA	NA	SegRatio=0,AbsMeanSigma=0.12,pvalue=0.325259802152777,pvalueTTest=0.575369923877373,
chr7	117243680	117243850	CFTR	AMPL1350926834	-0.392459386018184	2	0.000789538568257468	2	0.657656139502275	2	0.657656139502275	NA	NA	SegRatio=0,AbsMeanSigma=0.12,pvalue=0.325259802152777,pvalueTTest=0.575369923877373,
chr7	117246626	117246753	CFTR	AMPL467500449	-0.129941279486555	2	0.000789538568257468	2	0.657656139502275	2	0.657656139502275	NA	NA	SegRatio=0,AbsMeanSigma=0.12,pvalue=0.325259802152777,pvalueTTest=0.575369923877373,
chr7	117246740	117246889	CFTR	AMPL1317650819	0.238734898488972	2	0.000789538568257468	2	0.657656139502275	2	0.657656139502275	NA	NA	SegRatio=0,AbsMeanSigma=0.12,pvalue=0.325259802152777,pvalueTTest=0.575369923877373,
chr7	117250552	117250723	CFTR	AMPL467096662	0.000789538568257468	2	0.000789538568257468	2	0.657656139502275	2	0.657656139502275	NA	NA	SegRatio=0,AbsMeanSigma=0.12,pvalue=0.325259802152777,pvalueTTest=0.575369923877373,
chr7	117251505	117251662	CFTR	AMPL1489275007	-0.172535939794009	2	0.000789538568257468	2	0.657656139502275	2	0.657656139502275	NA	NA	SegRatio=0,AbsMeanSigma=0.12,pvalue=0.325259802152777,pvalueTTest=0.575369923877373,
chr7	117251662	117251813	CFTR	AMPL1489330457	-0.0493552672449451	2	0.000789538568257468	2	0.657656139502275	2	0.657656139502275	NA	NA	SegRatio=0,AbsMeanSigma=0.12,pvalue=0.325259802152777,pvalueTTest=0.575369923877373,
chr7	117251782	117251855	CFTR	AMPL1524050819	0.335730351313247	2	0.000789538568257468	2	0.657656139502275	2	0.657656139502275	NA	NA	SegRatio=0,AbsMeanSigma=0.12,pvalue=0.325259802152777,pvalueTTest=0.575369923877373,
chr7	117254598	117254679	CFTR	AMPL3608012462	-0.0377676964395045	2	0.000789538568257468	2	0.657656139502275	2	0.657656139502275	NA	NA	SegRatio=0,AbsMeanSigma=0.12,pvalue=0.325259802152777,pvalueTTest=0.575369923877373,
chr7	117254674	117254747	CFTR	AMPL3662363743	-0.0723003961661071	2	0.000789538568257468	2	0.657656139502275	2	0.657656139502275	NA	NA	SegRatio=0,AbsMeanSigma=0.12,pvalue=0.325259802152777,pvalueTTest=0.575369923877373,
chr7	117267462	117267600	CFTR	AMPL468021362	-0.275410545417901	2	0.000789538568257468	2	0.657656139502275	2	0.657656139502275	NA	NA	SegRatio=0,AbsMeanSigma=0.12,pvalue=0.325259802152777,pvalueTTest=0.575369923877373,
chr7	117267600	117267684	CFTR	AMPL468048766	-0.0171373336124461	2	0.000789538568257468	2	0.657656139502275	2	0.657656139502275	NA	NA	SegRatio=0,AbsMeanSigma=0.12,pvalue=0.325259802152777,pvalueTTest=0.575369923877373,
chr7	117267684	117267830	CFTR	AMPL1350926836	0.242719001070917	2	0.000789538568257468	2	0.657656139502275	2	0.657656139502275	NA	NA	SegRatio=0,AbsMeanSigma=0.12,pvalue=0.325259802152777,pvalueTTest=0.575369923877373,
chr7	117279953	117280114	CFTR	AMPL612960517	-0.162458246529912	2	0.000789538568257468	2	0.657656139502275	2	0.657656139502275	NA	NA	SegRatio=0,AbsMeanSigma=0.12,pvalue=0.325259802152777,pvalueTTest=0.575369923877373,
chr7	117282452	117282593	CFTR	AMPL3687804467	0.295609175375156	2	0.000789538568257468	2	0.657656139502275	2	0.657656139502275	NA	NA	SegRatio=0,AbsMeanSigma=0.12,pvalue=0.325259802152777,pvalueTTest=0.575369923877373,
chr7	117282593	117282768	CFTR	AMPL469390256	0.636266146126944	2	0.000789538568257468	2	0.657656139502275	2	0.657656139502275	NA	NA	SegRatio=0,AbsMeanSigma=0.12,pvalue=0.325259802152777,pvalueTTest=0.575369923877373,
chr7	117292788	117292952	CFTR	AMPL469294494	-0.920372890939338	2	0.000789538568257468	2	0.657656139502275	2	0.657656139502275	NA	NA	SegRatio=0,AbsMeanSigma=0.12,pvalue=0.325259802152777,pvalueTTest=0.575369923877373,
chr7	117292952	117293126	CFTR	AMPL476533235	-0.0761042973757456	2	0.000789538568257468	2	0.657656139502275	2	0.657656139502275	NA	NA	SegRatio=0,AbsMeanSigma=0.12,pvalue=0.325259802152777,pvalueTTest=0.575369923877373,
chr7	117304588	117304761	CFTR	AMPL1350926835	0.542007067389858	2	0.000789538568257468	2	0.657656139502275	2	0.657656139502275	NA	NA	SegRatio=0,AbsMeanSigma=0.12,pvalue=0.325259802152777,pvalueTTest=0.575369923877373,
chr7	117304761	117304927	CFTR	AMPL469937071	-0.213476382771363	2	0.000789538568257468	2	0.657656139502275	2	0.657656139502275	NA	NA	SegRatio=0,AbsMeanSigma=0.12,pvalue=0.325259802152777,pvalueTTest=0.575369923877373,
chr7	117305494	117305594	CFTR	AMPL647810578	0.0812186406084406	2	0.000789538568257468	2	0.657656139502275	2	0.657656139502275	NA	NA	SegRatio=0,AbsMeanSigma=0.12,pvalue=0.325259802152777,pvalueTTest=0.575369923877373,
chr7	117305594	117305680	CFTR	AMPL3687791484	0.0520952201578147	2	0.000789538568257468	2	0.657656139502275	2	0.657656139502275	NA	NA	SegRatio=0,AbsMeanSigma=0.12,pvalue=0.325259802152777,pvalueTTest=0.575369923877373,
chr7	117306844	117307010	CFTR	AMPL1091210890	-0.0513459446335632	2	0.000789538568257468	2	0.657656139502275	2	0.657656139502275	NA	NA	SegRatio=0,AbsMeanSigma=0.12,pvalue=0.325259802152777,pvalueTTest=0.575369923877373,
chr7	117307008	117307185	CFTR	AMPL3848836362	0.237532807149216	2	0.000789538568257468	2	0.657656139502275	2	0.657656139502275	NA	NA	SegRatio=0,AbsMeanSigma=0.12,pvalue=0.325259802152777,pvalueTTest=0.575369923877373,
chr7	117307183	117307354	CFTR	AMPL3848864558	-0.113097634254831	2	0.000789538568257468	2	0.657656139502275	2	0.657656139502275	NA	NA	SegRatio=0,AbsMeanSigma=0.12,pvalue=0.325259802152777,pvalueTTest=0.575369923877373,
chr7	117307353	117307519	CFTR	AMPL497774927	0.0180330894142857	2	0.000789538568257468	2	0.657656139502275	2	0.657656139502275	NA	NA	SegRatio=0,AbsMeanSigma=0.12,pvalue=0.325259802152777,pvalueTTest=0.575369923877373,
chr7	117307518	117307668	CFTR	AMPL3848886907	0.264777761248751	2	0.000789538568257468	2	0.657656139502275	2	0.657656139502275	NA	NA	SegRatio=0,AbsMeanSigma=0.12,pvalue=0.325259802152777,pvalueTTest=0.575369923877373,
chr7	117307666	117307801	CFTR	AMPL492300506	0.00231787808724956	2	0.000789538568257468	2	0.657656139502275	2	0.657656139502275	NA	NA	SegRatio=0,AbsMeanSigma=0.12,pvalue=0.325259802152777,pvalueTTest=0.575369923877373,
chr7	117307801	117307960	CFTR	AMPL3848900251	-0.0347922769200246	2	0.000789538568257468	2	0.657656139502275	2	0.657656139502275	NA	NA	SegRatio=0,AbsMeanSigma=0.12,pvalue=0.325259802152777,pvalueTTest=0.575369923877373,
chr7	117307960	117308127	CFTR	AMPL3848829546	-0.222094652058418	2	0.000789538568257468	2	0.657656139502275	2	0.657656139502275	NA	NA	SegRatio=0,AbsMeanSigma=0.12,pvalue=0.325259802152777,pvalueTTest=0.575369923877373,
chr7	117308127	117308217	CFTR	AMPL1486309394	0.449190513038399	2	0.000789538568257468	2	0.657656139502275	2	0.657656139502275	NA	NA	SegRatio=0,AbsMeanSigma=0.12,pvalue=0.325259802152777,pvalueTTest=0.575369923877373,
chr7	117308443	117308519	CFTR	AMPL1380948432	-0.247045692129045	2	0.000789538568257468	2	0.657656139502275	2	0.657656139502275	NA	NA	SegRatio=0,AbsMeanSigma=0.12,pvalue=0.325259802152777,pvalueTTest=0.575369923877373,
chr7	117308502	117308594	CFTR	AMPL3848851241	NA	2	0.000789538568257468	2	0.657656139502275	2	0.657656139502275	NA	NA	SegRatio=0,AbsMeanSigma=0.12,pvalue=0.325259802152777,pvalueTTest=0.575369923877373,
chr7	117308594	117308719	CFTR	AMPL3848859657	-0.266177283602397	2	0.000789538568257468	2	0.657656139502275	2	0.657656139502275	NA	NA	SegRatio=0,AbsMeanSigma=0.12,pvalue=0.325259802152777,pvalueTTest=0.575369923877373,
chr9	34646542	34646714	GALT	AMPL712468205	NA	2	0.0384449217373749	2	0.589547609491494	2	0.589547609491494	NA	NA	SegRatio=0.04,AbsMeanSigma=0.09,pvalue=0.655313291888771,pvalueTTest=0.589547609491494,
chr9	34646713	34646892	GALT	AMPL807033687	0.420169038658262	2	0.0384449217373749	2	0.589547609491494	2	0.589547609491494	NA	NA	SegRatio=0.04,AbsMeanSigma=0.09,pvalue=0.655313291888771,pvalueTTest=0.589547609491494,
chr9	34646880	34647060	GALT	AMPL807051270	-0.246860717667378	2	0.0384449217373749	2	0.589547609491494	2	0.589547609491494	NA	NA	SegRatio=0.04,AbsMeanSigma=0.09,pvalue=0.655313291888771,pvalueTTest=0.589547609491494,
chr9	34647058	34647205	GALT	AMPL623733836	-0.447007639590357	2	0.0384449217373749	2	0.589547609491494	2	0.589547609491494	NA	NA	SegRatio=0.04,AbsMeanSigma=0.09,pvalue=0.655313291888771,pvalueTTest=0.589547609491494,
chr9	34647198	34647344	GALT	AMPL3848826648	-0.130184932848787	2	0.0384449217373749	2	0.589547609491494	2	0.589547609491494	NA	NA	SegRatio=0.04,AbsMeanSigma=0.09,pvalue=0.655313291888771,pvalueTTest=0.589547609491494,
chr9	34647344	34647522	GALT	AMPL3848835399	0.326070271112255	2	0.0384449217373749	2	0.589547609491494	2	0.589547609491494	NA	NA	SegRatio=0.04,AbsMeanSigma=0.09,pvalue=0.655313291888771,pvalueTTest=0.589547609491494,
chr9	34647522	34647639	GALT	AMPL1496130655	0.282014238069993	2	0.0384449217373749	2	0.589547609491494	2	0.589547609491494	NA	NA	SegRatio=0.04,AbsMeanSigma=0.09,pvalue=0.655313291888771,pvalueTTest=0.589547609491494,
chr9	34647639	34647726	GALT	AMPL868171912	-0.420796027401372	2	0.0384449217373749	2	0.589547609491494	2	0.589547609491494	NA	NA	SegRatio=0.04,AbsMeanSigma=0.09,pvalue=0.655313291888771,pvalueTTest=0.589547609491494,
chr9	34647726	34647898	GALT	AMPL556199792	0.305044747625283	2	0.0384449217373749	2	0.589547609491494	2	0.589547609491494	NA	NA	SegRatio=0.04,AbsMeanSigma=0.09,pvalue=0.655313291888771,pvalueTTest=0.589547609491494,
chr9	34647893	34648071	GALT	AMPL3848847770	-0.0977009452176715	2	0.0384449217373749	2	0.589547609491494	2	0.589547609491494	NA	NA	SegRatio=0.04,AbsMeanSigma=0.09,pvalue=0.655313291888771,pvalueTTest=0.589547609491494,
chr9	34648069	34648240	GALT	AMPL556343103	0.0384449217373749	2	0.0384449217373749	2	0.589547609491494	2	0.589547609491494	NA	NA	SegRatio=0.04,AbsMeanSigma=0.09,pvalue=0.655313291888771,pvalueTTest=0.589547609491494,
chr9	34648240	34648341	GALT	AMPL623737664	-0.123441822704219	2	0.0384449217373749	2	0.589547609491494	2	0.589547609491494	NA	NA	SegRatio=0.04,AbsMeanSigma=0.09,pvalue=0.655313291888771,pvalueTTest=0.589547609491494,
chr9	34648336	34648497	GALT	AMPL623762017	-0.0702460976368981	2	0.0384449217373749	2	0.589547609491494	2	0.589547609491494	NA	NA	SegRatio=0.04,AbsMeanSigma=0.09,pvalue=0.655313291888771,pvalueTTest=0.589547609491494,
chr9	34648510	34648681	GALT	AMPL3848901604	-0.182455083539764	2	0.0384449217373749	2	0.589547609491494	2	0.589547609491494	NA	NA	SegRatio=0.04,AbsMeanSigma=0.09,pvalue=0.655313291888771,pvalueTTest=0.589547609491494,
chr9	34648690	34648810	GALT	AMPL3848818879	-0.178980095864228	2	0.0384449217373749	2	0.589547609491494	2	0.589547609491494	NA	NA	SegRatio=0.04,AbsMeanSigma=0.09,pvalue=0.655313291888771,pvalueTTest=0.589547609491494,
chr9	34648807	34648943	GALT	AMPL623750282	0.0834022213179596	2	0.0384449217373749	2	0.589547609491494	2	0.589547609491494	NA	NA	SegRatio=0.04,AbsMeanSigma=0.09,pvalue=0.655313291888771,pvalueTTest=0.589547609491494,
chr9	34648939	34649017	GALT	AMPL3848843653	0.177726694996514	2	0.0384449217373749	2	0.589547609491494	2	0.589547609491494	NA	NA	SegRatio=0.04,AbsMeanSigma=0.09,pvalue=0.655313291888771,pvalueTTest=0.589547609491494,
chr9	34649016	34649170	GALT	AMPL3848851345	0.213530907629343	2	0.0384449217373749	2	0.589547609491494	2	0.589547609491494	NA	NA	SegRatio=0.04,AbsMeanSigma=0.09,pvalue=0.655313291888771,pvalueTTest=0.589547609491494,
chr9	34649168	34649344	GALT	AMPL1371818357	-0.118442545356789	2	0.0384449217373749	2	0.589547609491494	2	0.589547609491494	NA	NA	SegRatio=0.04,AbsMeanSigma=0.09,pvalue=0.655313291888771,pvalueTTest=0.589547609491494,
chr9	34649344	34649511	GALT	AMPL3848885846	-0.553218344767553	2	0.0384449217373749	2	0.589547609491494	2	0.589547609491494	NA	NA	SegRatio=0.04,AbsMeanSigma=0.09,pvalue=0.655313291888771,pvalueTTest=0.589547609491494,
chr9	34649511	34649646	GALT	AMPL3848895636	0.171793539445403	2	0.0384449217373749	2	0.589547609491494	2	0.589547609491494	NA	NA	SegRatio=0.04,AbsMeanSigma=0.09,pvalue=0.655313291888771,pvalueTTest=0.589547609491494,
chr9	34649641	34649818	GALT	AMPL3848812411	-0.328097152220902	2	0.0384449217373749	2	0.589547609491494	2	0.589547609491494	NA	NA	SegRatio=0.04,AbsMeanSigma=0.09,pvalue=0.655313291888771,pvalueTTest=0.589547609491494,
chr9	34649817	34649982	GALT	AMPL3848835912	-0.142083035226163	2	0.0384449217373749	2	0.589547609491494	2	0.589547609491494	NA	NA	SegRatio=0.04,AbsMeanSigma=0.09,pvalue=0.655313291888771,pvalueTTest=0.589547609491494,
chr9	34650315	34650399	GALT	AMPL3848889350	0.0817592270052774	2	0.0384449217373749	2	0.589547609491494	2	0.589547609491494	NA	NA	SegRatio=0.04,AbsMeanSigma=0.09,pvalue=0.655313291888771,pvalueTTest=0.589547609491494,
chr9	34650398	34650478	GALT	AMPL2782134136	0.251967470015602	2	0.0384449217373749	2	0.589547609491494	2	0.589547609491494	NA	NA	SegRatio=0.04,AbsMeanSigma=0.09,pvalue=0.655313291888771,pvalueTTest=0.589547609491494,
chr9	34650478	34650595	GALT	AMPL1496755741	-0.476859466577313	2	0.0384449217373749	2	0.589547609491494	2	0.589547609491494	NA	NA	SegRatio=0.04,AbsMeanSigma=0.09,pvalue=0.655313291888771,pvalueTTest=0.589547609491494,
chr12	103232062	103232227	PAH	AMPL811140534	-0.189138501102085	2	0.0509021739827009	2	0.225749892414886	2	0.225749892414886	NA	NA	SegRatio=0.05,AbsMeanSigma=0.18,pvalue=0.356768589338282,pvalueTTest=0.25113081689515,
chr12	103232222	103232291	PAH	AMPL811141827	NA	2	0.0509021739827009	2	0.225749892414886	2	0.225749892414886	NA	NA	SegRatio=0.05,AbsMeanSigma=0.18,pvalue=0.356768589338282,pvalueTTest=0.25113081689515,
chr12	103232441	103232565	PAH	AMPL3699300740	0.54772047023253	2	0.0509021739827009	2	0.225749892414886	2	0.225749892414886	NA	NA	SegRatio=0.05,AbsMeanSigma=0.18,pvalue=0.356768589338282,pvalueTTest=0.25113081689515,
chr12	103232551	103232666	PAH	AMPL1497161003	-0.228718860044908	2	0.0509021739827009	2	0.225749892414886	2	0.225749892414886	NA	NA	SegRatio=0.05,AbsMeanSigma=0.18,pvalue=0.356768589338282,pvalueTTest=0.25113081689515,
chr12	103232661	103232820	PAH	AMPL811143696	0.275835283270032	2	0.0509021739827009	2	0.225749892414886	2	0.225749892414886	NA	NA	SegRatio=0.05,AbsMeanSigma=0.18,pvalue=0.356768589338282,pvalueTTest=0.25113081689515,
chr12	103232765	103232895	PAH	AMPL811145968	0.440750313085687	2	0.0509021739827009	2	0.225749892414886	2	0.225749892414886	NA	NA	SegRatio=0.05,AbsMeanSigma=0.18,pvalue=0.356768589338282,pvalueTTest=0.25113081689515,
chr12	103232895	103233035	PAH	AMPL659794021	-0.239876914145732	2	0.0509021739827009	2	0.225749892414886	2	0.225749892414886	NA	NA	SegRatio=0.05,AbsMeanSigma=0.18,pvalue=0.356768589338282,pvalueTTest=0.25113081689515,
chr12	103234142	103234318	PAH	AMPL3848753200	-0.183247669901021	2	0.0509021739827009	2	0.225749892414886	2	0.225749892414886	NA	NA	SegRatio=0.05,AbsMeanSigma=0.18,pvalue=0.356768589338282,pvalueTTest=0.25113081689515,
chr12	103237301	103237409	PAH	AMPL663072267	0.198588258102016	2	0.0509021739827009	2	0.225749892414886	2	0.225749892414886	NA	NA	SegRatio=0.05,AbsMeanSigma=0.18,pvalue=0.356768589338282,pvalueTTest=0.25113081689515,
chr12	103237409	103237584	PAH	AMPL663100272	0.367557985713266	2	0.0509021739827009	2	0.225749892414886	2	0.225749892414886	NA	NA	SegRatio=0.05,AbsMeanSigma=0.18,pvalue=0.356768589338282,pvalueTTest=0.25113081689515,
chr12	103237954	103238083	PAH	AMPL868016102	0.265244087224265	2	0.0509021739827009	2	0.225749892414886	2	0.225749892414886	NA	NA	SegRatio=0.05,AbsMeanSigma=0.18,pvalue=0.356768589338282,pvalueTTest=0.25113081689515,
chr12	103238083	103238220	PAH	AMPL658783041	-0.272965669317964	2	0.0509021739827009	2	0.225749892414886	2	0.225749892414886	NA	NA	SegRatio=0.05,AbsMeanSigma=0.18,pvalue=0.356768589338282,pvalueTTest=0.25113081689515,
chr12	103240620	103240773	PAH	AMPL659377496	-0.298754297418437	2	0.0509021739827009	2	0.225749892414886	2	0.225749892414886	NA	NA	SegRatio=0.05,AbsMeanSigma=0.18,pvalue=0.356768589338282,pvalueTTest=0.25113081689515,
chr12	103245412	103245591	PAH	AMPL556370172	-0.254748855631649	2	0.0509021739827009	2	0.225749892414886	2	0.225749892414886	NA	NA	SegRatio=0.05,AbsMeanSigma=0.18,pvalue=0.356768589338282,pvalueTTest=0.25113081689515,
chr12	103246570	103246749	PAH	AMPL556350401	-0.0928141809188473	2	0.0509021739827009	2	0.225749892414886	2	0.225749892414886	NA	NA	SegRatio=0.05,AbsMeanSigma=0.18,pvalue=0.356768589338282,pvalueTTest=0.25113081689515,
chr12	103248833	103248985	PAH	AMPL812248025	0.324032715104073	2	0.0509021739827009	2	0.225749892414886	2	0.225749892414886	NA	NA	SegRatio=0.05,AbsMeanSigma=0.18,pvalue=0.356768589338282,pvalueTTest=0.25113081689515,
chr12	103248985	103249122	PAH	AMPL658674329	0.130531478539803	2	0.0509021739827009	2	0.225749892414886	2	0.225749892414886	NA	NA	SegRatio=0.05,AbsMeanSigma=0.18,pvalue=0.356768589338282,pvalueTTest=0.25113081689515,
chr12	103260314	103260494	PAH	AMPL658804790	-0.1914461694243	2	0.0509021739827009	2	0.225749892414886	2	0.225749892414886	NA	NA	SegRatio=0.05,AbsMeanSigma=0.18,pvalue=0.356768589338282,pvalueTTest=0.25113081689515,
chr12	103271164	103271270	PAH	AMPL661534109	0.0509021739827009	2	0.0509021739827009	2	0.225749892414886	2	0.225749892414886	NA	NA	SegRatio=0.05,AbsMeanSigma=0.18,pvalue=0.356768589338282,pvalueTTest=0.25113081689515,
chr12	103271270	103271384	PAH	AMPL661570029	NA	2	0.0509021739827009	2	0.225749892414886	2	0.225749892414886	NA	NA	SegRatio=0.05,AbsMeanSigma=0.18,pvalue=0.356768589338282,pvalueTTest=0.25113081689515,
chr12	103288475	103288574	PAH	AMPL3699214840	0.0429148326770524	2	0.0509021739827009	2	0.225749892414886	2	0.225749892414886	NA	NA	SegRatio=0.05,AbsMeanSigma=0.18,pvalue=0.356768589338282,pvalueTTest=0.25113081689515,
chr12	103288574	103288725	PAH	AMPL659619504	0.351229027494242	2	0.0509021739827009	2	0.225749892414886	2	0.225749892414886	NA	NA	SegRatio=0.05,AbsMeanSigma=0.18,pvalue=0.356768589338282,pvalueTTest=0.25113081689515,
chr12	103306535	103306705	PAH	AMPL556186951	-0.0119755365019008	2	0.0509021739827009	2	0.225749892414886	2	0.225749892414886	NA	NA	SegRatio=0.05,AbsMeanSigma=0.18,pvalue=0.356768589338282,pvalueTTest=0.25113081689515,
chr12	103310767	103310940	PAH	AMPL663779199	-0.292004066325505	2	0.0509021739827009	2	0.225749892414886	2	0.225749892414886	NA	NA	SegRatio=0.05,AbsMeanSigma=0.18,pvalue=0.356768589338282,pvalueTTest=0.25113081689515,
chr12	103310940	103311077	PAH	AMPL812518150	0.368364058232651	2	0.0509021739827009	2	0.225749892414886	2	0.225749892414886	NA	NA	SegRatio=0.05,AbsMeanSigma=0.18,pvalue=0.356768589338282,pvalueTTest=0.25113081689515,
chr12	103311073	103311261	PAH	AMPL812522983	NA	2	0.0509021739827009	2	0.225749892414886	2	0.225749892414886	NA	NA	SegRatio=0.05,AbsMeanSigma=0.18,pvalue=0.356768589338282,pvalueTTest=0.25113081689515,
chr12	103311261	103311417	PAH	AMPL811679394	0.647418668071369	2	0.0509021739827009	2	0.225749892414886	2	0.225749892414886	NA	NA	SegRatio=0.05,AbsMeanSigma=0.18,pvalue=0.356768589338282,pvalueTTest=0.25113081689515,
