# Supplementary material for: A statistical approach to detection of copy number variations in PCR-enriched targeted sequencing data
Source: BMC Bioinformatics. 2016 Oct 22;17:429. doi: 10.1186/s12859-016-1272-6 (PMC5075217; doi:10.1186/s12859-016-1272-6)
Supplement: Additional file 6 — Archive with ONCOCNV results. Set of files (png plots and txt files) in zip archive that were provided by ONCOCNV after specificity and sensitivity testing. (ZIP 5007 kb) [file 12859_2016_1272_MOESM6_ESM.zip › outputONCOCNV copy 2/IonXpress_021_R_2013_10_17_10_21_46_user_SN2.2.Neonatal.Assay.LEx.2run.18.11.13_Auto_user_SN2.2.Neonatal.Assay.LEx.2run.18.11.13_25.profile.txt]

chr	start	end	gene	ID	ratio	predLargeSeg	segMean	predLargeCorrected	pvalRatioCorrected	perGeneEvaluation	pvalRatioGene	predPoint	predPointSusp	comments
chr7	117119899	117120067	CFTR	AMPL1380948435	0.0175245190885078	2	-0.0152894809233303	2	0.299662998781583	2	0.299662998781583	NA	NA	SegRatio=-0.02,AbsMeanSigma=0.19,pvalue=0.104641644866224,pvalueTTest=0.295368691098211,
chr7	117120062	117120193	CFTR	AMPL1380948436	-0.430554182302787	2	-0.0152894809233303	2	0.299662998781583	2	0.299662998781583	NA	NA	SegRatio=-0.02,AbsMeanSigma=0.19,pvalue=0.104641644866224,pvalueTTest=0.295368691098211,
chr7	117120192	117120274	CFTR	AMPL493118173	0.152481025178562	2	-0.0152894809233303	2	0.299662998781583	2	0.299662998781583	NA	NA	SegRatio=-0.02,AbsMeanSigma=0.19,pvalue=0.104641644866224,pvalueTTest=0.295368691098211,
chr7	117144240	117144352	CFTR	AMPL1316862546	-0.0379463624752141	2	-0.0152894809233303	2	0.299662998781583	2	0.299662998781583	NA	NA	SegRatio=-0.02,AbsMeanSigma=0.19,pvalue=0.104641644866224,pvalueTTest=0.295368691098211,
chr7	117144342	117144420	CFTR	AMPL3662351274	-0.351978710671031	2	-0.0152894809233303	2	0.299662998781583	2	0.299662998781583	NA	NA	SegRatio=-0.02,AbsMeanSigma=0.19,pvalue=0.104641644866224,pvalueTTest=0.295368691098211,
chr7	117148945	117149124	CFTR	AMPL1090131405	0.219604774440073	2	-0.0152894809233303	2	0.299662998781583	2	0.299662998781583	NA	NA	SegRatio=-0.02,AbsMeanSigma=0.19,pvalue=0.104641644866224,pvalueTTest=0.295368691098211,
chr7	117149124	117149294	CFTR	AMPL496812712	0.554938644949836	2	-0.0152894809233303	2	0.299662998781583	2	0.299662998781583	NA	NA	SegRatio=-0.02,AbsMeanSigma=0.19,pvalue=0.104641644866224,pvalueTTest=0.295368691098211,
chr7	117170900	117171022	CFTR	AMPL469286737	0.072494356273982	2	-0.0152894809233303	2	0.299662998781583	2	0.299662998781583	NA	NA	SegRatio=-0.02,AbsMeanSigma=0.19,pvalue=0.104641644866224,pvalueTTest=0.295368691098211,
chr7	117171020	117171189	CFTR	AMPL469324749	-0.362621816943654	2	-0.0152894809233303	2	0.299662998781583	2	0.299662998781583	NA	NA	SegRatio=-0.02,AbsMeanSigma=0.19,pvalue=0.104641644866224,pvalueTTest=0.295368691098211,
chr7	117174199	117174365	CFTR	AMPL844200061	NA	2	-0.0152894809233303	2	0.299662998781583	2	0.299662998781583	NA	NA	SegRatio=-0.02,AbsMeanSigma=0.19,pvalue=0.104641644866224,pvalueTTest=0.295368691098211,
chr7	117174365	117174460	CFTR	AMPL468748906	-0.477879233488273	2	-0.0152894809233303	2	0.299662998781583	2	0.299662998781583	NA	NA	SegRatio=-0.02,AbsMeanSigma=0.19,pvalue=0.104641644866224,pvalueTTest=0.295368691098211,
chr7	117175183	117175355	CFTR	AMPL467504527	-0.177301170105961	2	-0.0152894809233303	2	0.299662998781583	2	0.299662998781583	NA	NA	SegRatio=-0.02,AbsMeanSigma=0.19,pvalue=0.104641644866224,pvalueTTest=0.295368691098211,
chr7	117175355	117175523	CFTR	AMPL467561353	-0.275751925388324	2	-0.0152894809233303	2	0.299662998781583	2	0.299662998781583	NA	NA	SegRatio=-0.02,AbsMeanSigma=0.19,pvalue=0.104641644866224,pvalueTTest=0.295368691098211,
chr7	117176519	117176660	CFTR	AMPL468865894	0.145883977585874	2	-0.0152894809233303	2	0.299662998781583	2	0.299662998781583	NA	NA	SegRatio=-0.02,AbsMeanSigma=0.19,pvalue=0.104641644866224,pvalueTTest=0.295368691098211,
chr7	117176651	117176786	CFTR	AMPL468874944	-0.228698478642865	2	-0.0152894809233303	2	0.299662998781583	2	0.299662998781583	NA	NA	SegRatio=-0.02,AbsMeanSigma=0.19,pvalue=0.104641644866224,pvalueTTest=0.295368691098211,
chr7	117180175	117180248	CFTR	AMPL556296474	0.00214287193926109	2	-0.0152894809233303	2	0.299662998781583	2	0.299662998781583	NA	NA	SegRatio=-0.02,AbsMeanSigma=0.19,pvalue=0.104641644866224,pvalueTTest=0.295368691098211,
chr7	117180248	117180361	CFTR	AMPL3662363979	0.318669768814182	2	-0.0152894809233303	2	0.299662998781583	2	0.299662998781583	NA	NA	SegRatio=-0.02,AbsMeanSigma=0.19,pvalue=0.104641644866224,pvalueTTest=0.295368691098211,
chr7	117180361	117180458	CFTR	AMPL468184487	-0.795359231009558	2	-0.0152894809233303	2	0.299662998781583	2	0.299662998781583	NA	NA	SegRatio=-0.02,AbsMeanSigma=0.19,pvalue=0.104641644866224,pvalueTTest=0.295368691098211,
chr7	117182013	117182127	CFTR	AMPL3755398942	-0.834930135543315	2	-0.0152894809233303	2	0.299662998781583	2	0.299662998781583	NA	NA	SegRatio=-0.02,AbsMeanSigma=0.19,pvalue=0.104641644866224,pvalueTTest=0.295368691098211,
chr7	117182127	117182221	CFTR	AMPL3713721021	-0.105199293301154	2	-0.0152894809233303	2	0.299662998781583	2	0.299662998781583	NA	NA	SegRatio=-0.02,AbsMeanSigma=0.19,pvalue=0.104641644866224,pvalueTTest=0.295368691098211,
chr7	117188605	117188778	CFTR	AMPL3849093081	0.253417752414723	2	-0.0152894809233303	2	0.299662998781583	2	0.299662998781583	q-value=1.73683533277815e-22, copies=2.5	NA	SegRatio=-0.02,AbsMeanSigma=0.19,pvalue=0.104641644866224,pvalueTTest=0.295368691098211,
chr7	117188898	117189021	CFTR	AMPL477617595	0.41491165382516	2	-0.0152894809233303	2	0.299662998781583	2	0.299662998781583	NA	NA	SegRatio=-0.02,AbsMeanSigma=0.19,pvalue=0.104641644866224,pvalueTTest=0.295368691098211,
chr7	117189018	117189174	CFTR	AMPL1758041121	0.44583823920075	2	-0.0152894809233303	2	0.299662998781583	2	0.299662998781583	NA	NA	SegRatio=-0.02,AbsMeanSigma=0.19,pvalue=0.104641644866224,pvalueTTest=0.295368691098211,
chr7	117199494	117199585	CFTR	AMPL3662352593	0.263967878907782	2	-0.0152894809233303	2	0.299662998781583	2	0.299662998781583	NA	NA	SegRatio=-0.02,AbsMeanSigma=0.19,pvalue=0.104641644866224,pvalueTTest=0.295368691098211,
chr7	117199585	117199733	CFTR	AMPL712350278	0.467812170857136	2	-0.0152894809233303	2	0.299662998781583	2	0.299662998781583	NA	NA	SegRatio=-0.02,AbsMeanSigma=0.19,pvalue=0.104641644866224,pvalueTTest=0.295368691098211,
chr7	117227745	117227913	CFTR	AMPL3687801190	-0.233042601883014	2	-0.0152894809233303	2	0.299662998781583	2	0.299662998781583	NA	NA	SegRatio=-0.02,AbsMeanSigma=0.19,pvalue=0.104641644866224,pvalueTTest=0.295368691098211,
chr7	117229500	117229593	intron	AMPL4119989318	-0.855217130223531	2	-0.0152894809233303	2	0.535219317674426	2	0.535219317674426	NA	NA	SegRatio=-0.02,AbsMeanSigma=0.19,pvalue=0.104641644866224,pvalueTTest=0.295368691098211,
chr7	117230377	117230543	CFTR	AMPL468091028	0.26925014090615	2	-0.0152894809233303	2	0.299662998781583	2	0.299662998781583	NA	NA	SegRatio=-0.02,AbsMeanSigma=0.19,pvalue=0.104641644866224,pvalueTTest=0.295368691098211,
chr7	117231824	117231993	CFTR	AMPL474961767	NA	2	-0.0152894809233303	2	0.299662998781583	2	0.299662998781583	NA	NA	SegRatio=-0.02,AbsMeanSigma=0.19,pvalue=0.104641644866224,pvalueTTest=0.295368691098211,
chr7	117232001	117232109	CFTR	AMPL3662358230	-0.132512004793819	2	-0.0152894809233303	2	0.299662998781583	2	0.299662998781583	NA	NA	SegRatio=-0.02,AbsMeanSigma=0.19,pvalue=0.104641644866224,pvalueTTest=0.295368691098211,
chr7	117232109	117232280	CFTR	AMPL468866489	0.185376164839086	2	-0.0152894809233303	2	0.299662998781583	2	0.299662998781583	NA	NA	SegRatio=-0.02,AbsMeanSigma=0.19,pvalue=0.104641644866224,pvalueTTest=0.295368691098211,
chr7	117232270	117232434	CFTR	AMPL468922661	-0.324659875686281	2	-0.0152894809233303	2	0.299662998781583	2	0.299662998781583	NA	NA	SegRatio=-0.02,AbsMeanSigma=0.19,pvalue=0.104641644866224,pvalueTTest=0.295368691098211,
chr7	117232434	117232539	CFTR	AMPL3662384424	0.577217224891459	2	-0.0152894809233303	2	0.299662998781583	2	0.299662998781583	NA	NA	SegRatio=-0.02,AbsMeanSigma=0.19,pvalue=0.104641644866224,pvalueTTest=0.295368691098211,
chr7	117232539	117232720	CFTR	AMPL1488881666	0.143908496545408	2	-0.0152894809233303	2	0.299662998781583	2	0.299662998781583	NA	NA	SegRatio=-0.02,AbsMeanSigma=0.19,pvalue=0.104641644866224,pvalueTTest=0.295368691098211,
chr7	117234940	117235038	CFTR	AMPL3533204248	0.187611937265324	2	-0.0152894809233303	2	0.299662998781583	2	0.299662998781583	NA	NA	SegRatio=-0.02,AbsMeanSigma=0.19,pvalue=0.104641644866224,pvalueTTest=0.295368691098211,
chr7	117235038	117235148	CFTR	AMPL3539368019	0.215920230340207	2	-0.0152894809233303	2	0.299662998781583	2	0.299662998781583	NA	NA	SegRatio=-0.02,AbsMeanSigma=0.19,pvalue=0.104641644866224,pvalueTTest=0.295368691098211,
chr7	117242832	117243009	CFTR	AMPL468425396	0.00827108394884638	2	-0.0152894809233303	2	0.299662998781583	2	0.299662998781583	NA	NA	SegRatio=-0.02,AbsMeanSigma=0.19,pvalue=0.104641644866224,pvalueTTest=0.295368691098211,
chr7	117243561	117243680	CFTR	AMPL1314131500	-0.213426672925527	2	-0.0152894809233303	2	0.299662998781583	2	0.299662998781583	NA	NA	SegRatio=-0.02,AbsMeanSigma=0.19,pvalue=0.104641644866224,pvalueTTest=0.295368691098211,
chr7	117243680	117243850	CFTR	AMPL1350926834	-0.0304418946749142	2	-0.0152894809233303	2	0.299662998781583	2	0.299662998781583	NA	NA	SegRatio=-0.02,AbsMeanSigma=0.19,pvalue=0.104641644866224,pvalueTTest=0.295368691098211,
chr7	117246626	117246753	CFTR	AMPL467500449	-0.0980102723379618	2	-0.0152894809233303	2	0.299662998781583	2	0.299662998781583	NA	NA	SegRatio=-0.02,AbsMeanSigma=0.19,pvalue=0.104641644866224,pvalueTTest=0.295368691098211,
chr7	117246740	117246889	CFTR	AMPL1317650819	-0.087982882848124	2	-0.0152894809233303	2	0.299662998781583	2	0.299662998781583	NA	NA	SegRatio=-0.02,AbsMeanSigma=0.19,pvalue=0.104641644866224,pvalueTTest=0.295368691098211,
chr7	117250552	117250723	CFTR	AMPL467096662	-0.0152894809233303	2	-0.0152894809233303	2	0.299662998781583	2	0.299662998781583	NA	NA	SegRatio=-0.02,AbsMeanSigma=0.19,pvalue=0.104641644866224,pvalueTTest=0.295368691098211,
chr7	117251505	117251662	CFTR	AMPL1489275007	0.207481940815314	2	-0.0152894809233303	2	0.299662998781583	2	0.299662998781583	NA	NA	SegRatio=-0.02,AbsMeanSigma=0.19,pvalue=0.104641644866224,pvalueTTest=0.295368691098211,
chr7	117251662	117251813	CFTR	AMPL1489330457	0.0592335363012263	2	-0.0152894809233303	2	0.299662998781583	2	0.299662998781583	NA	NA	SegRatio=-0.02,AbsMeanSigma=0.19,pvalue=0.104641644866224,pvalueTTest=0.295368691098211,
chr7	117251782	117251855	CFTR	AMPL1524050819	0.0360809634917834	2	-0.0152894809233303	2	0.299662998781583	2	0.299662998781583	NA	NA	SegRatio=-0.02,AbsMeanSigma=0.19,pvalue=0.104641644866224,pvalueTTest=0.295368691098211,
chr7	117254598	117254679	CFTR	AMPL3608012462	-0.364742057085068	2	-0.0152894809233303	2	0.299662998781583	2	0.299662998781583	NA	NA	SegRatio=-0.02,AbsMeanSigma=0.19,pvalue=0.104641644866224,pvalueTTest=0.295368691098211,
chr7	117254674	117254747	CFTR	AMPL3662363743	0.185669620399876	2	-0.0152894809233303	2	0.299662998781583	2	0.299662998781583	NA	NA	SegRatio=-0.02,AbsMeanSigma=0.19,pvalue=0.104641644866224,pvalueTTest=0.295368691098211,
chr7	117267462	117267600	CFTR	AMPL468021362	-0.234221904286361	2	-0.0152894809233303	2	0.299662998781583	2	0.299662998781583	NA	NA	SegRatio=-0.02,AbsMeanSigma=0.19,pvalue=0.104641644866224,pvalueTTest=0.295368691098211,
chr7	117267600	117267684	CFTR	AMPL468048766	-0.13649865908782	2	-0.0152894809233303	2	0.299662998781583	2	0.299662998781583	NA	NA	SegRatio=-0.02,AbsMeanSigma=0.19,pvalue=0.104641644866224,pvalueTTest=0.295368691098211,
chr7	117267684	117267830	CFTR	AMPL1350926836	0.071647376196512	2	-0.0152894809233303	2	0.299662998781583	2	0.299662998781583	NA	NA	SegRatio=-0.02,AbsMeanSigma=0.19,pvalue=0.104641644866224,pvalueTTest=0.295368691098211,
chr7	117279953	117280114	CFTR	AMPL612960517	-0.0598239406612713	2	-0.0152894809233303	2	0.299662998781583	2	0.299662998781583	NA	NA	SegRatio=-0.02,AbsMeanSigma=0.19,pvalue=0.104641644866224,pvalueTTest=0.295368691098211,
chr7	117282452	117282593	CFTR	AMPL3687804467	0.117819234810225	2	-0.0152894809233303	2	0.299662998781583	2	0.299662998781583	NA	NA	SegRatio=-0.02,AbsMeanSigma=0.19,pvalue=0.104641644866224,pvalueTTest=0.295368691098211,
chr7	117282593	117282768	CFTR	AMPL469390256	0.13177600718514	2	-0.0152894809233303	2	0.299662998781583	2	0.299662998781583	NA	NA	SegRatio=-0.02,AbsMeanSigma=0.19,pvalue=0.104641644866224,pvalueTTest=0.295368691098211,
chr7	117292788	117292952	CFTR	AMPL469294494	-0.147833184089761	2	-0.0152894809233303	2	0.299662998781583	2	0.299662998781583	NA	NA	SegRatio=-0.02,AbsMeanSigma=0.19,pvalue=0.104641644866224,pvalueTTest=0.295368691098211,
chr7	117292952	117293126	CFTR	AMPL476533235	-0.0985497822431188	2	-0.0152894809233303	2	0.299662998781583	2	0.299662998781583	NA	NA	SegRatio=-0.02,AbsMeanSigma=0.19,pvalue=0.104641644866224,pvalueTTest=0.295368691098211,
chr7	117304588	117304761	CFTR	AMPL1350926835	0.795217559821689	2	-0.0152894809233303	2	0.299662998781583	2	0.299662998781583	NA	NA	SegRatio=-0.02,AbsMeanSigma=0.19,pvalue=0.104641644866224,pvalueTTest=0.295368691098211,
chr7	117304761	117304927	CFTR	AMPL469937071	0.18531520425142	2	-0.0152894809233303	2	0.299662998781583	2	0.299662998781583	NA	NA	SegRatio=-0.02,AbsMeanSigma=0.19,pvalue=0.104641644866224,pvalueTTest=0.295368691098211,
chr7	117305494	117305594	CFTR	AMPL647810578	0.122836868741716	2	-0.0152894809233303	2	0.299662998781583	2	0.299662998781583	NA	NA	SegRatio=-0.02,AbsMeanSigma=0.19,pvalue=0.104641644866224,pvalueTTest=0.295368691098211,
chr7	117305594	117305680	CFTR	AMPL3687791484	0.0672297634513666	2	-0.0152894809233303	2	0.299662998781583	2	0.299662998781583	NA	NA	SegRatio=-0.02,AbsMeanSigma=0.19,pvalue=0.104641644866224,pvalueTTest=0.295368691098211,
chr7	117306844	117307010	CFTR	AMPL1091210890	0.147613539972874	2	-0.0152894809233303	2	0.299662998781583	2	0.299662998781583	NA	NA	SegRatio=-0.02,AbsMeanSigma=0.19,pvalue=0.104641644866224,pvalueTTest=0.295368691098211,
chr7	117307008	117307185	CFTR	AMPL3848836362	0.317458531013945	2	-0.0152894809233303	2	0.299662998781583	2	0.299662998781583	NA	NA	SegRatio=-0.02,AbsMeanSigma=0.19,pvalue=0.104641644866224,pvalueTTest=0.295368691098211,
chr7	117307183	117307354	CFTR	AMPL3848864558	-0.0227682655030066	2	-0.0152894809233303	2	0.299662998781583	2	0.299662998781583	NA	NA	SegRatio=-0.02,AbsMeanSigma=0.19,pvalue=0.104641644866224,pvalueTTest=0.295368691098211,
chr7	117307353	117307519	CFTR	AMPL497774927	-0.0274433827595432	2	-0.0152894809233303	2	0.299662998781583	2	0.299662998781583	NA	NA	SegRatio=-0.02,AbsMeanSigma=0.19,pvalue=0.104641644866224,pvalueTTest=0.295368691098211,
chr7	117307518	117307668	CFTR	AMPL3848886907	-0.0932462616241696	2	-0.0152894809233303	2	0.299662998781583	2	0.299662998781583	NA	NA	SegRatio=-0.02,AbsMeanSigma=0.19,pvalue=0.104641644866224,pvalueTTest=0.295368691098211,
chr7	117307666	117307801	CFTR	AMPL492300506	0.324295199632803	2	-0.0152894809233303	2	0.299662998781583	2	0.299662998781583	NA	NA	SegRatio=-0.02,AbsMeanSigma=0.19,pvalue=0.104641644866224,pvalueTTest=0.295368691098211,
chr7	117307801	117307960	CFTR	AMPL3848900251	-0.0335466680054124	2	-0.0152894809233303	2	0.299662998781583	2	0.299662998781583	NA	NA	SegRatio=-0.02,AbsMeanSigma=0.19,pvalue=0.104641644866224,pvalueTTest=0.295368691098211,
chr7	117307960	117308127	CFTR	AMPL3848829546	-0.0715425693636791	2	-0.0152894809233303	2	0.299662998781583	2	0.299662998781583	NA	NA	SegRatio=-0.02,AbsMeanSigma=0.19,pvalue=0.104641644866224,pvalueTTest=0.295368691098211,
chr7	117308127	117308217	CFTR	AMPL1486309394	0.487903643226569	2	-0.0152894809233303	2	0.299662998781583	2	0.299662998781583	NA	NA	SegRatio=-0.02,AbsMeanSigma=0.19,pvalue=0.104641644866224,pvalueTTest=0.295368691098211,
chr7	117308443	117308519	CFTR	AMPL1380948432	-0.132057583968573	2	-0.0152894809233303	2	0.299662998781583	2	0.299662998781583	NA	NA	SegRatio=-0.02,AbsMeanSigma=0.19,pvalue=0.104641644866224,pvalueTTest=0.295368691098211,
chr7	117308502	117308594	CFTR	AMPL3848851241	NA	2	-0.0152894809233303	2	0.299662998781583	2	0.299662998781583	NA	NA	SegRatio=-0.02,AbsMeanSigma=0.19,pvalue=0.104641644866224,pvalueTTest=0.295368691098211,
chr7	117308594	117308719	CFTR	AMPL3848859657	-0.181434989599362	2	-0.0152894809233303	2	0.299662998781583	2	0.299662998781583	NA	NA	SegRatio=-0.02,AbsMeanSigma=0.19,pvalue=0.104641644866224,pvalueTTest=0.295368691098211,
chr9	34646542	34646714	GALT	AMPL712468205	NA	2	0.0338408421654907	2	0.556402721169362	2	0.556402721169362	NA	NA	SegRatio=0.03,AbsMeanSigma=0.1,pvalue=0.62382348265475,pvalueTTest=0.556402721169362,
chr9	34646713	34646892	GALT	AMPL807033687	0.312539027241032	2	0.0338408421654907	2	0.556402721169362	2	0.556402721169362	NA	NA	SegRatio=0.03,AbsMeanSigma=0.1,pvalue=0.62382348265475,pvalueTTest=0.556402721169362,
chr9	34646880	34647060	GALT	AMPL807051270	-0.00247648228495767	2	0.0338408421654907	2	0.556402721169362	2	0.556402721169362	NA	NA	SegRatio=0.03,AbsMeanSigma=0.1,pvalue=0.62382348265475,pvalueTTest=0.556402721169362,
chr9	34647058	34647205	GALT	AMPL623733836	-0.300262548291686	2	0.0338408421654907	2	0.556402721169362	2	0.556402721169362	NA	NA	SegRatio=0.03,AbsMeanSigma=0.1,pvalue=0.62382348265475,pvalueTTest=0.556402721169362,
chr9	34647198	34647344	GALT	AMPL3848826648	-0.253423440279283	2	0.0338408421654907	2	0.556402721169362	2	0.556402721169362	NA	NA	SegRatio=0.03,AbsMeanSigma=0.1,pvalue=0.62382348265475,pvalueTTest=0.556402721169362,
chr9	34647344	34647522	GALT	AMPL3848835399	0.151147874714982	2	0.0338408421654907	2	0.556402721169362	2	0.556402721169362	NA	NA	SegRatio=0.03,AbsMeanSigma=0.1,pvalue=0.62382348265475,pvalueTTest=0.556402721169362,
chr9	34647522	34647639	GALT	AMPL1496130655	0.278977972642297	2	0.0338408421654907	2	0.556402721169362	2	0.556402721169362	NA	NA	SegRatio=0.03,AbsMeanSigma=0.1,pvalue=0.62382348265475,pvalueTTest=0.556402721169362,
chr9	34647639	34647726	GALT	AMPL868171912	0.216985483752591	2	0.0338408421654907	2	0.556402721169362	2	0.556402721169362	NA	NA	SegRatio=0.03,AbsMeanSigma=0.1,pvalue=0.62382348265475,pvalueTTest=0.556402721169362,
chr9	34647726	34647898	GALT	AMPL556199792	0.345898664456244	2	0.0338408421654907	2	0.556402721169362	2	0.556402721169362	NA	NA	SegRatio=0.03,AbsMeanSigma=0.1,pvalue=0.62382348265475,pvalueTTest=0.556402721169362,
chr9	34647893	34648071	GALT	AMPL3848847770	0.171053951212341	2	0.0338408421654907	2	0.556402721169362	2	0.556402721169362	NA	NA	SegRatio=0.03,AbsMeanSigma=0.1,pvalue=0.62382348265475,pvalueTTest=0.556402721169362,
chr9	34648069	34648240	GALT	AMPL556343103	0.0338408421654907	2	0.0338408421654907	2	0.556402721169362	2	0.556402721169362	NA	NA	SegRatio=0.03,AbsMeanSigma=0.1,pvalue=0.62382348265475,pvalueTTest=0.556402721169362,
chr9	34648240	34648341	GALT	AMPL623737664	-0.0863441227840594	2	0.0338408421654907	2	0.556402721169362	2	0.556402721169362	NA	NA	SegRatio=0.03,AbsMeanSigma=0.1,pvalue=0.62382348265475,pvalueTTest=0.556402721169362,
chr9	34648336	34648497	GALT	AMPL623762017	-0.392653484027399	2	0.0338408421654907	2	0.556402721169362	2	0.556402721169362	NA	NA	SegRatio=0.03,AbsMeanSigma=0.1,pvalue=0.62382348265475,pvalueTTest=0.556402721169362,
chr9	34648510	34648681	GALT	AMPL3848901604	-0.0987717003974123	2	0.0338408421654907	2	0.556402721169362	2	0.556402721169362	NA	NA	SegRatio=0.03,AbsMeanSigma=0.1,pvalue=0.62382348265475,pvalueTTest=0.556402721169362,
chr9	34648690	34648810	GALT	AMPL3848818879	-0.0387758439936719	2	0.0338408421654907	2	0.556402721169362	2	0.556402721169362	NA	NA	SegRatio=0.03,AbsMeanSigma=0.1,pvalue=0.62382348265475,pvalueTTest=0.556402721169362,
chr9	34648807	34648943	GALT	AMPL623750282	0.229037142648324	2	0.0338408421654907	2	0.556402721169362	2	0.556402721169362	NA	NA	SegRatio=0.03,AbsMeanSigma=0.1,pvalue=0.62382348265475,pvalueTTest=0.556402721169362,
chr9	34648939	34649017	GALT	AMPL3848843653	0.0277297328710258	2	0.0338408421654907	2	0.556402721169362	2	0.556402721169362	NA	NA	SegRatio=0.03,AbsMeanSigma=0.1,pvalue=0.62382348265475,pvalueTTest=0.556402721169362,
chr9	34649016	34649170	GALT	AMPL3848851345	0.175689755661372	2	0.0338408421654907	2	0.556402721169362	2	0.556402721169362	NA	NA	SegRatio=0.03,AbsMeanSigma=0.1,pvalue=0.62382348265475,pvalueTTest=0.556402721169362,
chr9	34649168	34649344	GALT	AMPL1371818357	-0.16054142026942	2	0.0338408421654907	2	0.556402721169362	2	0.556402721169362	NA	NA	SegRatio=0.03,AbsMeanSigma=0.1,pvalue=0.62382348265475,pvalueTTest=0.556402721169362,
chr9	34649344	34649511	GALT	AMPL3848885846	-0.304555652789418	2	0.0338408421654907	2	0.556402721169362	2	0.556402721169362	NA	NA	SegRatio=0.03,AbsMeanSigma=0.1,pvalue=0.62382348265475,pvalueTTest=0.556402721169362,
chr9	34649511	34649646	GALT	AMPL3848895636	-0.124076724899508	2	0.0338408421654907	2	0.556402721169362	2	0.556402721169362	NA	NA	SegRatio=0.03,AbsMeanSigma=0.1,pvalue=0.62382348265475,pvalueTTest=0.556402721169362,
chr9	34649641	34649818	GALT	AMPL3848812411	0.0732409841303415	2	0.0338408421654907	2	0.556402721169362	2	0.556402721169362	NA	NA	SegRatio=0.03,AbsMeanSigma=0.1,pvalue=0.62382348265475,pvalueTTest=0.556402721169362,
chr9	34649817	34649982	GALT	AMPL3848835912	-0.265600193225222	2	0.0338408421654907	2	0.556402721169362	2	0.556402721169362	NA	NA	SegRatio=0.03,AbsMeanSigma=0.1,pvalue=0.62382348265475,pvalueTTest=0.556402721169362,
chr9	34650315	34650399	GALT	AMPL3848889350	0.361955442120687	2	0.0338408421654907	2	0.556402721169362	2	0.556402721169362	NA	NA	SegRatio=0.03,AbsMeanSigma=0.1,pvalue=0.62382348265475,pvalueTTest=0.556402721169362,
chr9	34650398	34650478	GALT	AMPL2782134136	0.252788256510562	2	0.0338408421654907	2	0.556402721169362	2	0.556402721169362	NA	NA	SegRatio=0.03,AbsMeanSigma=0.1,pvalue=0.62382348265475,pvalueTTest=0.556402721169362,
chr9	34650478	34650595	GALT	AMPL1496755741	-0.193882251177068	2	0.0338408421654907	2	0.556402721169362	2	0.556402721169362	NA	NA	SegRatio=0.03,AbsMeanSigma=0.1,pvalue=0.62382348265475,pvalueTTest=0.556402721169362,
chr12	103232062	103232227	PAH	AMPL811140534	-0.284983640478315	2	0.135161608264416	2	0.45104026271891	2	0.45104026271891	NA	NA	SegRatio=0.14,AbsMeanSigma=0.15,pvalue=0.446862865719196,pvalueTTest=0.353883064420628,Adjusted:byPvalueMeanRatio;
chr12	103232222	103232291	PAH	AMPL811141827	NA	2	0.135161608264416	2	0.45104026271891	2	0.45104026271891	NA	NA	SegRatio=0.14,AbsMeanSigma=0.15,pvalue=0.446862865719196,pvalueTTest=0.353883064420628,Adjusted:byPvalueMeanRatio;
chr12	103232441	103232565	PAH	AMPL3699300740	-0.540812594067918	2	0.135161608264416	2	0.45104026271891	2	0.45104026271891	NA	NA	SegRatio=0.14,AbsMeanSigma=0.15,pvalue=0.446862865719196,pvalueTTest=0.353883064420628,Adjusted:byPvalueMeanRatio;
chr12	103232551	103232666	PAH	AMPL1497161003	-0.204651351007753	2	0.135161608264416	2	0.45104026271891	2	0.45104026271891	NA	NA	SegRatio=0.14,AbsMeanSigma=0.15,pvalue=0.446862865719196,pvalueTTest=0.353883064420628,Adjusted:byPvalueMeanRatio;
chr12	103232661	103232820	PAH	AMPL811143696	0.23650461649322	2	0.135161608264416	2	0.45104026271891	2	0.45104026271891	NA	NA	SegRatio=0.14,AbsMeanSigma=0.15,pvalue=0.446862865719196,pvalueTTest=0.353883064420628,Adjusted:byPvalueMeanRatio;
chr12	103232765	103232895	PAH	AMPL811145968	0.0975332983557112	2	0.135161608264416	2	0.45104026271891	2	0.45104026271891	NA	NA	SegRatio=0.14,AbsMeanSigma=0.15,pvalue=0.446862865719196,pvalueTTest=0.353883064420628,Adjusted:byPvalueMeanRatio;
chr12	103232895	103233035	PAH	AMPL659794021	0.148595001117487	2	0.135161608264416	2	0.45104026271891	2	0.45104026271891	NA	NA	SegRatio=0.14,AbsMeanSigma=0.15,pvalue=0.446862865719196,pvalueTTest=0.353883064420628,Adjusted:byPvalueMeanRatio;
chr12	103234142	103234318	PAH	AMPL3848753200	0.177473288102543	2	0.135161608264416	2	0.45104026271891	2	0.45104026271891	NA	NA	SegRatio=0.14,AbsMeanSigma=0.15,pvalue=0.446862865719196,pvalueTTest=0.353883064420628,Adjusted:byPvalueMeanRatio;
chr12	103237301	103237409	PAH	AMPL663072267	0.106221060169307	2	0.135161608264416	2	0.45104026271891	2	0.45104026271891	NA	NA	SegRatio=0.14,AbsMeanSigma=0.15,pvalue=0.446862865719196,pvalueTTest=0.353883064420628,Adjusted:byPvalueMeanRatio;
chr12	103237409	103237584	PAH	AMPL663100272	0.15098887233736	2	0.135161608264416	2	0.45104026271891	2	0.45104026271891	NA	NA	SegRatio=0.14,AbsMeanSigma=0.15,pvalue=0.446862865719196,pvalueTTest=0.353883064420628,Adjusted:byPvalueMeanRatio;
chr12	103237954	103238083	PAH	AMPL868016102	0.198069699894058	2	0.135161608264416	2	0.45104026271891	2	0.45104026271891	NA	NA	SegRatio=0.14,AbsMeanSigma=0.15,pvalue=0.446862865719196,pvalueTTest=0.353883064420628,Adjusted:byPvalueMeanRatio;
chr12	103238083	103238220	PAH	AMPL658783041	-0.17212794511448	2	0.135161608264416	2	0.45104026271891	2	0.45104026271891	NA	NA	SegRatio=0.14,AbsMeanSigma=0.15,pvalue=0.446862865719196,pvalueTTest=0.353883064420628,Adjusted:byPvalueMeanRatio;
chr12	103240620	103240773	PAH	AMPL659377496	-0.204383647076474	2	0.135161608264416	2	0.45104026271891	2	0.45104026271891	NA	NA	SegRatio=0.14,AbsMeanSigma=0.15,pvalue=0.446862865719196,pvalueTTest=0.353883064420628,Adjusted:byPvalueMeanRatio;
chr12	103245412	103245591	PAH	AMPL556370172	-0.281695457388225	2	0.135161608264416	2	0.45104026271891	2	0.45104026271891	NA	NA	SegRatio=0.14,AbsMeanSigma=0.15,pvalue=0.446862865719196,pvalueTTest=0.353883064420628,Adjusted:byPvalueMeanRatio;
chr12	103246570	103246749	PAH	AMPL556350401	0.202601018567509	2	0.135161608264416	2	0.45104026271891	2	0.45104026271891	NA	NA	SegRatio=0.14,AbsMeanSigma=0.15,pvalue=0.446862865719196,pvalueTTest=0.353883064420628,Adjusted:byPvalueMeanRatio;
chr12	103248833	103248985	PAH	AMPL812248025	0.479961774224527	2	0.135161608264416	2	0.45104026271891	2	0.45104026271891	NA	NA	SegRatio=0.14,AbsMeanSigma=0.15,pvalue=0.446862865719196,pvalueTTest=0.353883064420628,Adjusted:byPvalueMeanRatio;
chr12	103248985	103249122	PAH	AMPL658674329	0.135161608264416	2	0.135161608264416	2	0.45104026271891	2	0.45104026271891	NA	NA	SegRatio=0.14,AbsMeanSigma=0.15,pvalue=0.446862865719196,pvalueTTest=0.353883064420628,Adjusted:byPvalueMeanRatio;
chr12	103260314	103260494	PAH	AMPL658804790	-0.556046119128022	2	0.135161608264416	2	0.45104026271891	2	0.45104026271891	NA	NA	SegRatio=0.14,AbsMeanSigma=0.15,pvalue=0.446862865719196,pvalueTTest=0.353883064420628,Adjusted:byPvalueMeanRatio;
chr12	103271164	103271270	PAH	AMPL661534109	-0.00340022733461574	2	0.135161608264416	2	0.45104026271891	2	0.45104026271891	NA	NA	SegRatio=0.14,AbsMeanSigma=0.15,pvalue=0.446862865719196,pvalueTTest=0.353883064420628,Adjusted:byPvalueMeanRatio;
chr12	103271270	103271384	PAH	AMPL661570029	NA	2	0.135161608264416	2	0.45104026271891	2	0.45104026271891	NA	NA	SegRatio=0.14,AbsMeanSigma=0.15,pvalue=0.446862865719196,pvalueTTest=0.353883064420628,Adjusted:byPvalueMeanRatio;
chr12	103288475	103288574	PAH	AMPL3699214840	0.211309388168195	2	0.135161608264416	2	0.45104026271891	2	0.45104026271891	NA	NA	SegRatio=0.14,AbsMeanSigma=0.15,pvalue=0.446862865719196,pvalueTTest=0.353883064420628,Adjusted:byPvalueMeanRatio;
chr12	103288574	103288725	PAH	AMPL659619504	0.348870288162193	2	0.135161608264416	2	0.45104026271891	2	0.45104026271891	NA	NA	SegRatio=0.14,AbsMeanSigma=0.15,pvalue=0.446862865719196,pvalueTTest=0.353883064420628,Adjusted:byPvalueMeanRatio;
chr12	103306535	103306705	PAH	AMPL556186951	-0.187941064034721	2	0.135161608264416	2	0.45104026271891	2	0.45104026271891	NA	NA	SegRatio=0.14,AbsMeanSigma=0.15,pvalue=0.446862865719196,pvalueTTest=0.353883064420628,Adjusted:byPvalueMeanRatio;
chr12	103310767	103310940	PAH	AMPL663779199	-0.131598023271212	2	0.135161608264416	2	0.45104026271891	2	0.45104026271891	NA	NA	SegRatio=0.14,AbsMeanSigma=0.15,pvalue=0.446862865719196,pvalueTTest=0.353883064420628,Adjusted:byPvalueMeanRatio;
chr12	103310940	103311077	PAH	AMPL812518150	0.331877062245499	2	0.135161608264416	2	0.45104026271891	2	0.45104026271891	NA	NA	SegRatio=0.14,AbsMeanSigma=0.15,pvalue=0.446862865719196,pvalueTTest=0.353883064420628,Adjusted:byPvalueMeanRatio;
chr12	103311073	103311261	PAH	AMPL812522983	NA	2	0.135161608264416	2	0.45104026271891	2	0.45104026271891	NA	NA	SegRatio=0.14,AbsMeanSigma=0.15,pvalue=0.446862865719196,pvalueTTest=0.353883064420628,Adjusted:byPvalueMeanRatio;
chr12	103311261	103311417	PAH	AMPL811679394	0.302945990345432	2	0.135161608264416	2	0.45104026271891	2	0.45104026271891	NA	NA	SegRatio=0.14,AbsMeanSigma=0.15,pvalue=0.446862865719196,pvalueTTest=0.353883064420628,Adjusted:byPvalueMeanRatio;
