# Supplementary material for: A statistical approach to detection of copy number variations in PCR-enriched targeted sequencing data
Source: BMC Bioinformatics. 2016 Oct 22;17:429. doi: 10.1186/s12859-016-1272-6 (PMC5075217; doi:10.1186/s12859-016-1272-6)
Supplement: Additional file 6 — Archive with ONCOCNV results. Set of files (png plots and txt files) in zip archive that were provided by ONCOCNV after specificity and sensitivity testing. (ZIP 5007 kb) [file 12859_2016_1272_MOESM6_ESM.zip › outputONCOCNV copy 2/IonXpress_024_R_2013_10_17_13_55_39_user_SN2.3.Neonatal.Assay_Lex.1re.run.18.11.13_Auto_user_SN2.3.Neonatal.Assay_Lex.1re.run.18.11.13_26.profile.txt]

chr	start	end	gene	ID	ratio	predLargeSeg	segMean	predLargeCorrected	pvalRatioCorrected	perGeneEvaluation	pvalRatioGene	predPoint	predPointSusp	comments
chr7	117119899	117120067	CFTR	AMPL1380948435	-0.0545447892843221	2	-0.0144657739243175	2	0.534513355915796	2	0.534513355915796	NA	NA	SegRatio=-0.01,AbsMeanSigma=0.1,pvalue=0.418091809153085,pvalueTTest=0.536137257967751,
chr7	117120062	117120193	CFTR	AMPL1380948436	-0.287361125683571	2	-0.0144657739243175	2	0.534513355915796	2	0.534513355915796	NA	NA	SegRatio=-0.01,AbsMeanSigma=0.1,pvalue=0.418091809153085,pvalueTTest=0.536137257967751,
chr7	117120192	117120274	CFTR	AMPL493118173	-0.192487005270715	2	-0.0144657739243175	2	0.534513355915796	2	0.534513355915796	NA	NA	SegRatio=-0.01,AbsMeanSigma=0.1,pvalue=0.418091809153085,pvalueTTest=0.536137257967751,
chr7	117144240	117144352	CFTR	AMPL1316862546	-0.0144657739243175	2	-0.0144657739243175	2	0.534513355915796	2	0.534513355915796	NA	NA	SegRatio=-0.01,AbsMeanSigma=0.1,pvalue=0.418091809153085,pvalueTTest=0.536137257967751,
chr7	117144342	117144420	CFTR	AMPL3662351274	-0.216135505341461	2	-0.0144657739243175	2	0.534513355915796	2	0.534513355915796	NA	NA	SegRatio=-0.01,AbsMeanSigma=0.1,pvalue=0.418091809153085,pvalueTTest=0.536137257967751,
chr7	117148945	117149124	CFTR	AMPL1090131405	0.163890811400539	2	-0.0144657739243175	2	0.534513355915796	2	0.534513355915796	NA	NA	SegRatio=-0.01,AbsMeanSigma=0.1,pvalue=0.418091809153085,pvalueTTest=0.536137257967751,
chr7	117149124	117149294	CFTR	AMPL496812712	0.151707912748838	2	-0.0144657739243175	2	0.534513355915796	2	0.534513355915796	NA	NA	SegRatio=-0.01,AbsMeanSigma=0.1,pvalue=0.418091809153085,pvalueTTest=0.536137257967751,
chr7	117170900	117171022	CFTR	AMPL469286737	-0.258462611096682	2	-0.0144657739243175	2	0.534513355915796	2	0.534513355915796	NA	NA	SegRatio=-0.01,AbsMeanSigma=0.1,pvalue=0.418091809153085,pvalueTTest=0.536137257967751,
chr7	117171020	117171189	CFTR	AMPL469324749	-0.284769981672512	2	-0.0144657739243175	2	0.534513355915796	2	0.534513355915796	NA	NA	SegRatio=-0.01,AbsMeanSigma=0.1,pvalue=0.418091809153085,pvalueTTest=0.536137257967751,
chr7	117174199	117174365	CFTR	AMPL844200061	NA	2	-0.0144657739243175	2	0.534513355915796	2	0.534513355915796	NA	NA	SegRatio=-0.01,AbsMeanSigma=0.1,pvalue=0.418091809153085,pvalueTTest=0.536137257967751,
chr7	117174365	117174460	CFTR	AMPL468748906	-0.460389368454107	2	-0.0144657739243175	2	0.534513355915796	2	0.534513355915796	NA	NA	SegRatio=-0.01,AbsMeanSigma=0.1,pvalue=0.418091809153085,pvalueTTest=0.536137257967751,
chr7	117175183	117175355	CFTR	AMPL467504527	-0.0115206171791134	2	-0.0144657739243175	2	0.534513355915796	2	0.534513355915796	NA	NA	SegRatio=-0.01,AbsMeanSigma=0.1,pvalue=0.418091809153085,pvalueTTest=0.536137257967751,
chr7	117175355	117175523	CFTR	AMPL467561353	-0.106454847738823	2	-0.0144657739243175	2	0.534513355915796	2	0.534513355915796	NA	NA	SegRatio=-0.01,AbsMeanSigma=0.1,pvalue=0.418091809153085,pvalueTTest=0.536137257967751,
chr7	117176519	117176660	CFTR	AMPL468865894	0.00770909287463594	2	-0.0144657739243175	2	0.534513355915796	2	0.534513355915796	NA	NA	SegRatio=-0.01,AbsMeanSigma=0.1,pvalue=0.418091809153085,pvalueTTest=0.536137257967751,
chr7	117176651	117176786	CFTR	AMPL468874944	-0.350663487109233	2	-0.0144657739243175	2	0.534513355915796	2	0.534513355915796	NA	NA	SegRatio=-0.01,AbsMeanSigma=0.1,pvalue=0.418091809153085,pvalueTTest=0.536137257967751,
chr7	117180175	117180248	CFTR	AMPL556296474	0.186035033461313	2	-0.0144657739243175	2	0.534513355915796	2	0.534513355915796	NA	NA	SegRatio=-0.01,AbsMeanSigma=0.1,pvalue=0.418091809153085,pvalueTTest=0.536137257967751,
chr7	117180248	117180361	CFTR	AMPL3662363979	0.0105145122866284	2	-0.0144657739243175	2	0.534513355915796	2	0.534513355915796	NA	NA	SegRatio=-0.01,AbsMeanSigma=0.1,pvalue=0.418091809153085,pvalueTTest=0.536137257967751,
chr7	117180361	117180458	CFTR	AMPL468184487	-0.31913834524408	2	-0.0144657739243175	2	0.534513355915796	2	0.534513355915796	NA	NA	SegRatio=-0.01,AbsMeanSigma=0.1,pvalue=0.418091809153085,pvalueTTest=0.536137257967751,
chr7	117182013	117182127	CFTR	AMPL3755398942	-0.807826668026255	2	-0.0144657739243175	2	0.534513355915796	2	0.534513355915796	NA	NA	SegRatio=-0.01,AbsMeanSigma=0.1,pvalue=0.418091809153085,pvalueTTest=0.536137257967751,
chr7	117182127	117182221	CFTR	AMPL3713721021	-0.260493627819254	2	-0.0144657739243175	2	0.534513355915796	2	0.534513355915796	NA	NA	SegRatio=-0.01,AbsMeanSigma=0.1,pvalue=0.418091809153085,pvalueTTest=0.536137257967751,
chr7	117188605	117188778	CFTR	AMPL3849093081	0.134214939563884	2	-0.0144657739243175	2	0.534513355915796	2	0.534513355915796	q-value=9.71514619868821e-13, copies=2.5	NA	SegRatio=-0.01,AbsMeanSigma=0.1,pvalue=0.418091809153085,pvalueTTest=0.536137257967751,
chr7	117188898	117189021	CFTR	AMPL477617595	0.344402520382561	2	-0.0144657739243175	2	0.534513355915796	2	0.534513355915796	NA	NA	SegRatio=-0.01,AbsMeanSigma=0.1,pvalue=0.418091809153085,pvalueTTest=0.536137257967751,
chr7	117189018	117189174	CFTR	AMPL1758041121	-0.105477974837253	2	-0.0144657739243175	2	0.534513355915796	2	0.534513355915796	NA	NA	SegRatio=-0.01,AbsMeanSigma=0.1,pvalue=0.418091809153085,pvalueTTest=0.536137257967751,
chr7	117199494	117199585	CFTR	AMPL3662352593	0.298129605627843	2	-0.0144657739243175	2	0.534513355915796	2	0.534513355915796	NA	NA	SegRatio=-0.01,AbsMeanSigma=0.1,pvalue=0.418091809153085,pvalueTTest=0.536137257967751,
chr7	117199585	117199733	CFTR	AMPL712350278	0.055056193886992	2	-0.0144657739243175	2	0.534513355915796	2	0.534513355915796	NA	NA	SegRatio=-0.01,AbsMeanSigma=0.1,pvalue=0.418091809153085,pvalueTTest=0.536137257967751,
chr7	117227745	117227913	CFTR	AMPL3687801190	-0.246249304470967	2	-0.0144657739243175	2	0.534513355915796	2	0.534513355915796	NA	NA	SegRatio=-0.01,AbsMeanSigma=0.1,pvalue=0.418091809153085,pvalueTTest=0.536137257967751,
chr7	117229500	117229593	intron	AMPL4119989318	-1.05304007538864	2	-0.0144657739243175	2	0.273901944879643	2	0.273901944879643	NA	NA	SegRatio=-0.01,AbsMeanSigma=0.1,pvalue=0.418091809153085,pvalueTTest=0.536137257967751,
chr7	117230377	117230543	CFTR	AMPL468091028	0.235800368819371	2	-0.0144657739243175	2	0.534513355915796	2	0.534513355915796	NA	NA	SegRatio=-0.01,AbsMeanSigma=0.1,pvalue=0.418091809153085,pvalueTTest=0.536137257967751,
chr7	117231824	117231993	CFTR	AMPL474961767	NA	2	-0.0144657739243175	2	0.534513355915796	2	0.534513355915796	NA	NA	SegRatio=-0.01,AbsMeanSigma=0.1,pvalue=0.418091809153085,pvalueTTest=0.536137257967751,
chr7	117232001	117232109	CFTR	AMPL3662358230	0.0471813874788843	2	-0.0144657739243175	2	0.534513355915796	2	0.534513355915796	NA	NA	SegRatio=-0.01,AbsMeanSigma=0.1,pvalue=0.418091809153085,pvalueTTest=0.536137257967751,
chr7	117232109	117232280	CFTR	AMPL468866489	-0.231182868157965	2	-0.0144657739243175	2	0.534513355915796	2	0.534513355915796	NA	NA	SegRatio=-0.01,AbsMeanSigma=0.1,pvalue=0.418091809153085,pvalueTTest=0.536137257967751,
chr7	117232270	117232434	CFTR	AMPL468922661	-0.212305044074601	2	-0.0144657739243175	2	0.534513355915796	2	0.534513355915796	NA	NA	SegRatio=-0.01,AbsMeanSigma=0.1,pvalue=0.418091809153085,pvalueTTest=0.536137257967751,
chr7	117232434	117232539	CFTR	AMPL3662384424	0.114032544107321	2	-0.0144657739243175	2	0.534513355915796	2	0.534513355915796	NA	NA	SegRatio=-0.01,AbsMeanSigma=0.1,pvalue=0.418091809153085,pvalueTTest=0.536137257967751,
chr7	117232539	117232720	CFTR	AMPL1488881666	0.155920376733188	2	-0.0144657739243175	2	0.534513355915796	2	0.534513355915796	NA	NA	SegRatio=-0.01,AbsMeanSigma=0.1,pvalue=0.418091809153085,pvalueTTest=0.536137257967751,
chr7	117234940	117235038	CFTR	AMPL3533204248	-0.12887285534343	2	-0.0144657739243175	2	0.534513355915796	2	0.534513355915796	NA	NA	SegRatio=-0.01,AbsMeanSigma=0.1,pvalue=0.418091809153085,pvalueTTest=0.536137257967751,
chr7	117235038	117235148	CFTR	AMPL3539368019	-0.160061485154157	2	-0.0144657739243175	2	0.534513355915796	2	0.534513355915796	NA	NA	SegRatio=-0.01,AbsMeanSigma=0.1,pvalue=0.418091809153085,pvalueTTest=0.536137257967751,
chr7	117242832	117243009	CFTR	AMPL468425396	0.100359960267901	2	-0.0144657739243175	2	0.534513355915796	2	0.534513355915796	NA	NA	SegRatio=-0.01,AbsMeanSigma=0.1,pvalue=0.418091809153085,pvalueTTest=0.536137257967751,
chr7	117243561	117243680	CFTR	AMPL1314131500	-0.0976662878474291	2	-0.0144657739243175	2	0.534513355915796	2	0.534513355915796	NA	NA	SegRatio=-0.01,AbsMeanSigma=0.1,pvalue=0.418091809153085,pvalueTTest=0.536137257967751,
chr7	117243680	117243850	CFTR	AMPL1350926834	-0.125111532136624	2	-0.0144657739243175	2	0.534513355915796	2	0.534513355915796	NA	NA	SegRatio=-0.01,AbsMeanSigma=0.1,pvalue=0.418091809153085,pvalueTTest=0.536137257967751,
chr7	117246626	117246753	CFTR	AMPL467500449	0.160130976390845	2	-0.0144657739243175	2	0.534513355915796	2	0.534513355915796	NA	NA	SegRatio=-0.01,AbsMeanSigma=0.1,pvalue=0.418091809153085,pvalueTTest=0.536137257967751,
chr7	117246740	117246889	CFTR	AMPL1317650819	-0.184649887434008	2	-0.0144657739243175	2	0.534513355915796	2	0.534513355915796	NA	NA	SegRatio=-0.01,AbsMeanSigma=0.1,pvalue=0.418091809153085,pvalueTTest=0.536137257967751,
chr7	117250552	117250723	CFTR	AMPL467096662	-0.0458824387699993	2	-0.0144657739243175	2	0.534513355915796	2	0.534513355915796	NA	NA	SegRatio=-0.01,AbsMeanSigma=0.1,pvalue=0.418091809153085,pvalueTTest=0.536137257967751,
chr7	117251505	117251662	CFTR	AMPL1489275007	0.347815130322628	2	-0.0144657739243175	2	0.534513355915796	2	0.534513355915796	NA	NA	SegRatio=-0.01,AbsMeanSigma=0.1,pvalue=0.418091809153085,pvalueTTest=0.536137257967751,
chr7	117251662	117251813	CFTR	AMPL1489330457	-0.0190131880845918	2	-0.0144657739243175	2	0.534513355915796	2	0.534513355915796	NA	NA	SegRatio=-0.01,AbsMeanSigma=0.1,pvalue=0.418091809153085,pvalueTTest=0.536137257967751,
chr7	117251782	117251855	CFTR	AMPL1524050819	0.158623088186829	2	-0.0144657739243175	2	0.534513355915796	2	0.534513355915796	NA	NA	SegRatio=-0.01,AbsMeanSigma=0.1,pvalue=0.418091809153085,pvalueTTest=0.536137257967751,
chr7	117254598	117254679	CFTR	AMPL3608012462	-0.399953477681373	2	-0.0144657739243175	2	0.534513355915796	2	0.534513355915796	NA	NA	SegRatio=-0.01,AbsMeanSigma=0.1,pvalue=0.418091809153085,pvalueTTest=0.536137257967751,
chr7	117254674	117254747	CFTR	AMPL3662363743	-0.086536893271565	2	-0.0144657739243175	2	0.534513355915796	2	0.534513355915796	NA	NA	SegRatio=-0.01,AbsMeanSigma=0.1,pvalue=0.418091809153085,pvalueTTest=0.536137257967751,
chr7	117267462	117267600	CFTR	AMPL468021362	-0.168192883810066	2	-0.0144657739243175	2	0.534513355915796	2	0.534513355915796	NA	NA	SegRatio=-0.01,AbsMeanSigma=0.1,pvalue=0.418091809153085,pvalueTTest=0.536137257967751,
chr7	117267600	117267684	CFTR	AMPL468048766	-0.107354974603535	2	-0.0144657739243175	2	0.534513355915796	2	0.534513355915796	NA	NA	SegRatio=-0.01,AbsMeanSigma=0.1,pvalue=0.418091809153085,pvalueTTest=0.536137257967751,
chr7	117267684	117267830	CFTR	AMPL1350926836	-0.0503473015780606	2	-0.0144657739243175	2	0.534513355915796	2	0.534513355915796	NA	NA	SegRatio=-0.01,AbsMeanSigma=0.1,pvalue=0.418091809153085,pvalueTTest=0.536137257967751,
chr7	117279953	117280114	CFTR	AMPL612960517	0.0486385894451082	2	-0.0144657739243175	2	0.534513355915796	2	0.534513355915796	NA	NA	SegRatio=-0.01,AbsMeanSigma=0.1,pvalue=0.418091809153085,pvalueTTest=0.536137257967751,
chr7	117282452	117282593	CFTR	AMPL3687804467	0.178797047372419	2	-0.0144657739243175	2	0.534513355915796	2	0.534513355915796	NA	NA	SegRatio=-0.01,AbsMeanSigma=0.1,pvalue=0.418091809153085,pvalueTTest=0.536137257967751,
chr7	117282593	117282768	CFTR	AMPL469390256	-0.0194357547964532	2	-0.0144657739243175	2	0.534513355915796	2	0.534513355915796	NA	NA	SegRatio=-0.01,AbsMeanSigma=0.1,pvalue=0.418091809153085,pvalueTTest=0.536137257967751,
chr7	117292788	117292952	CFTR	AMPL469294494	-0.713929905193928	2	-0.0144657739243175	2	0.534513355915796	2	0.534513355915796	NA	NA	SegRatio=-0.01,AbsMeanSigma=0.1,pvalue=0.418091809153085,pvalueTTest=0.536137257967751,
chr7	117292952	117293126	CFTR	AMPL476533235	0.194024271127741	2	-0.0144657739243175	2	0.534513355915796	2	0.534513355915796	NA	NA	SegRatio=-0.01,AbsMeanSigma=0.1,pvalue=0.418091809153085,pvalueTTest=0.536137257967751,
chr7	117304588	117304761	CFTR	AMPL1350926835	0.427750824637078	2	-0.0144657739243175	2	0.534513355915796	2	0.534513355915796	NA	NA	SegRatio=-0.01,AbsMeanSigma=0.1,pvalue=0.418091809153085,pvalueTTest=0.536137257967751,
chr7	117304761	117304927	CFTR	AMPL469937071	0.172794737446211	2	-0.0144657739243175	2	0.534513355915796	2	0.534513355915796	NA	NA	SegRatio=-0.01,AbsMeanSigma=0.1,pvalue=0.418091809153085,pvalueTTest=0.536137257967751,
chr7	117305494	117305594	CFTR	AMPL647810578	-0.12948235870138	2	-0.0144657739243175	2	0.534513355915796	2	0.534513355915796	NA	NA	SegRatio=-0.01,AbsMeanSigma=0.1,pvalue=0.418091809153085,pvalueTTest=0.536137257967751,
chr7	117305594	117305680	CFTR	AMPL3687791484	0.0449321840478342	2	-0.0144657739243175	2	0.534513355915796	2	0.534513355915796	NA	NA	SegRatio=-0.01,AbsMeanSigma=0.1,pvalue=0.418091809153085,pvalueTTest=0.536137257967751,
chr7	117306844	117307010	CFTR	AMPL1091210890	-0.117601087348994	2	-0.0144657739243175	2	0.534513355915796	2	0.534513355915796	NA	NA	SegRatio=-0.01,AbsMeanSigma=0.1,pvalue=0.418091809153085,pvalueTTest=0.536137257967751,
chr7	117307008	117307185	CFTR	AMPL3848836362	-0.0646754900110966	2	-0.0144657739243175	2	0.534513355915796	2	0.534513355915796	NA	NA	SegRatio=-0.01,AbsMeanSigma=0.1,pvalue=0.418091809153085,pvalueTTest=0.536137257967751,
chr7	117307183	117307354	CFTR	AMPL3848864558	0.062134133803919	2	-0.0144657739243175	2	0.534513355915796	2	0.534513355915796	NA	NA	SegRatio=-0.01,AbsMeanSigma=0.1,pvalue=0.418091809153085,pvalueTTest=0.536137257967751,
chr7	117307353	117307519	CFTR	AMPL497774927	0.024941243760599	2	-0.0144657739243175	2	0.534513355915796	2	0.534513355915796	NA	NA	SegRatio=-0.01,AbsMeanSigma=0.1,pvalue=0.418091809153085,pvalueTTest=0.536137257967751,
chr7	117307518	117307668	CFTR	AMPL3848886907	-0.112446486514039	2	-0.0144657739243175	2	0.534513355915796	2	0.534513355915796	NA	NA	SegRatio=-0.01,AbsMeanSigma=0.1,pvalue=0.418091809153085,pvalueTTest=0.536137257967751,
chr7	117307666	117307801	CFTR	AMPL492300506	0.0404010964102989	2	-0.0144657739243175	2	0.534513355915796	2	0.534513355915796	NA	NA	SegRatio=-0.01,AbsMeanSigma=0.1,pvalue=0.418091809153085,pvalueTTest=0.536137257967751,
chr7	117307801	117307960	CFTR	AMPL3848900251	0.00773160518501899	2	-0.0144657739243175	2	0.534513355915796	2	0.534513355915796	NA	NA	SegRatio=-0.01,AbsMeanSigma=0.1,pvalue=0.418091809153085,pvalueTTest=0.536137257967751,
chr7	117307960	117308127	CFTR	AMPL3848829546	-0.112842891308659	2	-0.0144657739243175	2	0.534513355915796	2	0.534513355915796	NA	NA	SegRatio=-0.01,AbsMeanSigma=0.1,pvalue=0.418091809153085,pvalueTTest=0.536137257967751,
chr7	117308127	117308217	CFTR	AMPL1486309394	0.277452917291759	2	-0.0144657739243175	2	0.534513355915796	2	0.534513355915796	NA	NA	SegRatio=-0.01,AbsMeanSigma=0.1,pvalue=0.418091809153085,pvalueTTest=0.536137257967751,
chr7	117308443	117308519	CFTR	AMPL1380948432	0.0329159686720512	2	-0.0144657739243175	2	0.534513355915796	2	0.534513355915796	NA	NA	SegRatio=-0.01,AbsMeanSigma=0.1,pvalue=0.418091809153085,pvalueTTest=0.536137257967751,
chr7	117308502	117308594	CFTR	AMPL3848851241	NA	2	-0.0144657739243175	2	0.534513355915796	2	0.534513355915796	NA	NA	SegRatio=-0.01,AbsMeanSigma=0.1,pvalue=0.418091809153085,pvalueTTest=0.536137257967751,
chr7	117308594	117308719	CFTR	AMPL3848859657	-0.00318615002807805	2	-0.0144657739243175	2	0.534513355915796	2	0.534513355915796	NA	NA	SegRatio=-0.01,AbsMeanSigma=0.1,pvalue=0.418091809153085,pvalueTTest=0.536137257967751,
chr9	34646542	34646714	GALT	AMPL712468205	NA	2	0.0756676340392776	2	0.280664765821657	2	0.280664765821657	NA	NA	SegRatio=0.08,AbsMeanSigma=0.17,pvalue=0.388649724068736,pvalueTTest=0.280664765821657,
chr9	34646713	34646892	GALT	AMPL807033687	0.117312396205558	2	0.0756676340392776	2	0.280664765821657	2	0.280664765821657	NA	NA	SegRatio=0.08,AbsMeanSigma=0.17,pvalue=0.388649724068736,pvalueTTest=0.280664765821657,
chr9	34646880	34647060	GALT	AMPL807051270	-0.0540279022728434	2	0.0756676340392776	2	0.280664765821657	2	0.280664765821657	NA	NA	SegRatio=0.08,AbsMeanSigma=0.17,pvalue=0.388649724068736,pvalueTTest=0.280664765821657,
chr9	34647058	34647205	GALT	AMPL623733836	-0.0883176584537613	2	0.0756676340392776	2	0.280664765821657	2	0.280664765821657	NA	NA	SegRatio=0.08,AbsMeanSigma=0.17,pvalue=0.388649724068736,pvalueTTest=0.280664765821657,
chr9	34647198	34647344	GALT	AMPL3848826648	0.132223008372047	2	0.0756676340392776	2	0.280664765821657	2	0.280664765821657	NA	NA	SegRatio=0.08,AbsMeanSigma=0.17,pvalue=0.388649724068736,pvalueTTest=0.280664765821657,
chr9	34647344	34647522	GALT	AMPL3848835399	-0.133429143172879	2	0.0756676340392776	2	0.280664765821657	2	0.280664765821657	NA	NA	SegRatio=0.08,AbsMeanSigma=0.17,pvalue=0.388649724068736,pvalueTTest=0.280664765821657,
chr9	34647522	34647639	GALT	AMPL1496130655	0.265012650116097	2	0.0756676340392776	2	0.280664765821657	2	0.280664765821657	NA	NA	SegRatio=0.08,AbsMeanSigma=0.17,pvalue=0.388649724068736,pvalueTTest=0.280664765821657,
chr9	34647639	34647726	GALT	AMPL868171912	0.226377447068112	2	0.0756676340392776	2	0.280664765821657	2	0.280664765821657	NA	NA	SegRatio=0.08,AbsMeanSigma=0.17,pvalue=0.388649724068736,pvalueTTest=0.280664765821657,
chr9	34647726	34647898	GALT	AMPL556199792	0.135423873785572	2	0.0756676340392776	2	0.280664765821657	2	0.280664765821657	NA	NA	SegRatio=0.08,AbsMeanSigma=0.17,pvalue=0.388649724068736,pvalueTTest=0.280664765821657,
chr9	34647893	34648071	GALT	AMPL3848847770	0.146563292441147	2	0.0756676340392776	2	0.280664765821657	2	0.280664765821657	NA	NA	SegRatio=0.08,AbsMeanSigma=0.17,pvalue=0.388649724068736,pvalueTTest=0.280664765821657,
chr9	34648069	34648240	GALT	AMPL556343103	-0.0953924834657287	2	0.0756676340392776	2	0.280664765821657	2	0.280664765821657	NA	NA	SegRatio=0.08,AbsMeanSigma=0.17,pvalue=0.388649724068736,pvalueTTest=0.280664765821657,
chr9	34648240	34648341	GALT	AMPL623737664	0.0942169531403669	2	0.0756676340392776	2	0.280664765821657	2	0.280664765821657	NA	NA	SegRatio=0.08,AbsMeanSigma=0.17,pvalue=0.388649724068736,pvalueTTest=0.280664765821657,
chr9	34648336	34648497	GALT	AMPL623762017	-0.193660577295716	2	0.0756676340392776	2	0.280664765821657	2	0.280664765821657	NA	NA	SegRatio=0.08,AbsMeanSigma=0.17,pvalue=0.388649724068736,pvalueTTest=0.280664765821657,
chr9	34648510	34648681	GALT	AMPL3848901604	0.0321760630646516	2	0.0756676340392776	2	0.280664765821657	2	0.280664765821657	NA	NA	SegRatio=0.08,AbsMeanSigma=0.17,pvalue=0.388649724068736,pvalueTTest=0.280664765821657,
chr9	34648690	34648810	GALT	AMPL3848818879	-0.0289866337367489	2	0.0756676340392776	2	0.280664765821657	2	0.280664765821657	NA	NA	SegRatio=0.08,AbsMeanSigma=0.17,pvalue=0.388649724068736,pvalueTTest=0.280664765821657,
chr9	34648807	34648943	GALT	AMPL623750282	0.0756676340392776	2	0.0756676340392776	2	0.280664765821657	2	0.280664765821657	NA	NA	SegRatio=0.08,AbsMeanSigma=0.17,pvalue=0.388649724068736,pvalueTTest=0.280664765821657,
chr9	34648939	34649017	GALT	AMPL3848843653	-0.0106647217897244	2	0.0756676340392776	2	0.280664765821657	2	0.280664765821657	NA	NA	SegRatio=0.08,AbsMeanSigma=0.17,pvalue=0.388649724068736,pvalueTTest=0.280664765821657,
chr9	34649016	34649170	GALT	AMPL3848851345	0.220758804194527	2	0.0756676340392776	2	0.280664765821657	2	0.280664765821657	NA	NA	SegRatio=0.08,AbsMeanSigma=0.17,pvalue=0.388649724068736,pvalueTTest=0.280664765821657,
chr9	34649168	34649344	GALT	AMPL1371818357	-0.318879515035988	2	0.0756676340392776	2	0.280664765821657	2	0.280664765821657	NA	NA	SegRatio=0.08,AbsMeanSigma=0.17,pvalue=0.388649724068736,pvalueTTest=0.280664765821657,
chr9	34649344	34649511	GALT	AMPL3848885846	-0.123445916324932	2	0.0756676340392776	2	0.280664765821657	2	0.280664765821657	NA	NA	SegRatio=0.08,AbsMeanSigma=0.17,pvalue=0.388649724068736,pvalueTTest=0.280664765821657,
chr9	34649511	34649646	GALT	AMPL3848895636	0.0850208805626034	2	0.0756676340392776	2	0.280664765821657	2	0.280664765821657	NA	NA	SegRatio=0.08,AbsMeanSigma=0.17,pvalue=0.388649724068736,pvalueTTest=0.280664765821657,
chr9	34649641	34649818	GALT	AMPL3848812411	-0.0267546595423708	2	0.0756676340392776	2	0.280664765821657	2	0.280664765821657	NA	NA	SegRatio=0.08,AbsMeanSigma=0.17,pvalue=0.388649724068736,pvalueTTest=0.280664765821657,
chr9	34649817	34649982	GALT	AMPL3848835912	-0.072856360384842	2	0.0756676340392776	2	0.280664765821657	2	0.280664765821657	NA	NA	SegRatio=0.08,AbsMeanSigma=0.17,pvalue=0.388649724068736,pvalueTTest=0.280664765821657,
chr9	34650315	34650399	GALT	AMPL3848889350	0.224402387504924	2	0.0756676340392776	2	0.280664765821657	2	0.280664765821657	NA	NA	SegRatio=0.08,AbsMeanSigma=0.17,pvalue=0.388649724068736,pvalueTTest=0.280664765821657,
chr9	34650398	34650478	GALT	AMPL2782134136	0.107896969090136	2	0.0756676340392776	2	0.280664765821657	2	0.280664765821657	NA	NA	SegRatio=0.08,AbsMeanSigma=0.17,pvalue=0.388649724068736,pvalueTTest=0.280664765821657,
chr9	34650478	34650595	GALT	AMPL1496755741	0.0642555598483186	2	0.0756676340392776	2	0.280664765821657	2	0.280664765821657	NA	NA	SegRatio=0.08,AbsMeanSigma=0.17,pvalue=0.388649724068736,pvalueTTest=0.280664765821657,
chr12	103232062	103232227	PAH	AMPL811140534	0.246120841099946	2	0.0266341040622744	2	0.19468490903387	2	0.19468490903387	NA	NA	SegRatio=0.03,AbsMeanSigma=0.16,pvalue=0.409953660244911,pvalueTTest=0.201235629271904,
chr12	103232222	103232291	PAH	AMPL811141827	NA	2	0.0266341040622744	2	0.19468490903387	2	0.19468490903387	NA	NA	SegRatio=0.03,AbsMeanSigma=0.16,pvalue=0.409953660244911,pvalueTTest=0.201235629271904,
chr12	103232441	103232565	PAH	AMPL3699300740	-0.0183229134200219	2	0.0266341040622744	2	0.19468490903387	2	0.19468490903387	NA	NA	SegRatio=0.03,AbsMeanSigma=0.16,pvalue=0.409953660244911,pvalueTTest=0.201235629271904,
chr12	103232551	103232666	PAH	AMPL1497161003	-0.0201902665160541	2	0.0266341040622744	2	0.19468490903387	2	0.19468490903387	NA	NA	SegRatio=0.03,AbsMeanSigma=0.16,pvalue=0.409953660244911,pvalueTTest=0.201235629271904,
chr12	103232661	103232820	PAH	AMPL811143696	0.25146849391091	2	0.0266341040622744	2	0.19468490903387	2	0.19468490903387	NA	NA	SegRatio=0.03,AbsMeanSigma=0.16,pvalue=0.409953660244911,pvalueTTest=0.201235629271904,
chr12	103232765	103232895	PAH	AMPL811145968	0.0192136304777623	2	0.0266341040622744	2	0.19468490903387	2	0.19468490903387	NA	NA	SegRatio=0.03,AbsMeanSigma=0.16,pvalue=0.409953660244911,pvalueTTest=0.201235629271904,
chr12	103232895	103233035	PAH	AMPL659794021	-0.23783895474008	2	0.0266341040622744	2	0.19468490903387	2	0.19468490903387	NA	NA	SegRatio=0.03,AbsMeanSigma=0.16,pvalue=0.409953660244911,pvalueTTest=0.201235629271904,
chr12	103234142	103234318	PAH	AMPL3848753200	0.161143796915512	2	0.0266341040622744	2	0.19468490903387	2	0.19468490903387	NA	NA	SegRatio=0.03,AbsMeanSigma=0.16,pvalue=0.409953660244911,pvalueTTest=0.201235629271904,
chr12	103237301	103237409	PAH	AMPL663072267	0.0266341040622744	2	0.0266341040622744	2	0.19468490903387	2	0.19468490903387	NA	NA	SegRatio=0.03,AbsMeanSigma=0.16,pvalue=0.409953660244911,pvalueTTest=0.201235629271904,
chr12	103237409	103237584	PAH	AMPL663100272	0.129146420061739	2	0.0266341040622744	2	0.19468490903387	2	0.19468490903387	NA	NA	SegRatio=0.03,AbsMeanSigma=0.16,pvalue=0.409953660244911,pvalueTTest=0.201235629271904,
chr12	103237954	103238083	PAH	AMPL868016102	0.235057598057646	2	0.0266341040622744	2	0.19468490903387	2	0.19468490903387	NA	NA	SegRatio=0.03,AbsMeanSigma=0.16,pvalue=0.409953660244911,pvalueTTest=0.201235629271904,
chr12	103238083	103238220	PAH	AMPL658783041	-0.0871703701926094	2	0.0266341040622744	2	0.19468490903387	2	0.19468490903387	NA	NA	SegRatio=0.03,AbsMeanSigma=0.16,pvalue=0.409953660244911,pvalueTTest=0.201235629271904,
chr12	103240620	103240773	PAH	AMPL659377496	-0.0490382363880839	2	0.0266341040622744	2	0.19468490903387	2	0.19468490903387	NA	NA	SegRatio=0.03,AbsMeanSigma=0.16,pvalue=0.409953660244911,pvalueTTest=0.201235629271904,
chr12	103245412	103245591	PAH	AMPL556370172	0.0577415144680427	2	0.0266341040622744	2	0.19468490903387	2	0.19468490903387	NA	NA	SegRatio=0.03,AbsMeanSigma=0.16,pvalue=0.409953660244911,pvalueTTest=0.201235629271904,
chr12	103246570	103246749	PAH	AMPL556350401	-0.169692052873567	2	0.0266341040622744	2	0.19468490903387	2	0.19468490903387	NA	NA	SegRatio=0.03,AbsMeanSigma=0.16,pvalue=0.409953660244911,pvalueTTest=0.201235629271904,
chr12	103248833	103248985	PAH	AMPL812248025	0.334083470975554	2	0.0266341040622744	2	0.19468490903387	2	0.19468490903387	NA	NA	SegRatio=0.03,AbsMeanSigma=0.16,pvalue=0.409953660244911,pvalueTTest=0.201235629271904,
chr12	103248985	103249122	PAH	AMPL658674329	-0.0606758673699898	2	0.0266341040622744	2	0.19468490903387	2	0.19468490903387	NA	NA	SegRatio=0.03,AbsMeanSigma=0.16,pvalue=0.409953660244911,pvalueTTest=0.201235629271904,
chr12	103260314	103260494	PAH	AMPL658804790	-0.198865133585001	2	0.0266341040622744	2	0.19468490903387	2	0.19468490903387	NA	NA	SegRatio=0.03,AbsMeanSigma=0.16,pvalue=0.409953660244911,pvalueTTest=0.201235629271904,
chr12	103271164	103271270	PAH	AMPL661534109	0.0121820062834798	2	0.0266341040622744	2	0.19468490903387	2	0.19468490903387	NA	NA	SegRatio=0.03,AbsMeanSigma=0.16,pvalue=0.409953660244911,pvalueTTest=0.201235629271904,
chr12	103271270	103271384	PAH	AMPL661570029	NA	2	0.0266341040622744	2	0.19468490903387	2	0.19468490903387	NA	NA	SegRatio=0.03,AbsMeanSigma=0.16,pvalue=0.409953660244911,pvalueTTest=0.201235629271904,
chr12	103288475	103288574	PAH	AMPL3699214840	0.0519153746798349	2	0.0266341040622744	2	0.19468490903387	2	0.19468490903387	NA	NA	SegRatio=0.03,AbsMeanSigma=0.16,pvalue=0.409953660244911,pvalueTTest=0.201235629271904,
chr12	103288574	103288725	PAH	AMPL659619504	0.166009898110513	2	0.0266341040622744	2	0.19468490903387	2	0.19468490903387	NA	NA	SegRatio=0.03,AbsMeanSigma=0.16,pvalue=0.409953660244911,pvalueTTest=0.201235629271904,
chr12	103306535	103306705	PAH	AMPL556186951	0.0494093858725724	2	0.0266341040622744	2	0.19468490903387	2	0.19468490903387	NA	NA	SegRatio=0.03,AbsMeanSigma=0.16,pvalue=0.409953660244911,pvalueTTest=0.201235629271904,
chr12	103310767	103310940	PAH	AMPL663779199	0.0189538309148516	2	0.0266341040622744	2	0.19468490903387	2	0.19468490903387	NA	NA	SegRatio=0.03,AbsMeanSigma=0.16,pvalue=0.409953660244911,pvalueTTest=0.201235629271904,
chr12	103310940	103311077	PAH	AMPL812518150	0.0295466255683318	2	0.0266341040622744	2	0.19468490903387	2	0.19468490903387	NA	NA	SegRatio=0.03,AbsMeanSigma=0.16,pvalue=0.409953660244911,pvalueTTest=0.201235629271904,
chr12	103311073	103311261	PAH	AMPL812522983	NA	2	0.0266341040622744	2	0.19468490903387	2	0.19468490903387	NA	NA	SegRatio=0.03,AbsMeanSigma=0.16,pvalue=0.409953660244911,pvalueTTest=0.201235629271904,
chr12	103311261	103311417	PAH	AMPL811679394	0.208105357021142	2	0.0266341040622744	2	0.19468490903387	2	0.19468490903387	NA	NA	SegRatio=0.03,AbsMeanSigma=0.16,pvalue=0.409953660244911,pvalueTTest=0.201235629271904,
