# Supplementary material for: A statistical approach to detection of copy number variations in PCR-enriched targeted sequencing data
Source: BMC Bioinformatics. 2016 Oct 22;17:429. doi: 10.1186/s12859-016-1272-6 (PMC5075217; doi:10.1186/s12859-016-1272-6)
Supplement: Additional file 6 — Archive with ONCOCNV results. Set of files (png plots and txt files) in zip archive that were provided by ONCOCNV after specificity and sensitivity testing. (ZIP 5007 kb) [file 12859_2016_1272_MOESM6_ESM.zip › outputONCOCNV copy 2/IonXpress_025_R_2013_10_17_10_21_46_user_SN2.2.Neonatal.Assay.LEx.2run.18.11.13_Auto_user_SN2.2.Neonatal.Assay.LEx.2run.18.11.13_25.profile.txt]

chr	start	end	gene	ID	ratio	predLargeSeg	segMean	predLargeCorrected	pvalRatioCorrected	perGeneEvaluation	pvalRatioGene	predPoint	predPointSusp	comments
chr7	117119899	117120067	CFTR	AMPL1380948435	0.0991475489766251	2	-0.562040607466616	2	0.607373384858764	2	0.607373384858764	NA	NA	SegRatio=-0.56,AbsMeanSigma=1.54,pvalue=0.000563767713343445,pvalueTTest=0.0704005267228993,Adjusted:byPvalueTTestRatio;
chr7	117120062	117120193	CFTR	AMPL1380948436	-0.562040607466616	2	-0.562040607466616	2	0.607373384858764	2	0.607373384858764	NA	NA	SegRatio=-0.56,AbsMeanSigma=1.54,pvalue=0.000563767713343445,pvalueTTest=0.0704005267228993,Adjusted:byPvalueTTestRatio;
chr7	117120192	117120274	CFTR	AMPL493118173	-0.180605686779278	2	-0.562040607466616	2	0.607373384858764	2	0.607373384858764	NA	NA	SegRatio=-0.56,AbsMeanSigma=1.54,pvalue=0.000563767713343445,pvalueTTest=0.0704005267228993,Adjusted:byPvalueTTestRatio;
chr7	117144240	117144352	CFTR	AMPL1316862546	-0.579722395451587	2	-0.562040607466616	2	0.607373384858764	2	0.607373384858764	NA	NA	SegRatio=-0.56,AbsMeanSigma=1.54,pvalue=0.000563767713343445,pvalueTTest=0.0704005267228993,Adjusted:byPvalueTTestRatio;
chr7	117144342	117144420	CFTR	AMPL3662351274	-1.15525495392363	2	-1.15525495392363	2	0.607373384858764	2	0.607373384858764	NA	NA	SegRatio=-1.16,AbsMeanSigma=3.52,pvalue=1.10519043645794e-09,pvalueTTest=0.0766309954989653,Adjusted:byPvalueTTestRatio;
chr7	117148945	117149124	CFTR	AMPL1090131405	-1.57023161327058	2	-1.15525495392363	2	0.607373384858764	2	0.607373384858764	NA	NA	SegRatio=-1.16,AbsMeanSigma=3.52,pvalue=1.10519043645794e-09,pvalueTTest=0.0766309954989653,Adjusted:byPvalueTTestRatio;
chr7	117149124	117149294	CFTR	AMPL496812712	-0.54102203086212	2	0.0456960360265842	2	0.607373384858764	2	0.607373384858764	NA	NA	SegRatio=0.05,AbsMeanSigma=0.09,pvalue=0.474193926608343,pvalueTTest=0.6772704395442,
chr7	117170900	117171022	CFTR	AMPL469286737	-0.165036558700037	2	0.0456960360265842	2	0.607373384858764	2	0.607373384858764	NA	NA	SegRatio=0.05,AbsMeanSigma=0.09,pvalue=0.474193926608343,pvalueTTest=0.6772704395442,
chr7	117171020	117171189	CFTR	AMPL469324749	-0.130784741280377	2	0.0456960360265842	2	0.607373384858764	2	0.607373384858764	NA	NA	SegRatio=0.05,AbsMeanSigma=0.09,pvalue=0.474193926608343,pvalueTTest=0.6772704395442,
chr7	117174199	117174365	CFTR	AMPL844200061	NA	2	0.0456960360265842	2	0.607373384858764	2	0.607373384858764	NA	NA	SegRatio=0.05,AbsMeanSigma=0.09,pvalue=0.474193926608343,pvalueTTest=0.6772704395442,
chr7	117174365	117174460	CFTR	AMPL468748906	-0.532289869414155	2	0.0456960360265842	2	0.607373384858764	2	0.607373384858764	NA	NA	SegRatio=0.05,AbsMeanSigma=0.09,pvalue=0.474193926608343,pvalueTTest=0.6772704395442,
chr7	117175183	117175355	CFTR	AMPL467504527	-0.249486818974611	2	0.0456960360265842	2	0.607373384858764	2	0.607373384858764	NA	NA	SegRatio=0.05,AbsMeanSigma=0.09,pvalue=0.474193926608343,pvalueTTest=0.6772704395442,
chr7	117175355	117175523	CFTR	AMPL467561353	-0.0405867217848498	2	0.0456960360265842	2	0.607373384858764	2	0.607373384858764	NA	NA	SegRatio=0.05,AbsMeanSigma=0.09,pvalue=0.474193926608343,pvalueTTest=0.6772704395442,
chr7	117176519	117176660	CFTR	AMPL468865894	0.121730240600111	2	0.0456960360265842	2	0.607373384858764	2	0.607373384858764	NA	NA	SegRatio=0.05,AbsMeanSigma=0.09,pvalue=0.474193926608343,pvalueTTest=0.6772704395442,
chr7	117176651	117176786	CFTR	AMPL468874944	-0.59742934025913	2	0.0456960360265842	2	0.607373384858764	2	0.607373384858764	NA	NA	SegRatio=0.05,AbsMeanSigma=0.09,pvalue=0.474193926608343,pvalueTTest=0.6772704395442,
chr7	117180175	117180248	CFTR	AMPL556296474	0.00160521029782889	2	0.0456960360265842	2	0.607373384858764	2	0.607373384858764	NA	NA	SegRatio=0.05,AbsMeanSigma=0.09,pvalue=0.474193926608343,pvalueTTest=0.6772704395442,
chr7	117180248	117180361	CFTR	AMPL3662363979	0.511906899018198	2	0.0456960360265842	2	0.607373384858764	2	0.607373384858764	NA	NA	SegRatio=0.05,AbsMeanSigma=0.09,pvalue=0.474193926608343,pvalueTTest=0.6772704395442,
chr7	117180361	117180458	CFTR	AMPL468184487	-0.447551087866262	2	0.0456960360265842	2	0.607373384858764	2	0.607373384858764	NA	NA	SegRatio=0.05,AbsMeanSigma=0.09,pvalue=0.474193926608343,pvalueTTest=0.6772704395442,
chr7	117182013	117182127	CFTR	AMPL3755398942	-0.110199299143164	2	0.0456960360265842	2	0.607373384858764	2	0.607373384858764	NA	NA	SegRatio=0.05,AbsMeanSigma=0.09,pvalue=0.474193926608343,pvalueTTest=0.6772704395442,
chr7	117182127	117182221	CFTR	AMPL3713721021	-0.095543873516227	2	0.0456960360265842	2	0.607373384858764	2	0.607373384858764	NA	NA	SegRatio=0.05,AbsMeanSigma=0.09,pvalue=0.474193926608343,pvalueTTest=0.6772704395442,
chr7	117188605	117188778	CFTR	AMPL3849093081	0.228999456954472	2	0.0456960360265842	2	0.607373384858764	2	0.607373384858764	q-value=2.92137233786293e-16, copies=2.5	NA	SegRatio=0.05,AbsMeanSigma=0.09,pvalue=0.474193926608343,pvalueTTest=0.6772704395442,
chr7	117188898	117189021	CFTR	AMPL477617595	-0.00676253663614184	2	0.0456960360265842	2	0.607373384858764	2	0.607373384858764	NA	NA	SegRatio=0.05,AbsMeanSigma=0.09,pvalue=0.474193926608343,pvalueTTest=0.6772704395442,
chr7	117189018	117189174	CFTR	AMPL1758041121	-0.406335223975205	2	0.0456960360265842	2	0.607373384858764	2	0.607373384858764	NA	NA	SegRatio=0.05,AbsMeanSigma=0.09,pvalue=0.474193926608343,pvalueTTest=0.6772704395442,
chr7	117199494	117199585	CFTR	AMPL3662352593	0.221375097369541	2	0.0456960360265842	2	0.607373384858764	2	0.607373384858764	NA	NA	SegRatio=0.05,AbsMeanSigma=0.09,pvalue=0.474193926608343,pvalueTTest=0.6772704395442,
chr7	117199585	117199733	CFTR	AMPL712350278	0.250907977555503	2	0.0456960360265842	2	0.607373384858764	2	0.607373384858764	NA	NA	SegRatio=0.05,AbsMeanSigma=0.09,pvalue=0.474193926608343,pvalueTTest=0.6772704395442,
chr7	117227745	117227913	CFTR	AMPL3687801190	-0.634057004115843	2	0.0456960360265842	2	0.607373384858764	2	0.607373384858764	NA	NA	SegRatio=0.05,AbsMeanSigma=0.09,pvalue=0.474193926608343,pvalueTTest=0.6772704395442,
chr7	117229500	117229593	intron	AMPL4119989318	-0.0194857373018259	2	0.0456960360265842	2	0.98669280773544	2	0.98669280773544	NA	NA	SegRatio=0.05,AbsMeanSigma=0.09,pvalue=0.474193926608343,pvalueTTest=0.6772704395442,
chr7	117230377	117230543	CFTR	AMPL468091028	0.163264956672972	2	0.0456960360265842	2	0.607373384858764	2	0.607373384858764	NA	NA	SegRatio=0.05,AbsMeanSigma=0.09,pvalue=0.474193926608343,pvalueTTest=0.6772704395442,
chr7	117231824	117231993	CFTR	AMPL474961767	NA	2	0.0456960360265842	2	0.607373384858764	2	0.607373384858764	NA	NA	SegRatio=0.05,AbsMeanSigma=0.09,pvalue=0.474193926608343,pvalueTTest=0.6772704395442,
chr7	117232001	117232109	CFTR	AMPL3662358230	0.0456960360265842	2	0.0456960360265842	2	0.607373384858764	2	0.607373384858764	NA	NA	SegRatio=0.05,AbsMeanSigma=0.09,pvalue=0.474193926608343,pvalueTTest=0.6772704395442,
chr7	117232109	117232280	CFTR	AMPL468866489	-0.249921681345804	2	0.0456960360265842	2	0.607373384858764	2	0.607373384858764	NA	NA	SegRatio=0.05,AbsMeanSigma=0.09,pvalue=0.474193926608343,pvalueTTest=0.6772704395442,
chr7	117232270	117232434	CFTR	AMPL468922661	-0.48370354993025	2	0.0456960360265842	2	0.607373384858764	2	0.607373384858764	NA	NA	SegRatio=0.05,AbsMeanSigma=0.09,pvalue=0.474193926608343,pvalueTTest=0.6772704395442,
chr7	117232434	117232539	CFTR	AMPL3662384424	0.447608986149305	2	0.0456960360265842	2	0.607373384858764	2	0.607373384858764	NA	NA	SegRatio=0.05,AbsMeanSigma=0.09,pvalue=0.474193926608343,pvalueTTest=0.6772704395442,
chr7	117232539	117232720	CFTR	AMPL1488881666	0.111144952639569	2	0.0456960360265842	2	0.607373384858764	2	0.607373384858764	NA	NA	SegRatio=0.05,AbsMeanSigma=0.09,pvalue=0.474193926608343,pvalueTTest=0.6772704395442,
chr7	117234940	117235038	CFTR	AMPL3533204248	0.135810429822777	2	0.0456960360265842	2	0.607373384858764	2	0.607373384858764	NA	NA	SegRatio=0.05,AbsMeanSigma=0.09,pvalue=0.474193926608343,pvalueTTest=0.6772704395442,
chr7	117235038	117235148	CFTR	AMPL3539368019	0.144037858141062	2	0.0456960360265842	2	0.607373384858764	2	0.607373384858764	NA	NA	SegRatio=0.05,AbsMeanSigma=0.09,pvalue=0.474193926608343,pvalueTTest=0.6772704395442,
chr7	117242832	117243009	CFTR	AMPL468425396	0.0907632398416972	2	0.0456960360265842	2	0.607373384858764	2	0.607373384858764	NA	NA	SegRatio=0.05,AbsMeanSigma=0.09,pvalue=0.474193926608343,pvalueTTest=0.6772704395442,
chr7	117243561	117243680	CFTR	AMPL1314131500	-0.0557162383275284	2	0.0456960360265842	2	0.607373384858764	2	0.607373384858764	NA	NA	SegRatio=0.05,AbsMeanSigma=0.09,pvalue=0.474193926608343,pvalueTTest=0.6772704395442,
chr7	117243680	117243850	CFTR	AMPL1350926834	-0.115748808457358	2	0.0456960360265842	2	0.607373384858764	2	0.607373384858764	NA	NA	SegRatio=0.05,AbsMeanSigma=0.09,pvalue=0.474193926608343,pvalueTTest=0.6772704395442,
chr7	117246626	117246753	CFTR	AMPL467500449	0.19464235960566	2	0.0456960360265842	2	0.607373384858764	2	0.607373384858764	NA	NA	SegRatio=0.05,AbsMeanSigma=0.09,pvalue=0.474193926608343,pvalueTTest=0.6772704395442,
chr7	117246740	117246889	CFTR	AMPL1317650819	-0.124208264532447	2	0.0456960360265842	2	0.607373384858764	2	0.607373384858764	NA	NA	SegRatio=0.05,AbsMeanSigma=0.09,pvalue=0.474193926608343,pvalueTTest=0.6772704395442,
chr7	117250552	117250723	CFTR	AMPL467096662	-0.479059114548739	2	0.0456960360265842	2	0.607373384858764	2	0.607373384858764	NA	NA	SegRatio=0.05,AbsMeanSigma=0.09,pvalue=0.474193926608343,pvalueTTest=0.6772704395442,
chr7	117251505	117251662	CFTR	AMPL1489275007	0.16766516107158	2	0.0456960360265842	2	0.607373384858764	2	0.607373384858764	NA	NA	SegRatio=0.05,AbsMeanSigma=0.09,pvalue=0.474193926608343,pvalueTTest=0.6772704395442,
chr7	117251662	117251813	CFTR	AMPL1489330457	0.151206873496625	2	0.0456960360265842	2	0.607373384858764	2	0.607373384858764	NA	NA	SegRatio=0.05,AbsMeanSigma=0.09,pvalue=0.474193926608343,pvalueTTest=0.6772704395442,
chr7	117251782	117251855	CFTR	AMPL1524050819	0.141029507015328	2	0.0456960360265842	2	0.607373384858764	2	0.607373384858764	NA	NA	SegRatio=0.05,AbsMeanSigma=0.09,pvalue=0.474193926608343,pvalueTTest=0.6772704395442,
chr7	117254598	117254679	CFTR	AMPL3608012462	-0.238470118823754	2	0.0456960360265842	2	0.607373384858764	2	0.607373384858764	NA	NA	SegRatio=0.05,AbsMeanSigma=0.09,pvalue=0.474193926608343,pvalueTTest=0.6772704395442,
chr7	117254674	117254747	CFTR	AMPL3662363743	0.155929542032088	2	0.0456960360265842	2	0.607373384858764	2	0.607373384858764	NA	NA	SegRatio=0.05,AbsMeanSigma=0.09,pvalue=0.474193926608343,pvalueTTest=0.6772704395442,
chr7	117267462	117267600	CFTR	AMPL468021362	-0.293003957263774	2	0.0456960360265842	2	0.607373384858764	2	0.607373384858764	NA	NA	SegRatio=0.05,AbsMeanSigma=0.09,pvalue=0.474193926608343,pvalueTTest=0.6772704395442,
chr7	117267600	117267684	CFTR	AMPL468048766	-0.0642635834698318	2	0.0456960360265842	2	0.607373384858764	2	0.607373384858764	NA	NA	SegRatio=0.05,AbsMeanSigma=0.09,pvalue=0.474193926608343,pvalueTTest=0.6772704395442,
chr7	117267684	117267830	CFTR	AMPL1350926836	0.13277243162763	2	0.0456960360265842	2	0.607373384858764	2	0.607373384858764	NA	NA	SegRatio=0.05,AbsMeanSigma=0.09,pvalue=0.474193926608343,pvalueTTest=0.6772704395442,
chr7	117279953	117280114	CFTR	AMPL612960517	0.056093859974912	2	0.0456960360265842	2	0.607373384858764	2	0.607373384858764	NA	NA	SegRatio=0.05,AbsMeanSigma=0.09,pvalue=0.474193926608343,pvalueTTest=0.6772704395442,
chr7	117282452	117282593	CFTR	AMPL3687804467	0.0142314333552291	2	0.0456960360265842	2	0.607373384858764	2	0.607373384858764	NA	NA	SegRatio=0.05,AbsMeanSigma=0.09,pvalue=0.474193926608343,pvalueTTest=0.6772704395442,
chr7	117282593	117282768	CFTR	AMPL469390256	-0.198561335906619	2	0.0456960360265842	2	0.607373384858764	2	0.607373384858764	NA	NA	SegRatio=0.05,AbsMeanSigma=0.09,pvalue=0.474193926608343,pvalueTTest=0.6772704395442,
chr7	117292788	117292952	CFTR	AMPL469294494	0.0222598356397137	2	0.0456960360265842	2	0.607373384858764	2	0.607373384858764	NA	NA	SegRatio=0.05,AbsMeanSigma=0.09,pvalue=0.474193926608343,pvalueTTest=0.6772704395442,
chr7	117292952	117293126	CFTR	AMPL476533235	-0.225350493583014	2	0.0456960360265842	2	0.607373384858764	2	0.607373384858764	NA	NA	SegRatio=0.05,AbsMeanSigma=0.09,pvalue=0.474193926608343,pvalueTTest=0.6772704395442,
chr7	117304588	117304761	CFTR	AMPL1350926835	0.341033879922529	2	0.0456960360265842	2	0.607373384858764	2	0.607373384858764	NA	NA	SegRatio=0.05,AbsMeanSigma=0.09,pvalue=0.474193926608343,pvalueTTest=0.6772704395442,
chr7	117304761	117304927	CFTR	AMPL469937071	0.0705092984289263	2	0.0456960360265842	2	0.607373384858764	2	0.607373384858764	NA	NA	SegRatio=0.05,AbsMeanSigma=0.09,pvalue=0.474193926608343,pvalueTTest=0.6772704395442,
chr7	117305494	117305594	CFTR	AMPL647810578	-0.0768337933473429	2	0.0456960360265842	2	0.607373384858764	2	0.607373384858764	NA	NA	SegRatio=0.05,AbsMeanSigma=0.09,pvalue=0.474193926608343,pvalueTTest=0.6772704395442,
chr7	117305594	117305680	CFTR	AMPL3687791484	-0.0255851851358688	2	0.0456960360265842	2	0.607373384858764	2	0.607373384858764	NA	NA	SegRatio=0.05,AbsMeanSigma=0.09,pvalue=0.474193926608343,pvalueTTest=0.6772704395442,
chr7	117306844	117307010	CFTR	AMPL1091210890	0.250650634363968	2	0.0456960360265842	2	0.607373384858764	2	0.607373384858764	NA	NA	SegRatio=0.05,AbsMeanSigma=0.09,pvalue=0.474193926608343,pvalueTTest=0.6772704395442,
chr7	117307008	117307185	CFTR	AMPL3848836362	0.476163507854815	2	0.0456960360265842	2	0.607373384858764	2	0.607373384858764	NA	NA	SegRatio=0.05,AbsMeanSigma=0.09,pvalue=0.474193926608343,pvalueTTest=0.6772704395442,
chr7	117307183	117307354	CFTR	AMPL3848864558	0.0988757036497177	2	0.0456960360265842	2	0.607373384858764	2	0.607373384858764	NA	NA	SegRatio=0.05,AbsMeanSigma=0.09,pvalue=0.474193926608343,pvalueTTest=0.6772704395442,
chr7	117307353	117307519	CFTR	AMPL497774927	0.0899480810701509	2	0.0456960360265842	2	0.607373384858764	2	0.607373384858764	NA	NA	SegRatio=0.05,AbsMeanSigma=0.09,pvalue=0.474193926608343,pvalueTTest=0.6772704395442,
chr7	117307518	117307668	CFTR	AMPL3848886907	0.112351923196784	2	0.0456960360265842	2	0.607373384858764	2	0.607373384858764	NA	NA	SegRatio=0.05,AbsMeanSigma=0.09,pvalue=0.474193926608343,pvalueTTest=0.6772704395442,
chr7	117307666	117307801	CFTR	AMPL492300506	-0.0606829090077267	2	0.0456960360265842	2	0.607373384858764	2	0.607373384858764	NA	NA	SegRatio=0.05,AbsMeanSigma=0.09,pvalue=0.474193926608343,pvalueTTest=0.6772704395442,
chr7	117307801	117307960	CFTR	AMPL3848900251	-0.0457035016965313	2	0.0456960360265842	2	0.607373384858764	2	0.607373384858764	NA	NA	SegRatio=0.05,AbsMeanSigma=0.09,pvalue=0.474193926608343,pvalueTTest=0.6772704395442,
chr7	117307960	117308127	CFTR	AMPL3848829546	0.0745103744140325	2	0.0456960360265842	2	0.607373384858764	2	0.607373384858764	NA	NA	SegRatio=0.05,AbsMeanSigma=0.09,pvalue=0.474193926608343,pvalueTTest=0.6772704395442,
chr7	117308127	117308217	CFTR	AMPL1486309394	0.359075042454955	2	0.0456960360265842	2	0.607373384858764	2	0.607373384858764	NA	NA	SegRatio=0.05,AbsMeanSigma=0.09,pvalue=0.474193926608343,pvalueTTest=0.6772704395442,
chr7	117308443	117308519	CFTR	AMPL1380948432	0.0601383047871829	2	0.0456960360265842	2	0.607373384858764	2	0.607373384858764	NA	NA	SegRatio=0.05,AbsMeanSigma=0.09,pvalue=0.474193926608343,pvalueTTest=0.6772704395442,
chr7	117308502	117308594	CFTR	AMPL3848851241	NA	2	0.0456960360265842	2	0.607373384858764	2	0.607373384858764	NA	NA	SegRatio=0.05,AbsMeanSigma=0.09,pvalue=0.474193926608343,pvalueTTest=0.6772704395442,
chr7	117308594	117308719	CFTR	AMPL3848859657	-0.232518582862978	2	0.0456960360265842	2	0.607373384858764	2	0.607373384858764	NA	NA	SegRatio=0.05,AbsMeanSigma=0.09,pvalue=0.474193926608343,pvalueTTest=0.6772704395442,
chr9	34646542	34646714	GALT	AMPL712468205	NA	2	-0.0638435777760915	2	0.25976532671641	2	0.25976532671641	NA	NA	SegRatio=-0.06,AbsMeanSigma=0.27,pvalue=0.168262430979494,pvalueTTest=0.25976532671641,
chr9	34646713	34646892	GALT	AMPL807033687	0.534764638315507	2	-0.0638435777760915	2	0.25976532671641	2	0.25976532671641	NA	NA	SegRatio=-0.06,AbsMeanSigma=0.27,pvalue=0.168262430979494,pvalueTTest=0.25976532671641,
chr9	34646880	34647060	GALT	AMPL807051270	-0.150512502577831	2	-0.0638435777760915	2	0.25976532671641	2	0.25976532671641	NA	NA	SegRatio=-0.06,AbsMeanSigma=0.27,pvalue=0.168262430979494,pvalueTTest=0.25976532671641,
chr9	34647058	34647205	GALT	AMPL623733836	-0.147342599385446	2	-0.0638435777760915	2	0.25976532671641	2	0.25976532671641	NA	NA	SegRatio=-0.06,AbsMeanSigma=0.27,pvalue=0.168262430979494,pvalueTTest=0.25976532671641,
chr9	34647198	34647344	GALT	AMPL3848826648	-0.337748890855944	2	-0.0638435777760915	2	0.25976532671641	2	0.25976532671641	NA	NA	SegRatio=-0.06,AbsMeanSigma=0.27,pvalue=0.168262430979494,pvalueTTest=0.25976532671641,
chr9	34647344	34647522	GALT	AMPL3848835399	0.107896428199572	2	-0.0638435777760915	2	0.25976532671641	2	0.25976532671641	NA	NA	SegRatio=-0.06,AbsMeanSigma=0.27,pvalue=0.168262430979494,pvalueTTest=0.25976532671641,
chr9	34647522	34647639	GALT	AMPL1496130655	0.197091282736294	2	-0.0638435777760915	2	0.25976532671641	2	0.25976532671641	NA	NA	SegRatio=-0.06,AbsMeanSigma=0.27,pvalue=0.168262430979494,pvalueTTest=0.25976532671641,
chr9	34647639	34647726	GALT	AMPL868171912	0.0342769984046463	2	-0.0638435777760915	2	0.25976532671641	2	0.25976532671641	NA	NA	SegRatio=-0.06,AbsMeanSigma=0.27,pvalue=0.168262430979494,pvalueTTest=0.25976532671641,
chr9	34647726	34647898	GALT	AMPL556199792	0.242063624799086	2	-0.0638435777760915	2	0.25976532671641	2	0.25976532671641	NA	NA	SegRatio=-0.06,AbsMeanSigma=0.27,pvalue=0.168262430979494,pvalueTTest=0.25976532671641,
chr9	34647893	34648071	GALT	AMPL3848847770	0.328771471951253	2	-0.0638435777760915	2	0.25976532671641	2	0.25976532671641	NA	NA	SegRatio=-0.06,AbsMeanSigma=0.27,pvalue=0.168262430979494,pvalueTTest=0.25976532671641,
chr9	34648069	34648240	GALT	AMPL556343103	-0.0638435777760915	2	-0.0638435777760915	2	0.25976532671641	2	0.25976532671641	NA	NA	SegRatio=-0.06,AbsMeanSigma=0.27,pvalue=0.168262430979494,pvalueTTest=0.25976532671641,
chr9	34648240	34648341	GALT	AMPL623737664	-0.114146210036967	2	-0.0638435777760915	2	0.25976532671641	2	0.25976532671641	NA	NA	SegRatio=-0.06,AbsMeanSigma=0.27,pvalue=0.168262430979494,pvalueTTest=0.25976532671641,
chr9	34648336	34648497	GALT	AMPL623762017	-0.443443048467115	2	-0.0638435777760915	2	0.25976532671641	2	0.25976532671641	NA	NA	SegRatio=-0.06,AbsMeanSigma=0.27,pvalue=0.168262430979494,pvalueTTest=0.25976532671641,
chr9	34648510	34648681	GALT	AMPL3848901604	-0.0331850505746414	2	-0.0638435777760915	2	0.25976532671641	2	0.25976532671641	NA	NA	SegRatio=-0.06,AbsMeanSigma=0.27,pvalue=0.168262430979494,pvalueTTest=0.25976532671641,
chr9	34648690	34648810	GALT	AMPL3848818879	-0.234075056160219	2	-0.0638435777760915	2	0.25976532671641	2	0.25976532671641	NA	NA	SegRatio=-0.06,AbsMeanSigma=0.27,pvalue=0.168262430979494,pvalueTTest=0.25976532671641,
chr9	34648807	34648943	GALT	AMPL623750282	0.154103749884288	2	-0.0638435777760915	2	0.25976532671641	2	0.25976532671641	NA	NA	SegRatio=-0.06,AbsMeanSigma=0.27,pvalue=0.168262430979494,pvalueTTest=0.25976532671641,
chr9	34648939	34649017	GALT	AMPL3848843653	0.156970346532712	2	-0.0638435777760915	2	0.25976532671641	2	0.25976532671641	NA	NA	SegRatio=-0.06,AbsMeanSigma=0.27,pvalue=0.168262430979494,pvalueTTest=0.25976532671641,
chr9	34649016	34649170	GALT	AMPL3848851345	0.10923025577726	2	-0.0638435777760915	2	0.25976532671641	2	0.25976532671641	NA	NA	SegRatio=-0.06,AbsMeanSigma=0.27,pvalue=0.168262430979494,pvalueTTest=0.25976532671641,
chr9	34649168	34649344	GALT	AMPL1371818357	-0.620071712429525	2	-0.0638435777760915	2	0.25976532671641	2	0.25976532671641	NA	NA	SegRatio=-0.06,AbsMeanSigma=0.27,pvalue=0.168262430979494,pvalueTTest=0.25976532671641,
chr9	34649344	34649511	GALT	AMPL3848885846	-0.254825587090975	2	-0.0638435777760915	2	0.25976532671641	2	0.25976532671641	NA	NA	SegRatio=-0.06,AbsMeanSigma=0.27,pvalue=0.168262430979494,pvalueTTest=0.25976532671641,
chr9	34649511	34649646	GALT	AMPL3848895636	-0.381052023939803	2	-0.0638435777760915	2	0.25976532671641	2	0.25976532671641	NA	NA	SegRatio=-0.06,AbsMeanSigma=0.27,pvalue=0.168262430979494,pvalueTTest=0.25976532671641,
chr9	34649641	34649818	GALT	AMPL3848812411	-0.213501945905501	2	-0.0638435777760915	2	0.25976532671641	2	0.25976532671641	NA	NA	SegRatio=-0.06,AbsMeanSigma=0.27,pvalue=0.168262430979494,pvalueTTest=0.25976532671641,
chr9	34649817	34649982	GALT	AMPL3848835912	-0.587986387988875	2	-0.0638435777760915	2	0.25976532671641	2	0.25976532671641	NA	NA	SegRatio=-0.06,AbsMeanSigma=0.27,pvalue=0.168262430979494,pvalueTTest=0.25976532671641,
chr9	34650315	34650399	GALT	AMPL3848889350	0.0674167233486671	2	-0.0638435777760915	2	0.25976532671641	2	0.25976532671641	NA	NA	SegRatio=-0.06,AbsMeanSigma=0.27,pvalue=0.168262430979494,pvalueTTest=0.25976532671641,
chr9	34650398	34650478	GALT	AMPL2782134136	0.024830556515177	2	-0.0638435777760915	2	0.25976532671641	2	0.25976532671641	NA	NA	SegRatio=-0.06,AbsMeanSigma=0.27,pvalue=0.168262430979494,pvalueTTest=0.25976532671641,
chr9	34650478	34650595	GALT	AMPL1496755741	-0.126010542444481	2	-0.0638435777760915	2	0.25976532671641	2	0.25976532671641	NA	NA	SegRatio=-0.06,AbsMeanSigma=0.27,pvalue=0.168262430979494,pvalueTTest=0.25976532671641,
chr12	103232062	103232227	PAH	AMPL811140534	0.0141289174547031	2	-0.0529213490718155	2	0.464511720969004	2	0.464511720969004	NA	NA	SegRatio=-0.05,AbsMeanSigma=0.17,pvalue=0.389119031157755,pvalueTTest=0.441228556963698,
chr12	103232222	103232291	PAH	AMPL811141827	NA	2	-0.0529213490718155	2	0.464511720969004	2	0.464511720969004	NA	NA	SegRatio=-0.05,AbsMeanSigma=0.17,pvalue=0.389119031157755,pvalueTTest=0.441228556963698,
chr12	103232441	103232565	PAH	AMPL3699300740	0.178183442456222	2	-0.0529213490718155	2	0.464511720969004	2	0.464511720969004	NA	NA	SegRatio=-0.05,AbsMeanSigma=0.17,pvalue=0.389119031157755,pvalueTTest=0.441228556963698,
chr12	103232551	103232666	PAH	AMPL1497161003	-0.302072883797647	2	-0.0529213490718155	2	0.464511720969004	2	0.464511720969004	NA	NA	SegRatio=-0.05,AbsMeanSigma=0.17,pvalue=0.389119031157755,pvalueTTest=0.441228556963698,
chr12	103232661	103232820	PAH	AMPL811143696	-0.0650349100164802	2	-0.0529213490718155	2	0.464511720969004	2	0.464511720969004	NA	NA	SegRatio=-0.05,AbsMeanSigma=0.17,pvalue=0.389119031157755,pvalueTTest=0.441228556963698,
chr12	103232765	103232895	PAH	AMPL811145968	-0.0325121320819573	2	-0.0529213490718155	2	0.464511720969004	2	0.464511720969004	NA	NA	SegRatio=-0.05,AbsMeanSigma=0.17,pvalue=0.389119031157755,pvalueTTest=0.441228556963698,
chr12	103232895	103233035	PAH	AMPL659794021	-0.0937808024979184	2	-0.0529213490718155	2	0.464511720969004	2	0.464511720969004	NA	NA	SegRatio=-0.05,AbsMeanSigma=0.17,pvalue=0.389119031157755,pvalueTTest=0.441228556963698,
chr12	103234142	103234318	PAH	AMPL3848753200	0.120566242307756	2	-0.0529213490718155	2	0.464511720969004	2	0.464511720969004	NA	NA	SegRatio=-0.05,AbsMeanSigma=0.17,pvalue=0.389119031157755,pvalueTTest=0.441228556963698,
chr12	103237301	103237409	PAH	AMPL663072267	0.19572761021253	2	-0.0529213490718155	2	0.464511720969004	2	0.464511720969004	NA	NA	SegRatio=-0.05,AbsMeanSigma=0.17,pvalue=0.389119031157755,pvalueTTest=0.441228556963698,
chr12	103237409	103237584	PAH	AMPL663100272	0.340373296024667	2	-0.0529213490718155	2	0.464511720969004	2	0.464511720969004	NA	NA	SegRatio=-0.05,AbsMeanSigma=0.17,pvalue=0.389119031157755,pvalueTTest=0.441228556963698,
chr12	103237954	103238083	PAH	AMPL868016102	0.0292515419801259	2	-0.0529213490718155	2	0.464511720969004	2	0.464511720969004	NA	NA	SegRatio=-0.05,AbsMeanSigma=0.17,pvalue=0.389119031157755,pvalueTTest=0.441228556963698,
chr12	103238083	103238220	PAH	AMPL658783041	-0.143007487797919	2	-0.0529213490718155	2	0.464511720969004	2	0.464511720969004	NA	NA	SegRatio=-0.05,AbsMeanSigma=0.17,pvalue=0.389119031157755,pvalueTTest=0.441228556963698,
chr12	103240620	103240773	PAH	AMPL659377496	-0.305974265283482	2	-0.0529213490718155	2	0.464511720969004	2	0.464511720969004	NA	NA	SegRatio=-0.05,AbsMeanSigma=0.17,pvalue=0.389119031157755,pvalueTTest=0.441228556963698,
chr12	103245412	103245591	PAH	AMPL556370172	-0.295516267644743	2	-0.0529213490718155	2	0.464511720969004	2	0.464511720969004	NA	NA	SegRatio=-0.05,AbsMeanSigma=0.17,pvalue=0.389119031157755,pvalueTTest=0.441228556963698,
chr12	103246570	103246749	PAH	AMPL556350401	-0.640198815621547	2	-0.0529213490718155	2	0.464511720969004	2	0.464511720969004	NA	NA	SegRatio=-0.05,AbsMeanSigma=0.17,pvalue=0.389119031157755,pvalueTTest=0.441228556963698,
chr12	103248833	103248985	PAH	AMPL812248025	0.42357840902216	2	-0.0529213490718155	2	0.464511720969004	2	0.464511720969004	NA	NA	SegRatio=-0.05,AbsMeanSigma=0.17,pvalue=0.389119031157755,pvalueTTest=0.441228556963698,
chr12	103248985	103249122	PAH	AMPL658674329	-0.229218810344482	2	-0.0529213490718155	2	0.464511720969004	2	0.464511720969004	NA	NA	SegRatio=-0.05,AbsMeanSigma=0.17,pvalue=0.389119031157755,pvalueTTest=0.441228556963698,
chr12	103260314	103260494	PAH	AMPL658804790	-0.639091680704288	2	-0.0529213490718155	2	0.464511720969004	2	0.464511720969004	NA	NA	SegRatio=-0.05,AbsMeanSigma=0.17,pvalue=0.389119031157755,pvalueTTest=0.441228556963698,
chr12	103271164	103271270	PAH	AMPL661534109	0.252948543951554	2	-0.0529213490718155	2	0.464511720969004	2	0.464511720969004	NA	NA	SegRatio=-0.05,AbsMeanSigma=0.17,pvalue=0.389119031157755,pvalueTTest=0.441228556963698,
chr12	103271270	103271384	PAH	AMPL661570029	NA	2	-0.0529213490718155	2	0.464511720969004	2	0.464511720969004	NA	NA	SegRatio=-0.05,AbsMeanSigma=0.17,pvalue=0.389119031157755,pvalueTTest=0.441228556963698,
chr12	103288475	103288574	PAH	AMPL3699214840	-0.0529213490718155	2	-0.0529213490718155	2	0.464511720969004	2	0.464511720969004	NA	NA	SegRatio=-0.05,AbsMeanSigma=0.17,pvalue=0.389119031157755,pvalueTTest=0.441228556963698,
chr12	103288574	103288725	PAH	AMPL659619504	0.0369094117951738	2	-0.0529213490718155	2	0.464511720969004	2	0.464511720969004	NA	NA	SegRatio=-0.05,AbsMeanSigma=0.17,pvalue=0.389119031157755,pvalueTTest=0.441228556963698,
chr12	103306535	103306705	PAH	AMPL556186951	-0.281332063373587	2	-0.0529213490718155	2	0.464511720969004	2	0.464511720969004	NA	NA	SegRatio=-0.05,AbsMeanSigma=0.17,pvalue=0.389119031157755,pvalueTTest=0.441228556963698,
chr12	103310767	103310940	PAH	AMPL663779199	0.175864086249793	2	-0.0529213490718155	2	0.464511720969004	2	0.464511720969004	NA	NA	SegRatio=-0.05,AbsMeanSigma=0.17,pvalue=0.389119031157755,pvalueTTest=0.441228556963698,
chr12	103310940	103311077	PAH	AMPL812518150	0.174014798549519	2	-0.0529213490718155	2	0.464511720969004	2	0.464511720969004	NA	NA	SegRatio=-0.05,AbsMeanSigma=0.17,pvalue=0.389119031157755,pvalueTTest=0.441228556963698,
chr12	103311073	103311261	PAH	AMPL812522983	NA	2	-0.0529213490718155	2	0.464511720969004	2	0.464511720969004	NA	NA	SegRatio=-0.05,AbsMeanSigma=0.17,pvalue=0.389119031157755,pvalueTTest=0.441228556963698,
chr12	103311261	103311417	PAH	AMPL811679394	0.265247608365313	2	-0.0529213490718155	2	0.464511720969004	2	0.464511720969004	NA	NA	SegRatio=-0.05,AbsMeanSigma=0.17,pvalue=0.389119031157755,pvalueTTest=0.441228556963698,
