# Supplementary material for: A statistical approach to detection of copy number variations in PCR-enriched targeted sequencing data
Source: BMC Bioinformatics. 2016 Oct 22;17:429. doi: 10.1186/s12859-016-1272-6 (PMC5075217; doi:10.1186/s12859-016-1272-6)
Supplement: Additional file 6 — Archive with ONCOCNV results. Set of files (png plots and txt files) in zip archive that were provided by ONCOCNV after specificity and sensitivity testing. (ZIP 5007 kb) [file 12859_2016_1272_MOESM6_ESM.zip › outputONCOCNV copy 2/IonXpress_025_R_2013_10_18_01_30_51_user_SN2.4.Neonatal.Assay2_new_bed_version_318_chip_v2_Auto_user_SN2.4.Neonatal.Assay2_new_bed_version_318_chip_v2_28.profile.txt]

chr	start	end	gene	ID	ratio	predLargeSeg	segMean	predLargeCorrected	pvalRatioCorrected	perGeneEvaluation	pvalRatioGene	predPoint	predPointSusp	comments
chr7	117119899	117120067	CFTR	AMPL1380948435	0.113686985017314	2	-0.032534564835808	2	0.40304188844393	2	0.845464635887551	NA	NA	SegRatio=-0.03,AbsMeanSigma=0.38,pvalue=0.00716881546117745,pvalueTTest=0.0135074007920976,
chr7	117120062	117120193	CFTR	AMPL1380948436	-0.458909732292916	2	-0.032534564835808	2	0.40304188844393	2	0.845464635887551	NA	NA	SegRatio=-0.03,AbsMeanSigma=0.38,pvalue=0.00716881546117745,pvalueTTest=0.0135074007920976,
chr7	117120192	117120274	CFTR	AMPL493118173	-0.00153001837792477	2	-0.032534564835808	2	0.40304188844393	2	0.845464635887551	NA	NA	SegRatio=-0.03,AbsMeanSigma=0.38,pvalue=0.00716881546117745,pvalueTTest=0.0135074007920976,
chr7	117144240	117144352	CFTR	AMPL1316862546	0.0254718375946304	2	-0.032534564835808	2	0.40304188844393	2	0.845464635887551	NA	NA	SegRatio=-0.03,AbsMeanSigma=0.38,pvalue=0.00716881546117745,pvalueTTest=0.0135074007920976,
chr7	117144342	117144420	CFTR	AMPL3662351274	-0.0392014508205087	2	-0.032534564835808	2	0.40304188844393	2	0.845464635887551	NA	NA	SegRatio=-0.03,AbsMeanSigma=0.38,pvalue=0.00716881546117745,pvalueTTest=0.0135074007920976,
chr7	117148945	117149124	CFTR	AMPL1090131405	-0.0249021390410866	2	-0.032534564835808	2	0.40304188844393	2	0.845464635887551	NA	NA	SegRatio=-0.03,AbsMeanSigma=0.38,pvalue=0.00716881546117745,pvalueTTest=0.0135074007920976,
chr7	117149124	117149294	CFTR	AMPL496812712	0.254356773461025	2	-0.032534564835808	2	0.40304188844393	2	0.845464635887551	NA	NA	SegRatio=-0.03,AbsMeanSigma=0.38,pvalue=0.00716881546117745,pvalueTTest=0.0135074007920976,
chr7	117170900	117171022	CFTR	AMPL469286737	-0.189652787749023	2	-0.032534564835808	2	0.40304188844393	2	0.845464635887551	NA	NA	SegRatio=-0.03,AbsMeanSigma=0.38,pvalue=0.00716881546117745,pvalueTTest=0.0135074007920976,
chr7	117171020	117171189	CFTR	AMPL469324749	-0.354715239522761	2	-0.032534564835808	2	0.40304188844393	2	0.845464635887551	NA	NA	SegRatio=-0.03,AbsMeanSigma=0.38,pvalue=0.00716881546117745,pvalueTTest=0.0135074007920976,
chr7	117174199	117174365	CFTR	AMPL844200061	NA	2	-0.032534564835808	2	0.40304188844393	2	0.845464635887551	NA	NA	SegRatio=-0.03,AbsMeanSigma=0.38,pvalue=0.00716881546117745,pvalueTTest=0.0135074007920976,
chr7	117174365	117174460	CFTR	AMPL468748906	-0.603104168258765	2	-0.032534564835808	2	0.40304188844393	2	0.845464635887551	NA	NA	SegRatio=-0.03,AbsMeanSigma=0.38,pvalue=0.00716881546117745,pvalueTTest=0.0135074007920976,
chr7	117175183	117175355	CFTR	AMPL467504527	-0.0660834351114174	2	-0.032534564835808	2	0.40304188844393	2	0.845464635887551	NA	NA	SegRatio=-0.03,AbsMeanSigma=0.38,pvalue=0.00716881546117745,pvalueTTest=0.0135074007920976,
chr7	117175355	117175523	CFTR	AMPL467561353	-0.177450830076715	2	-0.032534564835808	2	0.40304188844393	2	0.845464635887551	NA	NA	SegRatio=-0.03,AbsMeanSigma=0.38,pvalue=0.00716881546117745,pvalueTTest=0.0135074007920976,
chr7	117176519	117176660	CFTR	AMPL468865894	-0.0746683631565955	2	-0.032534564835808	2	0.40304188844393	2	0.845464635887551	NA	NA	SegRatio=-0.03,AbsMeanSigma=0.38,pvalue=0.00716881546117745,pvalueTTest=0.0135074007920976,
chr7	117176651	117176786	CFTR	AMPL468874944	-0.164044515461676	2	-0.032534564835808	2	0.40304188844393	2	0.845464635887551	NA	NA	SegRatio=-0.03,AbsMeanSigma=0.38,pvalue=0.00716881546117745,pvalueTTest=0.0135074007920976,
chr7	117180175	117180248	CFTR	AMPL556296474	0.175191607337805	2	-0.032534564835808	2	0.40304188844393	2	0.845464635887551	NA	NA	SegRatio=-0.03,AbsMeanSigma=0.38,pvalue=0.00716881546117745,pvalueTTest=0.0135074007920976,
chr7	117180248	117180361	CFTR	AMPL3662363979	0.0366866938314065	2	-0.032534564835808	2	0.40304188844393	2	0.845464635887551	NA	NA	SegRatio=-0.03,AbsMeanSigma=0.38,pvalue=0.00716881546117745,pvalueTTest=0.0135074007920976,
chr7	117180361	117180458	CFTR	AMPL468184487	-0.0780806754497353	2	-0.032534564835808	2	0.40304188844393	2	0.845464635887551	NA	NA	SegRatio=-0.03,AbsMeanSigma=0.38,pvalue=0.00716881546117745,pvalueTTest=0.0135074007920976,
chr7	117182013	117182127	CFTR	AMPL3755398942	-0.577918605855612	2	-0.032534564835808	2	0.40304188844393	2	0.845464635887551	NA	NA	SegRatio=-0.03,AbsMeanSigma=0.38,pvalue=0.00716881546117745,pvalueTTest=0.0135074007920976,
chr7	117182127	117182221	CFTR	AMPL3713721021	-0.149451161409272	2	-0.032534564835808	2	0.40304188844393	2	0.845464635887551	NA	NA	SegRatio=-0.03,AbsMeanSigma=0.38,pvalue=0.00716881546117745,pvalueTTest=0.0135074007920976,
chr7	117188605	117188778	CFTR	AMPL3849093081	-0.0910358096886899	2	-0.032534564835808	2	0.40304188844393	2	0.845464635887551	NA	NA	SegRatio=-0.03,AbsMeanSigma=0.38,pvalue=0.00716881546117745,pvalueTTest=0.0135074007920976,
chr7	117188898	117189021	CFTR	AMPL477617595	-0.0323456810943246	2	-0.032534564835808	2	0.40304188844393	2	0.845464635887551	NA	NA	SegRatio=-0.03,AbsMeanSigma=0.38,pvalue=0.00716881546117745,pvalueTTest=0.0135074007920976,
chr7	117189018	117189174	CFTR	AMPL1758041121	-0.00777170255060455	2	-0.032534564835808	2	0.40304188844393	2	0.845464635887551	NA	NA	SegRatio=-0.03,AbsMeanSigma=0.38,pvalue=0.00716881546117745,pvalueTTest=0.0135074007920976,
chr7	117199494	117199585	CFTR	AMPL3662352593	0.0292386547889767	2	-0.032534564835808	2	0.40304188844393	2	0.845464635887551	NA	NA	SegRatio=-0.03,AbsMeanSigma=0.38,pvalue=0.00716881546117745,pvalueTTest=0.0135074007920976,
chr7	117199585	117199733	CFTR	AMPL712350278	0.2296148868834	2	-0.032534564835808	2	0.40304188844393	2	0.845464635887551	NA	NA	SegRatio=-0.03,AbsMeanSigma=0.38,pvalue=0.00716881546117745,pvalueTTest=0.0135074007920976,
chr7	117227745	117227913	CFTR	AMPL3687801190	-0.246971658366969	2	-0.032534564835808	2	0.40304188844393	2	0.845464635887551	NA	NA	SegRatio=-0.03,AbsMeanSigma=0.38,pvalue=0.00716881546117745,pvalueTTest=0.0135074007920976,
chr7	117229500	117229593	intron	AMPL4119989318	-0.195803510782307	2	-0.032534564835808	2	0.86385744947452	2	0.86385744947452	NA	NA	SegRatio=-0.03,AbsMeanSigma=0.38,pvalue=0.00716881546117745,pvalueTTest=0.0135074007920976,
chr7	117230377	117230543	CFTR	AMPL468091028	0.08619806535613	2	-0.032534564835808	2	0.40304188844393	2	0.845464635887551	NA	NA	SegRatio=-0.03,AbsMeanSigma=0.38,pvalue=0.00716881546117745,pvalueTTest=0.0135074007920976,
chr7	117231824	117231993	CFTR	AMPL474961767	NA	2	-0.032534564835808	2	0.40304188844393	2	0.845464635887551	NA	NA	SegRatio=-0.03,AbsMeanSigma=0.38,pvalue=0.00716881546117745,pvalueTTest=0.0135074007920976,
chr7	117232001	117232109	CFTR	AMPL3662358230	0.0286332466620201	2	-0.032534564835808	2	0.40304188844393	2	0.845464635887551	NA	NA	SegRatio=-0.03,AbsMeanSigma=0.38,pvalue=0.00716881546117745,pvalueTTest=0.0135074007920976,
chr7	117232109	117232280	CFTR	AMPL468866489	0.173442608880201	2	-0.032534564835808	2	0.40304188844393	2	0.845464635887551	NA	NA	SegRatio=-0.03,AbsMeanSigma=0.38,pvalue=0.00716881546117745,pvalueTTest=0.0135074007920976,
chr7	117232270	117232434	CFTR	AMPL468922661	-0.106773362468963	2	-0.032534564835808	2	0.40304188844393	2	0.845464635887551	NA	NA	SegRatio=-0.03,AbsMeanSigma=0.38,pvalue=0.00716881546117745,pvalueTTest=0.0135074007920976,
chr7	117232434	117232539	CFTR	AMPL3662384424	-0.347921021206385	2	-0.032534564835808	2	0.40304188844393	2	0.845464635887551	NA	NA	SegRatio=-0.03,AbsMeanSigma=0.38,pvalue=0.00716881546117745,pvalueTTest=0.0135074007920976,
chr7	117232539	117232720	CFTR	AMPL1488881666	0.221799201113189	2	-0.032534564835808	2	0.40304188844393	2	0.845464635887551	NA	NA	SegRatio=-0.03,AbsMeanSigma=0.38,pvalue=0.00716881546117745,pvalueTTest=0.0135074007920976,
chr7	117234940	117235038	CFTR	AMPL3533204248	-0.032534564835808	2	-0.032534564835808	2	0.40304188844393	2	0.845464635887551	NA	NA	SegRatio=-0.03,AbsMeanSigma=0.38,pvalue=0.00716881546117745,pvalueTTest=0.0135074007920976,
chr7	117235038	117235148	CFTR	AMPL3539368019	0.339141971643409	2	-0.032534564835808	2	0.40304188844393	2	0.845464635887551	NA	NA	SegRatio=-0.03,AbsMeanSigma=0.38,pvalue=0.00716881546117745,pvalueTTest=0.0135074007920976,
chr7	117242832	117243009	CFTR	AMPL468425396	0.157408649249343	2	-0.032534564835808	2	0.40304188844393	2	0.845464635887551	NA	NA	SegRatio=-0.03,AbsMeanSigma=0.38,pvalue=0.00716881546117745,pvalueTTest=0.0135074007920976,
chr7	117243561	117243680	CFTR	AMPL1314131500	0.0373457583866142	2	-0.032534564835808	2	0.40304188844393	2	0.845464635887551	NA	NA	SegRatio=-0.03,AbsMeanSigma=0.38,pvalue=0.00716881546117745,pvalueTTest=0.0135074007920976,
chr7	117243680	117243850	CFTR	AMPL1350926834	0.00764443513290932	2	-0.032534564835808	2	0.40304188844393	2	0.845464635887551	NA	NA	SegRatio=-0.03,AbsMeanSigma=0.38,pvalue=0.00716881546117745,pvalueTTest=0.0135074007920976,
chr7	117246626	117246753	CFTR	AMPL467500449	0.0773325002526857	2	-0.032534564835808	2	0.40304188844393	2	0.845464635887551	NA	NA	SegRatio=-0.03,AbsMeanSigma=0.38,pvalue=0.00716881546117745,pvalueTTest=0.0135074007920976,
chr7	117246740	117246889	CFTR	AMPL1317650819	-0.0516497309053848	2	-0.032534564835808	2	0.40304188844393	2	0.845464635887551	NA	NA	SegRatio=-0.03,AbsMeanSigma=0.38,pvalue=0.00716881546117745,pvalueTTest=0.0135074007920976,
chr7	117250552	117250723	CFTR	AMPL467096662	-0.431942787791137	2	-0.032534564835808	2	0.40304188844393	2	0.845464635887551	NA	NA	SegRatio=-0.03,AbsMeanSigma=0.38,pvalue=0.00716881546117745,pvalueTTest=0.0135074007920976,
chr7	117251505	117251662	CFTR	AMPL1489275007	-0.52944403196202	2	-0.032534564835808	2	0.40304188844393	2	0.845464635887551	NA	NA	SegRatio=-0.03,AbsMeanSigma=0.38,pvalue=0.00716881546117745,pvalueTTest=0.0135074007920976,
chr7	117251662	117251813	CFTR	AMPL1489330457	-0.466210863071776	2	-0.032534564835808	2	0.40304188844393	2	0.845464635887551	NA	NA	SegRatio=-0.03,AbsMeanSigma=0.38,pvalue=0.00716881546117745,pvalueTTest=0.0135074007920976,
chr7	117251782	117251855	CFTR	AMPL1524050819	-0.229024064724737	2	-0.032534564835808	2	0.40304188844393	2	0.845464635887551	NA	NA	SegRatio=-0.03,AbsMeanSigma=0.38,pvalue=0.00716881546117745,pvalueTTest=0.0135074007920976,
chr7	117254598	117254679	CFTR	AMPL3608012462	-0.56432191032714	2	-0.032534564835808	2	0.40304188844393	2	0.845464635887551	NA	NA	SegRatio=-0.03,AbsMeanSigma=0.38,pvalue=0.00716881546117745,pvalueTTest=0.0135074007920976,
chr7	117254674	117254747	CFTR	AMPL3662363743	-0.281265612744678	2	-0.032534564835808	2	0.40304188844393	2	0.845464635887551	NA	NA	SegRatio=-0.03,AbsMeanSigma=0.38,pvalue=0.00716881546117745,pvalueTTest=0.0135074007920976,
chr7	117267462	117267600	CFTR	AMPL468021362	-0.0772095437381645	2	-0.032534564835808	2	0.40304188844393	2	0.845464635887551	NA	NA	SegRatio=-0.03,AbsMeanSigma=0.38,pvalue=0.00716881546117745,pvalueTTest=0.0135074007920976,
chr7	117267600	117267684	CFTR	AMPL468048766	0.208900557704876	2.5	0.18708004253207	2	0.40304188844393	2	0.845464635887551	NA	NA	SegRatio=0.19,AbsMeanSigma=0.83,pvalue=6.90235070356385e-05,pvalueTTest=1.79894045191431e-05,
chr7	117267684	117267830	CFTR	AMPL1350926836	0.139080535322935	2.5	0.18708004253207	2	0.40304188844393	2	0.845464635887551	NA	NA	SegRatio=0.19,AbsMeanSigma=0.83,pvalue=6.90235070356385e-05,pvalueTTest=1.79894045191431e-05,
chr7	117279953	117280114	CFTR	AMPL612960517	0.304257371601378	2.5	0.18708004253207	2	0.40304188844393	2	0.845464635887551	NA	NA	SegRatio=0.19,AbsMeanSigma=0.83,pvalue=6.90235070356385e-05,pvalueTTest=1.79894045191431e-05,
chr7	117282452	117282593	CFTR	AMPL3687804467	0.18708004253207	2.5	0.18708004253207	2	0.40304188844393	2	0.845464635887551	NA	NA	SegRatio=0.19,AbsMeanSigma=0.83,pvalue=6.90235070356385e-05,pvalueTTest=1.79894045191431e-05,
chr7	117282593	117282768	CFTR	AMPL469390256	0.261985715962675	2.5	0.18708004253207	2	0.40304188844393	2	0.845464635887551	NA	NA	SegRatio=0.19,AbsMeanSigma=0.83,pvalue=6.90235070356385e-05,pvalueTTest=1.79894045191431e-05,
chr7	117292788	117292952	CFTR	AMPL469294494	-0.296806368606051	2.5	0.18708004253207	2	0.40304188844393	2	0.845464635887551	NA	NA	SegRatio=0.19,AbsMeanSigma=0.83,pvalue=6.90235070356385e-05,pvalueTTest=1.79894045191431e-05,
chr7	117292952	117293126	CFTR	AMPL476533235	0.136416160730729	2.5	0.18708004253207	2	0.40304188844393	2	0.845464635887551	NA	NA	SegRatio=0.19,AbsMeanSigma=0.83,pvalue=6.90235070356385e-05,pvalueTTest=1.79894045191431e-05,
chr7	117304588	117304761	CFTR	AMPL1350926835	0.759496914526381	2.5	0.18708004253207	2	0.40304188844393	2	0.845464635887551	NA	NA	SegRatio=0.19,AbsMeanSigma=0.83,pvalue=6.90235070356385e-05,pvalueTTest=1.79894045191431e-05,
chr7	117304761	117304927	CFTR	AMPL469937071	0.207983703279378	2.5	0.18708004253207	2	0.40304188844393	2	0.845464635887551	NA	NA	SegRatio=0.19,AbsMeanSigma=0.83,pvalue=6.90235070356385e-05,pvalueTTest=1.79894045191431e-05,
chr7	117305494	117305594	CFTR	AMPL647810578	0.2808314336803	2.5	0.18708004253207	2	0.40304188844393	2	0.845464635887551	NA	NA	SegRatio=0.19,AbsMeanSigma=0.83,pvalue=6.90235070356385e-05,pvalueTTest=1.79894045191431e-05,
chr7	117305594	117305680	CFTR	AMPL3687791484	0.407628041221635	2.5	0.18708004253207	2	0.40304188844393	2	0.845464635887551	NA	NA	SegRatio=0.19,AbsMeanSigma=0.83,pvalue=6.90235070356385e-05,pvalueTTest=1.79894045191431e-05,
chr7	117306844	117307010	CFTR	AMPL1091210890	0.2400589360066	2.5	0.18708004253207	2	0.40304188844393	2	0.845464635887551	NA	NA	SegRatio=0.19,AbsMeanSigma=0.83,pvalue=6.90235070356385e-05,pvalueTTest=1.79894045191431e-05,
chr7	117307008	117307185	CFTR	AMPL3848836362	0.0753028478015817	2.5	0.18708004253207	2	0.40304188844393	2	0.845464635887551	NA	NA	SegRatio=0.19,AbsMeanSigma=0.83,pvalue=6.90235070356385e-05,pvalueTTest=1.79894045191431e-05,
chr7	117307183	117307354	CFTR	AMPL3848864558	0.0940715056302048	2.5	0.18708004253207	2	0.40304188844393	2	0.845464635887551	NA	NA	SegRatio=0.19,AbsMeanSigma=0.83,pvalue=6.90235070356385e-05,pvalueTTest=1.79894045191431e-05,
chr7	117307353	117307519	CFTR	AMPL497774927	0.180795834500012	2.5	0.18708004253207	2	0.40304188844393	2	0.845464635887551	NA	NA	SegRatio=0.19,AbsMeanSigma=0.83,pvalue=6.90235070356385e-05,pvalueTTest=1.79894045191431e-05,
chr7	117307518	117307668	CFTR	AMPL3848886907	0.256947500132349	2.5	0.18708004253207	2	0.40304188844393	2	0.845464635887551	NA	NA	SegRatio=0.19,AbsMeanSigma=0.83,pvalue=6.90235070356385e-05,pvalueTTest=1.79894045191431e-05,
chr7	117307666	117307801	CFTR	AMPL492300506	0.150871321548946	2.5	0.18708004253207	2	0.40304188844393	2	0.845464635887551	NA	NA	SegRatio=0.19,AbsMeanSigma=0.83,pvalue=6.90235070356385e-05,pvalueTTest=1.79894045191431e-05,
chr7	117307801	117307960	CFTR	AMPL3848900251	0.278700531186666	2.5	0.18708004253207	2	0.40304188844393	2	0.845464635887551	NA	NA	SegRatio=0.19,AbsMeanSigma=0.83,pvalue=6.90235070356385e-05,pvalueTTest=1.79894045191431e-05,
chr7	117307960	117308127	CFTR	AMPL3848829546	0.129074128721056	2.5	0.18708004253207	2	0.40304188844393	2	0.845464635887551	NA	NA	SegRatio=0.19,AbsMeanSigma=0.83,pvalue=6.90235070356385e-05,pvalueTTest=1.79894045191431e-05,
chr7	117308127	117308217	CFTR	AMPL1486309394	0.536545765788905	2.5	0.18708004253207	2	0.40304188844393	2	0.845464635887551	NA	NA	SegRatio=0.19,AbsMeanSigma=0.83,pvalue=6.90235070356385e-05,pvalueTTest=1.79894045191431e-05,
chr7	117308443	117308519	CFTR	AMPL1380948432	-0.09739665406062	2.5	0.18708004253207	2	0.40304188844393	2	0.845464635887551	NA	NA	SegRatio=0.19,AbsMeanSigma=0.83,pvalue=6.90235070356385e-05,pvalueTTest=1.79894045191431e-05,
chr7	117308502	117308594	CFTR	AMPL3848851241	NA	2.5	0.18708004253207	2	0.40304188844393	2	0.845464635887551	NA	NA	SegRatio=0.19,AbsMeanSigma=0.83,pvalue=6.90235070356385e-05,pvalueTTest=1.79894045191431e-05,
chr7	117308594	117308719	CFTR	AMPL3848859657	0.133924430881272	2.5	0.18708004253207	2	0.40304188844393	2	0.845464635887551	NA	NA	SegRatio=0.19,AbsMeanSigma=0.83,pvalue=6.90235070356385e-05,pvalueTTest=1.79894045191431e-05,
chr9	34646542	34646714	GALT	AMPL712468205	NA	2.5	0.222861702380915	2.5	0.00040544469559082	2.5	0.00040544469559082	NA	NA	SegRatio=0.22,AbsMeanSigma=0.64,pvalue=0.00101809998067051,pvalueTTest=0.00040544469559082,
chr9	34646713	34646892	GALT	AMPL807033687	0.241647344628908	2.5	0.222861702380915	2.5	0.00040544469559082	2.5	0.00040544469559082	NA	NA	SegRatio=0.22,AbsMeanSigma=0.64,pvalue=0.00101809998067051,pvalueTTest=0.00040544469559082,
chr9	34646880	34647060	GALT	AMPL807051270	-0.0382818325120281	2.5	0.222861702380915	2.5	0.00040544469559082	2.5	0.00040544469559082	NA	NA	SegRatio=0.22,AbsMeanSigma=0.64,pvalue=0.00101809998067051,pvalueTTest=0.00040544469559082,
chr9	34647058	34647205	GALT	AMPL623733836	-0.0471086027986584	2.5	0.222861702380915	2.5	0.00040544469559082	2.5	0.00040544469559082	NA	NA	SegRatio=0.22,AbsMeanSigma=0.64,pvalue=0.00101809998067051,pvalueTTest=0.00040544469559082,
chr9	34647198	34647344	GALT	AMPL3848826648	-0.14542357433851	2.5	0.222861702380915	2.5	0.00040544469559082	2.5	0.00040544469559082	NA	NA	SegRatio=0.22,AbsMeanSigma=0.64,pvalue=0.00101809998067051,pvalueTTest=0.00040544469559082,
chr9	34647344	34647522	GALT	AMPL3848835399	0.222861702380915	2.5	0.222861702380915	2.5	0.00040544469559082	2.5	0.00040544469559082	NA	NA	SegRatio=0.22,AbsMeanSigma=0.64,pvalue=0.00101809998067051,pvalueTTest=0.00040544469559082,
chr9	34647522	34647639	GALT	AMPL1496130655	0.263112471408377	2.5	0.222861702380915	2.5	0.00040544469559082	2.5	0.00040544469559082	NA	NA	SegRatio=0.22,AbsMeanSigma=0.64,pvalue=0.00101809998067051,pvalueTTest=0.00040544469559082,
chr9	34647639	34647726	GALT	AMPL868171912	0.268766270375092	2.5	0.222861702380915	2.5	0.00040544469559082	2.5	0.00040544469559082	NA	NA	SegRatio=0.22,AbsMeanSigma=0.64,pvalue=0.00101809998067051,pvalueTTest=0.00040544469559082,
chr9	34647726	34647898	GALT	AMPL556199792	0.329661252249191	2.5	0.222861702380915	2.5	0.00040544469559082	2.5	0.00040544469559082	NA	NA	SegRatio=0.22,AbsMeanSigma=0.64,pvalue=0.00101809998067051,pvalueTTest=0.00040544469559082,
chr9	34647893	34648071	GALT	AMPL3848847770	0.259481644179883	2.5	0.222861702380915	2.5	0.00040544469559082	2.5	0.00040544469559082	NA	NA	SegRatio=0.22,AbsMeanSigma=0.64,pvalue=0.00101809998067051,pvalueTTest=0.00040544469559082,
chr9	34648069	34648240	GALT	AMPL556343103	0.280925611334324	2.5	0.222861702380915	2.5	0.00040544469559082	2.5	0.00040544469559082	NA	NA	SegRatio=0.22,AbsMeanSigma=0.64,pvalue=0.00101809998067051,pvalueTTest=0.00040544469559082,
chr9	34648240	34648341	GALT	AMPL623737664	-0.114384391227355	2.5	0.222861702380915	2.5	0.00040544469559082	2.5	0.00040544469559082	NA	NA	SegRatio=0.22,AbsMeanSigma=0.64,pvalue=0.00101809998067051,pvalueTTest=0.00040544469559082,
chr9	34648336	34648497	GALT	AMPL623762017	-0.137548165346349	2.5	0.222861702380915	2.5	0.00040544469559082	2.5	0.00040544469559082	NA	NA	SegRatio=0.22,AbsMeanSigma=0.64,pvalue=0.00101809998067051,pvalueTTest=0.00040544469559082,
chr9	34648510	34648681	GALT	AMPL3848901604	0.214822266370374	2.5	0.222861702380915	2.5	0.00040544469559082	2.5	0.00040544469559082	NA	NA	SegRatio=0.22,AbsMeanSigma=0.64,pvalue=0.00101809998067051,pvalueTTest=0.00040544469559082,
chr9	34648690	34648810	GALT	AMPL3848818879	-0.0248868358011384	2.5	0.222861702380915	2.5	0.00040544469559082	2.5	0.00040544469559082	NA	NA	SegRatio=0.22,AbsMeanSigma=0.64,pvalue=0.00101809998067051,pvalueTTest=0.00040544469559082,
chr9	34648807	34648943	GALT	AMPL623750282	0.273400942346036	2.5	0.222861702380915	2.5	0.00040544469559082	2.5	0.00040544469559082	NA	NA	SegRatio=0.22,AbsMeanSigma=0.64,pvalue=0.00101809998067051,pvalueTTest=0.00040544469559082,
chr9	34648939	34649017	GALT	AMPL3848843653	0.287962700892514	2.5	0.222861702380915	2.5	0.00040544469559082	2.5	0.00040544469559082	NA	NA	SegRatio=0.22,AbsMeanSigma=0.64,pvalue=0.00101809998067051,pvalueTTest=0.00040544469559082,
chr9	34649016	34649170	GALT	AMPL3848851345	0.361602948401324	2.5	0.222861702380915	2.5	0.00040544469559082	2.5	0.00040544469559082	NA	NA	SegRatio=0.22,AbsMeanSigma=0.64,pvalue=0.00101809998067051,pvalueTTest=0.00040544469559082,
chr9	34649168	34649344	GALT	AMPL1371818357	-0.016011058099449	2.5	0.222861702380915	2.5	0.00040544469559082	2.5	0.00040544469559082	NA	NA	SegRatio=0.22,AbsMeanSigma=0.64,pvalue=0.00101809998067051,pvalueTTest=0.00040544469559082,
chr9	34649344	34649511	GALT	AMPL3848885846	-0.0712319834832706	2.5	0.222861702380915	2.5	0.00040544469559082	2.5	0.00040544469559082	NA	NA	SegRatio=0.22,AbsMeanSigma=0.64,pvalue=0.00101809998067051,pvalueTTest=0.00040544469559082,
chr9	34649511	34649646	GALT	AMPL3848895636	0.0422147961981718	2.5	0.222861702380915	2.5	0.00040544469559082	2.5	0.00040544469559082	NA	NA	SegRatio=0.22,AbsMeanSigma=0.64,pvalue=0.00101809998067051,pvalueTTest=0.00040544469559082,
chr9	34649641	34649818	GALT	AMPL3848812411	0.11358946162233	2.5	0.222861702380915	2.5	0.00040544469559082	2.5	0.00040544469559082	NA	NA	SegRatio=0.22,AbsMeanSigma=0.64,pvalue=0.00101809998067051,pvalueTTest=0.00040544469559082,
chr9	34649817	34649982	GALT	AMPL3848835912	0.0573912264053625	2.5	0.222861702380915	2.5	0.00040544469559082	2.5	0.00040544469559082	NA	NA	SegRatio=0.22,AbsMeanSigma=0.64,pvalue=0.00101809998067051,pvalueTTest=0.00040544469559082,
chr9	34650315	34650399	GALT	AMPL3848889350	0.440127943920901	2.5	0.222861702380915	2.5	0.00040544469559082	2.5	0.00040544469559082	NA	NA	SegRatio=0.22,AbsMeanSigma=0.64,pvalue=0.00101809998067051,pvalueTTest=0.00040544469559082,
chr9	34650398	34650478	GALT	AMPL2782134136	0.441725064294443	2.5	0.222861702380915	2.5	0.00040544469559082	2.5	0.00040544469559082	NA	NA	SegRatio=0.22,AbsMeanSigma=0.64,pvalue=0.00101809998067051,pvalueTTest=0.00040544469559082,
chr9	34650478	34650595	GALT	AMPL1496755741	0.185738129839621	2.5	0.222861702380915	2.5	0.00040544469559082	2.5	0.00040544469559082	NA	NA	SegRatio=0.22,AbsMeanSigma=0.64,pvalue=0.00101809998067051,pvalueTTest=0.00040544469559082,
chr12	103232062	103232227	PAH	AMPL811140534	-0.0442611602638783	2	0.0423237520143147	2	0.488400040176709	2	0.488400040176709	NA	NA	SegRatio=0.04,AbsMeanSigma=0.11,pvalue=0.56951587389056,pvalueTTest=0.520231099872457,
chr12	103232222	103232291	PAH	AMPL811141827	NA	2	0.0423237520143147	2	0.488400040176709	2	0.488400040176709	NA	NA	SegRatio=0.04,AbsMeanSigma=0.11,pvalue=0.56951587389056,pvalueTTest=0.520231099872457,
chr12	103232441	103232565	PAH	AMPL3699300740	0.231158959536775	2	0.0423237520143147	2	0.488400040176709	2	0.488400040176709	NA	NA	SegRatio=0.04,AbsMeanSigma=0.11,pvalue=0.56951587389056,pvalueTTest=0.520231099872457,
chr12	103232551	103232666	PAH	AMPL1497161003	-0.135873121664262	2	0.0423237520143147	2	0.488400040176709	2	0.488400040176709	NA	NA	SegRatio=0.04,AbsMeanSigma=0.11,pvalue=0.56951587389056,pvalueTTest=0.520231099872457,
chr12	103232661	103232820	PAH	AMPL811143696	0.290773955749027	2	0.0423237520143147	2	0.488400040176709	2	0.488400040176709	NA	NA	SegRatio=0.04,AbsMeanSigma=0.11,pvalue=0.56951587389056,pvalueTTest=0.520231099872457,
chr12	103232765	103232895	PAH	AMPL811145968	0.0754883011230007	2	0.0423237520143147	2	0.488400040176709	2	0.488400040176709	NA	NA	SegRatio=0.04,AbsMeanSigma=0.11,pvalue=0.56951587389056,pvalueTTest=0.520231099872457,
chr12	103232895	103233035	PAH	AMPL659794021	0.348120776412637	2	0.0423237520143147	2	0.488400040176709	2	0.488400040176709	NA	NA	SegRatio=0.04,AbsMeanSigma=0.11,pvalue=0.56951587389056,pvalueTTest=0.520231099872457,
chr12	103234142	103234318	PAH	AMPL3848753200	-0.00337505854906961	2	0.0423237520143147	2	0.488400040176709	2	0.488400040176709	NA	NA	SegRatio=0.04,AbsMeanSigma=0.11,pvalue=0.56951587389056,pvalueTTest=0.520231099872457,
chr12	103237301	103237409	PAH	AMPL663072267	0.129659872326006	2	0.0423237520143147	2	0.488400040176709	2	0.488400040176709	NA	NA	SegRatio=0.04,AbsMeanSigma=0.11,pvalue=0.56951587389056,pvalueTTest=0.520231099872457,
chr12	103237409	103237584	PAH	AMPL663100272	0.181042813720101	2	0.0423237520143147	2	0.488400040176709	2	0.488400040176709	NA	NA	SegRatio=0.04,AbsMeanSigma=0.11,pvalue=0.56951587389056,pvalueTTest=0.520231099872457,
chr12	103237954	103238083	PAH	AMPL868016102	0.231193297329341	2	0.0423237520143147	2	0.488400040176709	2	0.488400040176709	NA	NA	SegRatio=0.04,AbsMeanSigma=0.11,pvalue=0.56951587389056,pvalueTTest=0.520231099872457,
chr12	103238083	103238220	PAH	AMPL658783041	0.00301720763494136	2	0.0423237520143147	2	0.488400040176709	2	0.488400040176709	NA	NA	SegRatio=0.04,AbsMeanSigma=0.11,pvalue=0.56951587389056,pvalueTTest=0.520231099872457,
chr12	103240620	103240773	PAH	AMPL659377496	-0.356996183215738	2	0.0423237520143147	2	0.488400040176709	2	0.488400040176709	NA	NA	SegRatio=0.04,AbsMeanSigma=0.11,pvalue=0.56951587389056,pvalueTTest=0.520231099872457,
chr12	103245412	103245591	PAH	AMPL556370172	-0.270206856453223	2	0.0423237520143147	2	0.488400040176709	2	0.488400040176709	NA	NA	SegRatio=0.04,AbsMeanSigma=0.11,pvalue=0.56951587389056,pvalueTTest=0.520231099872457,
chr12	103246570	103246749	PAH	AMPL556350401	-0.0940969032765577	2	0.0423237520143147	2	0.488400040176709	2	0.488400040176709	NA	NA	SegRatio=0.04,AbsMeanSigma=0.11,pvalue=0.56951587389056,pvalueTTest=0.520231099872457,
chr12	103248833	103248985	PAH	AMPL812248025	0.379508704286522	2	0.0423237520143147	2	0.488400040176709	2	0.488400040176709	NA	NA	SegRatio=0.04,AbsMeanSigma=0.11,pvalue=0.56951587389056,pvalueTTest=0.520231099872457,
chr12	103248985	103249122	PAH	AMPL658674329	0.132628235449805	2	0.0423237520143147	2	0.488400040176709	2	0.488400040176709	NA	NA	SegRatio=0.04,AbsMeanSigma=0.11,pvalue=0.56951587389056,pvalueTTest=0.520231099872457,
chr12	103260314	103260494	PAH	AMPL658804790	-0.513369211781269	2	0.0423237520143147	2	0.488400040176709	2	0.488400040176709	NA	NA	SegRatio=0.04,AbsMeanSigma=0.11,pvalue=0.56951587389056,pvalueTTest=0.520231099872457,
chr12	103271164	103271270	PAH	AMPL661534109	-0.206089167628103	2	0.0423237520143147	2	0.488400040176709	2	0.488400040176709	NA	NA	SegRatio=0.04,AbsMeanSigma=0.11,pvalue=0.56951587389056,pvalueTTest=0.520231099872457,
chr12	103271270	103271384	PAH	AMPL661570029	NA	2	0.0423237520143147	2	0.488400040176709	2	0.488400040176709	NA	NA	SegRatio=0.04,AbsMeanSigma=0.11,pvalue=0.56951587389056,pvalueTTest=0.520231099872457,
chr12	103288475	103288574	PAH	AMPL3699214840	0.0730113741836732	2	0.0423237520143147	2	0.488400040176709	2	0.488400040176709	NA	NA	SegRatio=0.04,AbsMeanSigma=0.11,pvalue=0.56951587389056,pvalueTTest=0.520231099872457,
chr12	103288574	103288725	PAH	AMPL659619504	0.211366388390089	2	0.0423237520143147	2	0.488400040176709	2	0.488400040176709	NA	NA	SegRatio=0.04,AbsMeanSigma=0.11,pvalue=0.56951587389056,pvalueTTest=0.520231099872457,
chr12	103306535	103306705	PAH	AMPL556186951	-0.00315304857327017	2	0.0423237520143147	2	0.488400040176709	2	0.488400040176709	NA	NA	SegRatio=0.04,AbsMeanSigma=0.11,pvalue=0.56951587389056,pvalueTTest=0.520231099872457,
chr12	103310767	103310940	PAH	AMPL663779199	-0.144795963456004	2	0.0423237520143147	2	0.488400040176709	2	0.488400040176709	NA	NA	SegRatio=0.04,AbsMeanSigma=0.11,pvalue=0.56951587389056,pvalueTTest=0.520231099872457,
chr12	103310940	103311077	PAH	AMPL812518150	0.0423237520143147	2	0.0423237520143147	2	0.488400040176709	2	0.488400040176709	NA	NA	SegRatio=0.04,AbsMeanSigma=0.11,pvalue=0.56951587389056,pvalueTTest=0.520231099872457,
chr12	103311073	103311261	PAH	AMPL812522983	NA	2	0.0423237520143147	2	0.488400040176709	2	0.488400040176709	NA	NA	SegRatio=0.04,AbsMeanSigma=0.11,pvalue=0.56951587389056,pvalueTTest=0.520231099872457,
chr12	103311261	103311417	PAH	AMPL811679394	0.296028447636774	2	0.0423237520143147	2	0.488400040176709	2	0.488400040176709	NA	NA	SegRatio=0.04,AbsMeanSigma=0.11,pvalue=0.56951587389056,pvalueTTest=0.520231099872457,
