# Supplementary material for: A statistical approach to detection of copy number variations in PCR-enriched targeted sequencing data
Source: BMC Bioinformatics. 2016 Oct 22;17:429. doi: 10.1186/s12859-016-1272-6 (PMC5075217; doi:10.1186/s12859-016-1272-6)
Supplement: Additional file 6 — Archive with ONCOCNV results. Set of files (png plots and txt files) in zip archive that were provided by ONCOCNV after specificity and sensitivity testing. (ZIP 5007 kb) [file 12859_2016_1272_MOESM6_ESM.zip › outputONCOCNV copy 2/IonXpress_025_R_2013_10_18_01_30_51_user_SN2.4.Neonatal.Assay2_new_bed_version_318_chip_v2_Auto_user_SN2.4.Neonatal.Assay2_new_bed_version_318_chip_v2_28.summary.txt]

gene	chr	start	end	copy.number	p.value	q.values	comments
CFTR	chr7	117119899	117308719	2	0.0135074007920976	0.0270148015841952	p-value_correction=0.40304188844393
intron	chr7	117229500	117229593	2	0.0135074007920976	0.0270148015841952	p-value_correction=0.86385744947452
GALT	chr9	34646542	34650595	2.5	0.00101809998067051	0.00305429994201153	p-value_correction=0.00040544469559082
PAH	chr12	103232062	103311417	2	0.56951587389056	0.56951587389056	p-value_correction=0.488400040176709
