# Supplementary material for: A statistical approach to detection of copy number variations in PCR-enriched targeted sequencing data
Source: BMC Bioinformatics. 2016 Oct 22;17:429. doi: 10.1186/s12859-016-1272-6 (PMC5075217; doi:10.1186/s12859-016-1272-6)
Supplement: Additional file 6 — Archive with ONCOCNV results. Set of files (png plots and txt files) in zip archive that were provided by ONCOCNV after specificity and sensitivity testing. (ZIP 5007 kb) [file 12859_2016_1272_MOESM6_ESM.zip › outputONCOCNV copy 2/IonXpress_026_R_2013_10_18_01_30_51_user_SN2.4.Neonatal.Assay2_new_bed_version_318_chip_v2_Auto_user_SN2.4.Neonatal.Assay2_new_bed_version_318_chip_v2_28.profile.txt]

chr	start	end	gene	ID	ratio	predLargeSeg	segMean	predLargeCorrected	pvalRatioCorrected	perGeneEvaluation	pvalRatioGene	predPoint	predPointSusp	comments
chr7	117119899	117120067	CFTR	AMPL1380948435	0.170121378304069	2	-0.129411781586504	2	0.0373080928660566	2	0.0373080928660566	NA	NA	SegRatio=-0.13,AbsMeanSigma=0.77,pvalue=6.5150488726799e-08,pvalueTTest=0.00198528548868364,
chr7	117120062	117120193	CFTR	AMPL1380948436	-0.672557928731663	2	-0.129411781586504	2	0.0373080928660566	2	0.0373080928660566	NA	NA	SegRatio=-0.13,AbsMeanSigma=0.77,pvalue=6.5150488726799e-08,pvalueTTest=0.00198528548868364,
chr7	117120192	117120274	CFTR	AMPL493118173	-0.0119496048476075	2	-0.129411781586504	2	0.0373080928660566	2	0.0373080928660566	NA	NA	SegRatio=-0.13,AbsMeanSigma=0.77,pvalue=6.5150488726799e-08,pvalueTTest=0.00198528548868364,
chr7	117144240	117144352	CFTR	AMPL1316862546	-0.0661355063535829	2	-0.129411781586504	2	0.0373080928660566	2	0.0373080928660566	NA	NA	SegRatio=-0.13,AbsMeanSigma=0.77,pvalue=6.5150488726799e-08,pvalueTTest=0.00198528548868364,
chr7	117144342	117144420	CFTR	AMPL3662351274	-0.176668204857972	2	-0.129411781586504	2	0.0373080928660566	2	0.0373080928660566	NA	NA	SegRatio=-0.13,AbsMeanSigma=0.77,pvalue=6.5150488726799e-08,pvalueTTest=0.00198528548868364,
chr7	117148945	117149124	CFTR	AMPL1090131405	-0.120577540881607	2	-0.129411781586504	2	0.0373080928660566	2	0.0373080928660566	NA	NA	SegRatio=-0.13,AbsMeanSigma=0.77,pvalue=6.5150488726799e-08,pvalueTTest=0.00198528548868364,
chr7	117149124	117149294	CFTR	AMPL496812712	0.130199184084652	2	-0.129411781586504	2	0.0373080928660566	2	0.0373080928660566	NA	NA	SegRatio=-0.13,AbsMeanSigma=0.77,pvalue=6.5150488726799e-08,pvalueTTest=0.00198528548868364,
chr7	117170900	117171022	CFTR	AMPL469286737	-0.271061862055772	2	-0.129411781586504	2	0.0373080928660566	2	0.0373080928660566	NA	NA	SegRatio=-0.13,AbsMeanSigma=0.77,pvalue=6.5150488726799e-08,pvalueTTest=0.00198528548868364,
chr7	117171020	117171189	CFTR	AMPL469324749	-0.598912314106193	2	-0.129411781586504	2	0.0373080928660566	2	0.0373080928660566	NA	NA	SegRatio=-0.13,AbsMeanSigma=0.77,pvalue=6.5150488726799e-08,pvalueTTest=0.00198528548868364,
chr7	117174199	117174365	CFTR	AMPL844200061	NA	2	-0.129411781586504	2	0.0373080928660566	2	0.0373080928660566	NA	NA	SegRatio=-0.13,AbsMeanSigma=0.77,pvalue=6.5150488726799e-08,pvalueTTest=0.00198528548868364,
chr7	117174365	117174460	CFTR	AMPL468748906	-0.54952579762729	2	-0.129411781586504	2	0.0373080928660566	2	0.0373080928660566	NA	NA	SegRatio=-0.13,AbsMeanSigma=0.77,pvalue=6.5150488726799e-08,pvalueTTest=0.00198528548868364,
chr7	117175183	117175355	CFTR	AMPL467504527	-0.208175894411894	2	-0.129411781586504	2	0.0373080928660566	2	0.0373080928660566	NA	NA	SegRatio=-0.13,AbsMeanSigma=0.77,pvalue=6.5150488726799e-08,pvalueTTest=0.00198528548868364,
chr7	117175355	117175523	CFTR	AMPL467561353	-0.281177115087054	2	-0.129411781586504	2	0.0373080928660566	2	0.0373080928660566	NA	NA	SegRatio=-0.13,AbsMeanSigma=0.77,pvalue=6.5150488726799e-08,pvalueTTest=0.00198528548868364,
chr7	117176519	117176660	CFTR	AMPL468865894	-0.0192696900196855	2	-0.129411781586504	2	0.0373080928660566	2	0.0373080928660566	NA	NA	SegRatio=-0.13,AbsMeanSigma=0.77,pvalue=6.5150488726799e-08,pvalueTTest=0.00198528548868364,
chr7	117176651	117176786	CFTR	AMPL468874944	-0.121304013251432	2	-0.129411781586504	2	0.0373080928660566	2	0.0373080928660566	NA	NA	SegRatio=-0.13,AbsMeanSigma=0.77,pvalue=6.5150488726799e-08,pvalueTTest=0.00198528548868364,
chr7	117180175	117180248	CFTR	AMPL556296474	0.0942317908372328	2	-0.129411781586504	2	0.0373080928660566	2	0.0373080928660566	NA	NA	SegRatio=-0.13,AbsMeanSigma=0.77,pvalue=6.5150488726799e-08,pvalueTTest=0.00198528548868364,
chr7	117180248	117180361	CFTR	AMPL3662363979	-0.0262802258609363	2	-0.129411781586504	2	0.0373080928660566	2	0.0373080928660566	NA	NA	SegRatio=-0.13,AbsMeanSigma=0.77,pvalue=6.5150488726799e-08,pvalueTTest=0.00198528548868364,
chr7	117180361	117180458	CFTR	AMPL468184487	-0.173682185542279	2	-0.129411781586504	2	0.0373080928660566	2	0.0373080928660566	NA	NA	SegRatio=-0.13,AbsMeanSigma=0.77,pvalue=6.5150488726799e-08,pvalueTTest=0.00198528548868364,
chr7	117182013	117182127	CFTR	AMPL3755398942	-0.652733851393464	2	-0.129411781586504	2	0.0373080928660566	2	0.0373080928660566	NA	NA	SegRatio=-0.13,AbsMeanSigma=0.77,pvalue=6.5150488726799e-08,pvalueTTest=0.00198528548868364,
chr7	117182127	117182221	CFTR	AMPL3713721021	-0.25420247942234	2	-0.129411781586504	2	0.0373080928660566	2	0.0373080928660566	NA	NA	SegRatio=-0.13,AbsMeanSigma=0.77,pvalue=6.5150488726799e-08,pvalueTTest=0.00198528548868364,
chr7	117188605	117188778	CFTR	AMPL3849093081	-0.221535357857313	2	-0.129411781586504	2	0.0373080928660566	2	0.0373080928660566	q-value=0.00416425295399324, copies=1.5	NA	SegRatio=-0.13,AbsMeanSigma=0.77,pvalue=6.5150488726799e-08,pvalueTTest=0.00198528548868364,
chr7	117188898	117189021	CFTR	AMPL477617595	-0.0710145758391851	2	-0.129411781586504	2	0.0373080928660566	2	0.0373080928660566	NA	NA	SegRatio=-0.13,AbsMeanSigma=0.77,pvalue=6.5150488726799e-08,pvalueTTest=0.00198528548868364,
chr7	117189018	117189174	CFTR	AMPL1758041121	0.116743359005088	2	-0.129411781586504	2	0.0373080928660566	2	0.0373080928660566	NA	NA	SegRatio=-0.13,AbsMeanSigma=0.77,pvalue=6.5150488726799e-08,pvalueTTest=0.00198528548868364,
chr7	117199494	117199585	CFTR	AMPL3662352593	0.0618733631175732	2	-0.129411781586504	2	0.0373080928660566	2	0.0373080928660566	NA	NA	SegRatio=-0.13,AbsMeanSigma=0.77,pvalue=6.5150488726799e-08,pvalueTTest=0.00198528548868364,
chr7	117199585	117199733	CFTR	AMPL712350278	0.176334555666928	2	-0.129411781586504	2	0.0373080928660566	2	0.0373080928660566	NA	NA	SegRatio=-0.13,AbsMeanSigma=0.77,pvalue=6.5150488726799e-08,pvalueTTest=0.00198528548868364,
chr7	117227745	117227913	CFTR	AMPL3687801190	-0.273401323228781	2	-0.129411781586504	2	0.0373080928660566	2	0.0373080928660566	NA	NA	SegRatio=-0.13,AbsMeanSigma=0.77,pvalue=6.5150488726799e-08,pvalueTTest=0.00198528548868364,
chr7	117229500	117229593	intron	AMPL4119989318	-0.129899168417575	2	-0.129411781586504	2	0.916555733629605	2	0.916555733629605	NA	NA	SegRatio=-0.13,AbsMeanSigma=0.77,pvalue=6.5150488726799e-08,pvalueTTest=0.00198528548868364,
chr7	117230377	117230543	CFTR	AMPL468091028	0.122211219166962	2	-0.129411781586504	2	0.0373080928660566	2	0.0373080928660566	NA	NA	SegRatio=-0.13,AbsMeanSigma=0.77,pvalue=6.5150488726799e-08,pvalueTTest=0.00198528548868364,
chr7	117231824	117231993	CFTR	AMPL474961767	NA	2	-0.129411781586504	2	0.0373080928660566	2	0.0373080928660566	NA	NA	SegRatio=-0.13,AbsMeanSigma=0.77,pvalue=6.5150488726799e-08,pvalueTTest=0.00198528548868364,
chr7	117232001	117232109	CFTR	AMPL3662358230	-0.129411781586504	2	-0.129411781586504	2	0.0373080928660566	2	0.0373080928660566	NA	NA	SegRatio=-0.13,AbsMeanSigma=0.77,pvalue=6.5150488726799e-08,pvalueTTest=0.00198528548868364,
chr7	117232109	117232280	CFTR	AMPL468866489	0.202793847650718	2	-0.129411781586504	2	0.0373080928660566	2	0.0373080928660566	NA	NA	SegRatio=-0.13,AbsMeanSigma=0.77,pvalue=6.5150488726799e-08,pvalueTTest=0.00198528548868364,
chr7	117232270	117232434	CFTR	AMPL468922661	-0.215874786022859	2	-0.129411781586504	2	0.0373080928660566	2	0.0373080928660566	NA	NA	SegRatio=-0.13,AbsMeanSigma=0.77,pvalue=6.5150488726799e-08,pvalueTTest=0.00198528548868364,
chr7	117232434	117232539	CFTR	AMPL3662384424	-0.513553191240091	2	-0.129411781586504	2	0.0373080928660566	2	0.0373080928660566	NA	NA	SegRatio=-0.13,AbsMeanSigma=0.77,pvalue=6.5150488726799e-08,pvalueTTest=0.00198528548868364,
chr7	117232539	117232720	CFTR	AMPL1488881666	0.0618459250903879	2	-0.129411781586504	2	0.0373080928660566	2	0.0373080928660566	NA	NA	SegRatio=-0.13,AbsMeanSigma=0.77,pvalue=6.5150488726799e-08,pvalueTTest=0.00198528548868364,
chr7	117234940	117235038	CFTR	AMPL3533204248	-0.0830719528610815	2	-0.129411781586504	2	0.0373080928660566	2	0.0373080928660566	NA	NA	SegRatio=-0.13,AbsMeanSigma=0.77,pvalue=6.5150488726799e-08,pvalueTTest=0.00198528548868364,
chr7	117235038	117235148	CFTR	AMPL3539368019	0.20979600863333	2	-0.129411781586504	2	0.0373080928660566	2	0.0373080928660566	NA	NA	SegRatio=-0.13,AbsMeanSigma=0.77,pvalue=6.5150488726799e-08,pvalueTTest=0.00198528548868364,
chr7	117242832	117243009	CFTR	AMPL468425396	0.100612167419128	2	-0.129411781586504	2	0.0373080928660566	2	0.0373080928660566	NA	NA	SegRatio=-0.13,AbsMeanSigma=0.77,pvalue=6.5150488726799e-08,pvalueTTest=0.00198528548868364,
chr7	117243561	117243680	CFTR	AMPL1314131500	-0.106554706850274	2	-0.129411781586504	2	0.0373080928660566	2	0.0373080928660566	NA	NA	SegRatio=-0.13,AbsMeanSigma=0.77,pvalue=6.5150488726799e-08,pvalueTTest=0.00198528548868364,
chr7	117243680	117243850	CFTR	AMPL1350926834	-0.0387998781363894	2	-0.129411781586504	2	0.0373080928660566	2	0.0373080928660566	NA	NA	SegRatio=-0.13,AbsMeanSigma=0.77,pvalue=6.5150488726799e-08,pvalueTTest=0.00198528548868364,
chr7	117246626	117246753	CFTR	AMPL467500449	-0.104180389143433	2	-0.129411781586504	2	0.0373080928660566	2	0.0373080928660566	NA	NA	SegRatio=-0.13,AbsMeanSigma=0.77,pvalue=6.5150488726799e-08,pvalueTTest=0.00198528548868364,
chr7	117246740	117246889	CFTR	AMPL1317650819	-0.12967403184188	2	-0.129411781586504	2	0.0373080928660566	2	0.0373080928660566	NA	NA	SegRatio=-0.13,AbsMeanSigma=0.77,pvalue=6.5150488726799e-08,pvalueTTest=0.00198528548868364,
chr7	117250552	117250723	CFTR	AMPL467096662	-0.597610796463672	2	-0.129411781586504	2	0.0373080928660566	2	0.0373080928660566	NA	NA	SegRatio=-0.13,AbsMeanSigma=0.77,pvalue=6.5150488726799e-08,pvalueTTest=0.00198528548868364,
chr7	117251505	117251662	CFTR	AMPL1489275007	-0.681457913879797	2	-0.129411781586504	2	0.0373080928660566	2	0.0373080928660566	NA	NA	SegRatio=-0.13,AbsMeanSigma=0.77,pvalue=6.5150488726799e-08,pvalueTTest=0.00198528548868364,
chr7	117251662	117251813	CFTR	AMPL1489330457	-0.525351572003067	2	-0.129411781586504	2	0.0373080928660566	2	0.0373080928660566	NA	NA	SegRatio=-0.13,AbsMeanSigma=0.77,pvalue=6.5150488726799e-08,pvalueTTest=0.00198528548868364,
chr7	117251782	117251855	CFTR	AMPL1524050819	-0.328749041921369	2	-0.129411781586504	2	0.0373080928660566	2	0.0373080928660566	NA	NA	SegRatio=-0.13,AbsMeanSigma=0.77,pvalue=6.5150488726799e-08,pvalueTTest=0.00198528548868364,
chr7	117254598	117254679	CFTR	AMPL3608012462	-0.662837640215919	2	-0.129411781586504	2	0.0373080928660566	2	0.0373080928660566	NA	NA	SegRatio=-0.13,AbsMeanSigma=0.77,pvalue=6.5150488726799e-08,pvalueTTest=0.00198528548868364,
chr7	117254674	117254747	CFTR	AMPL3662363743	-0.337429559195932	2	-0.129411781586504	2	0.0373080928660566	2	0.0373080928660566	NA	NA	SegRatio=-0.13,AbsMeanSigma=0.77,pvalue=6.5150488726799e-08,pvalueTTest=0.00198528548868364,
chr7	117267462	117267600	CFTR	AMPL468021362	-0.327059884603978	2	-0.129411781586504	2	0.0373080928660566	2	0.0373080928660566	NA	NA	SegRatio=-0.13,AbsMeanSigma=0.77,pvalue=6.5150488726799e-08,pvalueTTest=0.00198528548868364,
chr7	117267600	117267684	CFTR	AMPL468048766	0.0427894847621717	2	0.140430900337613	2	0.0373080928660566	2	0.0373080928660566	NA	NA	SegRatio=0.14,AbsMeanSigma=0.5,pvalue=0.015459981060458,pvalueTTest=0.00488943017004399,Adjusted:byPvalueMeanRatio;
chr7	117267684	117267830	CFTR	AMPL1350926836	0.0832398366528536	2	0.140430900337613	2	0.0373080928660566	2	0.0373080928660566	NA	NA	SegRatio=0.14,AbsMeanSigma=0.5,pvalue=0.015459981060458,pvalueTTest=0.00488943017004399,Adjusted:byPvalueMeanRatio;
chr7	117279953	117280114	CFTR	AMPL612960517	0.142450198850402	2	0.140430900337613	2	0.0373080928660566	2	0.0373080928660566	NA	NA	SegRatio=0.14,AbsMeanSigma=0.5,pvalue=0.015459981060458,pvalueTTest=0.00488943017004399,Adjusted:byPvalueMeanRatio;
chr7	117282452	117282593	CFTR	AMPL3687804467	0.140430900337613	2	0.140430900337613	2	0.0373080928660566	2	0.0373080928660566	NA	NA	SegRatio=0.14,AbsMeanSigma=0.5,pvalue=0.015459981060458,pvalueTTest=0.00488943017004399,Adjusted:byPvalueMeanRatio;
chr7	117282593	117282768	CFTR	AMPL469390256	0.236096713638834	2	0.140430900337613	2	0.0373080928660566	2	0.0373080928660566	NA	NA	SegRatio=0.14,AbsMeanSigma=0.5,pvalue=0.015459981060458,pvalueTTest=0.00488943017004399,Adjusted:byPvalueMeanRatio;
chr7	117292788	117292952	CFTR	AMPL469294494	-0.505703525785611	2	0.140430900337613	2	0.0373080928660566	2	0.0373080928660566	NA	NA	SegRatio=0.14,AbsMeanSigma=0.5,pvalue=0.015459981060458,pvalueTTest=0.00488943017004399,Adjusted:byPvalueMeanRatio;
chr7	117292952	117293126	CFTR	AMPL476533235	0.00078986499212447	2	0.140430900337613	2	0.0373080928660566	2	0.0373080928660566	NA	NA	SegRatio=0.14,AbsMeanSigma=0.5,pvalue=0.015459981060458,pvalueTTest=0.00488943017004399,Adjusted:byPvalueMeanRatio;
chr7	117304588	117304761	CFTR	AMPL1350926835	0.825181376591595	2	0.140430900337613	2	0.0373080928660566	2	0.0373080928660566	NA	NA	SegRatio=0.14,AbsMeanSigma=0.5,pvalue=0.015459981060458,pvalueTTest=0.00488943017004399,Adjusted:byPvalueMeanRatio;
chr7	117304761	117304927	CFTR	AMPL469937071	0.14707037162653	2	0.140430900337613	2	0.0373080928660566	2	0.0373080928660566	NA	NA	SegRatio=0.14,AbsMeanSigma=0.5,pvalue=0.015459981060458,pvalueTTest=0.00488943017004399,Adjusted:byPvalueMeanRatio;
chr7	117305494	117305594	CFTR	AMPL647810578	0.194698450752608	2	0.140430900337613	2	0.0373080928660566	2	0.0373080928660566	NA	NA	SegRatio=0.14,AbsMeanSigma=0.5,pvalue=0.015459981060458,pvalueTTest=0.00488943017004399,Adjusted:byPvalueMeanRatio;
chr7	117305594	117305680	CFTR	AMPL3687791484	0.264720329265712	2	0.140430900337613	2	0.0373080928660566	2	0.0373080928660566	NA	NA	SegRatio=0.14,AbsMeanSigma=0.5,pvalue=0.015459981060458,pvalueTTest=0.00488943017004399,Adjusted:byPvalueMeanRatio;
chr7	117306844	117307010	CFTR	AMPL1091210890	0.199484220917983	2	0.140430900337613	2	0.0373080928660566	2	0.0373080928660566	NA	NA	SegRatio=0.14,AbsMeanSigma=0.5,pvalue=0.015459981060458,pvalueTTest=0.00488943017004399,Adjusted:byPvalueMeanRatio;
chr7	117307008	117307185	CFTR	AMPL3848836362	0.085727948729806	2	0.140430900337613	2	0.0373080928660566	2	0.0373080928660566	NA	NA	SegRatio=0.14,AbsMeanSigma=0.5,pvalue=0.015459981060458,pvalueTTest=0.00488943017004399,Adjusted:byPvalueMeanRatio;
chr7	117307183	117307354	CFTR	AMPL3848864558	-0.140880568947882	2	0.140430900337613	2	0.0373080928660566	2	0.0373080928660566	NA	NA	SegRatio=0.14,AbsMeanSigma=0.5,pvalue=0.015459981060458,pvalueTTest=0.00488943017004399,Adjusted:byPvalueMeanRatio;
chr7	117307353	117307519	CFTR	AMPL497774927	0.150583607994748	2	0.140430900337613	2	0.0373080928660566	2	0.0373080928660566	NA	NA	SegRatio=0.14,AbsMeanSigma=0.5,pvalue=0.015459981060458,pvalueTTest=0.00488943017004399,Adjusted:byPvalueMeanRatio;
chr7	117307518	117307668	CFTR	AMPL3848886907	0.103462911374717	2	0.140430900337613	2	0.0373080928660566	2	0.0373080928660566	NA	NA	SegRatio=0.14,AbsMeanSigma=0.5,pvalue=0.015459981060458,pvalueTTest=0.00488943017004399,Adjusted:byPvalueMeanRatio;
chr7	117307666	117307801	CFTR	AMPL492300506	0.299430614389013	2	0.140430900337613	2	0.0373080928660566	2	0.0373080928660566	NA	NA	SegRatio=0.14,AbsMeanSigma=0.5,pvalue=0.015459981060458,pvalueTTest=0.00488943017004399,Adjusted:byPvalueMeanRatio;
chr7	117307801	117307960	CFTR	AMPL3848900251	0.139617852350001	2	0.140430900337613	2	0.0373080928660566	2	0.0373080928660566	NA	NA	SegRatio=0.14,AbsMeanSigma=0.5,pvalue=0.015459981060458,pvalueTTest=0.00488943017004399,Adjusted:byPvalueMeanRatio;
chr7	117307960	117308127	CFTR	AMPL3848829546	0.134425654700236	2	0.140430900337613	2	0.0373080928660566	2	0.0373080928660566	NA	NA	SegRatio=0.14,AbsMeanSigma=0.5,pvalue=0.015459981060458,pvalueTTest=0.00488943017004399,Adjusted:byPvalueMeanRatio;
chr7	117308127	117308217	CFTR	AMPL1486309394	0.497731392369734	2	0.140430900337613	2	0.0373080928660566	2	0.0373080928660566	NA	NA	SegRatio=0.14,AbsMeanSigma=0.5,pvalue=0.015459981060458,pvalueTTest=0.00488943017004399,Adjusted:byPvalueMeanRatio;
chr7	117308443	117308519	CFTR	AMPL1380948432	-0.221100849697602	2	0.140430900337613	2	0.0373080928660566	2	0.0373080928660566	NA	NA	SegRatio=0.14,AbsMeanSigma=0.5,pvalue=0.015459981060458,pvalueTTest=0.00488943017004399,Adjusted:byPvalueMeanRatio;
chr7	117308502	117308594	CFTR	AMPL3848851241	NA	2	0.140430900337613	2	0.0373080928660566	2	0.0373080928660566	NA	NA	SegRatio=0.14,AbsMeanSigma=0.5,pvalue=0.015459981060458,pvalueTTest=0.00488943017004399,Adjusted:byPvalueMeanRatio;
chr7	117308594	117308719	CFTR	AMPL3848859657	-0.0469655523668832	2	0.140430900337613	2	0.0373080928660566	2	0.0373080928660566	NA	NA	SegRatio=0.14,AbsMeanSigma=0.5,pvalue=0.015459981060458,pvalueTTest=0.00488943017004399,Adjusted:byPvalueMeanRatio;
chr9	34646542	34646714	GALT	AMPL712468205	NA	2	0.138946564134918	2	0.136496706413854	2	0.136496706413854	NA	NA	SegRatio=0.14,AbsMeanSigma=0.25,pvalue=0.201051550897922,pvalueTTest=0.136496706413854,Adjusted:byPvalueMeanRatio;
chr9	34646713	34646892	GALT	AMPL807033687	0.18642835373861	2	0.138946564134918	2	0.136496706413854	2	0.136496706413854	NA	NA	SegRatio=0.14,AbsMeanSigma=0.25,pvalue=0.201051550897922,pvalueTTest=0.136496706413854,Adjusted:byPvalueMeanRatio;
chr9	34646880	34647060	GALT	AMPL807051270	-0.0197889011767387	2	0.138946564134918	2	0.136496706413854	2	0.136496706413854	NA	NA	SegRatio=0.14,AbsMeanSigma=0.25,pvalue=0.201051550897922,pvalueTTest=0.136496706413854,Adjusted:byPvalueMeanRatio;
chr9	34647058	34647205	GALT	AMPL623733836	-0.334119217892539	2	0.138946564134918	2	0.136496706413854	2	0.136496706413854	NA	NA	SegRatio=0.14,AbsMeanSigma=0.25,pvalue=0.201051550897922,pvalueTTest=0.136496706413854,Adjusted:byPvalueMeanRatio;
chr9	34647198	34647344	GALT	AMPL3848826648	-0.374646887070801	2	0.138946564134918	2	0.136496706413854	2	0.136496706413854	NA	NA	SegRatio=0.14,AbsMeanSigma=0.25,pvalue=0.201051550897922,pvalueTTest=0.136496706413854,Adjusted:byPvalueMeanRatio;
chr9	34647344	34647522	GALT	AMPL3848835399	0.138946564134918	2	0.138946564134918	2	0.136496706413854	2	0.136496706413854	NA	NA	SegRatio=0.14,AbsMeanSigma=0.25,pvalue=0.201051550897922,pvalueTTest=0.136496706413854,Adjusted:byPvalueMeanRatio;
chr9	34647522	34647639	GALT	AMPL1496130655	0.266751383582982	2	0.138946564134918	2	0.136496706413854	2	0.136496706413854	NA	NA	SegRatio=0.14,AbsMeanSigma=0.25,pvalue=0.201051550897922,pvalueTTest=0.136496706413854,Adjusted:byPvalueMeanRatio;
chr9	34647639	34647726	GALT	AMPL868171912	0.210896355302923	2	0.138946564134918	2	0.136496706413854	2	0.136496706413854	NA	NA	SegRatio=0.14,AbsMeanSigma=0.25,pvalue=0.201051550897922,pvalueTTest=0.136496706413854,Adjusted:byPvalueMeanRatio;
chr9	34647726	34647898	GALT	AMPL556199792	0.243727284942567	2	0.138946564134918	2	0.136496706413854	2	0.136496706413854	NA	NA	SegRatio=0.14,AbsMeanSigma=0.25,pvalue=0.201051550897922,pvalueTTest=0.136496706413854,Adjusted:byPvalueMeanRatio;
chr9	34647893	34648071	GALT	AMPL3848847770	0.193411598574303	2	0.138946564134918	2	0.136496706413854	2	0.136496706413854	NA	NA	SegRatio=0.14,AbsMeanSigma=0.25,pvalue=0.201051550897922,pvalueTTest=0.136496706413854,Adjusted:byPvalueMeanRatio;
chr9	34648069	34648240	GALT	AMPL556343103	0.208707807165249	2	0.138946564134918	2	0.136496706413854	2	0.136496706413854	NA	NA	SegRatio=0.14,AbsMeanSigma=0.25,pvalue=0.201051550897922,pvalueTTest=0.136496706413854,Adjusted:byPvalueMeanRatio;
chr9	34648240	34648341	GALT	AMPL623737664	-0.297090039960448	2	0.138946564134918	2	0.136496706413854	2	0.136496706413854	NA	NA	SegRatio=0.14,AbsMeanSigma=0.25,pvalue=0.201051550897922,pvalueTTest=0.136496706413854,Adjusted:byPvalueMeanRatio;
chr9	34648336	34648497	GALT	AMPL623762017	-0.232075485242247	2	0.138946564134918	2	0.136496706413854	2	0.136496706413854	NA	NA	SegRatio=0.14,AbsMeanSigma=0.25,pvalue=0.201051550897922,pvalueTTest=0.136496706413854,Adjusted:byPvalueMeanRatio;
chr9	34648510	34648681	GALT	AMPL3848901604	0.0171155527589781	2	0.138946564134918	2	0.136496706413854	2	0.136496706413854	NA	NA	SegRatio=0.14,AbsMeanSigma=0.25,pvalue=0.201051550897922,pvalueTTest=0.136496706413854,Adjusted:byPvalueMeanRatio;
chr9	34648690	34648810	GALT	AMPL3848818879	-0.0888361297655148	2	0.138946564134918	2	0.136496706413854	2	0.136496706413854	NA	NA	SegRatio=0.14,AbsMeanSigma=0.25,pvalue=0.201051550897922,pvalueTTest=0.136496706413854,Adjusted:byPvalueMeanRatio;
chr9	34648807	34648943	GALT	AMPL623750282	0.247101434391331	2	0.138946564134918	2	0.136496706413854	2	0.136496706413854	NA	NA	SegRatio=0.14,AbsMeanSigma=0.25,pvalue=0.201051550897922,pvalueTTest=0.136496706413854,Adjusted:byPvalueMeanRatio;
chr9	34648939	34649017	GALT	AMPL3848843653	0.121996748471017	2	0.138946564134918	2	0.136496706413854	2	0.136496706413854	NA	NA	SegRatio=0.14,AbsMeanSigma=0.25,pvalue=0.201051550897922,pvalueTTest=0.136496706413854,Adjusted:byPvalueMeanRatio;
chr9	34649016	34649170	GALT	AMPL3848851345	0.292243628892216	2	0.138946564134918	2	0.136496706413854	2	0.136496706413854	NA	NA	SegRatio=0.14,AbsMeanSigma=0.25,pvalue=0.201051550897922,pvalueTTest=0.136496706413854,Adjusted:byPvalueMeanRatio;
chr9	34649168	34649344	GALT	AMPL1371818357	-0.0581757912451286	2	0.138946564134918	2	0.136496706413854	2	0.136496706413854	NA	NA	SegRatio=0.14,AbsMeanSigma=0.25,pvalue=0.201051550897922,pvalueTTest=0.136496706413854,Adjusted:byPvalueMeanRatio;
chr9	34649344	34649511	GALT	AMPL3848885846	-0.100775176876177	2	0.138946564134918	2	0.136496706413854	2	0.136496706413854	NA	NA	SegRatio=0.14,AbsMeanSigma=0.25,pvalue=0.201051550897922,pvalueTTest=0.136496706413854,Adjusted:byPvalueMeanRatio;
chr9	34649511	34649646	GALT	AMPL3848895636	-0.0386403269108552	2	0.138946564134918	2	0.136496706413854	2	0.136496706413854	NA	NA	SegRatio=0.14,AbsMeanSigma=0.25,pvalue=0.201051550897922,pvalueTTest=0.136496706413854,Adjusted:byPvalueMeanRatio;
chr9	34649641	34649818	GALT	AMPL3848812411	0.00184568169707385	2	0.138946564134918	2	0.136496706413854	2	0.136496706413854	NA	NA	SegRatio=0.14,AbsMeanSigma=0.25,pvalue=0.201051550897922,pvalueTTest=0.136496706413854,Adjusted:byPvalueMeanRatio;
chr9	34649817	34649982	GALT	AMPL3848835912	-0.0672301918625679	2	0.138946564134918	2	0.136496706413854	2	0.136496706413854	NA	NA	SegRatio=0.14,AbsMeanSigma=0.25,pvalue=0.201051550897922,pvalueTTest=0.136496706413854,Adjusted:byPvalueMeanRatio;
chr9	34650315	34650399	GALT	AMPL3848889350	0.391243240072694	2	0.138946564134918	2	0.136496706413854	2	0.136496706413854	NA	NA	SegRatio=0.14,AbsMeanSigma=0.25,pvalue=0.201051550897922,pvalueTTest=0.136496706413854,Adjusted:byPvalueMeanRatio;
chr9	34650398	34650478	GALT	AMPL2782134136	0.396847064768418	2	0.138946564134918	2	0.136496706413854	2	0.136496706413854	NA	NA	SegRatio=0.14,AbsMeanSigma=0.25,pvalue=0.201051550897922,pvalueTTest=0.136496706413854,Adjusted:byPvalueMeanRatio;
chr9	34650478	34650595	GALT	AMPL1496755741	0.0480150223686621	2	0.138946564134918	2	0.136496706413854	2	0.136496706413854	NA	NA	SegRatio=0.14,AbsMeanSigma=0.25,pvalue=0.201051550897922,pvalueTTest=0.136496706413854,Adjusted:byPvalueMeanRatio;
chr12	103232062	103232227	PAH	AMPL811140534	-0.175683310164695	2	0.0209821289891133	2	0.36250697493623	2	0.36250697493623	NA	NA	SegRatio=0.02,AbsMeanSigma=0.17,pvalue=0.378344702731731,pvalueTTest=0.363433513879453,
chr12	103232222	103232291	PAH	AMPL811141827	NA	2	0.0209821289891133	2	0.36250697493623	2	0.36250697493623	NA	NA	SegRatio=0.02,AbsMeanSigma=0.17,pvalue=0.378344702731731,pvalueTTest=0.363433513879453,
chr12	103232441	103232565	PAH	AMPL3699300740	0.0392303861705409	2	0.0209821289891133	2	0.36250697493623	2	0.36250697493623	NA	NA	SegRatio=0.02,AbsMeanSigma=0.17,pvalue=0.378344702731731,pvalueTTest=0.363433513879453,
chr12	103232551	103232666	PAH	AMPL1497161003	-0.226028112990934	2	0.0209821289891133	2	0.36250697493623	2	0.36250697493623	NA	NA	SegRatio=0.02,AbsMeanSigma=0.17,pvalue=0.378344702731731,pvalueTTest=0.363433513879453,
chr12	103232661	103232820	PAH	AMPL811143696	0.288795801601975	2	0.0209821289891133	2	0.36250697493623	2	0.36250697493623	NA	NA	SegRatio=0.02,AbsMeanSigma=0.17,pvalue=0.378344702731731,pvalueTTest=0.363433513879453,
chr12	103232765	103232895	PAH	AMPL811145968	0.00284268388224203	2	0.0209821289891133	2	0.36250697493623	2	0.36250697493623	NA	NA	SegRatio=0.02,AbsMeanSigma=0.17,pvalue=0.378344702731731,pvalueTTest=0.363433513879453,
chr12	103232895	103233035	PAH	AMPL659794021	0.374796042232246	2	0.0209821289891133	2	0.36250697493623	2	0.36250697493623	NA	NA	SegRatio=0.02,AbsMeanSigma=0.17,pvalue=0.378344702731731,pvalueTTest=0.363433513879453,
chr12	103234142	103234318	PAH	AMPL3848753200	-0.117046043650643	2	0.0209821289891133	2	0.36250697493623	2	0.36250697493623	NA	NA	SegRatio=0.02,AbsMeanSigma=0.17,pvalue=0.378344702731731,pvalueTTest=0.363433513879453,
chr12	103237301	103237409	PAH	AMPL663072267	0.0240958894133716	2	0.0209821289891133	2	0.36250697493623	2	0.36250697493623	NA	NA	SegRatio=0.02,AbsMeanSigma=0.17,pvalue=0.378344702731731,pvalueTTest=0.363433513879453,
chr12	103237409	103237584	PAH	AMPL663100272	0.0701441738838198	2	0.0209821289891133	2	0.36250697493623	2	0.36250697493623	NA	NA	SegRatio=0.02,AbsMeanSigma=0.17,pvalue=0.378344702731731,pvalueTTest=0.363433513879453,
chr12	103237954	103238083	PAH	AMPL868016102	0.178217464257581	2	0.0209821289891133	2	0.36250697493623	2	0.36250697493623	NA	NA	SegRatio=0.02,AbsMeanSigma=0.17,pvalue=0.378344702731731,pvalueTTest=0.363433513879453,
chr12	103238083	103238220	PAH	AMPL658783041	-0.157476966867118	2	0.0209821289891133	2	0.36250697493623	2	0.36250697493623	NA	NA	SegRatio=0.02,AbsMeanSigma=0.17,pvalue=0.378344702731731,pvalueTTest=0.363433513879453,
chr12	103240620	103240773	PAH	AMPL659377496	-0.55212220921703	2	0.0209821289891133	2	0.36250697493623	2	0.36250697493623	NA	NA	SegRatio=0.02,AbsMeanSigma=0.17,pvalue=0.378344702731731,pvalueTTest=0.363433513879453,
chr12	103245412	103245591	PAH	AMPL556370172	-0.501383615231362	2	0.0209821289891133	2	0.36250697493623	2	0.36250697493623	NA	NA	SegRatio=0.02,AbsMeanSigma=0.17,pvalue=0.378344702731731,pvalueTTest=0.363433513879453,
chr12	103246570	103246749	PAH	AMPL556350401	-0.116489593653621	2	0.0209821289891133	2	0.36250697493623	2	0.36250697493623	NA	NA	SegRatio=0.02,AbsMeanSigma=0.17,pvalue=0.378344702731731,pvalueTTest=0.363433513879453,
chr12	103248833	103248985	PAH	AMPL812248025	0.364308878682048	2	0.0209821289891133	2	0.36250697493623	2	0.36250697493623	NA	NA	SegRatio=0.02,AbsMeanSigma=0.17,pvalue=0.378344702731731,pvalueTTest=0.363433513879453,
chr12	103248985	103249122	PAH	AMPL658674329	0.0612192360533235	2	0.0209821289891133	2	0.36250697493623	2	0.36250697493623	NA	NA	SegRatio=0.02,AbsMeanSigma=0.17,pvalue=0.378344702731731,pvalueTTest=0.363433513879453,
chr12	103260314	103260494	PAH	AMPL658804790	-0.566039131220981	2	0.0209821289891133	2	0.36250697493623	2	0.36250697493623	NA	NA	SegRatio=0.02,AbsMeanSigma=0.17,pvalue=0.378344702731731,pvalueTTest=0.363433513879453,
chr12	103271164	103271270	PAH	AMPL661534109	-0.260286994404144	2	0.0209821289891133	2	0.36250697493623	2	0.36250697493623	NA	NA	SegRatio=0.02,AbsMeanSigma=0.17,pvalue=0.378344702731731,pvalueTTest=0.363433513879453,
chr12	103271270	103271384	PAH	AMPL661570029	NA	2	0.0209821289891133	2	0.36250697493623	2	0.36250697493623	NA	NA	SegRatio=0.02,AbsMeanSigma=0.17,pvalue=0.378344702731731,pvalueTTest=0.363433513879453,
chr12	103288475	103288574	PAH	AMPL3699214840	0.0457774646342817	2	0.0209821289891133	2	0.36250697493623	2	0.36250697493623	NA	NA	SegRatio=0.02,AbsMeanSigma=0.17,pvalue=0.378344702731731,pvalueTTest=0.363433513879453,
chr12	103288574	103288725	PAH	AMPL659619504	0.102256396206143	2	0.0209821289891133	2	0.36250697493623	2	0.36250697493623	NA	NA	SegRatio=0.02,AbsMeanSigma=0.17,pvalue=0.378344702731731,pvalueTTest=0.363433513879453,
chr12	103306535	103306705	PAH	AMPL556186951	-0.0434562419335252	2	0.0209821289891133	2	0.36250697493623	2	0.36250697493623	NA	NA	SegRatio=0.02,AbsMeanSigma=0.17,pvalue=0.378344702731731,pvalueTTest=0.363433513879453,
chr12	103310767	103310940	PAH	AMPL663779199	-0.250268214760227	2	0.0209821289891133	2	0.36250697493623	2	0.36250697493623	NA	NA	SegRatio=0.02,AbsMeanSigma=0.17,pvalue=0.378344702731731,pvalueTTest=0.363433513879453,
chr12	103310940	103311077	PAH	AMPL812518150	0.0209821289891133	2	0.0209821289891133	2	0.36250697493623	2	0.36250697493623	NA	NA	SegRatio=0.02,AbsMeanSigma=0.17,pvalue=0.378344702731731,pvalueTTest=0.363433513879453,
chr12	103311073	103311261	PAH	AMPL812522983	NA	2	0.0209821289891133	2	0.36250697493623	2	0.36250697493623	NA	NA	SegRatio=0.02,AbsMeanSigma=0.17,pvalue=0.378344702731731,pvalueTTest=0.363433513879453,
chr12	103311261	103311417	PAH	AMPL811679394	0.301928546219496	2	0.0209821289891133	2	0.36250697493623	2	0.36250697493623	NA	NA	SegRatio=0.02,AbsMeanSigma=0.17,pvalue=0.378344702731731,pvalueTTest=0.363433513879453,
