# Supplementary material for: A statistical approach to detection of copy number variations in PCR-enriched targeted sequencing data
Source: BMC Bioinformatics. 2016 Oct 22;17:429. doi: 10.1186/s12859-016-1272-6 (PMC5075217; doi:10.1186/s12859-016-1272-6)
Supplement: Additional file 6 — Archive with ONCOCNV results. Set of files (png plots and txt files) in zip archive that were provided by ONCOCNV after specificity and sensitivity testing. (ZIP 5007 kb) [file 12859_2016_1272_MOESM6_ESM.zip › outputONCOCNV copy 2/IonXpress_027_R_2013_10_18_01_30_51_user_SN2.4.Neonatal.Assay2_new_bed_version_318_chip_v2_Auto_user_SN2.4.Neonatal.Assay2_new_bed_version_318_chip_v2_28.profile.txt]

chr	start	end	gene	ID	ratio	predLargeSeg	segMean	predLargeCorrected	pvalRatioCorrected	perGeneEvaluation	pvalRatioGene	predPoint	predPointSusp	comments
chr7	117119899	117120067	CFTR	AMPL1380948435	0.161627745032082	2	-0.0264176619873132	2	0.568383845666547	2	0.113464272680134	NA	NA	SegRatio=-0.03,AbsMeanSigma=0.51,pvalue=0.000315830071607613,pvalueTTest=0.000349914044541814,
chr7	117120062	117120193	CFTR	AMPL1380948436	-0.546854935439452	2	-0.0264176619873132	2	0.568383845666547	2	0.113464272680134	NA	NA	SegRatio=-0.03,AbsMeanSigma=0.51,pvalue=0.000315830071607613,pvalueTTest=0.000349914044541814,
chr7	117120192	117120274	CFTR	AMPL493118173	-0.257805153049045	2	-0.0264176619873132	2	0.568383845666547	2	0.113464272680134	NA	NA	SegRatio=-0.03,AbsMeanSigma=0.51,pvalue=0.000315830071607613,pvalueTTest=0.000349914044541814,
chr7	117144240	117144352	CFTR	AMPL1316862546	-0.0151849392696143	2	-0.0264176619873132	2	0.568383845666547	2	0.113464272680134	NA	NA	SegRatio=-0.03,AbsMeanSigma=0.51,pvalue=0.000315830071607613,pvalueTTest=0.000349914044541814,
chr7	117144342	117144420	CFTR	AMPL3662351274	-0.137911672445659	2	-0.0264176619873132	2	0.568383845666547	2	0.113464272680134	NA	NA	SegRatio=-0.03,AbsMeanSigma=0.51,pvalue=0.000315830071607613,pvalueTTest=0.000349914044541814,
chr7	117148945	117149124	CFTR	AMPL1090131405	0.0233333438120922	2	-0.0264176619873132	2	0.568383845666547	2	0.113464272680134	NA	NA	SegRatio=-0.03,AbsMeanSigma=0.51,pvalue=0.000315830071607613,pvalueTTest=0.000349914044541814,
chr7	117149124	117149294	CFTR	AMPL496812712	0.15812651849372	2	-0.0264176619873132	2	0.568383845666547	2	0.113464272680134	NA	NA	SegRatio=-0.03,AbsMeanSigma=0.51,pvalue=0.000315830071607613,pvalueTTest=0.000349914044541814,
chr7	117170900	117171022	CFTR	AMPL469286737	-0.296529749956123	2	-0.0264176619873132	2	0.568383845666547	2	0.113464272680134	NA	NA	SegRatio=-0.03,AbsMeanSigma=0.51,pvalue=0.000315830071607613,pvalueTTest=0.000349914044541814,
chr7	117171020	117171189	CFTR	AMPL469324749	-0.387955648564698	2	-0.0264176619873132	2	0.568383845666547	2	0.113464272680134	NA	NA	SegRatio=-0.03,AbsMeanSigma=0.51,pvalue=0.000315830071607613,pvalueTTest=0.000349914044541814,
chr7	117174199	117174365	CFTR	AMPL844200061	NA	2	-0.0264176619873132	2	0.568383845666547	2	0.113464272680134	NA	NA	SegRatio=-0.03,AbsMeanSigma=0.51,pvalue=0.000315830071607613,pvalueTTest=0.000349914044541814,
chr7	117174365	117174460	CFTR	AMPL468748906	-0.656737837872777	2	-0.0264176619873132	2	0.568383845666547	2	0.113464272680134	NA	NA	SegRatio=-0.03,AbsMeanSigma=0.51,pvalue=0.000315830071607613,pvalueTTest=0.000349914044541814,
chr7	117175183	117175355	CFTR	AMPL467504527	-0.104581558379218	2	-0.0264176619873132	2	0.568383845666547	2	0.113464272680134	NA	NA	SegRatio=-0.03,AbsMeanSigma=0.51,pvalue=0.000315830071607613,pvalueTTest=0.000349914044541814,
chr7	117175355	117175523	CFTR	AMPL467561353	-0.307642524006091	2	-0.0264176619873132	2	0.568383845666547	2	0.113464272680134	NA	NA	SegRatio=-0.03,AbsMeanSigma=0.51,pvalue=0.000315830071607613,pvalueTTest=0.000349914044541814,
chr7	117176519	117176660	CFTR	AMPL468865894	-0.0239379818298243	2	-0.0264176619873132	2	0.568383845666547	2	0.113464272680134	NA	NA	SegRatio=-0.03,AbsMeanSigma=0.51,pvalue=0.000315830071607613,pvalueTTest=0.000349914044541814,
chr7	117176651	117176786	CFTR	AMPL468874944	-0.146715987523417	2	-0.0264176619873132	2	0.568383845666547	2	0.113464272680134	NA	NA	SegRatio=-0.03,AbsMeanSigma=0.51,pvalue=0.000315830071607613,pvalueTTest=0.000349914044541814,
chr7	117180175	117180248	CFTR	AMPL556296474	0.218069122590847	2	-0.0264176619873132	2	0.568383845666547	2	0.113464272680134	NA	NA	SegRatio=-0.03,AbsMeanSigma=0.51,pvalue=0.000315830071607613,pvalueTTest=0.000349914044541814,
chr7	117180248	117180361	CFTR	AMPL3662363979	0.0433787919904996	2	-0.0264176619873132	2	0.568383845666547	2	0.113464272680134	NA	NA	SegRatio=-0.03,AbsMeanSigma=0.51,pvalue=0.000315830071607613,pvalueTTest=0.000349914044541814,
chr7	117180361	117180458	CFTR	AMPL468184487	-0.559904618900813	2	-0.0264176619873132	2	0.568383845666547	2	0.113464272680134	NA	NA	SegRatio=-0.03,AbsMeanSigma=0.51,pvalue=0.000315830071607613,pvalueTTest=0.000349914044541814,
chr7	117182013	117182127	CFTR	AMPL3755398942	-0.581608293135786	2	-0.0264176619873132	2	0.568383845666547	2	0.113464272680134	NA	NA	SegRatio=-0.03,AbsMeanSigma=0.51,pvalue=0.000315830071607613,pvalueTTest=0.000349914044541814,
chr7	117182127	117182221	CFTR	AMPL3713721021	-0.195223202667855	2	-0.0264176619873132	2	0.568383845666547	2	0.113464272680134	NA	NA	SegRatio=-0.03,AbsMeanSigma=0.51,pvalue=0.000315830071607613,pvalueTTest=0.000349914044541814,
chr7	117188605	117188778	CFTR	AMPL3849093081	-0.00787762869491283	2	-0.0264176619873132	2	0.568383845666547	2	0.113464272680134	NA	NA	SegRatio=-0.03,AbsMeanSigma=0.51,pvalue=0.000315830071607613,pvalueTTest=0.000349914044541814,
chr7	117188898	117189021	CFTR	AMPL477617595	-0.168993848943727	2	-0.0264176619873132	2	0.568383845666547	2	0.113464272680134	NA	NA	SegRatio=-0.03,AbsMeanSigma=0.51,pvalue=0.000315830071607613,pvalueTTest=0.000349914044541814,
chr7	117189018	117189174	CFTR	AMPL1758041121	0.0127285844068875	2	-0.0264176619873132	2	0.568383845666547	2	0.113464272680134	NA	NA	SegRatio=-0.03,AbsMeanSigma=0.51,pvalue=0.000315830071607613,pvalueTTest=0.000349914044541814,
chr7	117199494	117199585	CFTR	AMPL3662352593	-0.0323150439391456	2	-0.0264176619873132	2	0.568383845666547	2	0.113464272680134	NA	NA	SegRatio=-0.03,AbsMeanSigma=0.51,pvalue=0.000315830071607613,pvalueTTest=0.000349914044541814,
chr7	117199585	117199733	CFTR	AMPL712350278	0.239541426190778	2	-0.0264176619873132	2	0.568383845666547	2	0.113464272680134	NA	NA	SegRatio=-0.03,AbsMeanSigma=0.51,pvalue=0.000315830071607613,pvalueTTest=0.000349914044541814,
chr7	117227745	117227913	CFTR	AMPL3687801190	-0.276996551868663	2	-0.0264176619873132	2	0.568383845666547	2	0.113464272680134	NA	NA	SegRatio=-0.03,AbsMeanSigma=0.51,pvalue=0.000315830071607613,pvalueTTest=0.000349914044541814,
chr7	117229500	117229593	intron	AMPL4119989318	0.0157830995779283	2	-0.0264176619873132	2	0.989537185076933	2	0.989537185076933	NA	NA	SegRatio=-0.03,AbsMeanSigma=0.51,pvalue=0.000315830071607613,pvalueTTest=0.000349914044541814,
chr7	117230377	117230543	CFTR	AMPL468091028	0.272066156922692	2	-0.0264176619873132	2	0.568383845666547	2	0.113464272680134	NA	NA	SegRatio=-0.03,AbsMeanSigma=0.51,pvalue=0.000315830071607613,pvalueTTest=0.000349914044541814,
chr7	117231824	117231993	CFTR	AMPL474961767	NA	2	-0.0264176619873132	2	0.568383845666547	2	0.113464272680134	NA	NA	SegRatio=-0.03,AbsMeanSigma=0.51,pvalue=0.000315830071607613,pvalueTTest=0.000349914044541814,
chr7	117232001	117232109	CFTR	AMPL3662358230	-0.0264176619873132	2	-0.0264176619873132	2	0.568383845666547	2	0.113464272680134	NA	NA	SegRatio=-0.03,AbsMeanSigma=0.51,pvalue=0.000315830071607613,pvalueTTest=0.000349914044541814,
chr7	117232109	117232280	CFTR	AMPL468866489	0.189828973013007	2	-0.0264176619873132	2	0.568383845666547	2	0.113464272680134	NA	NA	SegRatio=-0.03,AbsMeanSigma=0.51,pvalue=0.000315830071607613,pvalueTTest=0.000349914044541814,
chr7	117232270	117232434	CFTR	AMPL468922661	-0.165217653756652	2	-0.0264176619873132	2	0.568383845666547	2	0.113464272680134	NA	NA	SegRatio=-0.03,AbsMeanSigma=0.51,pvalue=0.000315830071607613,pvalueTTest=0.000349914044541814,
chr7	117232434	117232539	CFTR	AMPL3662384424	-0.326815105304164	2	-0.0264176619873132	2	0.568383845666547	2	0.113464272680134	NA	NA	SegRatio=-0.03,AbsMeanSigma=0.51,pvalue=0.000315830071607613,pvalueTTest=0.000349914044541814,
chr7	117232539	117232720	CFTR	AMPL1488881666	0.11928836620822	2	-0.0264176619873132	2	0.568383845666547	2	0.113464272680134	NA	NA	SegRatio=-0.03,AbsMeanSigma=0.51,pvalue=0.000315830071607613,pvalueTTest=0.000349914044541814,
chr7	117234940	117235038	CFTR	AMPL3533204248	-0.462992755754745	2	-0.0264176619873132	2	0.568383845666547	2	0.113464272680134	NA	NA	SegRatio=-0.03,AbsMeanSigma=0.51,pvalue=0.000315830071607613,pvalueTTest=0.000349914044541814,
chr7	117235038	117235148	CFTR	AMPL3539368019	0.213605392027929	2	-0.0264176619873132	2	0.568383845666547	2	0.113464272680134	NA	NA	SegRatio=-0.03,AbsMeanSigma=0.51,pvalue=0.000315830071607613,pvalueTTest=0.000349914044541814,
chr7	117242832	117243009	CFTR	AMPL468425396	0.196195476658558	2	-0.0264176619873132	2	0.568383845666547	2	0.113464272680134	NA	NA	SegRatio=-0.03,AbsMeanSigma=0.51,pvalue=0.000315830071607613,pvalueTTest=0.000349914044541814,
chr7	117243561	117243680	CFTR	AMPL1314131500	-0.122788706244601	2	-0.0264176619873132	2	0.568383845666547	2	0.113464272680134	NA	NA	SegRatio=-0.03,AbsMeanSigma=0.51,pvalue=0.000315830071607613,pvalueTTest=0.000349914044541814,
chr7	117243680	117243850	CFTR	AMPL1350926834	0.000320296326364439	2	-0.0264176619873132	2	0.568383845666547	2	0.113464272680134	NA	NA	SegRatio=-0.03,AbsMeanSigma=0.51,pvalue=0.000315830071607613,pvalueTTest=0.000349914044541814,
chr7	117246626	117246753	CFTR	AMPL467500449	0.0925364941778252	2	-0.0264176619873132	2	0.568383845666547	2	0.113464272680134	NA	NA	SegRatio=-0.03,AbsMeanSigma=0.51,pvalue=0.000315830071607613,pvalueTTest=0.000349914044541814,
chr7	117246740	117246889	CFTR	AMPL1317650819	-0.128395478644198	2	-0.0264176619873132	2	0.568383845666547	2	0.113464272680134	NA	NA	SegRatio=-0.03,AbsMeanSigma=0.51,pvalue=0.000315830071607613,pvalueTTest=0.000349914044541814,
chr7	117250552	117250723	CFTR	AMPL467096662	-0.532516653748331	2	-0.0264176619873132	2	0.568383845666547	2	0.113464272680134	NA	NA	SegRatio=-0.03,AbsMeanSigma=0.51,pvalue=0.000315830071607613,pvalueTTest=0.000349914044541814,
chr7	117251505	117251662	CFTR	AMPL1489275007	-0.397509796388075	2	-0.0264176619873132	2	0.568383845666547	2	0.113464272680134	NA	NA	SegRatio=-0.03,AbsMeanSigma=0.51,pvalue=0.000315830071607613,pvalueTTest=0.000349914044541814,
chr7	117251662	117251813	CFTR	AMPL1489330457	-0.644136798111907	2	-0.0264176619873132	2	0.568383845666547	2	0.113464272680134	NA	NA	SegRatio=-0.03,AbsMeanSigma=0.51,pvalue=0.000315830071607613,pvalueTTest=0.000349914044541814,
chr7	117251782	117251855	CFTR	AMPL1524050819	-0.30598607294286	2	-0.0264176619873132	2	0.568383845666547	2	0.113464272680134	NA	NA	SegRatio=-0.03,AbsMeanSigma=0.51,pvalue=0.000315830071607613,pvalueTTest=0.000349914044541814,
chr7	117254598	117254679	CFTR	AMPL3608012462	-0.625373948458296	2	-0.0264176619873132	2	0.568383845666547	2	0.113464272680134	NA	NA	SegRatio=-0.03,AbsMeanSigma=0.51,pvalue=0.000315830071607613,pvalueTTest=0.000349914044541814,
chr7	117254674	117254747	CFTR	AMPL3662363743	-0.290290885238053	2	-0.0264176619873132	2	0.568383845666547	2	0.113464272680134	NA	NA	SegRatio=-0.03,AbsMeanSigma=0.51,pvalue=0.000315830071607613,pvalueTTest=0.000349914044541814,
chr7	117267462	117267600	CFTR	AMPL468021362	-0.0950951326906377	2	-0.0264176619873132	2	0.568383845666547	2	0.113464272680134	NA	NA	SegRatio=-0.03,AbsMeanSigma=0.51,pvalue=0.000315830071607613,pvalueTTest=0.000349914044541814,
chr7	117267600	117267684	CFTR	AMPL468048766	0.110940689736028	2.5	0.154286194484634	2	0.568383845666547	2	0.113464272680134	NA	NA	SegRatio=0.15,AbsMeanSigma=0.57,pvalue=0.00667010404489419,pvalueTTest=0.00133893210271772,
chr7	117267684	117267830	CFTR	AMPL1350926836	-0.0116594427383548	2.5	0.154286194484634	2	0.568383845666547	2	0.113464272680134	NA	NA	SegRatio=0.15,AbsMeanSigma=0.57,pvalue=0.00667010404489419,pvalueTTest=0.00133893210271772,
chr7	117279953	117280114	CFTR	AMPL612960517	0.165397208019765	2.5	0.154286194484634	2	0.568383845666547	2	0.113464272680134	NA	NA	SegRatio=0.15,AbsMeanSigma=0.57,pvalue=0.00667010404489419,pvalueTTest=0.00133893210271772,
chr7	117282452	117282593	CFTR	AMPL3687804467	0.103130915835863	2.5	0.154286194484634	2	0.568383845666547	2	0.113464272680134	NA	NA	SegRatio=0.15,AbsMeanSigma=0.57,pvalue=0.00667010404489419,pvalueTTest=0.00133893210271772,
chr7	117282593	117282768	CFTR	AMPL469390256	0.202521551045103	2.5	0.154286194484634	2	0.568383845666547	2	0.113464272680134	NA	NA	SegRatio=0.15,AbsMeanSigma=0.57,pvalue=0.00667010404489419,pvalueTTest=0.00133893210271772,
chr7	117292788	117292952	CFTR	AMPL469294494	-0.603741570776825	2.5	0.154286194484634	2	0.568383845666547	2	0.113464272680134	NA	NA	SegRatio=0.15,AbsMeanSigma=0.57,pvalue=0.00667010404489419,pvalueTTest=0.00133893210271772,
chr7	117292952	117293126	CFTR	AMPL476533235	0.189608715835911	2.5	0.154286194484634	2	0.568383845666547	2	0.113464272680134	NA	NA	SegRatio=0.15,AbsMeanSigma=0.57,pvalue=0.00667010404489419,pvalueTTest=0.00133893210271772,
chr7	117304588	117304761	CFTR	AMPL1350926835	0.706007246544712	2.5	0.154286194484634	2	0.568383845666547	2	0.113464272680134	NA	NA	SegRatio=0.15,AbsMeanSigma=0.57,pvalue=0.00667010404489419,pvalueTTest=0.00133893210271772,
chr7	117304761	117304927	CFTR	AMPL469937071	0.215723500870886	2.5	0.154286194484634	2	0.568383845666547	2	0.113464272680134	NA	NA	SegRatio=0.15,AbsMeanSigma=0.57,pvalue=0.00667010404489419,pvalueTTest=0.00133893210271772,
chr7	117305494	117305594	CFTR	AMPL647810578	0.360041976712542	2.5	0.154286194484634	2	0.568383845666547	2	0.113464272680134	NA	NA	SegRatio=0.15,AbsMeanSigma=0.57,pvalue=0.00667010404489419,pvalueTTest=0.00133893210271772,
chr7	117305594	117305680	CFTR	AMPL3687791484	0.323935901748897	2.5	0.154286194484634	2	0.568383845666547	2	0.113464272680134	NA	NA	SegRatio=0.15,AbsMeanSigma=0.57,pvalue=0.00667010404489419,pvalueTTest=0.00133893210271772,
chr7	117306844	117307010	CFTR	AMPL1091210890	0.24871696865416	2.5	0.154286194484634	2	0.568383845666547	2	0.113464272680134	NA	NA	SegRatio=0.15,AbsMeanSigma=0.57,pvalue=0.00667010404489419,pvalueTTest=0.00133893210271772,
chr7	117307008	117307185	CFTR	AMPL3848836362	0.0453849117889438	2.5	0.154286194484634	2	0.568383845666547	2	0.113464272680134	NA	NA	SegRatio=0.15,AbsMeanSigma=0.57,pvalue=0.00667010404489419,pvalueTTest=0.00133893210271772,
chr7	117307183	117307354	CFTR	AMPL3848864558	0.0325951180078733	2.5	0.154286194484634	2	0.568383845666547	2	0.113464272680134	NA	NA	SegRatio=0.15,AbsMeanSigma=0.57,pvalue=0.00667010404489419,pvalueTTest=0.00133893210271772,
chr7	117307353	117307519	CFTR	AMPL497774927	0.182951806977525	2.5	0.154286194484634	2	0.568383845666547	2	0.113464272680134	NA	NA	SegRatio=0.15,AbsMeanSigma=0.57,pvalue=0.00667010404489419,pvalueTTest=0.00133893210271772,
chr7	117307518	117307668	CFTR	AMPL3848886907	0.229378139296493	2.5	0.154286194484634	2	0.568383845666547	2	0.113464272680134	NA	NA	SegRatio=0.15,AbsMeanSigma=0.57,pvalue=0.00667010404489419,pvalueTTest=0.00133893210271772,
chr7	117307666	117307801	CFTR	AMPL492300506	0.154286194484634	2.5	0.154286194484634	2	0.568383845666547	2	0.113464272680134	NA	NA	SegRatio=0.15,AbsMeanSigma=0.57,pvalue=0.00667010404489419,pvalueTTest=0.00133893210271772,
chr7	117307801	117307960	CFTR	AMPL3848900251	0.108659112727494	2.5	0.154286194484634	2	0.568383845666547	2	0.113464272680134	NA	NA	SegRatio=0.15,AbsMeanSigma=0.57,pvalue=0.00667010404489419,pvalueTTest=0.00133893210271772,
chr7	117307960	117308127	CFTR	AMPL3848829546	0.0617632473374836	2.5	0.154286194484634	2	0.568383845666547	2	0.113464272680134	NA	NA	SegRatio=0.15,AbsMeanSigma=0.57,pvalue=0.00667010404489419,pvalueTTest=0.00133893210271772,
chr7	117308127	117308217	CFTR	AMPL1486309394	0.422408682419504	2.5	0.154286194484634	2	0.568383845666547	2	0.113464272680134	NA	NA	SegRatio=0.15,AbsMeanSigma=0.57,pvalue=0.00667010404489419,pvalueTTest=0.00133893210271772,
chr7	117308443	117308519	CFTR	AMPL1380948432	-0.155417511324872	2.5	0.154286194484634	2	0.568383845666547	2	0.113464272680134	NA	NA	SegRatio=0.15,AbsMeanSigma=0.57,pvalue=0.00667010404489419,pvalueTTest=0.00133893210271772,
chr7	117308502	117308594	CFTR	AMPL3848851241	NA	2.5	0.154286194484634	2	0.568383845666547	2	0.113464272680134	NA	NA	SegRatio=0.15,AbsMeanSigma=0.57,pvalue=0.00667010404489419,pvalueTTest=0.00133893210271772,
chr7	117308594	117308719	CFTR	AMPL3848859657	0.0368848628014179	2.5	0.154286194484634	2	0.568383845666547	2	0.113464272680134	NA	NA	SegRatio=0.15,AbsMeanSigma=0.57,pvalue=0.00667010404489419,pvalueTTest=0.00133893210271772,
chr9	34646542	34646714	GALT	AMPL712468205	NA	2	0.0689775014295481	2	0.0203201211338052	2	0.0203201211338052	NA	NA	SegRatio=0.07,AbsMeanSigma=0.33,pvalue=0.0920323402729415,pvalueTTest=0.0203201211338052,
chr9	34646713	34646892	GALT	AMPL807033687	0.167841553090251	2	0.0689775014295481	2	0.0203201211338052	2	0.0203201211338052	NA	NA	SegRatio=0.07,AbsMeanSigma=0.33,pvalue=0.0920323402729415,pvalueTTest=0.0203201211338052,
chr9	34646880	34647060	GALT	AMPL807051270	-0.0710552352946417	2	0.0689775014295481	2	0.0203201211338052	2	0.0203201211338052	NA	NA	SegRatio=0.07,AbsMeanSigma=0.33,pvalue=0.0920323402729415,pvalueTTest=0.0203201211338052,
chr9	34647058	34647205	GALT	AMPL623733836	-0.225945258626086	2	0.0689775014295481	2	0.0203201211338052	2	0.0203201211338052	NA	NA	SegRatio=0.07,AbsMeanSigma=0.33,pvalue=0.0920323402729415,pvalueTTest=0.0203201211338052,
chr9	34647198	34647344	GALT	AMPL3848826648	-0.130251570835147	2	0.0689775014295481	2	0.0203201211338052	2	0.0203201211338052	NA	NA	SegRatio=0.07,AbsMeanSigma=0.33,pvalue=0.0920323402729415,pvalueTTest=0.0203201211338052,
chr9	34647344	34647522	GALT	AMPL3848835399	0.108102106168824	2	0.0689775014295481	2	0.0203201211338052	2	0.0203201211338052	NA	NA	SegRatio=0.07,AbsMeanSigma=0.33,pvalue=0.0920323402729415,pvalueTTest=0.0203201211338052,
chr9	34647522	34647639	GALT	AMPL1496130655	0.196646354054029	2	0.0689775014295481	2	0.0203201211338052	2	0.0203201211338052	NA	NA	SegRatio=0.07,AbsMeanSigma=0.33,pvalue=0.0920323402729415,pvalueTTest=0.0203201211338052,
chr9	34647639	34647726	GALT	AMPL868171912	0.289836963063809	2	0.0689775014295481	2	0.0203201211338052	2	0.0203201211338052	NA	NA	SegRatio=0.07,AbsMeanSigma=0.33,pvalue=0.0920323402729415,pvalueTTest=0.0203201211338052,
chr9	34647726	34647898	GALT	AMPL556199792	0.123095566479511	2	0.0689775014295481	2	0.0203201211338052	2	0.0203201211338052	NA	NA	SegRatio=0.07,AbsMeanSigma=0.33,pvalue=0.0920323402729415,pvalueTTest=0.0203201211338052,
chr9	34647893	34648071	GALT	AMPL3848847770	0.129837612571456	2	0.0689775014295481	2	0.0203201211338052	2	0.0203201211338052	NA	NA	SegRatio=0.07,AbsMeanSigma=0.33,pvalue=0.0920323402729415,pvalueTTest=0.0203201211338052,
chr9	34648069	34648240	GALT	AMPL556343103	0.0687216341112201	2	0.0689775014295481	2	0.0203201211338052	2	0.0203201211338052	NA	NA	SegRatio=0.07,AbsMeanSigma=0.33,pvalue=0.0920323402729415,pvalueTTest=0.0203201211338052,
chr9	34648240	34648341	GALT	AMPL623737664	-0.0706529645244196	2	0.0689775014295481	2	0.0203201211338052	2	0.0203201211338052	NA	NA	SegRatio=0.07,AbsMeanSigma=0.33,pvalue=0.0920323402729415,pvalueTTest=0.0203201211338052,
chr9	34648336	34648497	GALT	AMPL623762017	-0.222551558294557	2	0.0689775014295481	2	0.0203201211338052	2	0.0203201211338052	NA	NA	SegRatio=0.07,AbsMeanSigma=0.33,pvalue=0.0920323402729415,pvalueTTest=0.0203201211338052,
chr9	34648510	34648681	GALT	AMPL3848901604	0.0543516650140098	2	0.0689775014295481	2	0.0203201211338052	2	0.0203201211338052	NA	NA	SegRatio=0.07,AbsMeanSigma=0.33,pvalue=0.0920323402729415,pvalueTTest=0.0203201211338052,
chr9	34648690	34648810	GALT	AMPL3848818879	0.0156975109295773	2	0.0689775014295481	2	0.0203201211338052	2	0.0203201211338052	NA	NA	SegRatio=0.07,AbsMeanSigma=0.33,pvalue=0.0920323402729415,pvalueTTest=0.0203201211338052,
chr9	34648807	34648943	GALT	AMPL623750282	0.283129096217731	2	0.0689775014295481	2	0.0203201211338052	2	0.0203201211338052	NA	NA	SegRatio=0.07,AbsMeanSigma=0.33,pvalue=0.0920323402729415,pvalueTTest=0.0203201211338052,
chr9	34648939	34649017	GALT	AMPL3848843653	0.281950129243588	2	0.0689775014295481	2	0.0203201211338052	2	0.0203201211338052	NA	NA	SegRatio=0.07,AbsMeanSigma=0.33,pvalue=0.0920323402729415,pvalueTTest=0.0203201211338052,
chr9	34649016	34649170	GALT	AMPL3848851345	0.223126037710239	2	0.0689775014295481	2	0.0203201211338052	2	0.0203201211338052	NA	NA	SegRatio=0.07,AbsMeanSigma=0.33,pvalue=0.0920323402729415,pvalueTTest=0.0203201211338052,
chr9	34649168	34649344	GALT	AMPL1371818357	-0.0574987994819697	2	0.0689775014295481	2	0.0203201211338052	2	0.0203201211338052	NA	NA	SegRatio=0.07,AbsMeanSigma=0.33,pvalue=0.0920323402729415,pvalueTTest=0.0203201211338052,
chr9	34649344	34649511	GALT	AMPL3848885846	-0.00306458493244132	2	0.0689775014295481	2	0.0203201211338052	2	0.0203201211338052	NA	NA	SegRatio=0.07,AbsMeanSigma=0.33,pvalue=0.0920323402729415,pvalueTTest=0.0203201211338052,
chr9	34649511	34649646	GALT	AMPL3848895636	0.0689775014295481	2	0.0689775014295481	2	0.0203201211338052	2	0.0203201211338052	NA	NA	SegRatio=0.07,AbsMeanSigma=0.33,pvalue=0.0920323402729415,pvalueTTest=0.0203201211338052,
chr9	34649641	34649818	GALT	AMPL3848812411	-0.105456870930998	2	0.0689775014295481	2	0.0203201211338052	2	0.0203201211338052	NA	NA	SegRatio=0.07,AbsMeanSigma=0.33,pvalue=0.0920323402729415,pvalueTTest=0.0203201211338052,
chr9	34649817	34649982	GALT	AMPL3848835912	-0.00947053728271944	2	0.0689775014295481	2	0.0203201211338052	2	0.0203201211338052	NA	NA	SegRatio=0.07,AbsMeanSigma=0.33,pvalue=0.0920323402729415,pvalueTTest=0.0203201211338052,
chr9	34650315	34650399	GALT	AMPL3848889350	0.3696939401216	2	0.0689775014295481	2	0.0203201211338052	2	0.0203201211338052	NA	NA	SegRatio=0.07,AbsMeanSigma=0.33,pvalue=0.0920323402729415,pvalueTTest=0.0203201211338052,
chr9	34650398	34650478	GALT	AMPL2782134136	0.510282523871731	2	0.0689775014295481	2	0.0203201211338052	2	0.0203201211338052	NA	NA	SegRatio=0.07,AbsMeanSigma=0.33,pvalue=0.0920323402729415,pvalueTTest=0.0203201211338052,
chr9	34650478	34650595	GALT	AMPL1496755741	0.0424689287716108	2	0.0689775014295481	2	0.0203201211338052	2	0.0203201211338052	NA	NA	SegRatio=0.07,AbsMeanSigma=0.33,pvalue=0.0920323402729415,pvalueTTest=0.0203201211338052,
chr12	103232062	103232227	PAH	AMPL811140534	-0.0962371022717347	2	0.0292086143556356	2	0.528274861143017	2	0.528274861143017	NA	NA	SegRatio=0.03,AbsMeanSigma=0.11,pvalue=0.5819655025777,pvalueTTest=0.519335832202953,
chr12	103232222	103232291	PAH	AMPL811141827	NA	2	0.0292086143556356	2	0.528274861143017	2	0.528274861143017	NA	NA	SegRatio=0.03,AbsMeanSigma=0.11,pvalue=0.5819655025777,pvalueTTest=0.519335832202953,
chr12	103232441	103232565	PAH	AMPL3699300740	0.078553270548034	2	0.0292086143556356	2	0.528274861143017	2	0.528274861143017	NA	NA	SegRatio=0.03,AbsMeanSigma=0.11,pvalue=0.5819655025777,pvalueTTest=0.519335832202953,
chr12	103232551	103232666	PAH	AMPL1497161003	-0.141521724848351	2	0.0292086143556356	2	0.528274861143017	2	0.528274861143017	NA	NA	SegRatio=0.03,AbsMeanSigma=0.11,pvalue=0.5819655025777,pvalueTTest=0.519335832202953,
chr12	103232661	103232820	PAH	AMPL811143696	0.199073404464712	2	0.0292086143556356	2	0.528274861143017	2	0.528274861143017	NA	NA	SegRatio=0.03,AbsMeanSigma=0.11,pvalue=0.5819655025777,pvalueTTest=0.519335832202953,
chr12	103232765	103232895	PAH	AMPL811145968	0.0822469569129909	2	0.0292086143556356	2	0.528274861143017	2	0.528274861143017	NA	NA	SegRatio=0.03,AbsMeanSigma=0.11,pvalue=0.5819655025777,pvalueTTest=0.519335832202953,
chr12	103232895	103233035	PAH	AMPL659794021	0.24231623670622	2	0.0292086143556356	2	0.528274861143017	2	0.528274861143017	NA	NA	SegRatio=0.03,AbsMeanSigma=0.11,pvalue=0.5819655025777,pvalueTTest=0.519335832202953,
chr12	103234142	103234318	PAH	AMPL3848753200	-0.0283323843219672	2	0.0292086143556356	2	0.528274861143017	2	0.528274861143017	NA	NA	SegRatio=0.03,AbsMeanSigma=0.11,pvalue=0.5819655025777,pvalueTTest=0.519335832202953,
chr12	103237301	103237409	PAH	AMPL663072267	0.177324215404644	2	0.0292086143556356	2	0.528274861143017	2	0.528274861143017	NA	NA	SegRatio=0.03,AbsMeanSigma=0.11,pvalue=0.5819655025777,pvalueTTest=0.519335832202953,
chr12	103237409	103237584	PAH	AMPL663100272	0.0415218366573938	2	0.0292086143556356	2	0.528274861143017	2	0.528274861143017	NA	NA	SegRatio=0.03,AbsMeanSigma=0.11,pvalue=0.5819655025777,pvalueTTest=0.519335832202953,
chr12	103237954	103238083	PAH	AMPL868016102	0.104804865984948	2	0.0292086143556356	2	0.528274861143017	2	0.528274861143017	NA	NA	SegRatio=0.03,AbsMeanSigma=0.11,pvalue=0.5819655025777,pvalueTTest=0.519335832202953,
chr12	103238083	103238220	PAH	AMPL658783041	0.0292086143556356	2	0.0292086143556356	2	0.528274861143017	2	0.528274861143017	NA	NA	SegRatio=0.03,AbsMeanSigma=0.11,pvalue=0.5819655025777,pvalueTTest=0.519335832202953,
chr12	103240620	103240773	PAH	AMPL659377496	-0.451693551846885	2	0.0292086143556356	2	0.528274861143017	2	0.528274861143017	NA	NA	SegRatio=0.03,AbsMeanSigma=0.11,pvalue=0.5819655025777,pvalueTTest=0.519335832202953,
chr12	103245412	103245591	PAH	AMPL556370172	-0.305040518995997	2	0.0292086143556356	2	0.528274861143017	2	0.528274861143017	NA	NA	SegRatio=0.03,AbsMeanSigma=0.11,pvalue=0.5819655025777,pvalueTTest=0.519335832202953,
chr12	103246570	103246749	PAH	AMPL556350401	-0.156404034445681	2	0.0292086143556356	2	0.528274861143017	2	0.528274861143017	NA	NA	SegRatio=0.03,AbsMeanSigma=0.11,pvalue=0.5819655025777,pvalueTTest=0.519335832202953,
chr12	103248833	103248985	PAH	AMPL812248025	0.261127374825817	2	0.0292086143556356	2	0.528274861143017	2	0.528274861143017	NA	NA	SegRatio=0.03,AbsMeanSigma=0.11,pvalue=0.5819655025777,pvalueTTest=0.519335832202953,
chr12	103248985	103249122	PAH	AMPL658674329	0.0497614888347439	2	0.0292086143556356	2	0.528274861143017	2	0.528274861143017	NA	NA	SegRatio=0.03,AbsMeanSigma=0.11,pvalue=0.5819655025777,pvalueTTest=0.519335832202953,
chr12	103260314	103260494	PAH	AMPL658804790	-0.589816036852528	2	0.0292086143556356	2	0.528274861143017	2	0.528274861143017	NA	NA	SegRatio=0.03,AbsMeanSigma=0.11,pvalue=0.5819655025777,pvalueTTest=0.519335832202953,
chr12	103271164	103271270	PAH	AMPL661534109	-0.18698755222476	2	0.0292086143556356	2	0.528274861143017	2	0.528274861143017	NA	NA	SegRatio=0.03,AbsMeanSigma=0.11,pvalue=0.5819655025777,pvalueTTest=0.519335832202953,
chr12	103271270	103271384	PAH	AMPL661570029	NA	2	0.0292086143556356	2	0.528274861143017	2	0.528274861143017	NA	NA	SegRatio=0.03,AbsMeanSigma=0.11,pvalue=0.5819655025777,pvalueTTest=0.519335832202953,
chr12	103288475	103288574	PAH	AMPL3699214840	0.00768699707194495	2	0.0292086143556356	2	0.528274861143017	2	0.528274861143017	NA	NA	SegRatio=0.03,AbsMeanSigma=0.11,pvalue=0.5819655025777,pvalueTTest=0.519335832202953,
chr12	103288574	103288725	PAH	AMPL659619504	0.218518492134884	2	0.0292086143556356	2	0.528274861143017	2	0.528274861143017	NA	NA	SegRatio=0.03,AbsMeanSigma=0.11,pvalue=0.5819655025777,pvalueTTest=0.519335832202953,
chr12	103306535	103306705	PAH	AMPL556186951	-0.0419221773559053	2	0.0292086143556356	2	0.528274861143017	2	0.528274861143017	NA	NA	SegRatio=0.03,AbsMeanSigma=0.11,pvalue=0.5819655025777,pvalueTTest=0.519335832202953,
chr12	103310767	103310940	PAH	AMPL663779199	-0.260802082500559	2	0.0292086143556356	2	0.528274861143017	2	0.528274861143017	NA	NA	SegRatio=0.03,AbsMeanSigma=0.11,pvalue=0.5819655025777,pvalueTTest=0.519335832202953,
chr12	103310940	103311077	PAH	AMPL812518150	-0.16171065901695	2	0.0292086143556356	2	0.528274861143017	2	0.528274861143017	NA	NA	SegRatio=0.03,AbsMeanSigma=0.11,pvalue=0.5819655025777,pvalueTTest=0.519335832202953,
chr12	103311073	103311261	PAH	AMPL812522983	NA	2	0.0292086143556356	2	0.528274861143017	2	0.528274861143017	NA	NA	SegRatio=0.03,AbsMeanSigma=0.11,pvalue=0.5819655025777,pvalueTTest=0.519335832202953,
chr12	103311261	103311417	PAH	AMPL811679394	0.244000884965533	2	0.0292086143556356	2	0.528274861143017	2	0.528274861143017	NA	NA	SegRatio=0.03,AbsMeanSigma=0.11,pvalue=0.5819655025777,pvalueTTest=0.519335832202953,
