# Supplementary material for: A statistical approach to detection of copy number variations in PCR-enriched targeted sequencing data
Source: BMC Bioinformatics. 2016 Oct 22;17:429. doi: 10.1186/s12859-016-1272-6 (PMC5075217; doi:10.1186/s12859-016-1272-6)
Supplement: Additional file 6 — Archive with ONCOCNV results. Set of files (png plots and txt files) in zip archive that were provided by ONCOCNV after specificity and sensitivity testing. (ZIP 5007 kb) [file 12859_2016_1272_MOESM6_ESM.zip › outputONCOCNV copy 2/IonXpress_027_R_2013_10_18_01_30_51_user_SN2.4.Neonatal.Assay2_new_bed_version_318_chip_v2_Auto_user_SN2.4.Neonatal.Assay2_new_bed_version_318_chip_v2_28.summary.txt]

gene	chr	start	end	copy.number	p.value	q.values	comments
CFTR	chr7	117119899	117308719	2	0.000349914044541814	0.00104974213362544	p-value_correction=0.568383845666547
intron	chr7	117229500	117229593	2	0.000349914044541814	0.00104974213362544	p-value_correction=0.989537185076933
GALT	chr9	34646542	34650595	2	0.0920323402729415	0.184064680545883	p-value_correction=0.0203201211338052
PAH	chr12	103232062	103311417	2	0.5819655025777	0.5819655025777	p-value_correction=0.528274861143017
