# Supplementary material for: A statistical approach to detection of copy number variations in PCR-enriched targeted sequencing data
Source: BMC Bioinformatics. 2016 Oct 22;17:429. doi: 10.1186/s12859-016-1272-6 (PMC5075217; doi:10.1186/s12859-016-1272-6)
Supplement: Additional file 6 — Archive with ONCOCNV results. Set of files (png plots and txt files) in zip archive that were provided by ONCOCNV after specificity and sensitivity testing. (ZIP 5007 kb) [file 12859_2016_1272_MOESM6_ESM.zip › outputONCOCNV copy 2/IonXpress_028_R_2012_09_13_10_57_38_Sequoia_SN1.27.Run_21_Auto_Sequoia_SN1.27.Run_21_54.profile.txt]

chr	start	end	gene	ID	ratio	predLargeSeg	segMean	predLargeCorrected	pvalRatioCorrected	perGeneEvaluation	pvalRatioGene	predPoint	predPointSusp	comments
chr7	117119899	117120067	CFTR	AMPL1380948435	0.167269733973003	2	-0.0788270851973811	2	0.677196321333403	2	0.88100033265938	NA	NA	SegRatio=-0.08,AbsMeanSigma=0.16,pvalue=0.776348872271435,pvalueTTest=0.752499976255227,
chr7	117120062	117120193	CFTR	AMPL1380948436	-0.113698069359966	2	-0.0788270851973811	2	0.677196321333403	2	0.88100033265938	NA	NA	SegRatio=-0.08,AbsMeanSigma=0.16,pvalue=0.776348872271435,pvalueTTest=0.752499976255227,
chr7	117120192	117120274	CFTR	AMPL493118173	-0.0788270851973811	2	-0.0788270851973811	2	0.677196321333403	2	0.88100033265938	NA	NA	SegRatio=-0.08,AbsMeanSigma=0.16,pvalue=0.776348872271435,pvalueTTest=0.752499976255227,
chr7	117144240	117144352	CFTR	AMPL1316862546	-0.785149940323163	1	-0.68334074416284	2	0.677196321333403	2	0.88100033265938	NA	NA	SegRatio=-0.68,AbsMeanSigma=4.1,pvalue=2.57266763683092e-16,pvalueTTest=0.00109232679977108,
chr7	117144342	117144420	CFTR	AMPL3662351274	-0.856807883332535	1	-0.68334074416284	2	0.677196321333403	2	0.88100033265938	NA	NA	SegRatio=-0.68,AbsMeanSigma=4.1,pvalue=2.57266763683092e-16,pvalueTTest=0.00109232679977108,
chr7	117148945	117149124	CFTR	AMPL1090131405	-0.534912212154632	1	-0.68334074416284	2	0.677196321333403	2	0.88100033265938	NA	NA	SegRatio=-0.68,AbsMeanSigma=4.1,pvalue=2.57266763683092e-16,pvalueTTest=0.00109232679977108,
chr7	117149124	117149294	CFTR	AMPL496812712	-0.68334074416284	1	-0.68334074416284	2	0.677196321333403	2	0.88100033265938	NA	NA	SegRatio=-0.68,AbsMeanSigma=4.1,pvalue=2.57266763683092e-16,pvalueTTest=0.00109232679977108,
chr7	117170900	117171022	CFTR	AMPL469286737	-0.212759595286714	2	0.0127790908023288	2	0.677196321333403	2	0.88100033265938	NA	NA	SegRatio=0.01,AbsMeanSigma=0.22,pvalue=0.0852796521415,pvalueTTest=0.488833345558663,
chr7	117171020	117171189	CFTR	AMPL469324749	-0.0333555536513156	2	0.0127790908023288	2	0.677196321333403	2	0.88100033265938	NA	NA	SegRatio=0.01,AbsMeanSigma=0.22,pvalue=0.0852796521415,pvalueTTest=0.488833345558663,
chr7	117174199	117174365	CFTR	AMPL844200061	NA	2	0.0127790908023288	2	0.677196321333403	2	0.88100033265938	NA	NA	SegRatio=0.01,AbsMeanSigma=0.22,pvalue=0.0852796521415,pvalueTTest=0.488833345558663,
chr7	117174365	117174460	CFTR	AMPL468748906	0.0176438497786069	2	0.0127790908023288	2	0.677196321333403	2	0.88100033265938	NA	NA	SegRatio=0.01,AbsMeanSigma=0.22,pvalue=0.0852796521415,pvalueTTest=0.488833345558663,
chr7	117175183	117175355	CFTR	AMPL467504527	0.0441047526191803	2	0.0127790908023288	2	0.677196321333403	2	0.88100033265938	NA	NA	SegRatio=0.01,AbsMeanSigma=0.22,pvalue=0.0852796521415,pvalueTTest=0.488833345558663,
chr7	117175355	117175523	CFTR	AMPL467561353	-0.06138197033014	2	0.0127790908023288	2	0.677196321333403	2	0.88100033265938	NA	NA	SegRatio=0.01,AbsMeanSigma=0.22,pvalue=0.0852796521415,pvalueTTest=0.488833345558663,
chr7	117176519	117176660	CFTR	AMPL468865894	-0.0772242138014691	2	0.0127790908023288	2	0.677196321333403	2	0.88100033265938	NA	NA	SegRatio=0.01,AbsMeanSigma=0.22,pvalue=0.0852796521415,pvalueTTest=0.488833345558663,
chr7	117176651	117176786	CFTR	AMPL468874944	0.0231900270762139	2	0.0127790908023288	2	0.677196321333403	2	0.88100033265938	NA	NA	SegRatio=0.01,AbsMeanSigma=0.22,pvalue=0.0852796521415,pvalueTTest=0.488833345558663,
chr7	117180175	117180248	CFTR	AMPL556296474	0.0644557479013555	2	0.0127790908023288	2	0.677196321333403	2	0.88100033265938	NA	NA	SegRatio=0.01,AbsMeanSigma=0.22,pvalue=0.0852796521415,pvalueTTest=0.488833345558663,
chr7	117180248	117180361	CFTR	AMPL3662363979	0.118610253825073	2	0.0127790908023288	2	0.677196321333403	2	0.88100033265938	NA	NA	SegRatio=0.01,AbsMeanSigma=0.22,pvalue=0.0852796521415,pvalueTTest=0.488833345558663,
chr7	117180361	117180458	CFTR	AMPL468184487	-0.618053146098949	2	0.0127790908023288	2	0.677196321333403	2	0.88100033265938	q-value=9.71581109111393e-06, copies=1	NA	SegRatio=0.01,AbsMeanSigma=0.22,pvalue=0.0852796521415,pvalueTTest=0.488833345558663,
chr7	117182013	117182127	CFTR	AMPL3755398942	-0.222859970120204	2	0.0127790908023288	2	0.677196321333403	2	0.88100033265938	NA	NA	SegRatio=0.01,AbsMeanSigma=0.22,pvalue=0.0852796521415,pvalueTTest=0.488833345558663,
chr7	117182127	117182221	CFTR	AMPL3713721021	-0.122535776729368	2	0.0127790908023288	2	0.677196321333403	2	0.88100033265938	NA	NA	SegRatio=0.01,AbsMeanSigma=0.22,pvalue=0.0852796521415,pvalueTTest=0.488833345558663,
chr7	117188605	117188778	CFTR	AMPL3849093081	0.197493031851878	2	0.0127790908023288	2	0.677196321333403	2	0.88100033265938	q-value=6.81391270055636e-54, copies=2.5	NA	SegRatio=0.01,AbsMeanSigma=0.22,pvalue=0.0852796521415,pvalueTTest=0.488833345558663,
chr7	117188898	117189021	CFTR	AMPL477617595	-0.068946419047785	2	0.0127790908023288	2	0.677196321333403	2	0.88100033265938	NA	NA	SegRatio=0.01,AbsMeanSigma=0.22,pvalue=0.0852796521415,pvalueTTest=0.488833345558663,
chr7	117189018	117189174	CFTR	AMPL1758041121	-0.0328332474725388	2	0.0127790908023288	2	0.677196321333403	2	0.88100033265938	NA	NA	SegRatio=0.01,AbsMeanSigma=0.22,pvalue=0.0852796521415,pvalueTTest=0.488833345558663,
chr7	117199494	117199585	CFTR	AMPL3662352593	0.0803713188091224	2	0.0127790908023288	2	0.677196321333403	2	0.88100033265938	NA	NA	SegRatio=0.01,AbsMeanSigma=0.22,pvalue=0.0852796521415,pvalueTTest=0.488833345558663,
chr7	117199585	117199733	CFTR	AMPL712350278	-0.0089124431617565	2	0.0127790908023288	2	0.677196321333403	2	0.88100033265938	NA	NA	SegRatio=0.01,AbsMeanSigma=0.22,pvalue=0.0852796521415,pvalueTTest=0.488833345558663,
chr7	117227745	117227913	CFTR	AMPL3687801190	-0.0584465342475342	2	0.0127790908023288	2	0.677196321333403	2	0.88100033265938	NA	NA	SegRatio=0.01,AbsMeanSigma=0.22,pvalue=0.0852796521415,pvalueTTest=0.488833345558663,
chr7	117229500	117229593	intron	AMPL4119989318	0.10329056137399	2	0.0127790908023288	2	0.874206746784428	2	0.874206746784428	NA	NA	SegRatio=0.01,AbsMeanSigma=0.22,pvalue=0.0852796521415,pvalueTTest=0.488833345558663,
chr7	117230377	117230543	CFTR	AMPL468091028	0.362322043043523	2	0.0127790908023288	2	0.677196321333403	2	0.88100033265938	NA	NA	SegRatio=0.01,AbsMeanSigma=0.22,pvalue=0.0852796521415,pvalueTTest=0.488833345558663,
chr7	117231824	117231993	CFTR	AMPL474961767	NA	2	0.0127790908023288	2	0.677196321333403	2	0.88100033265938	NA	NA	SegRatio=0.01,AbsMeanSigma=0.22,pvalue=0.0852796521415,pvalueTTest=0.488833345558663,
chr7	117232001	117232109	CFTR	AMPL3662358230	0.0880274735529245	2	0.0127790908023288	2	0.677196321333403	2	0.88100033265938	NA	NA	SegRatio=0.01,AbsMeanSigma=0.22,pvalue=0.0852796521415,pvalueTTest=0.488833345558663,
chr7	117232109	117232280	CFTR	AMPL468866489	-0.132779393548254	2	0.0127790908023288	2	0.677196321333403	2	0.88100033265938	NA	NA	SegRatio=0.01,AbsMeanSigma=0.22,pvalue=0.0852796521415,pvalueTTest=0.488833345558663,
chr7	117232270	117232434	CFTR	AMPL468922661	-0.0518025597389546	2	0.0127790908023288	2	0.677196321333403	2	0.88100033265938	NA	NA	SegRatio=0.01,AbsMeanSigma=0.22,pvalue=0.0852796521415,pvalueTTest=0.488833345558663,
chr7	117232434	117232539	CFTR	AMPL3662384424	0.280991413004769	2	0.0127790908023288	2	0.677196321333403	2	0.88100033265938	NA	NA	SegRatio=0.01,AbsMeanSigma=0.22,pvalue=0.0852796521415,pvalueTTest=0.488833345558663,
chr7	117232539	117232720	CFTR	AMPL1488881666	-0.0520696759074978	2	0.0127790908023288	2	0.677196321333403	2	0.88100033265938	NA	NA	SegRatio=0.01,AbsMeanSigma=0.22,pvalue=0.0852796521415,pvalueTTest=0.488833345558663,
chr7	117234940	117235038	CFTR	AMPL3533204248	0.0127790908023288	2	0.0127790908023288	2	0.677196321333403	2	0.88100033265938	NA	NA	SegRatio=0.01,AbsMeanSigma=0.22,pvalue=0.0852796521415,pvalueTTest=0.488833345558663,
chr7	117235038	117235148	CFTR	AMPL3539368019	0.015673058677742	2	0.0127790908023288	2	0.677196321333403	2	0.88100033265938	NA	NA	SegRatio=0.01,AbsMeanSigma=0.22,pvalue=0.0852796521415,pvalueTTest=0.488833345558663,
chr7	117242832	117243009	CFTR	AMPL468425396	-0.0649200712752187	2	0.0127790908023288	2	0.677196321333403	2	0.88100033265938	NA	NA	SegRatio=0.01,AbsMeanSigma=0.22,pvalue=0.0852796521415,pvalueTTest=0.488833345558663,
chr7	117243561	117243680	CFTR	AMPL1314131500	-0.00663723784655977	2	0.0127790908023288	2	0.677196321333403	2	0.88100033265938	NA	NA	SegRatio=0.01,AbsMeanSigma=0.22,pvalue=0.0852796521415,pvalueTTest=0.488833345558663,
chr7	117243680	117243850	CFTR	AMPL1350926834	-0.0187132601390294	2	0.0127790908023288	2	0.677196321333403	2	0.88100033265938	NA	NA	SegRatio=0.01,AbsMeanSigma=0.22,pvalue=0.0852796521415,pvalueTTest=0.488833345558663,
chr7	117246626	117246753	CFTR	AMPL467500449	0.0879966816103316	2	0.0127790908023288	2	0.677196321333403	2	0.88100033265938	NA	NA	SegRatio=0.01,AbsMeanSigma=0.22,pvalue=0.0852796521415,pvalueTTest=0.488833345558663,
chr7	117246740	117246889	CFTR	AMPL1317650819	0.184844069905641	2	0.0127790908023288	2	0.677196321333403	2	0.88100033265938	NA	NA	SegRatio=0.01,AbsMeanSigma=0.22,pvalue=0.0852796521415,pvalueTTest=0.488833345558663,
chr7	117250552	117250723	CFTR	AMPL467096662	-0.0654703437970882	2	0.0127790908023288	2	0.677196321333403	2	0.88100033265938	NA	NA	SegRatio=0.01,AbsMeanSigma=0.22,pvalue=0.0852796521415,pvalueTTest=0.488833345558663,
chr7	117251505	117251662	CFTR	AMPL1489275007	0.298831346483271	2	0.0127790908023288	2	0.677196321333403	2	0.88100033265938	NA	NA	SegRatio=0.01,AbsMeanSigma=0.22,pvalue=0.0852796521415,pvalueTTest=0.488833345558663,
chr7	117251662	117251813	CFTR	AMPL1489330457	-0.227670336053303	2	0.0127790908023288	2	0.677196321333403	2	0.88100033265938	NA	NA	SegRatio=0.01,AbsMeanSigma=0.22,pvalue=0.0852796521415,pvalueTTest=0.488833345558663,
chr7	117251782	117251855	CFTR	AMPL1524050819	0.0185353786932917	2	0.0127790908023288	2	0.677196321333403	2	0.88100033265938	NA	NA	SegRatio=0.01,AbsMeanSigma=0.22,pvalue=0.0852796521415,pvalueTTest=0.488833345558663,
chr7	117254598	117254679	CFTR	AMPL3608012462	0.0134634937549899	2	0.0127790908023288	2	0.677196321333403	2	0.88100033265938	NA	NA	SegRatio=0.01,AbsMeanSigma=0.22,pvalue=0.0852796521415,pvalueTTest=0.488833345558663,
chr7	117254674	117254747	CFTR	AMPL3662363743	0.18922456491561	2	0.0127790908023288	2	0.677196321333403	2	0.88100033265938	NA	NA	SegRatio=0.01,AbsMeanSigma=0.22,pvalue=0.0852796521415,pvalueTTest=0.488833345558663,
chr7	117267462	117267600	CFTR	AMPL468021362	0.0494737239102132	2	0.0127790908023288	2	0.677196321333403	2	0.88100033265938	NA	NA	SegRatio=0.01,AbsMeanSigma=0.22,pvalue=0.0852796521415,pvalueTTest=0.488833345558663,
chr7	117267600	117267684	CFTR	AMPL468048766	0.0493831566764533	2	0.0127790908023288	2	0.677196321333403	2	0.88100033265938	NA	NA	SegRatio=0.01,AbsMeanSigma=0.22,pvalue=0.0852796521415,pvalueTTest=0.488833345558663,
chr7	117267684	117267830	CFTR	AMPL1350926836	-0.138604908519057	2	0.0127790908023288	2	0.677196321333403	2	0.88100033265938	NA	NA	SegRatio=0.01,AbsMeanSigma=0.22,pvalue=0.0852796521415,pvalueTTest=0.488833345558663,
chr7	117279953	117280114	CFTR	AMPL612960517	-0.0669736505824688	2	0.0127790908023288	2	0.677196321333403	2	0.88100033265938	NA	NA	SegRatio=0.01,AbsMeanSigma=0.22,pvalue=0.0852796521415,pvalueTTest=0.488833345558663,
chr7	117282452	117282593	CFTR	AMPL3687804467	-0.106578396352335	2	0.0127790908023288	2	0.677196321333403	2	0.88100033265938	NA	NA	SegRatio=0.01,AbsMeanSigma=0.22,pvalue=0.0852796521415,pvalueTTest=0.488833345558663,
chr7	117282593	117282768	CFTR	AMPL469390256	-0.263991705670833	2	0.0127790908023288	2	0.677196321333403	2	0.88100033265938	NA	NA	SegRatio=0.01,AbsMeanSigma=0.22,pvalue=0.0852796521415,pvalueTTest=0.488833345558663,
chr7	117292788	117292952	CFTR	AMPL469294494	-0.0870792240457018	2	0.0127790908023288	2	0.677196321333403	2	0.88100033265938	NA	NA	SegRatio=0.01,AbsMeanSigma=0.22,pvalue=0.0852796521415,pvalueTTest=0.488833345558663,
chr7	117292952	117293126	CFTR	AMPL476533235	0.109839650815069	2	0.0127790908023288	2	0.677196321333403	2	0.88100033265938	NA	NA	SegRatio=0.01,AbsMeanSigma=0.22,pvalue=0.0852796521415,pvalueTTest=0.488833345558663,
chr7	117304588	117304761	CFTR	AMPL1350926835	0.444244579239767	2	0.0127790908023288	2	0.677196321333403	2	0.88100033265938	NA	NA	SegRatio=0.01,AbsMeanSigma=0.22,pvalue=0.0852796521415,pvalueTTest=0.488833345558663,
chr7	117304761	117304927	CFTR	AMPL469937071	0.034272070339782	2	0.0127790908023288	2	0.677196321333403	2	0.88100033265938	NA	NA	SegRatio=0.01,AbsMeanSigma=0.22,pvalue=0.0852796521415,pvalueTTest=0.488833345558663,
chr7	117305494	117305594	CFTR	AMPL647810578	-0.012147393912648	2	0.0127790908023288	2	0.677196321333403	2	0.88100033265938	NA	NA	SegRatio=0.01,AbsMeanSigma=0.22,pvalue=0.0852796521415,pvalueTTest=0.488833345558663,
chr7	117305594	117305680	CFTR	AMPL3687791484	-0.056157464826335	2	0.0127790908023288	2	0.677196321333403	2	0.88100033265938	NA	NA	SegRatio=0.01,AbsMeanSigma=0.22,pvalue=0.0852796521415,pvalueTTest=0.488833345558663,
chr7	117306844	117307010	CFTR	AMPL1091210890	0.104972222869041	2	0.0127790908023288	2	0.677196321333403	2	0.88100033265938	NA	NA	SegRatio=0.01,AbsMeanSigma=0.22,pvalue=0.0852796521415,pvalueTTest=0.488833345558663,
chr7	117307008	117307185	CFTR	AMPL3848836362	-0.150544172813219	2	0.0127790908023288	2	0.677196321333403	2	0.88100033265938	NA	NA	SegRatio=0.01,AbsMeanSigma=0.22,pvalue=0.0852796521415,pvalueTTest=0.488833345558663,
chr7	117307183	117307354	CFTR	AMPL3848864558	0.133455598512863	2	0.0127790908023288	2	0.677196321333403	2	0.88100033265938	NA	NA	SegRatio=0.01,AbsMeanSigma=0.22,pvalue=0.0852796521415,pvalueTTest=0.488833345558663,
chr7	117307353	117307519	CFTR	AMPL497774927	0.212071207449675	2	0.0127790908023288	2	0.677196321333403	2	0.88100033265938	NA	NA	SegRatio=0.01,AbsMeanSigma=0.22,pvalue=0.0852796521415,pvalueTTest=0.488833345558663,
chr7	117307518	117307668	CFTR	AMPL3848886907	-0.118250754722326	2	0.0127790908023288	2	0.677196321333403	2	0.88100033265938	NA	NA	SegRatio=0.01,AbsMeanSigma=0.22,pvalue=0.0852796521415,pvalueTTest=0.488833345558663,
chr7	117307666	117307801	CFTR	AMPL492300506	0.028518105996389	2	0.0127790908023288	2	0.677196321333403	2	0.88100033265938	NA	NA	SegRatio=0.01,AbsMeanSigma=0.22,pvalue=0.0852796521415,pvalueTTest=0.488833345558663,
chr7	117307801	117307960	CFTR	AMPL3848900251	-0.2264184480432	2	0.0127790908023288	2	0.677196321333403	2	0.88100033265938	NA	NA	SegRatio=0.01,AbsMeanSigma=0.22,pvalue=0.0852796521415,pvalueTTest=0.488833345558663,
chr7	117307960	117308127	CFTR	AMPL3848829546	-0.0452489122834853	2	0.0127790908023288	2	0.677196321333403	2	0.88100033265938	NA	NA	SegRatio=0.01,AbsMeanSigma=0.22,pvalue=0.0852796521415,pvalueTTest=0.488833345558663,
chr7	117308127	117308217	CFTR	AMPL1486309394	0.0816894158655396	2	0.0127790908023288	2	0.677196321333403	2	0.88100033265938	NA	NA	SegRatio=0.01,AbsMeanSigma=0.22,pvalue=0.0852796521415,pvalueTTest=0.488833345558663,
chr7	117308443	117308519	CFTR	AMPL1380948432	0.123455858491163	2	0.0127790908023288	2	0.677196321333403	2	0.88100033265938	NA	NA	SegRatio=0.01,AbsMeanSigma=0.22,pvalue=0.0852796521415,pvalueTTest=0.488833345558663,
chr7	117308502	117308594	CFTR	AMPL3848851241	NA	2	0.0127790908023288	2	0.677196321333403	2	0.88100033265938	NA	NA	SegRatio=0.01,AbsMeanSigma=0.22,pvalue=0.0852796521415,pvalueTTest=0.488833345558663,
chr7	117308594	117308719	CFTR	AMPL3848859657	-0.0214522760336458	2	0.0127790908023288	2	0.677196321333403	2	0.88100033265938	NA	NA	SegRatio=0.01,AbsMeanSigma=0.22,pvalue=0.0852796521415,pvalueTTest=0.488833345558663,
chr9	34646542	34646714	GALT	AMPL712468205	NA	2	-0.0855318163214567	2	0.0216757685636734	2	0.0216757685636734	NA	NA	SegRatio=-0.09,AbsMeanSigma=0.49,pvalue=0.0132120721803018,pvalueTTest=0.0216757685636734,
chr9	34646713	34646892	GALT	AMPL807033687	0.135624960859123	2	-0.0855318163214567	2	0.0216757685636734	2	0.0216757685636734	NA	NA	SegRatio=-0.09,AbsMeanSigma=0.49,pvalue=0.0132120721803018,pvalueTTest=0.0216757685636734,
chr9	34646880	34647060	GALT	AMPL807051270	-0.0249383910375068	2	-0.0855318163214567	2	0.0216757685636734	2	0.0216757685636734	NA	NA	SegRatio=-0.09,AbsMeanSigma=0.49,pvalue=0.0132120721803018,pvalueTTest=0.0216757685636734,
chr9	34647058	34647205	GALT	AMPL623733836	-0.0824678557873561	2	-0.0855318163214567	2	0.0216757685636734	2	0.0216757685636734	NA	NA	SegRatio=-0.09,AbsMeanSigma=0.49,pvalue=0.0132120721803018,pvalueTTest=0.0216757685636734,
chr9	34647198	34647344	GALT	AMPL3848826648	-0.0686901465602562	2	-0.0855318163214567	2	0.0216757685636734	2	0.0216757685636734	NA	NA	SegRatio=-0.09,AbsMeanSigma=0.49,pvalue=0.0132120721803018,pvalueTTest=0.0216757685636734,
chr9	34647344	34647522	GALT	AMPL3848835399	-0.0495925678257483	2	-0.0855318163214567	2	0.0216757685636734	2	0.0216757685636734	NA	NA	SegRatio=-0.09,AbsMeanSigma=0.49,pvalue=0.0132120721803018,pvalueTTest=0.0216757685636734,
chr9	34647522	34647639	GALT	AMPL1496130655	-0.09497573242168	2	-0.0855318163214567	2	0.0216757685636734	2	0.0216757685636734	NA	NA	SegRatio=-0.09,AbsMeanSigma=0.49,pvalue=0.0132120721803018,pvalueTTest=0.0216757685636734,
chr9	34647639	34647726	GALT	AMPL868171912	0.102390731372207	2	-0.0855318163214567	2	0.0216757685636734	2	0.0216757685636734	NA	NA	SegRatio=-0.09,AbsMeanSigma=0.49,pvalue=0.0132120721803018,pvalueTTest=0.0216757685636734,
chr9	34647726	34647898	GALT	AMPL556199792	-0.142394499513094	2	-0.0855318163214567	2	0.0216757685636734	2	0.0216757685636734	NA	NA	SegRatio=-0.09,AbsMeanSigma=0.49,pvalue=0.0132120721803018,pvalueTTest=0.0216757685636734,
chr9	34647893	34648071	GALT	AMPL3848847770	0.0914167778546447	2	-0.0855318163214567	2	0.0216757685636734	2	0.0216757685636734	NA	NA	SegRatio=-0.09,AbsMeanSigma=0.49,pvalue=0.0132120721803018,pvalueTTest=0.0216757685636734,
chr9	34648069	34648240	GALT	AMPL556343103	-0.142618637174273	2	-0.0855318163214567	2	0.0216757685636734	2	0.0216757685636734	NA	NA	SegRatio=-0.09,AbsMeanSigma=0.49,pvalue=0.0132120721803018,pvalueTTest=0.0216757685636734,
chr9	34648240	34648341	GALT	AMPL623737664	0.232826561048125	2	-0.0855318163214567	2	0.0216757685636734	2	0.0216757685636734	NA	NA	SegRatio=-0.09,AbsMeanSigma=0.49,pvalue=0.0132120721803018,pvalueTTest=0.0216757685636734,
chr9	34648336	34648497	GALT	AMPL623762017	-0.13331379560899	2	-0.0855318163214567	2	0.0216757685636734	2	0.0216757685636734	NA	NA	SegRatio=-0.09,AbsMeanSigma=0.49,pvalue=0.0132120721803018,pvalueTTest=0.0216757685636734,
chr9	34648510	34648681	GALT	AMPL3848901604	-0.184382011838534	2	-0.0855318163214567	2	0.0216757685636734	2	0.0216757685636734	NA	NA	SegRatio=-0.09,AbsMeanSigma=0.49,pvalue=0.0132120721803018,pvalueTTest=0.0216757685636734,
chr9	34648690	34648810	GALT	AMPL3848818879	0.120210930071014	2	-0.0855318163214567	2	0.0216757685636734	2	0.0216757685636734	NA	NA	SegRatio=-0.09,AbsMeanSigma=0.49,pvalue=0.0132120721803018,pvalueTTest=0.0216757685636734,
chr9	34648807	34648943	GALT	AMPL623750282	0.0315871174931908	2	-0.0855318163214567	2	0.0216757685636734	2	0.0216757685636734	NA	NA	SegRatio=-0.09,AbsMeanSigma=0.49,pvalue=0.0132120721803018,pvalueTTest=0.0216757685636734,
chr9	34648939	34649017	GALT	AMPL3848843653	-0.206322646307624	2	-0.0855318163214567	2	0.0216757685636734	2	0.0216757685636734	NA	NA	SegRatio=-0.09,AbsMeanSigma=0.49,pvalue=0.0132120721803018,pvalueTTest=0.0216757685636734,
chr9	34649016	34649170	GALT	AMPL3848851345	-0.166458154160171	2	-0.0855318163214567	2	0.0216757685636734	2	0.0216757685636734	NA	NA	SegRatio=-0.09,AbsMeanSigma=0.49,pvalue=0.0132120721803018,pvalueTTest=0.0216757685636734,
chr9	34649168	34649344	GALT	AMPL1371818357	-0.243109876230835	2	-0.0855318163214567	2	0.0216757685636734	2	0.0216757685636734	NA	NA	SegRatio=-0.09,AbsMeanSigma=0.49,pvalue=0.0132120721803018,pvalueTTest=0.0216757685636734,
chr9	34649344	34649511	GALT	AMPL3848885846	-0.361118279750351	2	-0.0855318163214567	2	0.0216757685636734	2	0.0216757685636734	NA	NA	SegRatio=-0.09,AbsMeanSigma=0.49,pvalue=0.0132120721803018,pvalueTTest=0.0216757685636734,
chr9	34649511	34649646	GALT	AMPL3848895636	-0.0349768811887159	2	-0.0855318163214567	2	0.0216757685636734	2	0.0216757685636734	NA	NA	SegRatio=-0.09,AbsMeanSigma=0.49,pvalue=0.0132120721803018,pvalueTTest=0.0216757685636734,
chr9	34649641	34649818	GALT	AMPL3848812411	0.0110745317142332	2	-0.0855318163214567	2	0.0216757685636734	2	0.0216757685636734	NA	NA	SegRatio=-0.09,AbsMeanSigma=0.49,pvalue=0.0132120721803018,pvalueTTest=0.0216757685636734,
chr9	34649817	34649982	GALT	AMPL3848835912	-0.353796850321172	2	-0.0855318163214567	2	0.0216757685636734	2	0.0216757685636734	NA	NA	SegRatio=-0.09,AbsMeanSigma=0.49,pvalue=0.0132120721803018,pvalueTTest=0.0216757685636734,
chr9	34650315	34650399	GALT	AMPL3848889350	0.059248702389045	2	-0.0855318163214567	2	0.0216757685636734	2	0.0216757685636734	NA	NA	SegRatio=-0.09,AbsMeanSigma=0.49,pvalue=0.0132120721803018,pvalueTTest=0.0216757685636734,
chr9	34650398	34650478	GALT	AMPL2782134136	-0.0855318163214567	2	-0.0855318163214567	2	0.0216757685636734	2	0.0216757685636734	NA	NA	SegRatio=-0.09,AbsMeanSigma=0.49,pvalue=0.0132120721803018,pvalueTTest=0.0216757685636734,
chr9	34650478	34650595	GALT	AMPL1496755741	-0.116843086215766	2	-0.0855318163214567	2	0.0216757685636734	2	0.0216757685636734	NA	NA	SegRatio=-0.09,AbsMeanSigma=0.49,pvalue=0.0132120721803018,pvalueTTest=0.0216757685636734,
chr12	103232062	103232227	PAH	AMPL811140534	-0.140570029894812	2	0.0145057103973485	2	0.420527103450836	2	0.420527103450836	NA	NA	SegRatio=0.01,AbsMeanSigma=0.11,pvalue=0.56095898235925,pvalueTTest=0.463212929929654,
chr12	103232222	103232291	PAH	AMPL811141827	NA	2	0.0145057103973485	2	0.420527103450836	2	0.420527103450836	NA	NA	SegRatio=0.01,AbsMeanSigma=0.11,pvalue=0.56095898235925,pvalueTTest=0.463212929929654,
chr12	103232441	103232565	PAH	AMPL3699300740	-0.119962756076238	2	0.0145057103973485	2	0.420527103450836	2	0.420527103450836	NA	NA	SegRatio=0.01,AbsMeanSigma=0.11,pvalue=0.56095898235925,pvalueTTest=0.463212929929654,
chr12	103232551	103232666	PAH	AMPL1497161003	0.135577419430053	2	0.0145057103973485	2	0.420527103450836	2	0.420527103450836	NA	NA	SegRatio=0.01,AbsMeanSigma=0.11,pvalue=0.56095898235925,pvalueTTest=0.463212929929654,
chr12	103232661	103232820	PAH	AMPL811143696	0.0861123803826412	2	0.0145057103973485	2	0.420527103450836	2	0.420527103450836	NA	NA	SegRatio=0.01,AbsMeanSigma=0.11,pvalue=0.56095898235925,pvalueTTest=0.463212929929654,
chr12	103232765	103232895	PAH	AMPL811145968	0.0321463834841167	2	0.0145057103973485	2	0.420527103450836	2	0.420527103450836	NA	NA	SegRatio=0.01,AbsMeanSigma=0.11,pvalue=0.56095898235925,pvalueTTest=0.463212929929654,
chr12	103232895	103233035	PAH	AMPL659794021	-0.149594650883243	2	0.0145057103973485	2	0.420527103450836	2	0.420527103450836	NA	NA	SegRatio=0.01,AbsMeanSigma=0.11,pvalue=0.56095898235925,pvalueTTest=0.463212929929654,
chr12	103234142	103234318	PAH	AMPL3848753200	0.0873224997744343	2	0.0145057103973485	2	0.420527103450836	2	0.420527103450836	NA	NA	SegRatio=0.01,AbsMeanSigma=0.11,pvalue=0.56095898235925,pvalueTTest=0.463212929929654,
chr12	103237301	103237409	PAH	AMPL663072267	0.0557037049526604	2	0.0145057103973485	2	0.420527103450836	2	0.420527103450836	NA	NA	SegRatio=0.01,AbsMeanSigma=0.11,pvalue=0.56095898235925,pvalueTTest=0.463212929929654,
chr12	103237409	103237584	PAH	AMPL663100272	-0.0406033436279565	2	0.0145057103973485	2	0.420527103450836	2	0.420527103450836	NA	NA	SegRatio=0.01,AbsMeanSigma=0.11,pvalue=0.56095898235925,pvalueTTest=0.463212929929654,
chr12	103237954	103238083	PAH	AMPL868016102	0.0665880802393733	2	0.0145057103973485	2	0.420527103450836	2	0.420527103450836	NA	NA	SegRatio=0.01,AbsMeanSigma=0.11,pvalue=0.56095898235925,pvalueTTest=0.463212929929654,
chr12	103238083	103238220	PAH	AMPL658783041	-0.0795582027116005	2	0.0145057103973485	2	0.420527103450836	2	0.420527103450836	NA	NA	SegRatio=0.01,AbsMeanSigma=0.11,pvalue=0.56095898235925,pvalueTTest=0.463212929929654,
chr12	103240620	103240773	PAH	AMPL659377496	0.117706964877757	2	0.0145057103973485	2	0.420527103450836	2	0.420527103450836	NA	NA	SegRatio=0.01,AbsMeanSigma=0.11,pvalue=0.56095898235925,pvalueTTest=0.463212929929654,
chr12	103245412	103245591	PAH	AMPL556370172	0.0938548673365369	2	0.0145057103973485	2	0.420527103450836	2	0.420527103450836	NA	NA	SegRatio=0.01,AbsMeanSigma=0.11,pvalue=0.56095898235925,pvalueTTest=0.463212929929654,
chr12	103246570	103246749	PAH	AMPL556350401	0.0145057103973485	2	0.0145057103973485	2	0.420527103450836	2	0.420527103450836	NA	NA	SegRatio=0.01,AbsMeanSigma=0.11,pvalue=0.56095898235925,pvalueTTest=0.463212929929654,
chr12	103248833	103248985	PAH	AMPL812248025	-0.026021044342533	2	0.0145057103973485	2	0.420527103450836	2	0.420527103450836	NA	NA	SegRatio=0.01,AbsMeanSigma=0.11,pvalue=0.56095898235925,pvalueTTest=0.463212929929654,
chr12	103248985	103249122	PAH	AMPL658674329	-0.158807308770799	2	0.0145057103973485	2	0.420527103450836	2	0.420527103450836	NA	NA	SegRatio=0.01,AbsMeanSigma=0.11,pvalue=0.56095898235925,pvalueTTest=0.463212929929654,
chr12	103260314	103260494	PAH	AMPL658804790	-0.119927846992087	2	0.0145057103973485	2	0.420527103450836	2	0.420527103450836	NA	NA	SegRatio=0.01,AbsMeanSigma=0.11,pvalue=0.56095898235925,pvalueTTest=0.463212929929654,
chr12	103271164	103271270	PAH	AMPL661534109	0.108728334931812	2	0.0145057103973485	2	0.420527103450836	2	0.420527103450836	NA	NA	SegRatio=0.01,AbsMeanSigma=0.11,pvalue=0.56095898235925,pvalueTTest=0.463212929929654,
chr12	103271270	103271384	PAH	AMPL661570029	NA	2	0.0145057103973485	2	0.420527103450836	2	0.420527103450836	NA	NA	SegRatio=0.01,AbsMeanSigma=0.11,pvalue=0.56095898235925,pvalueTTest=0.463212929929654,
chr12	103288475	103288574	PAH	AMPL3699214840	0.109568886100953	2	0.0145057103973485	2	0.420527103450836	2	0.420527103450836	NA	NA	SegRatio=0.01,AbsMeanSigma=0.11,pvalue=0.56095898235925,pvalueTTest=0.463212929929654,
chr12	103288574	103288725	PAH	AMPL659619504	-0.144442010011436	2	0.0145057103973485	2	0.420527103450836	2	0.420527103450836	NA	NA	SegRatio=0.01,AbsMeanSigma=0.11,pvalue=0.56095898235925,pvalueTTest=0.463212929929654,
chr12	103306535	103306705	PAH	AMPL556186951	-0.108413660267938	2	0.0145057103973485	2	0.420527103450836	2	0.420527103450836	NA	NA	SegRatio=0.01,AbsMeanSigma=0.11,pvalue=0.56095898235925,pvalueTTest=0.463212929929654,
chr12	103310767	103310940	PAH	AMPL663779199	-0.152475680957695	2	0.0145057103973485	2	0.420527103450836	2	0.420527103450836	NA	NA	SegRatio=0.01,AbsMeanSigma=0.11,pvalue=0.56095898235925,pvalueTTest=0.463212929929654,
chr12	103310940	103311077	PAH	AMPL812518150	-0.160790071331013	2	0.0145057103973485	2	0.420527103450836	2	0.420527103450836	NA	NA	SegRatio=0.01,AbsMeanSigma=0.11,pvalue=0.56095898235925,pvalueTTest=0.463212929929654,
chr12	103311073	103311261	PAH	AMPL812522983	NA	2	0.0145057103973485	2	0.420527103450836	2	0.420527103450836	NA	NA	SegRatio=0.01,AbsMeanSigma=0.11,pvalue=0.56095898235925,pvalueTTest=0.463212929929654,
chr12	103311261	103311417	PAH	AMPL811679394	-0.0358828944723955	2	0.0145057103973485	2	0.420527103450836	2	0.420527103450836	NA	NA	SegRatio=0.01,AbsMeanSigma=0.11,pvalue=0.56095898235925,pvalueTTest=0.463212929929654,
