# Supplementary material for: A statistical approach to detection of copy number variations in PCR-enriched targeted sequencing data
Source: BMC Bioinformatics. 2016 Oct 22;17:429. doi: 10.1186/s12859-016-1272-6 (PMC5075217; doi:10.1186/s12859-016-1272-6)
Supplement: Additional file 6 — Archive with ONCOCNV results. Set of files (png plots and txt files) in zip archive that were provided by ONCOCNV after specificity and sensitivity testing. (ZIP 5007 kb) [file 12859_2016_1272_MOESM6_ESM.zip › outputONCOCNV copy 2/IonXpress_028_R_2013_10_18_01_30_51_user_SN2.4.Neonatal.Assay2_new_bed_version_318_chip_v2_Auto_user_SN2.4.Neonatal.Assay2_new_bed_version_318_chip_v2_28.profile.txt]

chr	start	end	gene	ID	ratio	predLargeSeg	segMean	predLargeCorrected	pvalRatioCorrected	perGeneEvaluation	pvalRatioGene	predPoint	predPointSusp	comments
chr7	117119899	117120067	CFTR	AMPL1380948435	0.435272707801385	2	0.0203582898983857	2	0.213206836121375	2	0.213206836121375	NA	NA	SegRatio=0.02,AbsMeanSigma=0.34,pvalue=0.00473203178580266,pvalueTTest=0.208656141164033,
chr7	117120062	117120193	CFTR	AMPL1380948436	-0.139313832963252	2	0.0203582898983857	2	0.213206836121375	2	0.213206836121375	NA	NA	SegRatio=0.02,AbsMeanSigma=0.34,pvalue=0.00473203178580266,pvalueTTest=0.208656141164033,
chr7	117120192	117120274	CFTR	AMPL493118173	0.115515268147909	2	0.0203582898983857	2	0.213206836121375	2	0.213206836121375	NA	NA	SegRatio=0.02,AbsMeanSigma=0.34,pvalue=0.00473203178580266,pvalueTTest=0.208656141164033,
chr7	117144240	117144352	CFTR	AMPL1316862546	0.0274115975524492	2	0.0203582898983857	2	0.213206836121375	2	0.213206836121375	NA	NA	SegRatio=0.02,AbsMeanSigma=0.34,pvalue=0.00473203178580266,pvalueTTest=0.208656141164033,
chr7	117144342	117144420	CFTR	AMPL3662351274	-0.193038317117699	2	0.0203582898983857	2	0.213206836121375	2	0.213206836121375	NA	NA	SegRatio=0.02,AbsMeanSigma=0.34,pvalue=0.00473203178580266,pvalueTTest=0.208656141164033,
chr7	117148945	117149124	CFTR	AMPL1090131405	0.00369964480122715	2	0.0203582898983857	2	0.213206836121375	2	0.213206836121375	NA	NA	SegRatio=0.02,AbsMeanSigma=0.34,pvalue=0.00473203178580266,pvalueTTest=0.208656141164033,
chr7	117149124	117149294	CFTR	AMPL496812712	0.171506568180778	2	0.0203582898983857	2	0.213206836121375	2	0.213206836121375	NA	NA	SegRatio=0.02,AbsMeanSigma=0.34,pvalue=0.00473203178580266,pvalueTTest=0.208656141164033,
chr7	117170900	117171022	CFTR	AMPL469286737	-0.120817224631761	2	0.0203582898983857	2	0.213206836121375	2	0.213206836121375	NA	NA	SegRatio=0.02,AbsMeanSigma=0.34,pvalue=0.00473203178580266,pvalueTTest=0.208656141164033,
chr7	117171020	117171189	CFTR	AMPL469324749	-0.317260363326544	2	0.0203582898983857	2	0.213206836121375	2	0.213206836121375	NA	NA	SegRatio=0.02,AbsMeanSigma=0.34,pvalue=0.00473203178580266,pvalueTTest=0.208656141164033,
chr7	117174199	117174365	CFTR	AMPL844200061	NA	2	0.0203582898983857	2	0.213206836121375	2	0.213206836121375	NA	NA	SegRatio=0.02,AbsMeanSigma=0.34,pvalue=0.00473203178580266,pvalueTTest=0.208656141164033,
chr7	117174365	117174460	CFTR	AMPL468748906	-0.392304353700906	2	0.0203582898983857	2	0.213206836121375	2	0.213206836121375	NA	NA	SegRatio=0.02,AbsMeanSigma=0.34,pvalue=0.00473203178580266,pvalueTTest=0.208656141164033,
chr7	117175183	117175355	CFTR	AMPL467504527	0.00502696678342979	2	0.0203582898983857	2	0.213206836121375	2	0.213206836121375	NA	NA	SegRatio=0.02,AbsMeanSigma=0.34,pvalue=0.00473203178580266,pvalueTTest=0.208656141164033,
chr7	117175355	117175523	CFTR	AMPL467561353	-0.0177227564835911	2	0.0203582898983857	2	0.213206836121375	2	0.213206836121375	NA	NA	SegRatio=0.02,AbsMeanSigma=0.34,pvalue=0.00473203178580266,pvalueTTest=0.208656141164033,
chr7	117176519	117176660	CFTR	AMPL468865894	0.00562758668004903	2	0.0203582898983857	2	0.213206836121375	2	0.213206836121375	NA	NA	SegRatio=0.02,AbsMeanSigma=0.34,pvalue=0.00473203178580266,pvalueTTest=0.208656141164033,
chr7	117176651	117176786	CFTR	AMPL468874944	0.131327587386849	2	0.0203582898983857	2	0.213206836121375	2	0.213206836121375	NA	NA	SegRatio=0.02,AbsMeanSigma=0.34,pvalue=0.00473203178580266,pvalueTTest=0.208656141164033,
chr7	117180175	117180248	CFTR	AMPL556296474	0.0024172674292326	2	0.0203582898983857	2	0.213206836121375	2	0.213206836121375	NA	NA	SegRatio=0.02,AbsMeanSigma=0.34,pvalue=0.00473203178580266,pvalueTTest=0.208656141164033,
chr7	117180248	117180361	CFTR	AMPL3662363979	0.501055215811952	2	0.0203582898983857	2	0.213206836121375	2	0.213206836121375	NA	NA	SegRatio=0.02,AbsMeanSigma=0.34,pvalue=0.00473203178580266,pvalueTTest=0.208656141164033,
chr7	117180361	117180458	CFTR	AMPL468184487	-0.353128837190098	2	0.0203582898983857	2	0.213206836121375	2	0.213206836121375	NA	NA	SegRatio=0.02,AbsMeanSigma=0.34,pvalue=0.00473203178580266,pvalueTTest=0.208656141164033,
chr7	117182013	117182127	CFTR	AMPL3755398942	-0.703835782515571	2	0.0203582898983857	2	0.213206836121375	2	0.213206836121375	NA	NA	SegRatio=0.02,AbsMeanSigma=0.34,pvalue=0.00473203178580266,pvalueTTest=0.208656141164033,
chr7	117182127	117182221	CFTR	AMPL3713721021	0.0118468647367643	2	0.0203582898983857	2	0.213206836121375	2	0.213206836121375	NA	NA	SegRatio=0.02,AbsMeanSigma=0.34,pvalue=0.00473203178580266,pvalueTTest=0.208656141164033,
chr7	117188605	117188778	CFTR	AMPL3849093081	0.248815511727202	2	0.0203582898983857	2	0.213206836121375	2	0.213206836121375	q-value=2.07422601482893e-50, copies=2.5	NA	SegRatio=0.02,AbsMeanSigma=0.34,pvalue=0.00473203178580266,pvalueTTest=0.208656141164033,
chr7	117188898	117189021	CFTR	AMPL477617595	0.0872274317392996	2	0.0203582898983857	2	0.213206836121375	2	0.213206836121375	NA	NA	SegRatio=0.02,AbsMeanSigma=0.34,pvalue=0.00473203178580266,pvalueTTest=0.208656141164033,
chr7	117189018	117189174	CFTR	AMPL1758041121	0.132614958985921	2	0.0203582898983857	2	0.213206836121375	2	0.213206836121375	NA	NA	SegRatio=0.02,AbsMeanSigma=0.34,pvalue=0.00473203178580266,pvalueTTest=0.208656141164033,
chr7	117199494	117199585	CFTR	AMPL3662352593	0.0503390051051316	2	0.0203582898983857	2	0.213206836121375	2	0.213206836121375	NA	NA	SegRatio=0.02,AbsMeanSigma=0.34,pvalue=0.00473203178580266,pvalueTTest=0.208656141164033,
chr7	117199585	117199733	CFTR	AMPL712350278	0.14240237618991	2	0.0203582898983857	2	0.213206836121375	2	0.213206836121375	NA	NA	SegRatio=0.02,AbsMeanSigma=0.34,pvalue=0.00473203178580266,pvalueTTest=0.208656141164033,
chr7	117227745	117227913	CFTR	AMPL3687801190	-0.293688235032588	2	0.0203582898983857	2	0.213206836121375	2	0.213206836121375	NA	NA	SegRatio=0.02,AbsMeanSigma=0.34,pvalue=0.00473203178580266,pvalueTTest=0.208656141164033,
chr7	117229500	117229593	intron	AMPL4119989318	-0.275918981440872	2	0.0203582898983857	2	0.740828433355865	2	0.740828433355865	NA	NA	SegRatio=0.02,AbsMeanSigma=0.34,pvalue=0.00473203178580266,pvalueTTest=0.208656141164033,
chr7	117230377	117230543	CFTR	AMPL468091028	0.212077763283553	2	0.0203582898983857	2	0.213206836121375	2	0.213206836121375	NA	NA	SegRatio=0.02,AbsMeanSigma=0.34,pvalue=0.00473203178580266,pvalueTTest=0.208656141164033,
chr7	117231824	117231993	CFTR	AMPL474961767	NA	2	0.0203582898983857	2	0.213206836121375	2	0.213206836121375	NA	NA	SegRatio=0.02,AbsMeanSigma=0.34,pvalue=0.00473203178580266,pvalueTTest=0.208656141164033,
chr7	117232001	117232109	CFTR	AMPL3662358230	0.0191200250597914	2	0.0203582898983857	2	0.213206836121375	2	0.213206836121375	NA	NA	SegRatio=0.02,AbsMeanSigma=0.34,pvalue=0.00473203178580266,pvalueTTest=0.208656141164033,
chr7	117232109	117232280	CFTR	AMPL468866489	0.118778450999051	2	0.0203582898983857	2	0.213206836121375	2	0.213206836121375	NA	NA	SegRatio=0.02,AbsMeanSigma=0.34,pvalue=0.00473203178580266,pvalueTTest=0.208656141164033,
chr7	117232270	117232434	CFTR	AMPL468922661	-0.132231625914649	2	0.0203582898983857	2	0.213206836121375	2	0.213206836121375	NA	NA	SegRatio=0.02,AbsMeanSigma=0.34,pvalue=0.00473203178580266,pvalueTTest=0.208656141164033,
chr7	117232434	117232539	CFTR	AMPL3662384424	0.138116870777721	2	0.0203582898983857	2	0.213206836121375	2	0.213206836121375	NA	NA	SegRatio=0.02,AbsMeanSigma=0.34,pvalue=0.00473203178580266,pvalueTTest=0.208656141164033,
chr7	117232539	117232720	CFTR	AMPL1488881666	0.0841388517758096	2	0.0203582898983857	2	0.213206836121375	2	0.213206836121375	NA	NA	SegRatio=0.02,AbsMeanSigma=0.34,pvalue=0.00473203178580266,pvalueTTest=0.208656141164033,
chr7	117234940	117235038	CFTR	AMPL3533204248	-0.00316875284057807	2	0.0203582898983857	2	0.213206836121375	2	0.213206836121375	NA	NA	SegRatio=0.02,AbsMeanSigma=0.34,pvalue=0.00473203178580266,pvalueTTest=0.208656141164033,
chr7	117235038	117235148	CFTR	AMPL3539368019	0.219376368172037	2	0.0203582898983857	2	0.213206836121375	2	0.213206836121375	NA	NA	SegRatio=0.02,AbsMeanSigma=0.34,pvalue=0.00473203178580266,pvalueTTest=0.208656141164033,
chr7	117242832	117243009	CFTR	AMPL468425396	0.0967127726182845	2	0.0203582898983857	2	0.213206836121375	2	0.213206836121375	NA	NA	SegRatio=0.02,AbsMeanSigma=0.34,pvalue=0.00473203178580266,pvalueTTest=0.208656141164033,
chr7	117243561	117243680	CFTR	AMPL1314131500	-0.010866618438007	2	0.0203582898983857	2	0.213206836121375	2	0.213206836121375	NA	NA	SegRatio=0.02,AbsMeanSigma=0.34,pvalue=0.00473203178580266,pvalueTTest=0.208656141164033,
chr7	117243680	117243850	CFTR	AMPL1350926834	0.0203582898983857	2	0.0203582898983857	2	0.213206836121375	2	0.213206836121375	NA	NA	SegRatio=0.02,AbsMeanSigma=0.34,pvalue=0.00473203178580266,pvalueTTest=0.208656141164033,
chr7	117246626	117246753	CFTR	AMPL467500449	0.0293058117076698	2	0.0203582898983857	2	0.213206836121375	2	0.213206836121375	NA	NA	SegRatio=0.02,AbsMeanSigma=0.34,pvalue=0.00473203178580266,pvalueTTest=0.208656141164033,
chr7	117246740	117246889	CFTR	AMPL1317650819	-0.0646097819635673	2	0.0203582898983857	2	0.213206836121375	2	0.213206836121375	NA	NA	SegRatio=0.02,AbsMeanSigma=0.34,pvalue=0.00473203178580266,pvalueTTest=0.208656141164033,
chr7	117250552	117250723	CFTR	AMPL467096662	0.120531141382311	2	0.0203582898983857	2	0.213206836121375	2	0.213206836121375	NA	NA	SegRatio=0.02,AbsMeanSigma=0.34,pvalue=0.00473203178580266,pvalueTTest=0.208656141164033,
chr7	117251505	117251662	CFTR	AMPL1489275007	0.427255576600475	2	0.0203582898983857	2	0.213206836121375	2	0.213206836121375	NA	NA	SegRatio=0.02,AbsMeanSigma=0.34,pvalue=0.00473203178580266,pvalueTTest=0.208656141164033,
chr7	117251662	117251813	CFTR	AMPL1489330457	0.0995491349010529	2	0.0203582898983857	2	0.213206836121375	2	0.213206836121375	NA	NA	SegRatio=0.02,AbsMeanSigma=0.34,pvalue=0.00473203178580266,pvalueTTest=0.208656141164033,
chr7	117251782	117251855	CFTR	AMPL1524050819	0.188241591749177	2	0.0203582898983857	2	0.213206836121375	2	0.213206836121375	NA	NA	SegRatio=0.02,AbsMeanSigma=0.34,pvalue=0.00473203178580266,pvalueTTest=0.208656141164033,
chr7	117254598	117254679	CFTR	AMPL3608012462	-0.0817444776762187	2	0.0203582898983857	2	0.213206836121375	2	0.213206836121375	NA	NA	SegRatio=0.02,AbsMeanSigma=0.34,pvalue=0.00473203178580266,pvalueTTest=0.208656141164033,
chr7	117254674	117254747	CFTR	AMPL3662363743	0.111640032566648	2	0.0203582898983857	2	0.213206836121375	2	0.213206836121375	NA	NA	SegRatio=0.02,AbsMeanSigma=0.34,pvalue=0.00473203178580266,pvalueTTest=0.208656141164033,
chr7	117267462	117267600	CFTR	AMPL468021362	0.0472255624392383	2	0.0203582898983857	2	0.213206836121375	2	0.213206836121375	NA	NA	SegRatio=0.02,AbsMeanSigma=0.34,pvalue=0.00473203178580266,pvalueTTest=0.208656141164033,
chr7	117267600	117267684	CFTR	AMPL468048766	0.107327836203297	2	0.0203582898983857	2	0.213206836121375	2	0.213206836121375	NA	NA	SegRatio=0.02,AbsMeanSigma=0.34,pvalue=0.00473203178580266,pvalueTTest=0.208656141164033,
chr7	117267684	117267830	CFTR	AMPL1350926836	0.0354549741100236	2	0.0203582898983857	2	0.213206836121375	2	0.213206836121375	NA	NA	SegRatio=0.02,AbsMeanSigma=0.34,pvalue=0.00473203178580266,pvalueTTest=0.208656141164033,
chr7	117279953	117280114	CFTR	AMPL612960517	0.102579843149748	2	0.0203582898983857	2	0.213206836121375	2	0.213206836121375	NA	NA	SegRatio=0.02,AbsMeanSigma=0.34,pvalue=0.00473203178580266,pvalueTTest=0.208656141164033,
chr7	117282452	117282593	CFTR	AMPL3687804467	0.106226466135505	2	0.0203582898983857	2	0.213206836121375	2	0.213206836121375	NA	NA	SegRatio=0.02,AbsMeanSigma=0.34,pvalue=0.00473203178580266,pvalueTTest=0.208656141164033,
chr7	117282593	117282768	CFTR	AMPL469390256	0.104972608078143	2	0.0203582898983857	2	0.213206836121375	2	0.213206836121375	NA	NA	SegRatio=0.02,AbsMeanSigma=0.34,pvalue=0.00473203178580266,pvalueTTest=0.208656141164033,
chr7	117292788	117292952	CFTR	AMPL469294494	-0.582393994791552	2	0.0203582898983857	2	0.213206836121375	2	0.213206836121375	NA	NA	SegRatio=0.02,AbsMeanSigma=0.34,pvalue=0.00473203178580266,pvalueTTest=0.208656141164033,
chr7	117292952	117293126	CFTR	AMPL476533235	0.0513426315665542	2	0.0203582898983857	2	0.213206836121375	2	0.213206836121375	NA	NA	SegRatio=0.02,AbsMeanSigma=0.34,pvalue=0.00473203178580266,pvalueTTest=0.208656141164033,
chr7	117304588	117304761	CFTR	AMPL1350926835	0.410921807088647	2	0.0203582898983857	2	0.213206836121375	2	0.213206836121375	NA	NA	SegRatio=0.02,AbsMeanSigma=0.34,pvalue=0.00473203178580266,pvalueTTest=0.208656141164033,
chr7	117304761	117304927	CFTR	AMPL469937071	0.192225227399892	2	0.0203582898983857	2	0.213206836121375	2	0.213206836121375	NA	NA	SegRatio=0.02,AbsMeanSigma=0.34,pvalue=0.00473203178580266,pvalueTTest=0.208656141164033,
chr7	117305494	117305594	CFTR	AMPL647810578	-0.157001031045857	2	0.0203582898983857	2	0.213206836121375	2	0.213206836121375	NA	NA	SegRatio=0.02,AbsMeanSigma=0.34,pvalue=0.00473203178580266,pvalueTTest=0.208656141164033,
chr7	117305594	117305680	CFTR	AMPL3687791484	-0.0807395879572995	2	0.0203582898983857	2	0.213206836121375	2	0.213206836121375	NA	NA	SegRatio=0.02,AbsMeanSigma=0.34,pvalue=0.00473203178580266,pvalueTTest=0.208656141164033,
chr7	117306844	117307010	CFTR	AMPL1091210890	0.167411799741555	2	0.0203582898983857	2	0.213206836121375	2	0.213206836121375	NA	NA	SegRatio=0.02,AbsMeanSigma=0.34,pvalue=0.00473203178580266,pvalueTTest=0.208656141164033,
chr7	117307008	117307185	CFTR	AMPL3848836362	0.156795330315876	2	0.0203582898983857	2	0.213206836121375	2	0.213206836121375	NA	NA	SegRatio=0.02,AbsMeanSigma=0.34,pvalue=0.00473203178580266,pvalueTTest=0.208656141164033,
chr7	117307183	117307354	CFTR	AMPL3848864558	-0.169708811204643	2	0.0203582898983857	2	0.213206836121375	2	0.213206836121375	NA	NA	SegRatio=0.02,AbsMeanSigma=0.34,pvalue=0.00473203178580266,pvalueTTest=0.208656141164033,
chr7	117307353	117307519	CFTR	AMPL497774927	-0.163414912848079	2	0.0203582898983857	2	0.213206836121375	2	0.213206836121375	NA	NA	SegRatio=0.02,AbsMeanSigma=0.34,pvalue=0.00473203178580266,pvalueTTest=0.208656141164033,
chr7	117307518	117307668	CFTR	AMPL3848886907	-0.128752372283205	2	0.0203582898983857	2	0.213206836121375	2	0.213206836121375	NA	NA	SegRatio=0.02,AbsMeanSigma=0.34,pvalue=0.00473203178580266,pvalueTTest=0.208656141164033,
chr7	117307666	117307801	CFTR	AMPL492300506	0.0126537305219561	2	0.0203582898983857	2	0.213206836121375	2	0.213206836121375	NA	NA	SegRatio=0.02,AbsMeanSigma=0.34,pvalue=0.00473203178580266,pvalueTTest=0.208656141164033,
chr7	117307801	117307960	CFTR	AMPL3848900251	-0.084385139297004	2	0.0203582898983857	2	0.213206836121375	2	0.213206836121375	NA	NA	SegRatio=0.02,AbsMeanSigma=0.34,pvalue=0.00473203178580266,pvalueTTest=0.208656141164033,
chr7	117307960	117308127	CFTR	AMPL3848829546	0.0883603343600471	2	0.0203582898983857	2	0.213206836121375	2	0.213206836121375	NA	NA	SegRatio=0.02,AbsMeanSigma=0.34,pvalue=0.00473203178580266,pvalueTTest=0.208656141164033,
chr7	117308127	117308217	CFTR	AMPL1486309394	0.112083192101949	2	0.0203582898983857	2	0.213206836121375	2	0.213206836121375	NA	NA	SegRatio=0.02,AbsMeanSigma=0.34,pvalue=0.00473203178580266,pvalueTTest=0.208656141164033,
chr7	117308443	117308519	CFTR	AMPL1380948432	-0.0661006614460718	2	0.0203582898983857	2	0.213206836121375	2	0.213206836121375	NA	NA	SegRatio=0.02,AbsMeanSigma=0.34,pvalue=0.00473203178580266,pvalueTTest=0.208656141164033,
chr7	117308502	117308594	CFTR	AMPL3848851241	NA	2	0.0203582898983857	2	0.213206836121375	2	0.213206836121375	NA	NA	SegRatio=0.02,AbsMeanSigma=0.34,pvalue=0.00473203178580266,pvalueTTest=0.208656141164033,
chr7	117308594	117308719	CFTR	AMPL3848859657	-0.0915980025228633	2	0.0203582898983857	2	0.213206836121375	2	0.213206836121375	NA	NA	SegRatio=0.02,AbsMeanSigma=0.34,pvalue=0.00473203178580266,pvalueTTest=0.208656141164033,
chr9	34646542	34646714	GALT	AMPL712468205	NA	2	-0.0464342803526073	2	0.108700349568743	2	0.108700349568743	NA	NA	SegRatio=-0.05,AbsMeanSigma=0.28,pvalue=0.152687099884733,pvalueTTest=0.108700349568743,
chr9	34646713	34646892	GALT	AMPL807033687	0.160830006512608	2	-0.0464342803526073	2	0.108700349568743	2	0.108700349568743	NA	NA	SegRatio=-0.05,AbsMeanSigma=0.28,pvalue=0.152687099884733,pvalueTTest=0.108700349568743,
chr9	34646880	34647060	GALT	AMPL807051270	-0.0601782244864243	2	-0.0464342803526073	2	0.108700349568743	2	0.108700349568743	NA	NA	SegRatio=-0.05,AbsMeanSigma=0.28,pvalue=0.152687099884733,pvalueTTest=0.108700349568743,
chr9	34647058	34647205	GALT	AMPL623733836	-0.208270514210663	2	-0.0464342803526073	2	0.108700349568743	2	0.108700349568743	NA	NA	SegRatio=-0.05,AbsMeanSigma=0.28,pvalue=0.152687099884733,pvalueTTest=0.108700349568743,
chr9	34647198	34647344	GALT	AMPL3848826648	-0.223939194506757	2	-0.0464342803526073	2	0.108700349568743	2	0.108700349568743	NA	NA	SegRatio=-0.05,AbsMeanSigma=0.28,pvalue=0.152687099884733,pvalueTTest=0.108700349568743,
chr9	34647344	34647522	GALT	AMPL3848835399	-0.0578430580730519	2	-0.0464342803526073	2	0.108700349568743	2	0.108700349568743	NA	NA	SegRatio=-0.05,AbsMeanSigma=0.28,pvalue=0.152687099884733,pvalueTTest=0.108700349568743,
chr9	34647522	34647639	GALT	AMPL1496130655	0.126895884666071	2	-0.0464342803526073	2	0.108700349568743	2	0.108700349568743	NA	NA	SegRatio=-0.05,AbsMeanSigma=0.28,pvalue=0.152687099884733,pvalueTTest=0.108700349568743,
chr9	34647639	34647726	GALT	AMPL868171912	-0.0137369567821487	2	-0.0464342803526073	2	0.108700349568743	2	0.108700349568743	NA	NA	SegRatio=-0.05,AbsMeanSigma=0.28,pvalue=0.152687099884733,pvalueTTest=0.108700349568743,
chr9	34647726	34647898	GALT	AMPL556199792	0.121452811529145	2	-0.0464342803526073	2	0.108700349568743	2	0.108700349568743	NA	NA	SegRatio=-0.05,AbsMeanSigma=0.28,pvalue=0.152687099884733,pvalueTTest=0.108700349568743,
chr9	34647893	34648071	GALT	AMPL3848847770	0.105016829513599	2	-0.0464342803526073	2	0.108700349568743	2	0.108700349568743	NA	NA	SegRatio=-0.05,AbsMeanSigma=0.28,pvalue=0.152687099884733,pvalueTTest=0.108700349568743,
chr9	34648069	34648240	GALT	AMPL556343103	0.00383861987622436	2	-0.0464342803526073	2	0.108700349568743	2	0.108700349568743	NA	NA	SegRatio=-0.05,AbsMeanSigma=0.28,pvalue=0.152687099884733,pvalueTTest=0.108700349568743,
chr9	34648240	34648341	GALT	AMPL623737664	-0.147009703147798	2	-0.0464342803526073	2	0.108700349568743	2	0.108700349568743	NA	NA	SegRatio=-0.05,AbsMeanSigma=0.28,pvalue=0.152687099884733,pvalueTTest=0.108700349568743,
chr9	34648336	34648497	GALT	AMPL623762017	-0.278284214197258	2	-0.0464342803526073	2	0.108700349568743	2	0.108700349568743	NA	NA	SegRatio=-0.05,AbsMeanSigma=0.28,pvalue=0.152687099884733,pvalueTTest=0.108700349568743,
chr9	34648510	34648681	GALT	AMPL3848901604	-0.262201344095087	2	-0.0464342803526073	2	0.108700349568743	2	0.108700349568743	NA	NA	SegRatio=-0.05,AbsMeanSigma=0.28,pvalue=0.152687099884733,pvalueTTest=0.108700349568743,
chr9	34648690	34648810	GALT	AMPL3848818879	-0.0821907457535745	2	-0.0464342803526073	2	0.108700349568743	2	0.108700349568743	NA	NA	SegRatio=-0.05,AbsMeanSigma=0.28,pvalue=0.152687099884733,pvalueTTest=0.108700349568743,
chr9	34648807	34648943	GALT	AMPL623750282	0.226902434688468	2	-0.0464342803526073	2	0.108700349568743	2	0.108700349568743	NA	NA	SegRatio=-0.05,AbsMeanSigma=0.28,pvalue=0.152687099884733,pvalueTTest=0.108700349568743,
chr9	34648939	34649017	GALT	AMPL3848843653	-0.114621734148745	2	-0.0464342803526073	2	0.108700349568743	2	0.108700349568743	NA	NA	SegRatio=-0.05,AbsMeanSigma=0.28,pvalue=0.152687099884733,pvalueTTest=0.108700349568743,
chr9	34649016	34649170	GALT	AMPL3848851345	0.0714451670665809	2	-0.0464342803526073	2	0.108700349568743	2	0.108700349568743	NA	NA	SegRatio=-0.05,AbsMeanSigma=0.28,pvalue=0.152687099884733,pvalueTTest=0.108700349568743,
chr9	34649168	34649344	GALT	AMPL1371818357	-0.0464342803526073	2	-0.0464342803526073	2	0.108700349568743	2	0.108700349568743	NA	NA	SegRatio=-0.05,AbsMeanSigma=0.28,pvalue=0.152687099884733,pvalueTTest=0.108700349568743,
chr9	34649344	34649511	GALT	AMPL3848885846	-0.156070755059142	2	-0.0464342803526073	2	0.108700349568743	2	0.108700349568743	NA	NA	SegRatio=-0.05,AbsMeanSigma=0.28,pvalue=0.152687099884733,pvalueTTest=0.108700349568743,
chr9	34649511	34649646	GALT	AMPL3848895636	-0.109062268884627	2	-0.0464342803526073	2	0.108700349568743	2	0.108700349568743	NA	NA	SegRatio=-0.05,AbsMeanSigma=0.28,pvalue=0.152687099884733,pvalueTTest=0.108700349568743,
chr9	34649641	34649818	GALT	AMPL3848812411	-0.110946629941671	2	-0.0464342803526073	2	0.108700349568743	2	0.108700349568743	NA	NA	SegRatio=-0.05,AbsMeanSigma=0.28,pvalue=0.152687099884733,pvalueTTest=0.108700349568743,
chr9	34649817	34649982	GALT	AMPL3848835912	-0.162761764943194	2	-0.0464342803526073	2	0.108700349568743	2	0.108700349568743	NA	NA	SegRatio=-0.05,AbsMeanSigma=0.28,pvalue=0.152687099884733,pvalueTTest=0.108700349568743,
chr9	34650315	34650399	GALT	AMPL3848889350	0.0410200832143702	2	-0.0464342803526073	2	0.108700349568743	2	0.108700349568743	NA	NA	SegRatio=-0.05,AbsMeanSigma=0.28,pvalue=0.152687099884733,pvalueTTest=0.108700349568743,
chr9	34650398	34650478	GALT	AMPL2782134136	0.0642287691353618	2	-0.0464342803526073	2	0.108700349568743	2	0.108700349568743	NA	NA	SegRatio=-0.05,AbsMeanSigma=0.28,pvalue=0.152687099884733,pvalueTTest=0.108700349568743,
chr9	34650478	34650595	GALT	AMPL1496755741	-0.33281614174696	2	-0.0464342803526073	2	0.108700349568743	2	0.108700349568743	NA	NA	SegRatio=-0.05,AbsMeanSigma=0.28,pvalue=0.152687099884733,pvalueTTest=0.108700349568743,
chr12	103232062	103232227	PAH	AMPL811140534	0.0208275065769796	2	-0.01260745924909	2	0.750181281312362	2	0.750181281312362	NA	NA	SegRatio=-0.01,AbsMeanSigma=0.06,pvalue=0.771627481988847,pvalueTTest=0.79047381094702,
chr12	103232222	103232291	PAH	AMPL811141827	NA	2	-0.01260745924909	2	0.750181281312362	2	0.750181281312362	NA	NA	SegRatio=-0.01,AbsMeanSigma=0.06,pvalue=0.771627481988847,pvalueTTest=0.79047381094702,
chr12	103232441	103232565	PAH	AMPL3699300740	-0.201986681577729	2	-0.01260745924909	2	0.750181281312362	2	0.750181281312362	NA	NA	SegRatio=-0.01,AbsMeanSigma=0.06,pvalue=0.771627481988847,pvalueTTest=0.79047381094702,
chr12	103232551	103232666	PAH	AMPL1497161003	-0.186020561191497	2	-0.01260745924909	2	0.750181281312362	2	0.750181281312362	NA	NA	SegRatio=-0.01,AbsMeanSigma=0.06,pvalue=0.771627481988847,pvalueTTest=0.79047381094702,
chr12	103232661	103232820	PAH	AMPL811143696	-0.0719091638634402	2	-0.01260745924909	2	0.750181281312362	2	0.750181281312362	NA	NA	SegRatio=-0.01,AbsMeanSigma=0.06,pvalue=0.771627481988847,pvalueTTest=0.79047381094702,
chr12	103232765	103232895	PAH	AMPL811145968	0.0120938174291978	2	-0.01260745924909	2	0.750181281312362	2	0.750181281312362	NA	NA	SegRatio=-0.01,AbsMeanSigma=0.06,pvalue=0.771627481988847,pvalueTTest=0.79047381094702,
chr12	103232895	103233035	PAH	AMPL659794021	-0.0387170771543632	2	-0.01260745924909	2	0.750181281312362	2	0.750181281312362	NA	NA	SegRatio=-0.01,AbsMeanSigma=0.06,pvalue=0.771627481988847,pvalueTTest=0.79047381094702,
chr12	103234142	103234318	PAH	AMPL3848753200	-0.0155155914335149	2	-0.01260745924909	2	0.750181281312362	2	0.750181281312362	NA	NA	SegRatio=-0.01,AbsMeanSigma=0.06,pvalue=0.771627481988847,pvalueTTest=0.79047381094702,
chr12	103237301	103237409	PAH	AMPL663072267	0.178244326762608	2	-0.01260745924909	2	0.750181281312362	2	0.750181281312362	NA	NA	SegRatio=-0.01,AbsMeanSigma=0.06,pvalue=0.771627481988847,pvalueTTest=0.79047381094702,
chr12	103237409	103237584	PAH	AMPL663100272	0.0623199071476013	2	-0.01260745924909	2	0.750181281312362	2	0.750181281312362	NA	NA	SegRatio=-0.01,AbsMeanSigma=0.06,pvalue=0.771627481988847,pvalueTTest=0.79047381094702,
chr12	103237954	103238083	PAH	AMPL868016102	-0.226538825397072	2	-0.01260745924909	2	0.750181281312362	2	0.750181281312362	NA	NA	SegRatio=-0.01,AbsMeanSigma=0.06,pvalue=0.771627481988847,pvalueTTest=0.79047381094702,
chr12	103238083	103238220	PAH	AMPL658783041	-0.0886764906082975	2	-0.01260745924909	2	0.750181281312362	2	0.750181281312362	NA	NA	SegRatio=-0.01,AbsMeanSigma=0.06,pvalue=0.771627481988847,pvalueTTest=0.79047381094702,
chr12	103240620	103240773	PAH	AMPL659377496	-0.39646158834428	2	-0.01260745924909	2	0.750181281312362	2	0.750181281312362	NA	NA	SegRatio=-0.01,AbsMeanSigma=0.06,pvalue=0.771627481988847,pvalueTTest=0.79047381094702,
chr12	103245412	103245591	PAH	AMPL556370172	-0.0469962509879001	2	-0.01260745924909	2	0.750181281312362	2	0.750181281312362	NA	NA	SegRatio=-0.01,AbsMeanSigma=0.06,pvalue=0.771627481988847,pvalueTTest=0.79047381094702,
chr12	103246570	103246749	PAH	AMPL556350401	0.0452237478293011	2	-0.01260745924909	2	0.750181281312362	2	0.750181281312362	NA	NA	SegRatio=-0.01,AbsMeanSigma=0.06,pvalue=0.771627481988847,pvalueTTest=0.79047381094702,
chr12	103248833	103248985	PAH	AMPL812248025	0.44368901901706	2	-0.01260745924909	2	0.750181281312362	2	0.750181281312362	NA	NA	SegRatio=-0.01,AbsMeanSigma=0.06,pvalue=0.771627481988847,pvalueTTest=0.79047381094702,
chr12	103248985	103249122	PAH	AMPL658674329	-0.01260745924909	2	-0.01260745924909	2	0.750181281312362	2	0.750181281312362	NA	NA	SegRatio=-0.01,AbsMeanSigma=0.06,pvalue=0.771627481988847,pvalueTTest=0.79047381094702,
chr12	103260314	103260494	PAH	AMPL658804790	-0.376814942130955	2	-0.01260745924909	2	0.750181281312362	2	0.750181281312362	NA	NA	SegRatio=-0.01,AbsMeanSigma=0.06,pvalue=0.771627481988847,pvalueTTest=0.79047381094702,
chr12	103271164	103271270	PAH	AMPL661534109	0.128682996685831	2	-0.01260745924909	2	0.750181281312362	2	0.750181281312362	NA	NA	SegRatio=-0.01,AbsMeanSigma=0.06,pvalue=0.771627481988847,pvalueTTest=0.79047381094702,
chr12	103271270	103271384	PAH	AMPL661570029	NA	2	-0.01260745924909	2	0.750181281312362	2	0.750181281312362	NA	NA	SegRatio=-0.01,AbsMeanSigma=0.06,pvalue=0.771627481988847,pvalueTTest=0.79047381094702,
chr12	103288475	103288574	PAH	AMPL3699214840	0.00479957723677588	2	-0.01260745924909	2	0.750181281312362	2	0.750181281312362	NA	NA	SegRatio=-0.01,AbsMeanSigma=0.06,pvalue=0.771627481988847,pvalueTTest=0.79047381094702,
chr12	103288574	103288725	PAH	AMPL659619504	0.290768050232614	2	-0.01260745924909	2	0.750181281312362	2	0.750181281312362	NA	NA	SegRatio=-0.01,AbsMeanSigma=0.06,pvalue=0.771627481988847,pvalueTTest=0.79047381094702,
chr12	103306535	103306705	PAH	AMPL556186951	-0.231059498927957	2	-0.01260745924909	2	0.750181281312362	2	0.750181281312362	NA	NA	SegRatio=-0.01,AbsMeanSigma=0.06,pvalue=0.771627481988847,pvalueTTest=0.79047381094702,
chr12	103310767	103310940	PAH	AMPL663779199	0.050943573538267	2	-0.01260745924909	2	0.750181281312362	2	0.750181281312362	NA	NA	SegRatio=-0.01,AbsMeanSigma=0.06,pvalue=0.771627481988847,pvalueTTest=0.79047381094702,
chr12	103310940	103311077	PAH	AMPL812518150	0.198996020742551	2	-0.01260745924909	2	0.750181281312362	2	0.750181281312362	NA	NA	SegRatio=-0.01,AbsMeanSigma=0.06,pvalue=0.771627481988847,pvalueTTest=0.79047381094702,
chr12	103311073	103311261	PAH	AMPL812522983	NA	2	-0.01260745924909	2	0.750181281312362	2	0.750181281312362	NA	NA	SegRatio=-0.01,AbsMeanSigma=0.06,pvalue=0.771627481988847,pvalueTTest=0.79047381094702,
chr12	103311261	103311417	PAH	AMPL811679394	0.0850186474388825	2	-0.01260745924909	2	0.750181281312362	2	0.750181281312362	NA	NA	SegRatio=-0.01,AbsMeanSigma=0.06,pvalue=0.771627481988847,pvalueTTest=0.79047381094702,
