# Supplementary material for: A statistical approach to detection of copy number variations in PCR-enriched targeted sequencing data
Source: BMC Bioinformatics. 2016 Oct 22;17:429. doi: 10.1186/s12859-016-1272-6 (PMC5075217; doi:10.1186/s12859-016-1272-6)
Supplement: Additional file 6 — Archive with ONCOCNV results. Set of files (png plots and txt files) in zip archive that were provided by ONCOCNV after specificity and sensitivity testing. (ZIP 5007 kb) [file 12859_2016_1272_MOESM6_ESM.zip › outputONCOCNV copy 2/IonXpress_032_R_2012_09_13_10_57_38_Sequoia_SN1.27.Run_21_Auto_Sequoia_SN1.27.Run_21_54.profile.txt]

chr	start	end	gene	ID	ratio	predLargeSeg	segMean	predLargeCorrected	pvalRatioCorrected	perGeneEvaluation	pvalRatioGene	predPoint	predPointSusp	comments
chr7	117119899	117120067	CFTR	AMPL1380948435	-0.157501163264333	2	-0.157501163264333	2	0.0956776882619551	2	0.0384751297446949	NA	NA	SegRatio=-0.16,AbsMeanSigma=0.91,pvalue=0.115745093426974,pvalueTTest=0.0748317834081827,Adjusted:byPvalueMeanRatio;
chr7	117120062	117120193	CFTR	AMPL1380948436	-0.291229240153812	2	-0.157501163264333	2	0.0956776882619551	2	0.0384751297446949	NA	NA	SegRatio=-0.16,AbsMeanSigma=0.91,pvalue=0.115745093426974,pvalueTTest=0.0748317834081827,Adjusted:byPvalueMeanRatio;
chr7	117120192	117120274	CFTR	AMPL493118173	-0.12098767387599	2	-0.157501163264333	2	0.0956776882619551	2	0.0384751297446949	NA	NA	SegRatio=-0.16,AbsMeanSigma=0.91,pvalue=0.115745093426974,pvalueTTest=0.0748317834081827,Adjusted:byPvalueMeanRatio;
chr7	117144240	117144352	CFTR	AMPL1316862546	-0.51804942384366	1	-0.593711401410171	1	0.00337231130674222	2	0.0384751297446949	NA	NA	SegRatio=-0.59,AbsMeanSigma=3.2,pvalue=1.57174237544256e-10,pvalueTTest=0.00296036990817445,
chr7	117144342	117144420	CFTR	AMPL3662351274	-0.921370262064876	1	-0.593711401410171	1	0.00337231130674222	2	0.0384751297446949	NA	NA	SegRatio=-0.59,AbsMeanSigma=3.2,pvalue=1.57174237544256e-10,pvalueTTest=0.00296036990817445,
chr7	117148945	117149124	CFTR	AMPL1090131405	-0.658727971548146	1	-0.593711401410171	1	0.00337231130674222	2	0.0384751297446949	NA	NA	SegRatio=-0.59,AbsMeanSigma=3.2,pvalue=1.57174237544256e-10,pvalueTTest=0.00296036990817445,
chr7	117149124	117149294	CFTR	AMPL496812712	-0.593711401410171	1	-0.593711401410171	1	0.00337231130674222	2	0.0384751297446949	NA	NA	SegRatio=-0.59,AbsMeanSigma=3.2,pvalue=1.57174237544256e-10,pvalueTTest=0.00296036990817445,
chr7	117170900	117171022	CFTR	AMPL469286737	-0.231282678374273	2	0.0132643430913132	2	0.513665423136138	2	0.0384751297446949	NA	NA	SegRatio=0.01,AbsMeanSigma=0.08,pvalue=0.533500284255801,pvalueTTest=0.515732012151723,
chr7	117171020	117171189	CFTR	AMPL469324749	-0.26375889657409	2	0.0132643430913132	2	0.513665423136138	2	0.0384751297446949	NA	NA	SegRatio=0.01,AbsMeanSigma=0.08,pvalue=0.533500284255801,pvalueTTest=0.515732012151723,
chr7	117174199	117174365	CFTR	AMPL844200061	NA	2	0.0132643430913132	2	0.0112600336661169	2	0.0384751297446949	NA	NA	SegRatio=0.01,AbsMeanSigma=0.08,pvalue=0.533500284255801,pvalueTTest=0.515732012151723,
chr7	117174365	117174460	CFTR	AMPL468748906	-0.0506941227706297	2	0.0132643430913132	2	0.513665423136138	2	0.0384751297446949	NA	NA	SegRatio=0.01,AbsMeanSigma=0.08,pvalue=0.533500284255801,pvalueTTest=0.515732012151723,
chr7	117175183	117175355	CFTR	AMPL467504527	0.149894091378251	2	0.0132643430913132	2	0.513665423136138	2	0.0384751297446949	NA	NA	SegRatio=0.01,AbsMeanSigma=0.08,pvalue=0.533500284255801,pvalueTTest=0.515732012151723,
chr7	117175355	117175523	CFTR	AMPL467561353	-0.111948009404331	2	0.0132643430913132	2	0.513665423136138	2	0.0384751297446949	NA	NA	SegRatio=0.01,AbsMeanSigma=0.08,pvalue=0.533500284255801,pvalueTTest=0.515732012151723,
chr7	117176519	117176660	CFTR	AMPL468865894	0.105503470270742	2	0.0132643430913132	2	0.513665423136138	2	0.0384751297446949	NA	NA	SegRatio=0.01,AbsMeanSigma=0.08,pvalue=0.533500284255801,pvalueTTest=0.515732012151723,
chr7	117176651	117176786	CFTR	AMPL468874944	-0.0382015074416774	2	0.0132643430913132	2	0.513665423136138	2	0.0384751297446949	NA	NA	SegRatio=0.01,AbsMeanSigma=0.08,pvalue=0.533500284255801,pvalueTTest=0.515732012151723,
chr7	117180175	117180248	CFTR	AMPL556296474	-0.0826660491180349	2	0.0132643430913132	2	0.513665423136138	2	0.0384751297446949	NA	NA	SegRatio=0.01,AbsMeanSigma=0.08,pvalue=0.533500284255801,pvalueTTest=0.515732012151723,
chr7	117180248	117180361	CFTR	AMPL3662363979	0.182201208401628	2	0.0132643430913132	2	0.513665423136138	2	0.0384751297446949	NA	NA	SegRatio=0.01,AbsMeanSigma=0.08,pvalue=0.533500284255801,pvalueTTest=0.515732012151723,
chr7	117180361	117180458	CFTR	AMPL468184487	-0.325681031330245	2	0.0132643430913132	2	0.513665423136138	2	0.0384751297446949	NA	NA	SegRatio=0.01,AbsMeanSigma=0.08,pvalue=0.533500284255801,pvalueTTest=0.515732012151723,
chr7	117182013	117182127	CFTR	AMPL3755398942	-0.130634321347557	2	0.0132643430913132	2	0.513665423136138	2	0.0384751297446949	NA	NA	SegRatio=0.01,AbsMeanSigma=0.08,pvalue=0.533500284255801,pvalueTTest=0.515732012151723,
chr7	117182127	117182221	CFTR	AMPL3713721021	0.0304797077782742	2	0.0132643430913132	2	0.513665423136138	2	0.0384751297446949	NA	NA	SegRatio=0.01,AbsMeanSigma=0.08,pvalue=0.533500284255801,pvalueTTest=0.515732012151723,
chr7	117188605	117188778	CFTR	AMPL3849093081	0.0337382151467538	2	0.0132643430913132	2	0.513665423136138	2	0.0384751297446949	NA	NA	SegRatio=0.01,AbsMeanSigma=0.08,pvalue=0.533500284255801,pvalueTTest=0.515732012151723,
chr7	117188898	117189021	CFTR	AMPL477617595	0.326709251993912	2	0.0132643430913132	2	0.513665423136138	2	0.0384751297446949	NA	NA	SegRatio=0.01,AbsMeanSigma=0.08,pvalue=0.533500284255801,pvalueTTest=0.515732012151723,
chr7	117189018	117189174	CFTR	AMPL1758041121	0.137771008314432	2	0.0132643430913132	2	0.513665423136138	2	0.0384751297446949	NA	NA	SegRatio=0.01,AbsMeanSigma=0.08,pvalue=0.533500284255801,pvalueTTest=0.515732012151723,
chr7	117199494	117199585	CFTR	AMPL3662352593	0.140996843817158	2	0.0132643430913132	2	0.513665423136138	2	0.0384751297446949	NA	NA	SegRatio=0.01,AbsMeanSigma=0.08,pvalue=0.533500284255801,pvalueTTest=0.515732012151723,
chr7	117199585	117199733	CFTR	AMPL712350278	-0.00381508105653403	2	0.0132643430913132	2	0.513665423136138	2	0.0384751297446949	NA	NA	SegRatio=0.01,AbsMeanSigma=0.08,pvalue=0.533500284255801,pvalueTTest=0.515732012151723,
chr7	117227745	117227913	CFTR	AMPL3687801190	-0.150150222891769	2	0.0132643430913132	2	0.513665423136138	2	0.0384751297446949	NA	NA	SegRatio=0.01,AbsMeanSigma=0.08,pvalue=0.533500284255801,pvalueTTest=0.515732012151723,
chr7	117229500	117229593	intron	AMPL4119989318	0.211012332515516	2	0.0132643430913132	2	0.788349397469841	2	0.788349397469841	NA	NA	SegRatio=0.01,AbsMeanSigma=0.08,pvalue=0.533500284255801,pvalueTTest=0.515732012151723,
chr7	117230377	117230543	CFTR	AMPL468091028	0.13692349923514	2	0.0132643430913132	2	0.513665423136138	2	0.0384751297446949	NA	NA	SegRatio=0.01,AbsMeanSigma=0.08,pvalue=0.533500284255801,pvalueTTest=0.515732012151723,
chr7	117231824	117231993	CFTR	AMPL474961767	NA	2	0.0132643430913132	2	0.0112600336661169	2	0.0384751297446949	NA	NA	SegRatio=0.01,AbsMeanSigma=0.08,pvalue=0.533500284255801,pvalueTTest=0.515732012151723,
chr7	117232001	117232109	CFTR	AMPL3662358230	0.151062703315783	2	0.0132643430913132	2	0.513665423136138	2	0.0384751297446949	NA	NA	SegRatio=0.01,AbsMeanSigma=0.08,pvalue=0.533500284255801,pvalueTTest=0.515732012151723,
chr7	117232109	117232280	CFTR	AMPL468866489	0.0431363497626909	2	0.0132643430913132	2	0.513665423136138	2	0.0384751297446949	NA	NA	SegRatio=0.01,AbsMeanSigma=0.08,pvalue=0.533500284255801,pvalueTTest=0.515732012151723,
chr7	117232270	117232434	CFTR	AMPL468922661	-0.190029748689384	2	0.0132643430913132	2	0.513665423136138	2	0.0384751297446949	NA	NA	SegRatio=0.01,AbsMeanSigma=0.08,pvalue=0.533500284255801,pvalueTTest=0.515732012151723,
chr7	117232434	117232539	CFTR	AMPL3662384424	0.0635658325007448	2	0.0132643430913132	2	0.513665423136138	2	0.0384751297446949	NA	NA	SegRatio=0.01,AbsMeanSigma=0.08,pvalue=0.533500284255801,pvalueTTest=0.515732012151723,
chr7	117232539	117232720	CFTR	AMPL1488881666	0.167832729898103	2	0.0132643430913132	2	0.513665423136138	2	0.0384751297446949	NA	NA	SegRatio=0.01,AbsMeanSigma=0.08,pvalue=0.533500284255801,pvalueTTest=0.515732012151723,
chr7	117234940	117235038	CFTR	AMPL3533204248	-0.0264097362463065	2	0.0132643430913132	2	0.513665423136138	2	0.0384751297446949	NA	NA	SegRatio=0.01,AbsMeanSigma=0.08,pvalue=0.533500284255801,pvalueTTest=0.515732012151723,
chr7	117235038	117235148	CFTR	AMPL3539368019	0.0121033860824311	2	0.0132643430913132	2	0.513665423136138	2	0.0384751297446949	NA	NA	SegRatio=0.01,AbsMeanSigma=0.08,pvalue=0.533500284255801,pvalueTTest=0.515732012151723,
chr7	117242832	117243009	CFTR	AMPL468425396	0.054317786550643	2	0.0132643430913132	2	0.513665423136138	2	0.0384751297446949	NA	NA	SegRatio=0.01,AbsMeanSigma=0.08,pvalue=0.533500284255801,pvalueTTest=0.515732012151723,
chr7	117243561	117243680	CFTR	AMPL1314131500	0.0241606455439821	2	0.0132643430913132	2	0.513665423136138	2	0.0384751297446949	NA	NA	SegRatio=0.01,AbsMeanSigma=0.08,pvalue=0.533500284255801,pvalueTTest=0.515732012151723,
chr7	117243680	117243850	CFTR	AMPL1350926834	0.0132643430913132	2	0.0132643430913132	2	0.513665423136138	2	0.0384751297446949	NA	NA	SegRatio=0.01,AbsMeanSigma=0.08,pvalue=0.533500284255801,pvalueTTest=0.515732012151723,
chr7	117246626	117246753	CFTR	AMPL467500449	-0.0736829337302734	2	0.0132643430913132	2	0.513665423136138	2	0.0384751297446949	NA	NA	SegRatio=0.01,AbsMeanSigma=0.08,pvalue=0.533500284255801,pvalueTTest=0.515732012151723,
chr7	117246740	117246889	CFTR	AMPL1317650819	-0.193530877984621	2	0.0132643430913132	2	0.513665423136138	2	0.0384751297446949	NA	NA	SegRatio=0.01,AbsMeanSigma=0.08,pvalue=0.533500284255801,pvalueTTest=0.515732012151723,
chr7	117250552	117250723	CFTR	AMPL467096662	0.125826113392892	2	0.0132643430913132	2	0.513665423136138	2	0.0384751297446949	NA	NA	SegRatio=0.01,AbsMeanSigma=0.08,pvalue=0.533500284255801,pvalueTTest=0.515732012151723,
chr7	117251505	117251662	CFTR	AMPL1489275007	0.337116596221921	2	0.0132643430913132	2	0.513665423136138	2	0.0384751297446949	NA	NA	SegRatio=0.01,AbsMeanSigma=0.08,pvalue=0.533500284255801,pvalueTTest=0.515732012151723,
chr7	117251662	117251813	CFTR	AMPL1489330457	0.200603904395478	2	0.0132643430913132	2	0.513665423136138	2	0.0384751297446949	NA	NA	SegRatio=0.01,AbsMeanSigma=0.08,pvalue=0.533500284255801,pvalueTTest=0.515732012151723,
chr7	117251782	117251855	CFTR	AMPL1524050819	0.0961046195686377	2	0.0132643430913132	2	0.513665423136138	2	0.0384751297446949	NA	NA	SegRatio=0.01,AbsMeanSigma=0.08,pvalue=0.533500284255801,pvalueTTest=0.515732012151723,
chr7	117254598	117254679	CFTR	AMPL3608012462	-0.0662974183785095	2	0.0132643430913132	2	0.513665423136138	2	0.0384751297446949	NA	NA	SegRatio=0.01,AbsMeanSigma=0.08,pvalue=0.533500284255801,pvalueTTest=0.515732012151723,
chr7	117254674	117254747	CFTR	AMPL3662363743	0.0375544764454446	2	0.0132643430913132	2	0.513665423136138	2	0.0384751297446949	NA	NA	SegRatio=0.01,AbsMeanSigma=0.08,pvalue=0.533500284255801,pvalueTTest=0.515732012151723,
chr7	117267462	117267600	CFTR	AMPL468021362	0.010126406273783	2	0.0132643430913132	2	0.513665423136138	2	0.0384751297446949	NA	NA	SegRatio=0.01,AbsMeanSigma=0.08,pvalue=0.533500284255801,pvalueTTest=0.515732012151723,
chr7	117267600	117267684	CFTR	AMPL468048766	-0.00289995452132825	2	0.0132643430913132	2	0.513665423136138	2	0.0384751297446949	NA	NA	SegRatio=0.01,AbsMeanSigma=0.08,pvalue=0.533500284255801,pvalueTTest=0.515732012151723,
chr7	117267684	117267830	CFTR	AMPL1350926836	0.173219632046941	2	0.0132643430913132	2	0.513665423136138	2	0.0384751297446949	NA	NA	SegRatio=0.01,AbsMeanSigma=0.08,pvalue=0.533500284255801,pvalueTTest=0.515732012151723,
chr7	117279953	117280114	CFTR	AMPL612960517	0.0190303040522074	2	0.0132643430913132	2	0.513665423136138	2	0.0384751297446949	NA	NA	SegRatio=0.01,AbsMeanSigma=0.08,pvalue=0.533500284255801,pvalueTTest=0.515732012151723,
chr7	117282452	117282593	CFTR	AMPL3687804467	-0.0628346508201444	2	0.0132643430913132	2	0.513665423136138	2	0.0384751297446949	NA	NA	SegRatio=0.01,AbsMeanSigma=0.08,pvalue=0.533500284255801,pvalueTTest=0.515732012151723,
chr7	117282593	117282768	CFTR	AMPL469390256	-0.178046214348135	2	0.0132643430913132	2	0.513665423136138	2	0.0384751297446949	NA	NA	SegRatio=0.01,AbsMeanSigma=0.08,pvalue=0.533500284255801,pvalueTTest=0.515732012151723,
chr7	117292788	117292952	CFTR	AMPL469294494	-0.42415035953968	2	0.0132643430913132	2	0.513665423136138	2	0.0384751297446949	NA	NA	SegRatio=0.01,AbsMeanSigma=0.08,pvalue=0.533500284255801,pvalueTTest=0.515732012151723,
chr7	117292952	117293126	CFTR	AMPL476533235	-0.136258336789437	2	0.0132643430913132	2	0.513665423136138	2	0.0384751297446949	NA	NA	SegRatio=0.01,AbsMeanSigma=0.08,pvalue=0.533500284255801,pvalueTTest=0.515732012151723,
chr7	117304588	117304761	CFTR	AMPL1350926835	-0.00684456445586275	2	0.0132643430913132	2	0.513665423136138	2	0.0384751297446949	NA	NA	SegRatio=0.01,AbsMeanSigma=0.08,pvalue=0.533500284255801,pvalueTTest=0.515732012151723,
chr7	117304761	117304927	CFTR	AMPL469937071	0.0687711583673642	2	0.0132643430913132	2	0.513665423136138	2	0.0384751297446949	NA	NA	SegRatio=0.01,AbsMeanSigma=0.08,pvalue=0.533500284255801,pvalueTTest=0.515732012151723,
chr7	117305494	117305594	CFTR	AMPL647810578	-0.307563997618901	2	0.0132643430913132	2	0.513665423136138	2	0.0384751297446949	NA	NA	SegRatio=0.01,AbsMeanSigma=0.08,pvalue=0.533500284255801,pvalueTTest=0.515732012151723,
chr7	117305594	117305680	CFTR	AMPL3687791484	-0.295009843644736	2	0.0132643430913132	2	0.513665423136138	2	0.0384751297446949	NA	NA	SegRatio=0.01,AbsMeanSigma=0.08,pvalue=0.533500284255801,pvalueTTest=0.515732012151723,
chr7	117306844	117307010	CFTR	AMPL1091210890	-0.0263301082089139	2	0.0132643430913132	2	0.513665423136138	2	0.0384751297446949	NA	NA	SegRatio=0.01,AbsMeanSigma=0.08,pvalue=0.533500284255801,pvalueTTest=0.515732012151723,
chr7	117307008	117307185	CFTR	AMPL3848836362	0.150000672155452	2	0.0132643430913132	2	0.513665423136138	2	0.0384751297446949	NA	NA	SegRatio=0.01,AbsMeanSigma=0.08,pvalue=0.533500284255801,pvalueTTest=0.515732012151723,
chr7	117307183	117307354	CFTR	AMPL3848864558	-0.1231599355426	2	0.0132643430913132	2	0.513665423136138	2	0.0384751297446949	NA	NA	SegRatio=0.01,AbsMeanSigma=0.08,pvalue=0.533500284255801,pvalueTTest=0.515732012151723,
chr7	117307353	117307519	CFTR	AMPL497774927	-0.105716133169157	2	0.0132643430913132	2	0.513665423136138	2	0.0384751297446949	NA	NA	SegRatio=0.01,AbsMeanSigma=0.08,pvalue=0.533500284255801,pvalueTTest=0.515732012151723,
chr7	117307518	117307668	CFTR	AMPL3848886907	-0.214408147872952	2	0.0132643430913132	2	0.513665423136138	2	0.0384751297446949	NA	NA	SegRatio=0.01,AbsMeanSigma=0.08,pvalue=0.533500284255801,pvalueTTest=0.515732012151723,
chr7	117307666	117307801	CFTR	AMPL492300506	-0.0156165022484329	2	0.0132643430913132	2	0.513665423136138	2	0.0384751297446949	NA	NA	SegRatio=0.01,AbsMeanSigma=0.08,pvalue=0.533500284255801,pvalueTTest=0.515732012151723,
chr7	117307801	117307960	CFTR	AMPL3848900251	-0.23454096659637	2	0.0132643430913132	2	0.513665423136138	2	0.0384751297446949	NA	NA	SegRatio=0.01,AbsMeanSigma=0.08,pvalue=0.533500284255801,pvalueTTest=0.515732012151723,
chr7	117307960	117308127	CFTR	AMPL3848829546	-0.045486868074924	2	0.0132643430913132	2	0.513665423136138	2	0.0384751297446949	NA	NA	SegRatio=0.01,AbsMeanSigma=0.08,pvalue=0.533500284255801,pvalueTTest=0.515732012151723,
chr7	117308127	117308217	CFTR	AMPL1486309394	0.0337691480200995	2	0.0132643430913132	2	0.513665423136138	2	0.0384751297446949	NA	NA	SegRatio=0.01,AbsMeanSigma=0.08,pvalue=0.533500284255801,pvalueTTest=0.515732012151723,
chr7	117308443	117308519	CFTR	AMPL1380948432	-0.286774752253342	2	0.0132643430913132	2	0.513665423136138	2	0.0384751297446949	NA	NA	SegRatio=0.01,AbsMeanSigma=0.08,pvalue=0.533500284255801,pvalueTTest=0.515732012151723,
chr7	117308502	117308594	CFTR	AMPL3848851241	NA	2	0.0132643430913132	2	0.0112600336661169	2	0.0384751297446949	NA	NA	SegRatio=0.01,AbsMeanSigma=0.08,pvalue=0.533500284255801,pvalueTTest=0.515732012151723,
chr7	117308594	117308719	CFTR	AMPL3848859657	-0.0305178792278603	2	0.0132643430913132	2	0.513665423136138	2	0.0384751297446949	NA	NA	SegRatio=0.01,AbsMeanSigma=0.08,pvalue=0.533500284255801,pvalueTTest=0.515732012151723,
chr9	34646542	34646714	GALT	AMPL712468205	NA	2	-0.0135888402338895	2	0.506302286956436	2	0.506302286956436	NA	NA	SegRatio=-0.01,AbsMeanSigma=0.14,pvalue=0.485099621185995,pvalueTTest=0.506302286956436,
chr9	34646713	34646892	GALT	AMPL807033687	0.0831681996821567	2	-0.0135888402338895	2	0.506302286956436	2	0.506302286956436	NA	NA	SegRatio=-0.01,AbsMeanSigma=0.14,pvalue=0.485099621185995,pvalueTTest=0.506302286956436,
chr9	34646880	34647060	GALT	AMPL807051270	0.0884125070615664	2	-0.0135888402338895	2	0.506302286956436	2	0.506302286956436	NA	NA	SegRatio=-0.01,AbsMeanSigma=0.14,pvalue=0.485099621185995,pvalueTTest=0.506302286956436,
chr9	34647058	34647205	GALT	AMPL623733836	-0.139572771621963	2	-0.0135888402338895	2	0.506302286956436	2	0.506302286956436	NA	NA	SegRatio=-0.01,AbsMeanSigma=0.14,pvalue=0.485099621185995,pvalueTTest=0.506302286956436,
chr9	34647198	34647344	GALT	AMPL3848826648	-0.237096579847062	2	-0.0135888402338895	2	0.506302286956436	2	0.506302286956436	NA	NA	SegRatio=-0.01,AbsMeanSigma=0.14,pvalue=0.485099621185995,pvalueTTest=0.506302286956436,
chr9	34647344	34647522	GALT	AMPL3848835399	0.0924629477671117	2	-0.0135888402338895	2	0.506302286956436	2	0.506302286956436	NA	NA	SegRatio=-0.01,AbsMeanSigma=0.14,pvalue=0.485099621185995,pvalueTTest=0.506302286956436,
chr9	34647522	34647639	GALT	AMPL1496130655	0.0230482733585371	2	-0.0135888402338895	2	0.506302286956436	2	0.506302286956436	NA	NA	SegRatio=-0.01,AbsMeanSigma=0.14,pvalue=0.485099621185995,pvalueTTest=0.506302286956436,
chr9	34647639	34647726	GALT	AMPL868171912	0.0741926180360239	2	-0.0135888402338895	2	0.506302286956436	2	0.506302286956436	NA	NA	SegRatio=-0.01,AbsMeanSigma=0.14,pvalue=0.485099621185995,pvalueTTest=0.506302286956436,
chr9	34647726	34647898	GALT	AMPL556199792	0.0309057651182662	2	-0.0135888402338895	2	0.506302286956436	2	0.506302286956436	NA	NA	SegRatio=-0.01,AbsMeanSigma=0.14,pvalue=0.485099621185995,pvalueTTest=0.506302286956436,
chr9	34647893	34648071	GALT	AMPL3848847770	0.394164416338306	2	-0.0135888402338895	2	0.506302286956436	2	0.506302286956436	NA	NA	SegRatio=-0.01,AbsMeanSigma=0.14,pvalue=0.485099621185995,pvalueTTest=0.506302286956436,
chr9	34648069	34648240	GALT	AMPL556343103	0.235683699358636	2	-0.0135888402338895	2	0.506302286956436	2	0.506302286956436	NA	NA	SegRatio=-0.01,AbsMeanSigma=0.14,pvalue=0.485099621185995,pvalueTTest=0.506302286956436,
chr9	34648240	34648341	GALT	AMPL623737664	0.0260523209710624	2	-0.0135888402338895	2	0.506302286956436	2	0.506302286956436	NA	NA	SegRatio=-0.01,AbsMeanSigma=0.14,pvalue=0.485099621185995,pvalueTTest=0.506302286956436,
chr9	34648336	34648497	GALT	AMPL623762017	-0.277182766808185	2	-0.0135888402338895	2	0.506302286956436	2	0.506302286956436	NA	NA	SegRatio=-0.01,AbsMeanSigma=0.14,pvalue=0.485099621185995,pvalueTTest=0.506302286956436,
chr9	34648510	34648681	GALT	AMPL3848901604	-0.308609457530536	2	-0.0135888402338895	2	0.506302286956436	2	0.506302286956436	NA	NA	SegRatio=-0.01,AbsMeanSigma=0.14,pvalue=0.485099621185995,pvalueTTest=0.506302286956436,
chr9	34648690	34648810	GALT	AMPL3848818879	0.126572793531792	2	-0.0135888402338895	2	0.506302286956436	2	0.506302286956436	NA	NA	SegRatio=-0.01,AbsMeanSigma=0.14,pvalue=0.485099621185995,pvalueTTest=0.506302286956436,
chr9	34648807	34648943	GALT	AMPL623750282	-0.290731708581911	2	-0.0135888402338895	2	0.506302286956436	2	0.506302286956436	NA	NA	SegRatio=-0.01,AbsMeanSigma=0.14,pvalue=0.485099621185995,pvalueTTest=0.506302286956436,
chr9	34648939	34649017	GALT	AMPL3848843653	-0.0536163520210732	2	-0.0135888402338895	2	0.506302286956436	2	0.506302286956436	NA	NA	SegRatio=-0.01,AbsMeanSigma=0.14,pvalue=0.485099621185995,pvalueTTest=0.506302286956436,
chr9	34649016	34649170	GALT	AMPL3848851345	0.0872630659341635	2	-0.0135888402338895	2	0.506302286956436	2	0.506302286956436	NA	NA	SegRatio=-0.01,AbsMeanSigma=0.14,pvalue=0.485099621185995,pvalueTTest=0.506302286956436,
chr9	34649168	34649344	GALT	AMPL1371818357	-0.0772622029416597	2	-0.0135888402338895	2	0.506302286956436	2	0.506302286956436	NA	NA	SegRatio=-0.01,AbsMeanSigma=0.14,pvalue=0.485099621185995,pvalueTTest=0.506302286956436,
chr9	34649344	34649511	GALT	AMPL3848885846	-0.297037574667852	2	-0.0135888402338895	2	0.506302286956436	2	0.506302286956436	NA	NA	SegRatio=-0.01,AbsMeanSigma=0.14,pvalue=0.485099621185995,pvalueTTest=0.506302286956436,
chr9	34649511	34649646	GALT	AMPL3848895636	-0.0241020123038323	2	-0.0135888402338895	2	0.506302286956436	2	0.506302286956436	NA	NA	SegRatio=-0.01,AbsMeanSigma=0.14,pvalue=0.485099621185995,pvalueTTest=0.506302286956436,
chr9	34649641	34649818	GALT	AMPL3848812411	0.0815257362869313	2	-0.0135888402338895	2	0.506302286956436	2	0.506302286956436	NA	NA	SegRatio=-0.01,AbsMeanSigma=0.14,pvalue=0.485099621185995,pvalueTTest=0.506302286956436,
chr9	34649817	34649982	GALT	AMPL3848835912	-0.144700914352322	2	-0.0135888402338895	2	0.506302286956436	2	0.506302286956436	NA	NA	SegRatio=-0.01,AbsMeanSigma=0.14,pvalue=0.485099621185995,pvalueTTest=0.506302286956436,
chr9	34650315	34650399	GALT	AMPL3848889350	-0.0135888402338895	2	-0.0135888402338895	2	0.506302286956436	2	0.506302286956436	NA	NA	SegRatio=-0.01,AbsMeanSigma=0.14,pvalue=0.485099621185995,pvalueTTest=0.506302286956436,
chr9	34650398	34650478	GALT	AMPL2782134136	-0.0573346269658886	2	-0.0135888402338895	2	0.506302286956436	2	0.506302286956436	NA	NA	SegRatio=-0.01,AbsMeanSigma=0.14,pvalue=0.485099621185995,pvalueTTest=0.506302286956436,
chr9	34650478	34650595	GALT	AMPL1496755741	-0.136594703399131	2	-0.0135888402338895	2	0.506302286956436	2	0.506302286956436	NA	NA	SegRatio=-0.01,AbsMeanSigma=0.14,pvalue=0.485099621185995,pvalueTTest=0.506302286956436,
chr12	103232062	103232227	PAH	AMPL811140534	-0.268147328904907	1.5	-0.284421075805973	1.5	1.3794641094353e-06	1.5	1.3794641094353e-06	NA	NA	SegRatio=-0.28,AbsMeanSigma=1.38,pvalue=6.4394536969799e-13,pvalueTTest=1.90684314222563e-06,
chr12	103232222	103232291	PAH	AMPL811141827	NA	1.5	-0.284421075805973	1.5	1.3794641094353e-06	1.5	1.3794641094353e-06	NA	NA	SegRatio=-0.28,AbsMeanSigma=1.38,pvalue=6.4394536969799e-13,pvalueTTest=1.90684314222563e-06,
chr12	103232441	103232565	PAH	AMPL3699300740	-0.437549272191431	1.5	-0.284421075805973	1.5	1.3794641094353e-06	1.5	1.3794641094353e-06	NA	NA	SegRatio=-0.28,AbsMeanSigma=1.38,pvalue=6.4394536969799e-13,pvalueTTest=1.90684314222563e-06,
chr12	103232551	103232666	PAH	AMPL1497161003	-0.197767268001449	1.5	-0.284421075805973	1.5	1.3794641094353e-06	1.5	1.3794641094353e-06	NA	NA	SegRatio=-0.28,AbsMeanSigma=1.38,pvalue=6.4394536969799e-13,pvalueTTest=1.90684314222563e-06,
chr12	103232661	103232820	PAH	AMPL811143696	-0.247638394607375	1.5	-0.284421075805973	1.5	1.3794641094353e-06	1.5	1.3794641094353e-06	NA	NA	SegRatio=-0.28,AbsMeanSigma=1.38,pvalue=6.4394536969799e-13,pvalueTTest=1.90684314222563e-06,
chr12	103232765	103232895	PAH	AMPL811145968	-0.294556991894978	1.5	-0.284421075805973	1.5	1.3794641094353e-06	1.5	1.3794641094353e-06	NA	NA	SegRatio=-0.28,AbsMeanSigma=1.38,pvalue=6.4394536969799e-13,pvalueTTest=1.90684314222563e-06,
chr12	103232895	103233035	PAH	AMPL659794021	-0.0279862606348722	1.5	-0.284421075805973	1.5	1.3794641094353e-06	1.5	1.3794641094353e-06	NA	NA	SegRatio=-0.28,AbsMeanSigma=1.38,pvalue=6.4394536969799e-13,pvalueTTest=1.90684314222563e-06,
chr12	103234142	103234318	PAH	AMPL3848753200	-0.229706564901913	1.5	-0.284421075805973	1.5	1.3794641094353e-06	1.5	1.3794641094353e-06	NA	NA	SegRatio=-0.28,AbsMeanSigma=1.38,pvalue=6.4394536969799e-13,pvalueTTest=1.90684314222563e-06,
chr12	103237301	103237409	PAH	AMPL663072267	-0.284421075805973	1.5	-0.284421075805973	1.5	1.3794641094353e-06	1.5	1.3794641094353e-06	NA	NA	SegRatio=-0.28,AbsMeanSigma=1.38,pvalue=6.4394536969799e-13,pvalueTTest=1.90684314222563e-06,
chr12	103237409	103237584	PAH	AMPL663100272	-0.278785562869975	1.5	-0.284421075805973	1.5	1.3794641094353e-06	1.5	1.3794641094353e-06	NA	NA	SegRatio=-0.28,AbsMeanSigma=1.38,pvalue=6.4394536969799e-13,pvalueTTest=1.90684314222563e-06,
chr12	103237954	103238083	PAH	AMPL868016102	-0.477633466741129	1.5	-0.284421075805973	1.5	1.3794641094353e-06	1.5	1.3794641094353e-06	NA	NA	SegRatio=-0.28,AbsMeanSigma=1.38,pvalue=6.4394536969799e-13,pvalueTTest=1.90684314222563e-06,
chr12	103238083	103238220	PAH	AMPL658783041	-0.328777187785209	1.5	-0.284421075805973	1.5	1.3794641094353e-06	1.5	1.3794641094353e-06	NA	NA	SegRatio=-0.28,AbsMeanSigma=1.38,pvalue=6.4394536969799e-13,pvalueTTest=1.90684314222563e-06,
chr12	103240620	103240773	PAH	AMPL659377496	-0.590013719945233	1.5	-0.284421075805973	1.5	1.3794641094353e-06	1.5	1.3794641094353e-06	NA	NA	SegRatio=-0.28,AbsMeanSigma=1.38,pvalue=6.4394536969799e-13,pvalueTTest=1.90684314222563e-06,
chr12	103245412	103245591	PAH	AMPL556370172	-0.391467960443911	1.5	-0.284421075805973	1.5	1.3794641094353e-06	1.5	1.3794641094353e-06	NA	NA	SegRatio=-0.28,AbsMeanSigma=1.38,pvalue=6.4394536969799e-13,pvalueTTest=1.90684314222563e-06,
chr12	103246570	103246749	PAH	AMPL556350401	-0.281174995789119	1.5	-0.284421075805973	1.5	1.3794641094353e-06	1.5	1.3794641094353e-06	NA	NA	SegRatio=-0.28,AbsMeanSigma=1.38,pvalue=6.4394536969799e-13,pvalueTTest=1.90684314222563e-06,
chr12	103248833	103248985	PAH	AMPL812248025	-0.131974088281093	1.5	-0.284421075805973	1.5	1.3794641094353e-06	1.5	1.3794641094353e-06	NA	NA	SegRatio=-0.28,AbsMeanSigma=1.38,pvalue=6.4394536969799e-13,pvalueTTest=1.90684314222563e-06,
chr12	103248985	103249122	PAH	AMPL658674329	-0.318118955863245	1.5	-0.284421075805973	1.5	1.3794641094353e-06	1.5	1.3794641094353e-06	NA	NA	SegRatio=-0.28,AbsMeanSigma=1.38,pvalue=6.4394536969799e-13,pvalueTTest=1.90684314222563e-06,
chr12	103260314	103260494	PAH	AMPL658804790	-0.609360133046478	1.5	-0.284421075805973	1.5	1.3794641094353e-06	1.5	1.3794641094353e-06	NA	NA	SegRatio=-0.28,AbsMeanSigma=1.38,pvalue=6.4394536969799e-13,pvalueTTest=1.90684314222563e-06,
chr12	103271164	103271270	PAH	AMPL661534109	-0.313640446568433	1.5	-0.284421075805973	1.5	1.3794641094353e-06	1.5	1.3794641094353e-06	NA	NA	SegRatio=-0.28,AbsMeanSigma=1.38,pvalue=6.4394536969799e-13,pvalueTTest=1.90684314222563e-06,
chr12	103271270	103271384	PAH	AMPL661570029	NA	1.5	-0.284421075805973	1.5	1.3794641094353e-06	1.5	1.3794641094353e-06	NA	NA	SegRatio=-0.28,AbsMeanSigma=1.38,pvalue=6.4394536969799e-13,pvalueTTest=1.90684314222563e-06,
chr12	103288475	103288574	PAH	AMPL3699214840	0.106195845051834	1.5	-0.284421075805973	1.5	1.3794641094353e-06	1.5	1.3794641094353e-06	NA	NA	SegRatio=-0.28,AbsMeanSigma=1.38,pvalue=6.4394536969799e-13,pvalueTTest=1.90684314222563e-06,
chr12	103288574	103288725	PAH	AMPL659619504	0.0435840196015396	1.5	-0.284421075805973	1.5	1.3794641094353e-06	1.5	1.3794641094353e-06	NA	NA	SegRatio=-0.28,AbsMeanSigma=1.38,pvalue=6.4394536969799e-13,pvalueTTest=1.90684314222563e-06,
chr12	103306535	103306705	PAH	AMPL556186951	-0.321249559685869	1.5	-0.284421075805973	1.5	1.3794641094353e-06	1.5	1.3794641094353e-06	NA	NA	SegRatio=-0.28,AbsMeanSigma=1.38,pvalue=6.4394536969799e-13,pvalueTTest=1.90684314222563e-06,
chr12	103310767	103310940	PAH	AMPL663779199	-0.139485478458211	1.5	-0.284421075805973	1.5	1.3794641094353e-06	1.5	1.3794641094353e-06	NA	NA	SegRatio=-0.28,AbsMeanSigma=1.38,pvalue=6.4394536969799e-13,pvalueTTest=1.90684314222563e-06,
chr12	103310940	103311077	PAH	AMPL812518150	-0.126556148469901	1.5	-0.284421075805973	1.5	1.3794641094353e-06	1.5	1.3794641094353e-06	NA	NA	SegRatio=-0.28,AbsMeanSigma=1.38,pvalue=6.4394536969799e-13,pvalueTTest=1.90684314222563e-06,
chr12	103311073	103311261	PAH	AMPL812522983	NA	1.5	-0.284421075805973	1.5	1.3794641094353e-06	1.5	1.3794641094353e-06	NA	NA	SegRatio=-0.28,AbsMeanSigma=1.38,pvalue=6.4394536969799e-13,pvalueTTest=1.90684314222563e-06,
chr12	103311261	103311417	PAH	AMPL811679394	-0.0756128939024643	1.5	-0.284421075805973	1.5	1.3794641094353e-06	1.5	1.3794641094353e-06	NA	NA	SegRatio=-0.28,AbsMeanSigma=1.38,pvalue=6.4394536969799e-13,pvalueTTest=1.90684314222563e-06,
