# Supplementary material for: A statistical approach to detection of copy number variations in PCR-enriched targeted sequencing data
Source: BMC Bioinformatics. 2016 Oct 22;17:429. doi: 10.1186/s12859-016-1272-6 (PMC5075217; doi:10.1186/s12859-016-1272-6)
Supplement: Additional file 6 — Archive with ONCOCNV results. Set of files (png plots and txt files) in zip archive that were provided by ONCOCNV after specificity and sensitivity testing. (ZIP 5007 kb) [file 12859_2016_1272_MOESM6_ESM.zip › outputONCOCNV copy 2/IonXpress_032_R_2012_09_13_10_57_38_Sequoia_SN1.27.Run_21_Auto_Sequoia_SN1.27.Run_21_54.summary.txt]

gene	chr	start	end	copy.number	p.value	q.values	comments
CFTR	chr7	117119899	117120274	2	0.115745093426974	0.347235280280922	break,p-value_break=0.00337231130674222
CFTR	chr7	117144240	117149294	1	0.00296036990817445	0.0118414796326978	break,p-value_break=0.00337231130674222
intron	chr7	117229500	117229593	2	0.533500284255801	1	p-value_correction=0.788349397469841
GALT	chr9	34646542	34650595	2	0.506302286956436	1	p-value_correction=0.506302286956436
PAH	chr12	103232062	103311417	1.5	1.90684314222563e-06	9.53421571112815e-06	p-value_correction=1.3794641094353e-06
