# Supplementary material for: A statistical approach to detection of copy number variations in PCR-enriched targeted sequencing data
Source: BMC Bioinformatics. 2016 Oct 22;17:429. doi: 10.1186/s12859-016-1272-6 (PMC5075217; doi:10.1186/s12859-016-1272-6)
Supplement: Additional file 6 — Archive with ONCOCNV results. Set of files (png plots and txt files) in zip archive that were provided by ONCOCNV after specificity and sensitivity testing. (ZIP 5007 kb) [file 12859_2016_1272_MOESM6_ESM.zip › outputONCOCNV copy 2/IonXpress_039_R_2013_10_18_01_30_51_user_SN2.4.Neonatal.Assay2_new_bed_version_318_chip_v2_Auto_user_SN2.4.Neonatal.Assay2_new_bed_version_318_chip_v2_28.profile.txt]

chr	start	end	gene	ID	ratio	predLargeSeg	segMean	predLargeCorrected	pvalRatioCorrected	perGeneEvaluation	pvalRatioGene	predPoint	predPointSusp	comments
chr7	117119899	117120067	CFTR	AMPL1380948435	0.251531785884125	2	0.0102246289117906	2	0.860280978995523	2	0.860280978995523	NA	NA	SegRatio=0.01,AbsMeanSigma=0.04,pvalue=0.711511513482956,pvalueTTest=0.779691663526554,
chr7	117120062	117120193	CFTR	AMPL1380948436	-0.306570628620803	2	0.0102246289117906	2	0.860280978995523	2	0.860280978995523	NA	NA	SegRatio=0.01,AbsMeanSigma=0.04,pvalue=0.711511513482956,pvalueTTest=0.779691663526554,
chr7	117120192	117120274	CFTR	AMPL493118173	0.160350166282793	2	0.0102246289117906	2	0.860280978995523	2	0.860280978995523	NA	NA	SegRatio=0.01,AbsMeanSigma=0.04,pvalue=0.711511513482956,pvalueTTest=0.779691663526554,
chr7	117144240	117144352	CFTR	AMPL1316862546	-0.0746876013890174	2	0.0102246289117906	2	0.860280978995523	2	0.860280978995523	NA	NA	SegRatio=0.01,AbsMeanSigma=0.04,pvalue=0.711511513482956,pvalueTTest=0.779691663526554,
chr7	117144342	117144420	CFTR	AMPL3662351274	-0.26536196923735	2	0.0102246289117906	2	0.860280978995523	2	0.860280978995523	NA	NA	SegRatio=0.01,AbsMeanSigma=0.04,pvalue=0.711511513482956,pvalueTTest=0.779691663526554,
chr7	117148945	117149124	CFTR	AMPL1090131405	0.0729729061482399	2	0.0102246289117906	2	0.860280978995523	2	0.860280978995523	NA	NA	SegRatio=0.01,AbsMeanSigma=0.04,pvalue=0.711511513482956,pvalueTTest=0.779691663526554,
chr7	117149124	117149294	CFTR	AMPL496812712	0.334157437602366	2	0.0102246289117906	2	0.860280978995523	2	0.860280978995523	NA	NA	SegRatio=0.01,AbsMeanSigma=0.04,pvalue=0.711511513482956,pvalueTTest=0.779691663526554,
chr7	117170900	117171022	CFTR	AMPL469286737	-0.0647620722005011	2	0.0102246289117906	2	0.860280978995523	2	0.860280978995523	NA	NA	SegRatio=0.01,AbsMeanSigma=0.04,pvalue=0.711511513482956,pvalueTTest=0.779691663526554,
chr7	117171020	117171189	CFTR	AMPL469324749	-0.1757422474875	2	0.0102246289117906	2	0.860280978995523	2	0.860280978995523	NA	NA	SegRatio=0.01,AbsMeanSigma=0.04,pvalue=0.711511513482956,pvalueTTest=0.779691663526554,
chr7	117174199	117174365	CFTR	AMPL844200061	NA	2	0.0102246289117906	2	0.860280978995523	2	0.860280978995523	NA	NA	SegRatio=0.01,AbsMeanSigma=0.04,pvalue=0.711511513482956,pvalueTTest=0.779691663526554,
chr7	117174365	117174460	CFTR	AMPL468748906	-0.357328516558271	2	0.0102246289117906	2	0.860280978995523	2	0.860280978995523	NA	NA	SegRatio=0.01,AbsMeanSigma=0.04,pvalue=0.711511513482956,pvalueTTest=0.779691663526554,
chr7	117175183	117175355	CFTR	AMPL467504527	0.0264484807734333	2	0.0102246289117906	2	0.860280978995523	2	0.860280978995523	NA	NA	SegRatio=0.01,AbsMeanSigma=0.04,pvalue=0.711511513482956,pvalueTTest=0.779691663526554,
chr7	117175355	117175523	CFTR	AMPL467561353	-0.135547447377817	2	0.0102246289117906	2	0.860280978995523	2	0.860280978995523	NA	NA	SegRatio=0.01,AbsMeanSigma=0.04,pvalue=0.711511513482956,pvalueTTest=0.779691663526554,
chr7	117176519	117176660	CFTR	AMPL468865894	0.0574353515686135	2	0.0102246289117906	2	0.860280978995523	2	0.860280978995523	NA	NA	SegRatio=0.01,AbsMeanSigma=0.04,pvalue=0.711511513482956,pvalueTTest=0.779691663526554,
chr7	117176651	117176786	CFTR	AMPL468874944	-0.0207430763382904	2	0.0102246289117906	2	0.860280978995523	2	0.860280978995523	NA	NA	SegRatio=0.01,AbsMeanSigma=0.04,pvalue=0.711511513482956,pvalueTTest=0.779691663526554,
chr7	117180175	117180248	CFTR	AMPL556296474	0.0145622242101729	2	0.0102246289117906	2	0.860280978995523	2	0.860280978995523	NA	NA	SegRatio=0.01,AbsMeanSigma=0.04,pvalue=0.711511513482956,pvalueTTest=0.779691663526554,
chr7	117180248	117180361	CFTR	AMPL3662363979	0.130210319310904	2	0.0102246289117906	2	0.860280978995523	2	0.860280978995523	NA	NA	SegRatio=0.01,AbsMeanSigma=0.04,pvalue=0.711511513482956,pvalueTTest=0.779691663526554,
chr7	117180361	117180458	CFTR	AMPL468184487	-0.121164057523805	2	0.0102246289117906	2	0.860280978995523	2	0.860280978995523	NA	NA	SegRatio=0.01,AbsMeanSigma=0.04,pvalue=0.711511513482956,pvalueTTest=0.779691663526554,
chr7	117182013	117182127	CFTR	AMPL3755398942	-0.604465399121762	2	0.0102246289117906	2	0.860280978995523	2	0.860280978995523	NA	NA	SegRatio=0.01,AbsMeanSigma=0.04,pvalue=0.711511513482956,pvalueTTest=0.779691663526554,
chr7	117182127	117182221	CFTR	AMPL3713721021	-0.0465767878075856	2	0.0102246289117906	2	0.860280978995523	2	0.860280978995523	NA	NA	SegRatio=0.01,AbsMeanSigma=0.04,pvalue=0.711511513482956,pvalueTTest=0.779691663526554,
chr7	117188605	117188778	CFTR	AMPL3849093081	0.100921826786152	2	0.0102246289117906	2	0.860280978995523	2	0.860280978995523	q-value=9.72736657586645e-11, copies=2	NA	SegRatio=0.01,AbsMeanSigma=0.04,pvalue=0.711511513482956,pvalueTTest=0.779691663526554,
chr7	117188898	117189021	CFTR	AMPL477617595	0.121846281548377	2	0.0102246289117906	2	0.860280978995523	2	0.860280978995523	NA	NA	SegRatio=0.01,AbsMeanSigma=0.04,pvalue=0.711511513482956,pvalueTTest=0.779691663526554,
chr7	117189018	117189174	CFTR	AMPL1758041121	-0.00715190510877408	2	0.0102246289117906	2	0.860280978995523	2	0.860280978995523	NA	NA	SegRatio=0.01,AbsMeanSigma=0.04,pvalue=0.711511513482956,pvalueTTest=0.779691663526554,
chr7	117199494	117199585	CFTR	AMPL3662352593	0.0473748512551217	2	0.0102246289117906	2	0.860280978995523	2	0.860280978995523	NA	NA	SegRatio=0.01,AbsMeanSigma=0.04,pvalue=0.711511513482956,pvalueTTest=0.779691663526554,
chr7	117199585	117199733	CFTR	AMPL712350278	0.0794632126812992	2	0.0102246289117906	2	0.860280978995523	2	0.860280978995523	NA	NA	SegRatio=0.01,AbsMeanSigma=0.04,pvalue=0.711511513482956,pvalueTTest=0.779691663526554,
chr7	117227745	117227913	CFTR	AMPL3687801190	-0.177093311943353	2	0.0102246289117906	2	0.860280978995523	2	0.860280978995523	NA	NA	SegRatio=0.01,AbsMeanSigma=0.04,pvalue=0.711511513482956,pvalueTTest=0.779691663526554,
chr7	117229500	117229593	intron	AMPL4119989318	-0.58166875213608	2	0.0102246289117906	2	0.409705550557575	2	0.409705550557575	NA	NA	SegRatio=0.01,AbsMeanSigma=0.04,pvalue=0.711511513482956,pvalueTTest=0.779691663526554,
chr7	117230377	117230543	CFTR	AMPL468091028	0.14195673044259	2	0.0102246289117906	2	0.860280978995523	2	0.860280978995523	NA	NA	SegRatio=0.01,AbsMeanSigma=0.04,pvalue=0.711511513482956,pvalueTTest=0.779691663526554,
chr7	117231824	117231993	CFTR	AMPL474961767	NA	2	0.0102246289117906	2	0.860280978995523	2	0.860280978995523	NA	NA	SegRatio=0.01,AbsMeanSigma=0.04,pvalue=0.711511513482956,pvalueTTest=0.779691663526554,
chr7	117232001	117232109	CFTR	AMPL3662358230	-0.0604571000614791	2	0.0102246289117906	2	0.860280978995523	2	0.860280978995523	NA	NA	SegRatio=0.01,AbsMeanSigma=0.04,pvalue=0.711511513482956,pvalueTTest=0.779691663526554,
chr7	117232109	117232280	CFTR	AMPL468866489	0.0811244897403651	2	0.0102246289117906	2	0.860280978995523	2	0.860280978995523	NA	NA	SegRatio=0.01,AbsMeanSigma=0.04,pvalue=0.711511513482956,pvalueTTest=0.779691663526554,
chr7	117232270	117232434	CFTR	AMPL468922661	-0.0391824872307106	2	0.0102246289117906	2	0.860280978995523	2	0.860280978995523	NA	NA	SegRatio=0.01,AbsMeanSigma=0.04,pvalue=0.711511513482956,pvalueTTest=0.779691663526554,
chr7	117232434	117232539	CFTR	AMPL3662384424	-0.184322967158319	2	0.0102246289117906	2	0.860280978995523	2	0.860280978995523	NA	NA	SegRatio=0.01,AbsMeanSigma=0.04,pvalue=0.711511513482956,pvalueTTest=0.779691663526554,
chr7	117232539	117232720	CFTR	AMPL1488881666	0.00164122213990823	2	0.0102246289117906	2	0.860280978995523	2	0.860280978995523	NA	NA	SegRatio=0.01,AbsMeanSigma=0.04,pvalue=0.711511513482956,pvalueTTest=0.779691663526554,
chr7	117234940	117235038	CFTR	AMPL3533204248	-0.19660775217968	2	0.0102246289117906	2	0.860280978995523	2	0.860280978995523	NA	NA	SegRatio=0.01,AbsMeanSigma=0.04,pvalue=0.711511513482956,pvalueTTest=0.779691663526554,
chr7	117235038	117235148	CFTR	AMPL3539368019	0.128491274819944	2	0.0102246289117906	2	0.860280978995523	2	0.860280978995523	NA	NA	SegRatio=0.01,AbsMeanSigma=0.04,pvalue=0.711511513482956,pvalueTTest=0.779691663526554,
chr7	117242832	117243009	CFTR	AMPL468425396	0.0102246289117906	2	0.0102246289117906	2	0.860280978995523	2	0.860280978995523	NA	NA	SegRatio=0.01,AbsMeanSigma=0.04,pvalue=0.711511513482956,pvalueTTest=0.779691663526554,
chr7	117243561	117243680	CFTR	AMPL1314131500	-0.000101064051039451	2	0.0102246289117906	2	0.860280978995523	2	0.860280978995523	NA	NA	SegRatio=0.01,AbsMeanSigma=0.04,pvalue=0.711511513482956,pvalueTTest=0.779691663526554,
chr7	117243680	117243850	CFTR	AMPL1350926834	-0.0947979086283076	2	0.0102246289117906	2	0.860280978995523	2	0.860280978995523	NA	NA	SegRatio=0.01,AbsMeanSigma=0.04,pvalue=0.711511513482956,pvalueTTest=0.779691663526554,
chr7	117246626	117246753	CFTR	AMPL467500449	-0.088806769071169	2	0.0102246289117906	2	0.860280978995523	2	0.860280978995523	NA	NA	SegRatio=0.01,AbsMeanSigma=0.04,pvalue=0.711511513482956,pvalueTTest=0.779691663526554,
chr7	117246740	117246889	CFTR	AMPL1317650819	0.134427213424112	2	0.0102246289117906	2	0.860280978995523	2	0.860280978995523	NA	NA	SegRatio=0.01,AbsMeanSigma=0.04,pvalue=0.711511513482956,pvalueTTest=0.779691663526554,
chr7	117250552	117250723	CFTR	AMPL467096662	0.0899773830664389	2	0.0102246289117906	2	0.860280978995523	2	0.860280978995523	NA	NA	SegRatio=0.01,AbsMeanSigma=0.04,pvalue=0.711511513482956,pvalueTTest=0.779691663526554,
chr7	117251505	117251662	CFTR	AMPL1489275007	0.0513625009915961	2	0.0102246289117906	2	0.860280978995523	2	0.860280978995523	NA	NA	SegRatio=0.01,AbsMeanSigma=0.04,pvalue=0.711511513482956,pvalueTTest=0.779691663526554,
chr7	117251662	117251813	CFTR	AMPL1489330457	-0.0389295654078167	2	0.0102246289117906	2	0.860280978995523	2	0.860280978995523	NA	NA	SegRatio=0.01,AbsMeanSigma=0.04,pvalue=0.711511513482956,pvalueTTest=0.779691663526554,
chr7	117251782	117251855	CFTR	AMPL1524050819	0.0823967650587512	2	0.0102246289117906	2	0.860280978995523	2	0.860280978995523	NA	NA	SegRatio=0.01,AbsMeanSigma=0.04,pvalue=0.711511513482956,pvalueTTest=0.779691663526554,
chr7	117254598	117254679	CFTR	AMPL3608012462	0.0141467228066742	2	0.0102246289117906	2	0.860280978995523	2	0.860280978995523	NA	NA	SegRatio=0.01,AbsMeanSigma=0.04,pvalue=0.711511513482956,pvalueTTest=0.779691663526554,
chr7	117254674	117254747	CFTR	AMPL3662363743	0.0645337541054072	2	0.0102246289117906	2	0.860280978995523	2	0.860280978995523	NA	NA	SegRatio=0.01,AbsMeanSigma=0.04,pvalue=0.711511513482956,pvalueTTest=0.779691663526554,
chr7	117267462	117267600	CFTR	AMPL468021362	-0.103891151916508	2	0.0102246289117906	2	0.860280978995523	2	0.860280978995523	NA	NA	SegRatio=0.01,AbsMeanSigma=0.04,pvalue=0.711511513482956,pvalueTTest=0.779691663526554,
chr7	117267600	117267684	CFTR	AMPL468048766	-0.150994887755694	2	0.0102246289117906	2	0.860280978995523	2	0.860280978995523	NA	NA	SegRatio=0.01,AbsMeanSigma=0.04,pvalue=0.711511513482956,pvalueTTest=0.779691663526554,
chr7	117267684	117267830	CFTR	AMPL1350926836	-0.166771415019941	2	0.0102246289117906	2	0.860280978995523	2	0.860280978995523	NA	NA	SegRatio=0.01,AbsMeanSigma=0.04,pvalue=0.711511513482956,pvalueTTest=0.779691663526554,
chr7	117279953	117280114	CFTR	AMPL612960517	0.0693469892963458	2	0.0102246289117906	2	0.860280978995523	2	0.860280978995523	NA	NA	SegRatio=0.01,AbsMeanSigma=0.04,pvalue=0.711511513482956,pvalueTTest=0.779691663526554,
chr7	117282452	117282593	CFTR	AMPL3687804467	0.128842126300576	2	0.0102246289117906	2	0.860280978995523	2	0.860280978995523	NA	NA	SegRatio=0.01,AbsMeanSigma=0.04,pvalue=0.711511513482956,pvalueTTest=0.779691663526554,
chr7	117282593	117282768	CFTR	AMPL469390256	0.0366178193307537	2	0.0102246289117906	2	0.860280978995523	2	0.860280978995523	NA	NA	SegRatio=0.01,AbsMeanSigma=0.04,pvalue=0.711511513482956,pvalueTTest=0.779691663526554,
chr7	117292788	117292952	CFTR	AMPL469294494	-0.648973804709434	2	0.0102246289117906	2	0.860280978995523	2	0.860280978995523	NA	NA	SegRatio=0.01,AbsMeanSigma=0.04,pvalue=0.711511513482956,pvalueTTest=0.779691663526554,
chr7	117292952	117293126	CFTR	AMPL476533235	-0.128552887757673	2	0.0102246289117906	2	0.860280978995523	2	0.860280978995523	NA	NA	SegRatio=0.01,AbsMeanSigma=0.04,pvalue=0.711511513482956,pvalueTTest=0.779691663526554,
chr7	117304588	117304761	CFTR	AMPL1350926835	0.430667657574533	2	0.0102246289117906	2	0.860280978995523	2	0.860280978995523	NA	NA	SegRatio=0.01,AbsMeanSigma=0.04,pvalue=0.711511513482956,pvalueTTest=0.779691663526554,
chr7	117304761	117304927	CFTR	AMPL469937071	0.0737888608504823	2	0.0102246289117906	2	0.860280978995523	2	0.860280978995523	NA	NA	SegRatio=0.01,AbsMeanSigma=0.04,pvalue=0.711511513482956,pvalueTTest=0.779691663526554,
chr7	117305494	117305594	CFTR	AMPL647810578	0.0148605256988886	2	0.0102246289117906	2	0.860280978995523	2	0.860280978995523	NA	NA	SegRatio=0.01,AbsMeanSigma=0.04,pvalue=0.711511513482956,pvalueTTest=0.779691663526554,
chr7	117305594	117305680	CFTR	AMPL3687791484	-0.0391334906578633	2	0.0102246289117906	2	0.860280978995523	2	0.860280978995523	NA	NA	SegRatio=0.01,AbsMeanSigma=0.04,pvalue=0.711511513482956,pvalueTTest=0.779691663526554,
chr7	117306844	117307010	CFTR	AMPL1091210890	0.11830687798571	2	0.0102246289117906	2	0.860280978995523	2	0.860280978995523	NA	NA	SegRatio=0.01,AbsMeanSigma=0.04,pvalue=0.711511513482956,pvalueTTest=0.779691663526554,
chr7	117307008	117307185	CFTR	AMPL3848836362	0.213622777602157	2	0.0102246289117906	2	0.860280978995523	2	0.860280978995523	NA	NA	SegRatio=0.01,AbsMeanSigma=0.04,pvalue=0.711511513482956,pvalueTTest=0.779691663526554,
chr7	117307183	117307354	CFTR	AMPL3848864558	-0.0490219432044136	2	0.0102246289117906	2	0.860280978995523	2	0.860280978995523	NA	NA	SegRatio=0.01,AbsMeanSigma=0.04,pvalue=0.711511513482956,pvalueTTest=0.779691663526554,
chr7	117307353	117307519	CFTR	AMPL497774927	0.0122901968479886	2	0.0102246289117906	2	0.860280978995523	2	0.860280978995523	NA	NA	SegRatio=0.01,AbsMeanSigma=0.04,pvalue=0.711511513482956,pvalueTTest=0.779691663526554,
chr7	117307518	117307668	CFTR	AMPL3848886907	-0.0538177344547932	2	0.0102246289117906	2	0.860280978995523	2	0.860280978995523	NA	NA	SegRatio=0.01,AbsMeanSigma=0.04,pvalue=0.711511513482956,pvalueTTest=0.779691663526554,
chr7	117307666	117307801	CFTR	AMPL492300506	0.101604633668642	2	0.0102246289117906	2	0.860280978995523	2	0.860280978995523	NA	NA	SegRatio=0.01,AbsMeanSigma=0.04,pvalue=0.711511513482956,pvalueTTest=0.779691663526554,
chr7	117307801	117307960	CFTR	AMPL3848900251	-0.0287154798158702	2	0.0102246289117906	2	0.860280978995523	2	0.860280978995523	NA	NA	SegRatio=0.01,AbsMeanSigma=0.04,pvalue=0.711511513482956,pvalueTTest=0.779691663526554,
chr7	117307960	117308127	CFTR	AMPL3848829546	0.104462886480948	2	0.0102246289117906	2	0.860280978995523	2	0.860280978995523	NA	NA	SegRatio=0.01,AbsMeanSigma=0.04,pvalue=0.711511513482956,pvalueTTest=0.779691663526554,
chr7	117308127	117308217	CFTR	AMPL1486309394	0.0556938151640251	2	0.0102246289117906	2	0.860280978995523	2	0.860280978995523	NA	NA	SegRatio=0.01,AbsMeanSigma=0.04,pvalue=0.711511513482956,pvalueTTest=0.779691663526554,
chr7	117308443	117308519	CFTR	AMPL1380948432	-0.106794048016892	2	0.0102246289117906	2	0.860280978995523	2	0.860280978995523	NA	NA	SegRatio=0.01,AbsMeanSigma=0.04,pvalue=0.711511513482956,pvalueTTest=0.779691663526554,
chr7	117308502	117308594	CFTR	AMPL3848851241	NA	2	0.0102246289117906	2	0.860280978995523	2	0.860280978995523	NA	NA	SegRatio=0.01,AbsMeanSigma=0.04,pvalue=0.711511513482956,pvalueTTest=0.779691663526554,
chr7	117308594	117308719	CFTR	AMPL3848859657	-0.06774307329685	2	0.0102246289117906	2	0.860280978995523	2	0.860280978995523	NA	NA	SegRatio=0.01,AbsMeanSigma=0.04,pvalue=0.711511513482956,pvalueTTest=0.779691663526554,
chr9	34646542	34646714	GALT	AMPL712468205	NA	2	-1.57898780208294e-05	2	0.523353353120065	2	0.523353353120065	NA	NA	SegRatio=0,AbsMeanSigma=0.17,pvalue=0.387079284336239,pvalueTTest=0.523353353120065,
chr9	34646713	34646892	GALT	AMPL807033687	0.022590368675749	2	-1.57898780208294e-05	2	0.523353353120065	2	0.523353353120065	NA	NA	SegRatio=0,AbsMeanSigma=0.17,pvalue=0.387079284336239,pvalueTTest=0.523353353120065,
chr9	34646880	34647060	GALT	AMPL807051270	-0.0172891555441425	2	-1.57898780208294e-05	2	0.523353353120065	2	0.523353353120065	NA	NA	SegRatio=0,AbsMeanSigma=0.17,pvalue=0.387079284336239,pvalueTTest=0.523353353120065,
chr9	34647058	34647205	GALT	AMPL623733836	-0.294482624232424	2	-1.57898780208294e-05	2	0.523353353120065	2	0.523353353120065	NA	NA	SegRatio=0,AbsMeanSigma=0.17,pvalue=0.387079284336239,pvalueTTest=0.523353353120065,
chr9	34647198	34647344	GALT	AMPL3848826648	-0.241682337996546	2	-1.57898780208294e-05	2	0.523353353120065	2	0.523353353120065	NA	NA	SegRatio=0,AbsMeanSigma=0.17,pvalue=0.387079284336239,pvalueTTest=0.523353353120065,
chr9	34647344	34647522	GALT	AMPL3848835399	-0.0323162475435171	2	-1.57898780208294e-05	2	0.523353353120065	2	0.523353353120065	NA	NA	SegRatio=0,AbsMeanSigma=0.17,pvalue=0.387079284336239,pvalueTTest=0.523353353120065,
chr9	34647522	34647639	GALT	AMPL1496130655	0.260602490029348	2	-1.57898780208294e-05	2	0.523353353120065	2	0.523353353120065	NA	NA	SegRatio=0,AbsMeanSigma=0.17,pvalue=0.387079284336239,pvalueTTest=0.523353353120065,
chr9	34647639	34647726	GALT	AMPL868171912	0.138004498625282	2	-1.57898780208294e-05	2	0.523353353120065	2	0.523353353120065	NA	NA	SegRatio=0,AbsMeanSigma=0.17,pvalue=0.387079284336239,pvalueTTest=0.523353353120065,
chr9	34647726	34647898	GALT	AMPL556199792	0.109947794923678	2	-1.57898780208294e-05	2	0.523353353120065	2	0.523353353120065	NA	NA	SegRatio=0,AbsMeanSigma=0.17,pvalue=0.387079284336239,pvalueTTest=0.523353353120065,
chr9	34647893	34648071	GALT	AMPL3848847770	0.246142728850208	2	-1.57898780208294e-05	2	0.523353353120065	2	0.523353353120065	NA	NA	SegRatio=0,AbsMeanSigma=0.17,pvalue=0.387079284336239,pvalueTTest=0.523353353120065,
chr9	34648069	34648240	GALT	AMPL556343103	-0.582236647774267	2	-1.57898780208294e-05	2	0.523353353120065	2	0.523353353120065	q-value=0.000194486773730038, copies=1	NA	SegRatio=0,AbsMeanSigma=0.17,pvalue=0.387079284336239,pvalueTTest=0.523353353120065,
chr9	34648240	34648341	GALT	AMPL623737664	-0.0823699629514823	2	-1.57898780208294e-05	2	0.523353353120065	2	0.523353353120065	NA	NA	SegRatio=0,AbsMeanSigma=0.17,pvalue=0.387079284336239,pvalueTTest=0.523353353120065,
chr9	34648336	34648497	GALT	AMPL623762017	-0.13112724546873	2	-1.57898780208294e-05	2	0.523353353120065	2	0.523353353120065	NA	NA	SegRatio=0,AbsMeanSigma=0.17,pvalue=0.387079284336239,pvalueTTest=0.523353353120065,
chr9	34648510	34648681	GALT	AMPL3848901604	-0.0533596302191747	2	-1.57898780208294e-05	2	0.523353353120065	2	0.523353353120065	NA	NA	SegRatio=0,AbsMeanSigma=0.17,pvalue=0.387079284336239,pvalueTTest=0.523353353120065,
chr9	34648690	34648810	GALT	AMPL3848818879	-0.195448583472614	2	-1.57898780208294e-05	2	0.523353353120065	2	0.523353353120065	NA	NA	SegRatio=0,AbsMeanSigma=0.17,pvalue=0.387079284336239,pvalueTTest=0.523353353120065,
chr9	34648807	34648943	GALT	AMPL623750282	0.159430857430195	2	-1.57898780208294e-05	2	0.523353353120065	2	0.523353353120065	NA	NA	SegRatio=0,AbsMeanSigma=0.17,pvalue=0.387079284336239,pvalueTTest=0.523353353120065,
chr9	34648939	34649017	GALT	AMPL3848843653	-0.132799770785433	2	-1.57898780208294e-05	2	0.523353353120065	2	0.523353353120065	NA	NA	SegRatio=0,AbsMeanSigma=0.17,pvalue=0.387079284336239,pvalueTTest=0.523353353120065,
chr9	34649016	34649170	GALT	AMPL3848851345	0.128250750533569	2	-1.57898780208294e-05	2	0.523353353120065	2	0.523353353120065	NA	NA	SegRatio=0,AbsMeanSigma=0.17,pvalue=0.387079284336239,pvalueTTest=0.523353353120065,
chr9	34649168	34649344	GALT	AMPL1371818357	-1.57898780208294e-05	2	-1.57898780208294e-05	2	0.523353353120065	2	0.523353353120065	NA	NA	SegRatio=0,AbsMeanSigma=0.17,pvalue=0.387079284336239,pvalueTTest=0.523353353120065,
chr9	34649344	34649511	GALT	AMPL3848885846	-0.114643711617877	2	-1.57898780208294e-05	2	0.523353353120065	2	0.523353353120065	NA	NA	SegRatio=0,AbsMeanSigma=0.17,pvalue=0.387079284336239,pvalueTTest=0.523353353120065,
chr9	34649511	34649646	GALT	AMPL3848895636	-0.0114124448924079	2	-1.57898780208294e-05	2	0.523353353120065	2	0.523353353120065	NA	NA	SegRatio=0,AbsMeanSigma=0.17,pvalue=0.387079284336239,pvalueTTest=0.523353353120065,
chr9	34649641	34649818	GALT	AMPL3848812411	0.113724416398876	2	-1.57898780208294e-05	2	0.523353353120065	2	0.523353353120065	NA	NA	SegRatio=0,AbsMeanSigma=0.17,pvalue=0.387079284336239,pvalueTTest=0.523353353120065,
chr9	34649817	34649982	GALT	AMPL3848835912	-0.0959621106957119	2	-1.57898780208294e-05	2	0.523353353120065	2	0.523353353120065	NA	NA	SegRatio=0,AbsMeanSigma=0.17,pvalue=0.387079284336239,pvalueTTest=0.523353353120065,
chr9	34650315	34650399	GALT	AMPL3848889350	0.0693179039328094	2	-1.57898780208294e-05	2	0.523353353120065	2	0.523353353120065	NA	NA	SegRatio=0,AbsMeanSigma=0.17,pvalue=0.387079284336239,pvalueTTest=0.523353353120065,
chr9	34650398	34650478	GALT	AMPL2782134136	0.0648330961997643	2	-1.57898780208294e-05	2	0.523353353120065	2	0.523353353120065	NA	NA	SegRatio=0,AbsMeanSigma=0.17,pvalue=0.387079284336239,pvalueTTest=0.523353353120065,
chr9	34650478	34650595	GALT	AMPL1496755741	-0.0828581985613415	2	-1.57898780208294e-05	2	0.523353353120065	2	0.523353353120065	NA	NA	SegRatio=0,AbsMeanSigma=0.17,pvalue=0.387079284336239,pvalueTTest=0.523353353120065,
chr12	103232062	103232227	PAH	AMPL811140534	-0.0487245176181999	2	-0.0129492442306527	2	0.472227661491926	2	0.472227661491926	NA	NA	SegRatio=-0.01,AbsMeanSigma=0.16,pvalue=0.406857089768982,pvalueTTest=0.492238560046213,
chr12	103232222	103232291	PAH	AMPL811141827	NA	2	-0.0129492442306527	2	0.472227661491926	2	0.472227661491926	NA	NA	SegRatio=-0.01,AbsMeanSigma=0.16,pvalue=0.406857089768982,pvalueTTest=0.492238560046213,
chr12	103232441	103232565	PAH	AMPL3699300740	-0.0970274621682235	2	-0.0129492442306527	2	0.472227661491926	2	0.472227661491926	NA	NA	SegRatio=-0.01,AbsMeanSigma=0.16,pvalue=0.406857089768982,pvalueTTest=0.492238560046213,
chr12	103232551	103232666	PAH	AMPL1497161003	-0.106765403864601	2	-0.0129492442306527	2	0.472227661491926	2	0.472227661491926	NA	NA	SegRatio=-0.01,AbsMeanSigma=0.16,pvalue=0.406857089768982,pvalueTTest=0.492238560046213,
chr12	103232661	103232820	PAH	AMPL811143696	-0.0129492442306527	2	-0.0129492442306527	2	0.472227661491926	2	0.472227661491926	NA	NA	SegRatio=-0.01,AbsMeanSigma=0.16,pvalue=0.406857089768982,pvalueTTest=0.492238560046213,
chr12	103232765	103232895	PAH	AMPL811145968	-0.00709164595752975	2	-0.0129492442306527	2	0.472227661491926	2	0.472227661491926	NA	NA	SegRatio=-0.01,AbsMeanSigma=0.16,pvalue=0.406857089768982,pvalueTTest=0.492238560046213,
chr12	103232895	103233035	PAH	AMPL659794021	0.0393914393953801	2	-0.0129492442306527	2	0.472227661491926	2	0.472227661491926	NA	NA	SegRatio=-0.01,AbsMeanSigma=0.16,pvalue=0.406857089768982,pvalueTTest=0.492238560046213,
chr12	103234142	103234318	PAH	AMPL3848753200	-0.0495967889658607	2	-0.0129492442306527	2	0.472227661491926	2	0.472227661491926	NA	NA	SegRatio=-0.01,AbsMeanSigma=0.16,pvalue=0.406857089768982,pvalueTTest=0.492238560046213,
chr12	103237301	103237409	PAH	AMPL663072267	0.111308347493476	2	-0.0129492442306527	2	0.472227661491926	2	0.472227661491926	NA	NA	SegRatio=-0.01,AbsMeanSigma=0.16,pvalue=0.406857089768982,pvalueTTest=0.492238560046213,
chr12	103237409	103237584	PAH	AMPL663100272	0.0872588488363117	2	-0.0129492442306527	2	0.472227661491926	2	0.472227661491926	NA	NA	SegRatio=-0.01,AbsMeanSigma=0.16,pvalue=0.406857089768982,pvalueTTest=0.492238560046213,
chr12	103237954	103238083	PAH	AMPL868016102	-0.10041710758434	2	-0.0129492442306527	2	0.472227661491926	2	0.472227661491926	NA	NA	SegRatio=-0.01,AbsMeanSigma=0.16,pvalue=0.406857089768982,pvalueTTest=0.492238560046213,
chr12	103238083	103238220	PAH	AMPL658783041	-0.015944170649512	2	-0.0129492442306527	2	0.472227661491926	2	0.472227661491926	NA	NA	SegRatio=-0.01,AbsMeanSigma=0.16,pvalue=0.406857089768982,pvalueTTest=0.492238560046213,
chr12	103240620	103240773	PAH	AMPL659377496	-0.284951926606912	2	-0.0129492442306527	2	0.472227661491926	2	0.472227661491926	NA	NA	SegRatio=-0.01,AbsMeanSigma=0.16,pvalue=0.406857089768982,pvalueTTest=0.492238560046213,
chr12	103245412	103245591	PAH	AMPL556370172	-0.0404225248637009	2	-0.0129492442306527	2	0.472227661491926	2	0.472227661491926	NA	NA	SegRatio=-0.01,AbsMeanSigma=0.16,pvalue=0.406857089768982,pvalueTTest=0.492238560046213,
chr12	103246570	103246749	PAH	AMPL556350401	0.0925975093978658	2	-0.0129492442306527	2	0.472227661491926	2	0.472227661491926	NA	NA	SegRatio=-0.01,AbsMeanSigma=0.16,pvalue=0.406857089768982,pvalueTTest=0.492238560046213,
chr12	103248833	103248985	PAH	AMPL812248025	0.282092983160627	2	-0.0129492442306527	2	0.472227661491926	2	0.472227661491926	NA	NA	SegRatio=-0.01,AbsMeanSigma=0.16,pvalue=0.406857089768982,pvalueTTest=0.492238560046213,
chr12	103248985	103249122	PAH	AMPL658674329	-0.00144370301319595	2	-0.0129492442306527	2	0.472227661491926	2	0.472227661491926	NA	NA	SegRatio=-0.01,AbsMeanSigma=0.16,pvalue=0.406857089768982,pvalueTTest=0.492238560046213,
chr12	103260314	103260494	PAH	AMPL658804790	-0.787499173302446	2	-0.0129492442306527	2	0.472227661491926	2	0.472227661491926	q-value=0.00243992494933753, copies=1	NA	SegRatio=-0.01,AbsMeanSigma=0.16,pvalue=0.406857089768982,pvalueTTest=0.492238560046213,
chr12	103271164	103271270	PAH	AMPL661534109	-0.0143717778470825	2	-0.0129492442306527	2	0.472227661491926	2	0.472227661491926	NA	NA	SegRatio=-0.01,AbsMeanSigma=0.16,pvalue=0.406857089768982,pvalueTTest=0.492238560046213,
chr12	103271270	103271384	PAH	AMPL661570029	NA	2	-0.0129492442306527	2	0.472227661491926	2	0.472227661491926	NA	NA	SegRatio=-0.01,AbsMeanSigma=0.16,pvalue=0.406857089768982,pvalueTTest=0.492238560046213,
chr12	103288475	103288574	PAH	AMPL3699214840	-0.128414206108681	2	-0.0129492442306527	2	0.472227661491926	2	0.472227661491926	NA	NA	SegRatio=-0.01,AbsMeanSigma=0.16,pvalue=0.406857089768982,pvalueTTest=0.492238560046213,
chr12	103288574	103288725	PAH	AMPL659619504	0.134990907347096	2	-0.0129492442306527	2	0.472227661491926	2	0.472227661491926	NA	NA	SegRatio=-0.01,AbsMeanSigma=0.16,pvalue=0.406857089768982,pvalueTTest=0.492238560046213,
chr12	103306535	103306705	PAH	AMPL556186951	-0.0803325229708274	2	-0.0129492442306527	2	0.472227661491926	2	0.472227661491926	NA	NA	SegRatio=-0.01,AbsMeanSigma=0.16,pvalue=0.406857089768982,pvalueTTest=0.492238560046213,
chr12	103310767	103310940	PAH	AMPL663779199	-0.0569273887616449	2	-0.0129492442306527	2	0.472227661491926	2	0.472227661491926	NA	NA	SegRatio=-0.01,AbsMeanSigma=0.16,pvalue=0.406857089768982,pvalueTTest=0.492238560046213,
chr12	103310940	103311077	PAH	AMPL812518150	0.130005503214437	2	-0.0129492442306527	2	0.472227661491926	2	0.472227661491926	NA	NA	SegRatio=-0.01,AbsMeanSigma=0.16,pvalue=0.406857089768982,pvalueTTest=0.492238560046213,
chr12	103311073	103311261	PAH	AMPL812522983	NA	2	-0.0129492442306527	2	0.472227661491926	2	0.472227661491926	NA	NA	SegRatio=-0.01,AbsMeanSigma=0.16,pvalue=0.406857089768982,pvalueTTest=0.492238560046213,
chr12	103311261	103311417	PAH	AMPL811679394	0.175122268748379	2	-0.0129492442306527	2	0.472227661491926	2	0.472227661491926	NA	NA	SegRatio=-0.01,AbsMeanSigma=0.16,pvalue=0.406857089768982,pvalueTTest=0.492238560046213,
