# Supplementary material for: A statistical approach to detection of copy number variations in PCR-enriched targeted sequencing data
Source: BMC Bioinformatics. 2016 Oct 22;17:429. doi: 10.1186/s12859-016-1272-6 (PMC5075217; doi:10.1186/s12859-016-1272-6)
Supplement: Additional file 6 — Archive with ONCOCNV results. Set of files (png plots and txt files) in zip archive that were provided by ONCOCNV after specificity and sensitivity testing. (ZIP 5007 kb) [file 12859_2016_1272_MOESM6_ESM.zip › outputONCOCNV copy 2/IonXpress_041_R_2013_10_18_01_30_51_user_SN2.4.Neonatal.Assay2_new_bed_version_318_chip_v2_Auto_user_SN2.4.Neonatal.Assay2_new_bed_version_318_chip_v2_28.profile.txt]

chr	start	end	gene	ID	ratio	predLargeSeg	segMean	predLargeCorrected	pvalRatioCorrected	perGeneEvaluation	pvalRatioGene	predPoint	predPointSusp	comments
chr7	117119899	117120067	CFTR	AMPL1380948435	0.0578783956981602	2	-0.000384277366354301	2	0.787471298640526	2	0.787471298640526	NA	NA	SegRatio=0,AbsMeanSigma=0.02,pvalue=0.852604943272764,pvalueTTest=0.897318987361589,
chr7	117120062	117120193	CFTR	AMPL1380948436	-0.146451898076897	2	-0.000384277366354301	2	0.787471298640526	2	0.787471298640526	NA	NA	SegRatio=0,AbsMeanSigma=0.02,pvalue=0.852604943272764,pvalueTTest=0.897318987361589,
chr7	117120192	117120274	CFTR	AMPL493118173	-0.0524968967642806	2	-0.000384277366354301	2	0.787471298640526	2	0.787471298640526	NA	NA	SegRatio=0,AbsMeanSigma=0.02,pvalue=0.852604943272764,pvalueTTest=0.897318987361589,
chr7	117144240	117144352	CFTR	AMPL1316862546	-0.0536028612605514	2	-0.000384277366354301	2	0.787471298640526	2	0.787471298640526	NA	NA	SegRatio=0,AbsMeanSigma=0.02,pvalue=0.852604943272764,pvalueTTest=0.897318987361589,
chr7	117144342	117144420	CFTR	AMPL3662351274	-0.194433984030619	2	-0.000384277366354301	2	0.787471298640526	2	0.787471298640526	NA	NA	SegRatio=0,AbsMeanSigma=0.02,pvalue=0.852604943272764,pvalueTTest=0.897318987361589,
chr7	117148945	117149124	CFTR	AMPL1090131405	0.141148674540125	2	-0.000384277366354301	2	0.787471298640526	2	0.787471298640526	NA	NA	SegRatio=0,AbsMeanSigma=0.02,pvalue=0.852604943272764,pvalueTTest=0.897318987361589,
chr7	117149124	117149294	CFTR	AMPL496812712	0.00895661351047269	2	-0.000384277366354301	2	0.787471298640526	2	0.787471298640526	NA	NA	SegRatio=0,AbsMeanSigma=0.02,pvalue=0.852604943272764,pvalueTTest=0.897318987361589,
chr7	117170900	117171022	CFTR	AMPL469286737	-0.13568815061438	2	-0.000384277366354301	2	0.787471298640526	2	0.787471298640526	NA	NA	SegRatio=0,AbsMeanSigma=0.02,pvalue=0.852604943272764,pvalueTTest=0.897318987361589,
chr7	117171020	117171189	CFTR	AMPL469324749	0.00775959546610988	2	-0.000384277366354301	2	0.787471298640526	2	0.787471298640526	NA	NA	SegRatio=0,AbsMeanSigma=0.02,pvalue=0.852604943272764,pvalueTTest=0.897318987361589,
chr7	117174199	117174365	CFTR	AMPL844200061	NA	2	-0.000384277366354301	2	0.787471298640526	2	0.787471298640526	NA	NA	SegRatio=0,AbsMeanSigma=0.02,pvalue=0.852604943272764,pvalueTTest=0.897318987361589,
chr7	117174365	117174460	CFTR	AMPL468748906	-0.528845938264006	2	-0.000384277366354301	2	0.787471298640526	2	0.787471298640526	NA	NA	SegRatio=0,AbsMeanSigma=0.02,pvalue=0.852604943272764,pvalueTTest=0.897318987361589,
chr7	117175183	117175355	CFTR	AMPL467504527	0.0677129951173044	2	-0.000384277366354301	2	0.787471298640526	2	0.787471298640526	NA	NA	SegRatio=0,AbsMeanSigma=0.02,pvalue=0.852604943272764,pvalueTTest=0.897318987361589,
chr7	117175355	117175523	CFTR	AMPL467561353	-0.105871344162398	2	-0.000384277366354301	2	0.787471298640526	2	0.787471298640526	NA	NA	SegRatio=0,AbsMeanSigma=0.02,pvalue=0.852604943272764,pvalueTTest=0.897318987361589,
chr7	117176519	117176660	CFTR	AMPL468865894	-0.0635813478762523	2	-0.000384277366354301	2	0.787471298640526	2	0.787471298640526	NA	NA	SegRatio=0,AbsMeanSigma=0.02,pvalue=0.852604943272764,pvalueTTest=0.897318987361589,
chr7	117176651	117176786	CFTR	AMPL468874944	-0.412296679987623	2	-0.000384277366354301	2	0.787471298640526	2	0.787471298640526	NA	NA	SegRatio=0,AbsMeanSigma=0.02,pvalue=0.852604943272764,pvalueTTest=0.897318987361589,
chr7	117180175	117180248	CFTR	AMPL556296474	0.163133964563507	2	-0.000384277366354301	2	0.787471298640526	2	0.787471298640526	NA	NA	SegRatio=0,AbsMeanSigma=0.02,pvalue=0.852604943272764,pvalueTTest=0.897318987361589,
chr7	117180248	117180361	CFTR	AMPL3662363979	0.0439751517949454	2	-0.000384277366354301	2	0.787471298640526	2	0.787471298640526	NA	NA	SegRatio=0,AbsMeanSigma=0.02,pvalue=0.852604943272764,pvalueTTest=0.897318987361589,
chr7	117180361	117180458	CFTR	AMPL468184487	0.437310178773309	2	-0.000384277366354301	2	0.787471298640526	2	0.787471298640526	q-value=0.0023226960465561, copies=3	NA	SegRatio=0,AbsMeanSigma=0.02,pvalue=0.852604943272764,pvalueTTest=0.897318987361589,
chr7	117182013	117182127	CFTR	AMPL3755398942	0.113086647403615	2	-0.000384277366354301	2	0.787471298640526	2	0.787471298640526	NA	NA	SegRatio=0,AbsMeanSigma=0.02,pvalue=0.852604943272764,pvalueTTest=0.897318987361589,
chr7	117182127	117182221	CFTR	AMPL3713721021	-0.0145694949428303	2	-0.000384277366354301	2	0.787471298640526	2	0.787471298640526	NA	NA	SegRatio=0,AbsMeanSigma=0.02,pvalue=0.852604943272764,pvalueTTest=0.897318987361589,
chr7	117188605	117188778	CFTR	AMPL3849093081	0.0878059679976268	2	-0.000384277366354301	2	0.787471298640526	2	0.787471298640526	q-value=5.37457912236785e-14, copies=2	NA	SegRatio=0,AbsMeanSigma=0.02,pvalue=0.852604943272764,pvalueTTest=0.897318987361589,
chr7	117188898	117189021	CFTR	AMPL477617595	-0.0672388856375634	2	-0.000384277366354301	2	0.787471298640526	2	0.787471298640526	NA	NA	SegRatio=0,AbsMeanSigma=0.02,pvalue=0.852604943272764,pvalueTTest=0.897318987361589,
chr7	117189018	117189174	CFTR	AMPL1758041121	-0.157063659430257	2	-0.000384277366354301	2	0.787471298640526	2	0.787471298640526	NA	NA	SegRatio=0,AbsMeanSigma=0.02,pvalue=0.852604943272764,pvalueTTest=0.897318987361589,
chr7	117199494	117199585	CFTR	AMPL3662352593	-0.112900209716621	2	-0.000384277366354301	2	0.787471298640526	2	0.787471298640526	NA	NA	SegRatio=0,AbsMeanSigma=0.02,pvalue=0.852604943272764,pvalueTTest=0.897318987361589,
chr7	117199585	117199733	CFTR	AMPL712350278	0.197018435055858	2	-0.000384277366354301	2	0.787471298640526	2	0.787471298640526	NA	NA	SegRatio=0,AbsMeanSigma=0.02,pvalue=0.852604943272764,pvalueTTest=0.897318987361589,
chr7	117227745	117227913	CFTR	AMPL3687801190	-0.0608608094425964	2	-0.000384277366354301	2	0.787471298640526	2	0.787471298640526	NA	NA	SegRatio=0,AbsMeanSigma=0.02,pvalue=0.852604943272764,pvalueTTest=0.897318987361589,
chr7	117229500	117229593	intron	AMPL4119989318	0.0978381979401513	2	-0.000384277366354301	2	0.870858425926266	2	0.870858425926266	NA	NA	SegRatio=0,AbsMeanSigma=0.02,pvalue=0.852604943272764,pvalueTTest=0.897318987361589,
chr7	117230377	117230543	CFTR	AMPL468091028	-0.131522870057629	2	-0.000384277366354301	2	0.787471298640526	2	0.787471298640526	NA	NA	SegRatio=0,AbsMeanSigma=0.02,pvalue=0.852604943272764,pvalueTTest=0.897318987361589,
chr7	117231824	117231993	CFTR	AMPL474961767	NA	2	-0.000384277366354301	2	0.787471298640526	2	0.787471298640526	NA	NA	SegRatio=0,AbsMeanSigma=0.02,pvalue=0.852604943272764,pvalueTTest=0.897318987361589,
chr7	117232001	117232109	CFTR	AMPL3662358230	0.0946606302671173	2	-0.000384277366354301	2	0.787471298640526	2	0.787471298640526	NA	NA	SegRatio=0,AbsMeanSigma=0.02,pvalue=0.852604943272764,pvalueTTest=0.897318987361589,
chr7	117232109	117232280	CFTR	AMPL468866489	0.0447824175874704	2	-0.000384277366354301	2	0.787471298640526	2	0.787471298640526	NA	NA	SegRatio=0,AbsMeanSigma=0.02,pvalue=0.852604943272764,pvalueTTest=0.897318987361589,
chr7	117232270	117232434	CFTR	AMPL468922661	-0.0105131225932926	2	-0.000384277366354301	2	0.787471298640526	2	0.787471298640526	NA	NA	SegRatio=0,AbsMeanSigma=0.02,pvalue=0.852604943272764,pvalueTTest=0.897318987361589,
chr7	117232434	117232539	CFTR	AMPL3662384424	-0.255131192951416	2	-0.000384277366354301	2	0.787471298640526	2	0.787471298640526	NA	NA	SegRatio=0,AbsMeanSigma=0.02,pvalue=0.852604943272764,pvalueTTest=0.897318987361589,
chr7	117232539	117232720	CFTR	AMPL1488881666	-0.0690025192804551	2	-0.000384277366354301	2	0.787471298640526	2	0.787471298640526	NA	NA	SegRatio=0,AbsMeanSigma=0.02,pvalue=0.852604943272764,pvalueTTest=0.897318987361589,
chr7	117234940	117235038	CFTR	AMPL3533204248	-0.0634046233279542	2	-0.000384277366354301	2	0.787471298640526	2	0.787471298640526	NA	NA	SegRatio=0,AbsMeanSigma=0.02,pvalue=0.852604943272764,pvalueTTest=0.897318987361589,
chr7	117235038	117235148	CFTR	AMPL3539368019	-0.00210045171302861	2	-0.000384277366354301	2	0.787471298640526	2	0.787471298640526	NA	NA	SegRatio=0,AbsMeanSigma=0.02,pvalue=0.852604943272764,pvalueTTest=0.897318987361589,
chr7	117242832	117243009	CFTR	AMPL468425396	0.136029681430609	2	-0.000384277366354301	2	0.787471298640526	2	0.787471298640526	NA	NA	SegRatio=0,AbsMeanSigma=0.02,pvalue=0.852604943272764,pvalueTTest=0.897318987361589,
chr7	117243561	117243680	CFTR	AMPL1314131500	-0.0421507425175579	2	-0.000384277366354301	2	0.787471298640526	2	0.787471298640526	NA	NA	SegRatio=0,AbsMeanSigma=0.02,pvalue=0.852604943272764,pvalueTTest=0.897318987361589,
chr7	117243680	117243850	CFTR	AMPL1350926834	-0.0319974007583482	2	-0.000384277366354301	2	0.787471298640526	2	0.787471298640526	NA	NA	SegRatio=0,AbsMeanSigma=0.02,pvalue=0.852604943272764,pvalueTTest=0.897318987361589,
chr7	117246626	117246753	CFTR	AMPL467500449	-0.0264219028786293	2	-0.000384277366354301	2	0.787471298640526	2	0.787471298640526	NA	NA	SegRatio=0,AbsMeanSigma=0.02,pvalue=0.852604943272764,pvalueTTest=0.897318987361589,
chr7	117246740	117246889	CFTR	AMPL1317650819	-0.121767843447451	2	-0.000384277366354301	2	0.787471298640526	2	0.787471298640526	NA	NA	SegRatio=0,AbsMeanSigma=0.02,pvalue=0.852604943272764,pvalueTTest=0.897318987361589,
chr7	117250552	117250723	CFTR	AMPL467096662	-0.0821887178968227	2	-0.000384277366354301	2	0.787471298640526	2	0.787471298640526	NA	NA	SegRatio=0,AbsMeanSigma=0.02,pvalue=0.852604943272764,pvalueTTest=0.897318987361589,
chr7	117251505	117251662	CFTR	AMPL1489275007	-0.0967014708611387	2	-0.000384277366354301	2	0.787471298640526	2	0.787471298640526	NA	NA	SegRatio=0,AbsMeanSigma=0.02,pvalue=0.852604943272764,pvalueTTest=0.897318987361589,
chr7	117251662	117251813	CFTR	AMPL1489330457	-0.0303121227059107	2	-0.000384277366354301	2	0.787471298640526	2	0.787471298640526	NA	NA	SegRatio=0,AbsMeanSigma=0.02,pvalue=0.852604943272764,pvalueTTest=0.897318987361589,
chr7	117251782	117251855	CFTR	AMPL1524050819	0.181480380982134	2	-0.000384277366354301	2	0.787471298640526	2	0.787471298640526	NA	NA	SegRatio=0,AbsMeanSigma=0.02,pvalue=0.852604943272764,pvalueTTest=0.897318987361589,
chr7	117254598	117254679	CFTR	AMPL3608012462	0.0206790613436964	2	-0.000384277366354301	2	0.787471298640526	2	0.787471298640526	NA	NA	SegRatio=0,AbsMeanSigma=0.02,pvalue=0.852604943272764,pvalueTTest=0.897318987361589,
chr7	117254674	117254747	CFTR	AMPL3662363743	-0.0261683690226468	2	-0.000384277366354301	2	0.787471298640526	2	0.787471298640526	NA	NA	SegRatio=0,AbsMeanSigma=0.02,pvalue=0.852604943272764,pvalueTTest=0.897318987361589,
chr7	117267462	117267600	CFTR	AMPL468021362	-0.0820071436786832	2	-0.000384277366354301	2	0.787471298640526	2	0.787471298640526	NA	NA	SegRatio=0,AbsMeanSigma=0.02,pvalue=0.852604943272764,pvalueTTest=0.897318987361589,
chr7	117267600	117267684	CFTR	AMPL468048766	-0.0206268964775278	2	-0.000384277366354301	2	0.787471298640526	2	0.787471298640526	NA	NA	SegRatio=0,AbsMeanSigma=0.02,pvalue=0.852604943272764,pvalueTTest=0.897318987361589,
chr7	117267684	117267830	CFTR	AMPL1350926836	-0.120001301565533	2	-0.000384277366354301	2	0.787471298640526	2	0.787471298640526	NA	NA	SegRatio=0,AbsMeanSigma=0.02,pvalue=0.852604943272764,pvalueTTest=0.897318987361589,
chr7	117279953	117280114	CFTR	AMPL612960517	0.00917254555733296	2	-0.000384277366354301	2	0.787471298640526	2	0.787471298640526	NA	NA	SegRatio=0,AbsMeanSigma=0.02,pvalue=0.852604943272764,pvalueTTest=0.897318987361589,
chr7	117282452	117282593	CFTR	AMPL3687804467	-0.0263717690637416	2	-0.000384277366354301	2	0.787471298640526	2	0.787471298640526	NA	NA	SegRatio=0,AbsMeanSigma=0.02,pvalue=0.852604943272764,pvalueTTest=0.897318987361589,
chr7	117282593	117282768	CFTR	AMPL469390256	0.0486402847035771	2	-0.000384277366354301	2	0.787471298640526	2	0.787471298640526	NA	NA	SegRatio=0,AbsMeanSigma=0.02,pvalue=0.852604943272764,pvalueTTest=0.897318987361589,
chr7	117292788	117292952	CFTR	AMPL469294494	-0.1878534734207	2	-0.000384277366354301	2	0.787471298640526	2	0.787471298640526	NA	NA	SegRatio=0,AbsMeanSigma=0.02,pvalue=0.852604943272764,pvalueTTest=0.897318987361589,
chr7	117292952	117293126	CFTR	AMPL476533235	-0.0562200701094198	2	-0.000384277366354301	2	0.787471298640526	2	0.787471298640526	NA	NA	SegRatio=0,AbsMeanSigma=0.02,pvalue=0.852604943272764,pvalueTTest=0.897318987361589,
chr7	117304588	117304761	CFTR	AMPL1350926835	0.253096300946677	2	-0.000384277366354301	2	0.787471298640526	2	0.787471298640526	NA	NA	SegRatio=0,AbsMeanSigma=0.02,pvalue=0.852604943272764,pvalueTTest=0.897318987361589,
chr7	117304761	117304927	CFTR	AMPL469937071	-0.000384277366354301	2	-0.000384277366354301	2	0.787471298640526	2	0.787471298640526	NA	NA	SegRatio=0,AbsMeanSigma=0.02,pvalue=0.852604943272764,pvalueTTest=0.897318987361589,
chr7	117305494	117305594	CFTR	AMPL647810578	-0.328520352400359	2	-0.000384277366354301	2	0.787471298640526	2	0.787471298640526	NA	NA	SegRatio=0,AbsMeanSigma=0.02,pvalue=0.852604943272764,pvalueTTest=0.897318987361589,
chr7	117305594	117305680	CFTR	AMPL3687791484	0.0209933156798733	2	-0.000384277366354301	2	0.787471298640526	2	0.787471298640526	NA	NA	SegRatio=0,AbsMeanSigma=0.02,pvalue=0.852604943272764,pvalueTTest=0.897318987361589,
chr7	117306844	117307010	CFTR	AMPL1091210890	0.080861189338627	2	-0.000384277366354301	2	0.787471298640526	2	0.787471298640526	NA	NA	SegRatio=0,AbsMeanSigma=0.02,pvalue=0.852604943272764,pvalueTTest=0.897318987361589,
chr7	117307008	117307185	CFTR	AMPL3848836362	0.0472546986494569	2	-0.000384277366354301	2	0.787471298640526	2	0.787471298640526	NA	NA	SegRatio=0,AbsMeanSigma=0.02,pvalue=0.852604943272764,pvalueTTest=0.897318987361589,
chr7	117307183	117307354	CFTR	AMPL3848864558	-0.0896628277097062	2	-0.000384277366354301	2	0.787471298640526	2	0.787471298640526	NA	NA	SegRatio=0,AbsMeanSigma=0.02,pvalue=0.852604943272764,pvalueTTest=0.897318987361589,
chr7	117307353	117307519	CFTR	AMPL497774927	-0.0455903053637398	2	-0.000384277366354301	2	0.787471298640526	2	0.787471298640526	NA	NA	SegRatio=0,AbsMeanSigma=0.02,pvalue=0.852604943272764,pvalueTTest=0.897318987361589,
chr7	117307518	117307668	CFTR	AMPL3848886907	0.0736043100392643	2	-0.000384277366354301	2	0.787471298640526	2	0.787471298640526	NA	NA	SegRatio=0,AbsMeanSigma=0.02,pvalue=0.852604943272764,pvalueTTest=0.897318987361589,
chr7	117307666	117307801	CFTR	AMPL492300506	-0.148095269165413	2	-0.000384277366354301	2	0.787471298640526	2	0.787471298640526	NA	NA	SegRatio=0,AbsMeanSigma=0.02,pvalue=0.852604943272764,pvalueTTest=0.897318987361589,
chr7	117307801	117307960	CFTR	AMPL3848900251	0.026846999315981	2	-0.000384277366354301	2	0.787471298640526	2	0.787471298640526	NA	NA	SegRatio=0,AbsMeanSigma=0.02,pvalue=0.852604943272764,pvalueTTest=0.897318987361589,
chr7	117307960	117308127	CFTR	AMPL3848829546	0.0303885249973945	2	-0.000384277366354301	2	0.787471298640526	2	0.787471298640526	NA	NA	SegRatio=0,AbsMeanSigma=0.02,pvalue=0.852604943272764,pvalueTTest=0.897318987361589,
chr7	117308127	117308217	CFTR	AMPL1486309394	0.0570890588525067	2	-0.000384277366354301	2	0.787471298640526	2	0.787471298640526	NA	NA	SegRatio=0,AbsMeanSigma=0.02,pvalue=0.852604943272764,pvalueTTest=0.897318987361589,
chr7	117308443	117308519	CFTR	AMPL1380948432	-0.111572984194179	2	-0.000384277366354301	2	0.787471298640526	2	0.787471298640526	NA	NA	SegRatio=0,AbsMeanSigma=0.02,pvalue=0.852604943272764,pvalueTTest=0.897318987361589,
chr7	117308502	117308594	CFTR	AMPL3848851241	NA	2	-0.000384277366354301	2	0.787471298640526	2	0.787471298640526	NA	NA	SegRatio=0,AbsMeanSigma=0.02,pvalue=0.852604943272764,pvalueTTest=0.897318987361589,
chr7	117308594	117308719	CFTR	AMPL3848859657	0.0318690847088939	2	-0.000384277366354301	2	0.787471298640526	2	0.787471298640526	NA	NA	SegRatio=0,AbsMeanSigma=0.02,pvalue=0.852604943272764,pvalueTTest=0.897318987361589,
chr9	34646542	34646714	GALT	AMPL712468205	NA	2	0.0505393527918185	2	0.87071565865958	2	0.87071565865958	NA	NA	SegRatio=0.05,AbsMeanSigma=0.03,pvalue=0.87617089617356,pvalueTTest=0.87071565865958,
chr9	34646713	34646892	GALT	AMPL807033687	-0.00389740828104333	2	0.0505393527918185	2	0.87071565865958	2	0.87071565865958	NA	NA	SegRatio=0.05,AbsMeanSigma=0.03,pvalue=0.87617089617356,pvalueTTest=0.87071565865958,
chr9	34646880	34647060	GALT	AMPL807051270	0.0529389467528102	2	0.0505393527918185	2	0.87071565865958	2	0.87071565865958	NA	NA	SegRatio=0.05,AbsMeanSigma=0.03,pvalue=0.87617089617356,pvalueTTest=0.87071565865958,
chr9	34647058	34647205	GALT	AMPL623733836	-0.14687171395616	2	0.0505393527918185	2	0.87071565865958	2	0.87071565865958	NA	NA	SegRatio=0.05,AbsMeanSigma=0.03,pvalue=0.87617089617356,pvalueTTest=0.87071565865958,
chr9	34647198	34647344	GALT	AMPL3848826648	-0.189393889895616	2	0.0505393527918185	2	0.87071565865958	2	0.87071565865958	NA	NA	SegRatio=0.05,AbsMeanSigma=0.03,pvalue=0.87617089617356,pvalueTTest=0.87071565865958,
chr9	34647344	34647522	GALT	AMPL3848835399	0.0785599241495943	2	0.0505393527918185	2	0.87071565865958	2	0.87071565865958	NA	NA	SegRatio=0.05,AbsMeanSigma=0.03,pvalue=0.87617089617356,pvalueTTest=0.87071565865958,
chr9	34647522	34647639	GALT	AMPL1496130655	0.0691333424111722	2	0.0505393527918185	2	0.87071565865958	2	0.87071565865958	NA	NA	SegRatio=0.05,AbsMeanSigma=0.03,pvalue=0.87617089617356,pvalueTTest=0.87071565865958,
chr9	34647639	34647726	GALT	AMPL868171912	-0.00755668032869165	2	0.0505393527918185	2	0.87071565865958	2	0.87071565865958	NA	NA	SegRatio=0.05,AbsMeanSigma=0.03,pvalue=0.87617089617356,pvalueTTest=0.87071565865958,
chr9	34647726	34647898	GALT	AMPL556199792	0.193049186578588	2	0.0505393527918185	2	0.87071565865958	2	0.87071565865958	NA	NA	SegRatio=0.05,AbsMeanSigma=0.03,pvalue=0.87617089617356,pvalueTTest=0.87071565865958,
chr9	34647893	34648071	GALT	AMPL3848847770	0.13171997149817	2	0.0505393527918185	2	0.87071565865958	2	0.87071565865958	NA	NA	SegRatio=0.05,AbsMeanSigma=0.03,pvalue=0.87617089617356,pvalueTTest=0.87071565865958,
chr9	34648069	34648240	GALT	AMPL556343103	0.0754166289576446	2	0.0505393527918185	2	0.87071565865958	2	0.87071565865958	NA	NA	SegRatio=0.05,AbsMeanSigma=0.03,pvalue=0.87617089617356,pvalueTTest=0.87071565865958,
chr9	34648240	34648341	GALT	AMPL623737664	-0.0644069687064376	2	0.0505393527918185	2	0.87071565865958	2	0.87071565865958	NA	NA	SegRatio=0.05,AbsMeanSigma=0.03,pvalue=0.87617089617356,pvalueTTest=0.87071565865958,
chr9	34648336	34648497	GALT	AMPL623762017	-0.113044719945836	2	0.0505393527918185	2	0.87071565865958	2	0.87071565865958	NA	NA	SegRatio=0.05,AbsMeanSigma=0.03,pvalue=0.87617089617356,pvalueTTest=0.87071565865958,
chr9	34648510	34648681	GALT	AMPL3848901604	0.0144604616046207	2	0.0505393527918185	2	0.87071565865958	2	0.87071565865958	NA	NA	SegRatio=0.05,AbsMeanSigma=0.03,pvalue=0.87617089617356,pvalueTTest=0.87071565865958,
chr9	34648690	34648810	GALT	AMPL3848818879	-0.0260645216845924	2	0.0505393527918185	2	0.87071565865958	2	0.87071565865958	NA	NA	SegRatio=0.05,AbsMeanSigma=0.03,pvalue=0.87617089617356,pvalueTTest=0.87071565865958,
chr9	34648807	34648943	GALT	AMPL623750282	0.104072232568771	2	0.0505393527918185	2	0.87071565865958	2	0.87071565865958	NA	NA	SegRatio=0.05,AbsMeanSigma=0.03,pvalue=0.87617089617356,pvalueTTest=0.87071565865958,
chr9	34648939	34649017	GALT	AMPL3848843653	-0.195952522638042	2	0.0505393527918185	2	0.87071565865958	2	0.87071565865958	NA	NA	SegRatio=0.05,AbsMeanSigma=0.03,pvalue=0.87617089617356,pvalueTTest=0.87071565865958,
chr9	34649016	34649170	GALT	AMPL3848851345	0.136299635148686	2	0.0505393527918185	2	0.87071565865958	2	0.87071565865958	NA	NA	SegRatio=0.05,AbsMeanSigma=0.03,pvalue=0.87617089617356,pvalueTTest=0.87071565865958,
chr9	34649168	34649344	GALT	AMPL1371818357	0.0505393527918185	2	0.0505393527918185	2	0.87071565865958	2	0.87071565865958	NA	NA	SegRatio=0.05,AbsMeanSigma=0.03,pvalue=0.87617089617356,pvalueTTest=0.87071565865958,
chr9	34649344	34649511	GALT	AMPL3848885846	-0.262297235329642	2	0.0505393527918185	2	0.87071565865958	2	0.87071565865958	NA	NA	SegRatio=0.05,AbsMeanSigma=0.03,pvalue=0.87617089617356,pvalueTTest=0.87071565865958,
chr9	34649511	34649646	GALT	AMPL3848895636	-0.0563106521365421	2	0.0505393527918185	2	0.87071565865958	2	0.87071565865958	NA	NA	SegRatio=0.05,AbsMeanSigma=0.03,pvalue=0.87617089617356,pvalueTTest=0.87071565865958,
chr9	34649641	34649818	GALT	AMPL3848812411	0.10778154888275	2	0.0505393527918185	2	0.87071565865958	2	0.87071565865958	NA	NA	SegRatio=0.05,AbsMeanSigma=0.03,pvalue=0.87617089617356,pvalueTTest=0.87071565865958,
chr9	34649817	34649982	GALT	AMPL3848835912	-0.152157440985361	2	0.0505393527918185	2	0.87071565865958	2	0.87071565865958	NA	NA	SegRatio=0.05,AbsMeanSigma=0.03,pvalue=0.87617089617356,pvalueTTest=0.87071565865958,
chr9	34650315	34650399	GALT	AMPL3848889350	0.0527533410717762	2	0.0505393527918185	2	0.87071565865958	2	0.87071565865958	NA	NA	SegRatio=0.05,AbsMeanSigma=0.03,pvalue=0.87617089617356,pvalueTTest=0.87071565865958,
chr9	34650398	34650478	GALT	AMPL2782134136	-0.108517829232893	2	0.0505393527918185	2	0.87071565865958	2	0.87071565865958	NA	NA	SegRatio=0.05,AbsMeanSigma=0.03,pvalue=0.87617089617356,pvalueTTest=0.87071565865958,
chr9	34650478	34650595	GALT	AMPL1496755741	0.0445336865995189	2	0.0505393527918185	2	0.87071565865958	2	0.87071565865958	NA	NA	SegRatio=0.05,AbsMeanSigma=0.03,pvalue=0.87617089617356,pvalueTTest=0.87071565865958,
chr12	103232062	103232227	PAH	AMPL811140534	-0.152546034431944	2	0.0111939939079377	2	0.709848088702798	2	0.709848088702798	NA	NA	SegRatio=0.01,AbsMeanSigma=0.04,pvalue=0.872145156866569,pvalueTTest=0.853204082390839,
chr12	103232222	103232291	PAH	AMPL811141827	NA	2	0.0111939939079377	2	0.709848088702798	2	0.709848088702798	NA	NA	SegRatio=0.01,AbsMeanSigma=0.04,pvalue=0.872145156866569,pvalueTTest=0.853204082390839,
chr12	103232441	103232565	PAH	AMPL3699300740	0.295717193593853	2	0.0111939939079377	2	0.709848088702798	2	0.709848088702798	NA	NA	SegRatio=0.01,AbsMeanSigma=0.04,pvalue=0.872145156866569,pvalueTTest=0.853204082390839,
chr12	103232551	103232666	PAH	AMPL1497161003	-0.176757844568484	2	0.0111939939079377	2	0.709848088702798	2	0.709848088702798	NA	NA	SegRatio=0.01,AbsMeanSigma=0.04,pvalue=0.872145156866569,pvalueTTest=0.853204082390839,
chr12	103232661	103232820	PAH	AMPL811143696	-0.107179379819267	2	0.0111939939079377	2	0.709848088702798	2	0.709848088702798	NA	NA	SegRatio=0.01,AbsMeanSigma=0.04,pvalue=0.872145156866569,pvalueTTest=0.853204082390839,
chr12	103232765	103232895	PAH	AMPL811145968	-0.0522520098160839	2	0.0111939939079377	2	0.709848088702798	2	0.709848088702798	NA	NA	SegRatio=0.01,AbsMeanSigma=0.04,pvalue=0.872145156866569,pvalueTTest=0.853204082390839,
chr12	103232895	103233035	PAH	AMPL659794021	-0.0367938788079498	2	0.0111939939079377	2	0.709848088702798	2	0.709848088702798	NA	NA	SegRatio=0.01,AbsMeanSigma=0.04,pvalue=0.872145156866569,pvalueTTest=0.853204082390839,
chr12	103234142	103234318	PAH	AMPL3848753200	0.0111939939079377	2	0.0111939939079377	2	0.709848088702798	2	0.709848088702798	NA	NA	SegRatio=0.01,AbsMeanSigma=0.04,pvalue=0.872145156866569,pvalueTTest=0.853204082390839,
chr12	103237301	103237409	PAH	AMPL663072267	0.123849866992541	2	0.0111939939079377	2	0.709848088702798	2	0.709848088702798	NA	NA	SegRatio=0.01,AbsMeanSigma=0.04,pvalue=0.872145156866569,pvalueTTest=0.853204082390839,
chr12	103237409	103237584	PAH	AMPL663100272	-0.0125989047985024	2	0.0111939939079377	2	0.709848088702798	2	0.709848088702798	NA	NA	SegRatio=0.01,AbsMeanSigma=0.04,pvalue=0.872145156866569,pvalueTTest=0.853204082390839,
chr12	103237954	103238083	PAH	AMPL868016102	-0.0298542116141788	2	0.0111939939079377	2	0.709848088702798	2	0.709848088702798	NA	NA	SegRatio=0.01,AbsMeanSigma=0.04,pvalue=0.872145156866569,pvalueTTest=0.853204082390839,
chr12	103238083	103238220	PAH	AMPL658783041	0.0643241404886123	2	0.0111939939079377	2	0.709848088702798	2	0.709848088702798	NA	NA	SegRatio=0.01,AbsMeanSigma=0.04,pvalue=0.872145156866569,pvalueTTest=0.853204082390839,
chr12	103240620	103240773	PAH	AMPL659377496	-0.15025553734526	2	0.0111939939079377	2	0.709848088702798	2	0.709848088702798	NA	NA	SegRatio=0.01,AbsMeanSigma=0.04,pvalue=0.872145156866569,pvalueTTest=0.853204082390839,
chr12	103245412	103245591	PAH	AMPL556370172	-0.133220503768407	2	0.0111939939079377	2	0.709848088702798	2	0.709848088702798	NA	NA	SegRatio=0.01,AbsMeanSigma=0.04,pvalue=0.872145156866569,pvalueTTest=0.853204082390839,
chr12	103246570	103246749	PAH	AMPL556350401	0.0630848792087046	2	0.0111939939079377	2	0.709848088702798	2	0.709848088702798	NA	NA	SegRatio=0.01,AbsMeanSigma=0.04,pvalue=0.872145156866569,pvalueTTest=0.853204082390839,
chr12	103248833	103248985	PAH	AMPL812248025	0.243315942627581	2	0.0111939939079377	2	0.709848088702798	2	0.709848088702798	NA	NA	SegRatio=0.01,AbsMeanSigma=0.04,pvalue=0.872145156866569,pvalueTTest=0.853204082390839,
chr12	103248985	103249122	PAH	AMPL658674329	0.052839291306326	2	0.0111939939079377	2	0.709848088702798	2	0.709848088702798	NA	NA	SegRatio=0.01,AbsMeanSigma=0.04,pvalue=0.872145156866569,pvalueTTest=0.853204082390839,
chr12	103260314	103260494	PAH	AMPL658804790	-1.07460067318741	2	0.10712327291511	2	0.709848088702798	2	0.709848088702798	q-value=4.37287171422411e-09, copies=0.5	NA	SegRatio=0.11,AbsMeanSigma=0.52,pvalue=0.103360799945582,pvalueTTest=0.59084708688812,
chr12	103271164	103271270	PAH	AMPL661534109	0.10712327291511	2	0.10712327291511	2	0.709848088702798	2	0.709848088702798	NA	NA	SegRatio=0.11,AbsMeanSigma=0.52,pvalue=0.103360799945582,pvalueTTest=0.59084708688812,
chr12	103271270	103271384	PAH	AMPL661570029	NA	2	0.10712327291511	2	0.709848088702798	2	0.709848088702798	NA	NA	SegRatio=0.11,AbsMeanSigma=0.52,pvalue=0.103360799945582,pvalueTTest=0.59084708688812,
chr12	103288475	103288574	PAH	AMPL3699214840	-0.173798899352848	2	0.10712327291511	2	0.709848088702798	2	0.709848088702798	NA	NA	SegRatio=0.11,AbsMeanSigma=0.52,pvalue=0.103360799945582,pvalueTTest=0.59084708688812,
chr12	103288574	103288725	PAH	AMPL659619504	0.11300505108057	2	0.10712327291511	2	0.709848088702798	2	0.709848088702798	NA	NA	SegRatio=0.11,AbsMeanSigma=0.52,pvalue=0.103360799945582,pvalueTTest=0.59084708688812,
chr12	103306535	103306705	PAH	AMPL556186951	-0.0122513657784373	2	0.10712327291511	2	0.709848088702798	2	0.709848088702798	NA	NA	SegRatio=0.11,AbsMeanSigma=0.52,pvalue=0.103360799945582,pvalueTTest=0.59084708688812,
chr12	103310767	103310940	PAH	AMPL663779199	-0.0877743621162246	2	0.10712327291511	2	0.709848088702798	2	0.709848088702798	NA	NA	SegRatio=0.11,AbsMeanSigma=0.52,pvalue=0.103360799945582,pvalueTTest=0.59084708688812,
chr12	103310940	103311077	PAH	AMPL812518150	0.143861304412323	2	0.10712327291511	2	0.709848088702798	2	0.709848088702798	NA	NA	SegRatio=0.11,AbsMeanSigma=0.52,pvalue=0.103360799945582,pvalueTTest=0.59084708688812,
chr12	103311073	103311261	PAH	AMPL812522983	NA	2	0.10712327291511	2	0.709848088702798	2	0.709848088702798	NA	NA	SegRatio=0.11,AbsMeanSigma=0.52,pvalue=0.103360799945582,pvalueTTest=0.59084708688812,
chr12	103311261	103311417	PAH	AMPL811679394	0.21994412767694	2	0.10712327291511	2	0.709848088702798	2	0.709848088702798	NA	NA	SegRatio=0.11,AbsMeanSigma=0.52,pvalue=0.103360799945582,pvalueTTest=0.59084708688812,
