# Supplementary material for: A statistical approach to detection of copy number variations in PCR-enriched targeted sequencing data
Source: BMC Bioinformatics. 2016 Oct 22;17:429. doi: 10.1186/s12859-016-1272-6 (PMC5075217; doi:10.1186/s12859-016-1272-6)
Supplement: Additional file 6 — Archive with ONCOCNV results. Set of files (png plots and txt files) in zip archive that were provided by ONCOCNV after specificity and sensitivity testing. (ZIP 5007 kb) [file 12859_2016_1272_MOESM6_ESM.zip › outputONCOCNV copy 2/IonXpress_042_R_2012_09_13_10_57_38_Sequoia_SN1.27.Run_21_Auto_Sequoia_SN1.27.Run_21_54.profile.txt]

chr	start	end	gene	ID	ratio	predLargeSeg	segMean	predLargeCorrected	pvalRatioCorrected	perGeneEvaluation	pvalRatioGene	predPoint	predPointSusp	comments
chr7	117119899	117120067	CFTR	AMPL1380948435	0.108068627374926	2	-0.00164791881777679	2	0.259931282628077	2	0.259931282628077	NA	NA	SegRatio=0,AbsMeanSigma=0.24,pvalue=0.0416651955649865,pvalueTTest=0.249615380749877,
chr7	117120062	117120193	CFTR	AMPL1380948436	-0.088500610436224	2	-0.00164791881777679	2	0.259931282628077	2	0.259931282628077	NA	NA	SegRatio=0,AbsMeanSigma=0.24,pvalue=0.0416651955649865,pvalueTTest=0.249615380749877,
chr7	117120192	117120274	CFTR	AMPL493118173	-0.127948342054697	2	-0.00164791881777679	2	0.259931282628077	2	0.259931282628077	NA	NA	SegRatio=0,AbsMeanSigma=0.24,pvalue=0.0416651955649865,pvalueTTest=0.249615380749877,
chr7	117144240	117144352	CFTR	AMPL1316862546	0.0221327347475266	2	-0.00164791881777679	2	0.259931282628077	2	0.259931282628077	NA	NA	SegRatio=0,AbsMeanSigma=0.24,pvalue=0.0416651955649865,pvalueTTest=0.249615380749877,
chr7	117144342	117144420	CFTR	AMPL3662351274	-0.110402766363317	2	-0.00164791881777679	2	0.259931282628077	2	0.259931282628077	NA	NA	SegRatio=0,AbsMeanSigma=0.24,pvalue=0.0416651955649865,pvalueTTest=0.249615380749877,
chr7	117148945	117149124	CFTR	AMPL1090131405	0.124474877495684	2	-0.00164791881777679	2	0.259931282628077	2	0.259931282628077	NA	NA	SegRatio=0,AbsMeanSigma=0.24,pvalue=0.0416651955649865,pvalueTTest=0.249615380749877,
chr7	117149124	117149294	CFTR	AMPL496812712	-0.0482616157263505	2	-0.00164791881777679	2	0.259931282628077	2	0.259931282628077	NA	NA	SegRatio=0,AbsMeanSigma=0.24,pvalue=0.0416651955649865,pvalueTTest=0.249615380749877,
chr7	117170900	117171022	CFTR	AMPL469286737	-0.110302882839983	2	-0.00164791881777679	2	0.259931282628077	2	0.259931282628077	NA	NA	SegRatio=0,AbsMeanSigma=0.24,pvalue=0.0416651955649865,pvalueTTest=0.249615380749877,
chr7	117171020	117171189	CFTR	AMPL469324749	0.048231732210156	2	-0.00164791881777679	2	0.259931282628077	2	0.259931282628077	NA	NA	SegRatio=0,AbsMeanSigma=0.24,pvalue=0.0416651955649865,pvalueTTest=0.249615380749877,
chr7	117174199	117174365	CFTR	AMPL844200061	NA	2	-0.00164791881777679	2	0.259931282628077	2	0.259931282628077	NA	NA	SegRatio=0,AbsMeanSigma=0.24,pvalue=0.0416651955649865,pvalueTTest=0.249615380749877,
chr7	117174365	117174460	CFTR	AMPL468748906	-0.145722516431425	2	-0.00164791881777679	2	0.259931282628077	2	0.259931282628077	NA	NA	SegRatio=0,AbsMeanSigma=0.24,pvalue=0.0416651955649865,pvalueTTest=0.249615380749877,
chr7	117175183	117175355	CFTR	AMPL467504527	0.136377105234649	2	-0.00164791881777679	2	0.259931282628077	2	0.259931282628077	NA	NA	SegRatio=0,AbsMeanSigma=0.24,pvalue=0.0416651955649865,pvalueTTest=0.249615380749877,
chr7	117175355	117175523	CFTR	AMPL467561353	-0.0341156016173376	2	-0.00164791881777679	2	0.259931282628077	2	0.259931282628077	NA	NA	SegRatio=0,AbsMeanSigma=0.24,pvalue=0.0416651955649865,pvalueTTest=0.249615380749877,
chr7	117176519	117176660	CFTR	AMPL468865894	0.06221070318947	2	-0.00164791881777679	2	0.259931282628077	2	0.259931282628077	NA	NA	SegRatio=0,AbsMeanSigma=0.24,pvalue=0.0416651955649865,pvalueTTest=0.249615380749877,
chr7	117176651	117176786	CFTR	AMPL468874944	-0.211747812922309	2	-0.00164791881777679	2	0.259931282628077	2	0.259931282628077	NA	NA	SegRatio=0,AbsMeanSigma=0.24,pvalue=0.0416651955649865,pvalueTTest=0.249615380749877,
chr7	117180175	117180248	CFTR	AMPL556296474	0.0702716077392235	2	-0.00164791881777679	2	0.259931282628077	2	0.259931282628077	NA	NA	SegRatio=0,AbsMeanSigma=0.24,pvalue=0.0416651955649865,pvalueTTest=0.249615380749877,
chr7	117180248	117180361	CFTR	AMPL3662363979	0.0139525221177907	2	-0.00164791881777679	2	0.259931282628077	2	0.259931282628077	NA	NA	SegRatio=0,AbsMeanSigma=0.24,pvalue=0.0416651955649865,pvalueTTest=0.249615380749877,
chr7	117180361	117180458	CFTR	AMPL468184487	-0.122053886053017	2	-0.00164791881777679	2	0.259931282628077	2	0.259931282628077	NA	NA	SegRatio=0,AbsMeanSigma=0.24,pvalue=0.0416651955649865,pvalueTTest=0.249615380749877,
chr7	117182013	117182127	CFTR	AMPL3755398942	0.000320872904589093	2	-0.00164791881777679	2	0.259931282628077	2	0.259931282628077	NA	NA	SegRatio=0,AbsMeanSigma=0.24,pvalue=0.0416651955649865,pvalueTTest=0.249615380749877,
chr7	117182127	117182221	CFTR	AMPL3713721021	-0.0115769634167878	2	-0.00164791881777679	2	0.259931282628077	2	0.259931282628077	NA	NA	SegRatio=0,AbsMeanSigma=0.24,pvalue=0.0416651955649865,pvalueTTest=0.249615380749877,
chr7	117188605	117188778	CFTR	AMPL3849093081	0.113428889390591	2	-0.00164791881777679	2	0.259931282628077	2	0.259931282628077	q-value=2.97848616518604e-33, copies=2	NA	SegRatio=0,AbsMeanSigma=0.24,pvalue=0.0416651955649865,pvalueTTest=0.249615380749877,
chr7	117188898	117189021	CFTR	AMPL477617595	-0.154065450986764	2	-0.00164791881777679	2	0.259931282628077	2	0.259931282628077	NA	NA	SegRatio=0,AbsMeanSigma=0.24,pvalue=0.0416651955649865,pvalueTTest=0.249615380749877,
chr7	117189018	117189174	CFTR	AMPL1758041121	-0.0789013536707762	2	-0.00164791881777679	2	0.259931282628077	2	0.259931282628077	NA	NA	SegRatio=0,AbsMeanSigma=0.24,pvalue=0.0416651955649865,pvalueTTest=0.249615380749877,
chr7	117199494	117199585	CFTR	AMPL3662352593	0.192824381098948	2	-0.00164791881777679	2	0.259931282628077	2	0.259931282628077	NA	NA	SegRatio=0,AbsMeanSigma=0.24,pvalue=0.0416651955649865,pvalueTTest=0.249615380749877,
chr7	117199585	117199733	CFTR	AMPL712350278	0.0197279665348195	2	-0.00164791881777679	2	0.259931282628077	2	0.259931282628077	NA	NA	SegRatio=0,AbsMeanSigma=0.24,pvalue=0.0416651955649865,pvalueTTest=0.249615380749877,
chr7	117227745	117227913	CFTR	AMPL3687801190	-0.0278448762754916	2	-0.00164791881777679	2	0.259931282628077	2	0.259931282628077	NA	NA	SegRatio=0,AbsMeanSigma=0.24,pvalue=0.0416651955649865,pvalueTTest=0.249615380749877,
chr7	117229500	117229593	intron	AMPL4119989318	0.114646163260099	2	-0.00164791881777679	2	0.821838957846835	2	0.821838957846835	NA	NA	SegRatio=0,AbsMeanSigma=0.24,pvalue=0.0416651955649865,pvalueTTest=0.249615380749877,
chr7	117230377	117230543	CFTR	AMPL468091028	-0.0787561163431545	2	-0.00164791881777679	2	0.259931282628077	2	0.259931282628077	NA	NA	SegRatio=0,AbsMeanSigma=0.24,pvalue=0.0416651955649865,pvalueTTest=0.249615380749877,
chr7	117231824	117231993	CFTR	AMPL474961767	NA	2	-0.00164791881777679	2	0.259931282628077	2	0.259931282628077	NA	NA	SegRatio=0,AbsMeanSigma=0.24,pvalue=0.0416651955649865,pvalueTTest=0.249615380749877,
chr7	117232001	117232109	CFTR	AMPL3662358230	-0.0245755611711484	2	-0.00164791881777679	2	0.259931282628077	2	0.259931282628077	NA	NA	SegRatio=0,AbsMeanSigma=0.24,pvalue=0.0416651955649865,pvalueTTest=0.249615380749877,
chr7	117232109	117232280	CFTR	AMPL468866489	-0.236091432398053	2	-0.00164791881777679	2	0.259931282628077	2	0.259931282628077	NA	NA	SegRatio=0,AbsMeanSigma=0.24,pvalue=0.0416651955649865,pvalueTTest=0.249615380749877,
chr7	117232270	117232434	CFTR	AMPL468922661	-0.185633923825729	2	-0.00164791881777679	2	0.259931282628077	2	0.259931282628077	NA	NA	SegRatio=0,AbsMeanSigma=0.24,pvalue=0.0416651955649865,pvalueTTest=0.249615380749877,
chr7	117232434	117232539	CFTR	AMPL3662384424	0.141804043533881	2	-0.00164791881777679	2	0.259931282628077	2	0.259931282628077	NA	NA	SegRatio=0,AbsMeanSigma=0.24,pvalue=0.0416651955649865,pvalueTTest=0.249615380749877,
chr7	117232539	117232720	CFTR	AMPL1488881666	-0.056232057856	2	-0.00164791881777679	2	0.259931282628077	2	0.259931282628077	NA	NA	SegRatio=0,AbsMeanSigma=0.24,pvalue=0.0416651955649865,pvalueTTest=0.249615380749877,
chr7	117234940	117235038	CFTR	AMPL3533204248	-0.0285474514484329	2	-0.00164791881777679	2	0.259931282628077	2	0.259931282628077	NA	NA	SegRatio=0,AbsMeanSigma=0.24,pvalue=0.0416651955649865,pvalueTTest=0.249615380749877,
chr7	117235038	117235148	CFTR	AMPL3539368019	-0.0274631741435206	2	-0.00164791881777679	2	0.259931282628077	2	0.259931282628077	NA	NA	SegRatio=0,AbsMeanSigma=0.24,pvalue=0.0416651955649865,pvalueTTest=0.249615380749877,
chr7	117242832	117243009	CFTR	AMPL468425396	-0.103096186062246	2	-0.00164791881777679	2	0.259931282628077	2	0.259931282628077	NA	NA	SegRatio=0,AbsMeanSigma=0.24,pvalue=0.0416651955649865,pvalueTTest=0.249615380749877,
chr7	117243561	117243680	CFTR	AMPL1314131500	-0.0167820174910673	2	-0.00164791881777679	2	0.259931282628077	2	0.259931282628077	NA	NA	SegRatio=0,AbsMeanSigma=0.24,pvalue=0.0416651955649865,pvalueTTest=0.249615380749877,
chr7	117243680	117243850	CFTR	AMPL1350926834	0.00828851999655508	2	-0.00164791881777679	2	0.259931282628077	2	0.259931282628077	NA	NA	SegRatio=0,AbsMeanSigma=0.24,pvalue=0.0416651955649865,pvalueTTest=0.249615380749877,
chr7	117246626	117246753	CFTR	AMPL467500449	0.0951594470368983	2	-0.00164791881777679	2	0.259931282628077	2	0.259931282628077	NA	NA	SegRatio=0,AbsMeanSigma=0.24,pvalue=0.0416651955649865,pvalueTTest=0.249615380749877,
chr7	117246740	117246889	CFTR	AMPL1317650819	0.0734429361450611	2	-0.00164791881777679	2	0.259931282628077	2	0.259931282628077	NA	NA	SegRatio=0,AbsMeanSigma=0.24,pvalue=0.0416651955649865,pvalueTTest=0.249615380749877,
chr7	117250552	117250723	CFTR	AMPL467096662	-0.00164791881777679	2	-0.00164791881777679	2	0.259931282628077	2	0.259931282628077	NA	NA	SegRatio=0,AbsMeanSigma=0.24,pvalue=0.0416651955649865,pvalueTTest=0.249615380749877,
chr7	117251505	117251662	CFTR	AMPL1489275007	0.223529688461618	2	-0.00164791881777679	2	0.259931282628077	2	0.259931282628077	NA	NA	SegRatio=0,AbsMeanSigma=0.24,pvalue=0.0416651955649865,pvalueTTest=0.249615380749877,
chr7	117251662	117251813	CFTR	AMPL1489330457	0.0404256894556936	2	-0.00164791881777679	2	0.259931282628077	2	0.259931282628077	NA	NA	SegRatio=0,AbsMeanSigma=0.24,pvalue=0.0416651955649865,pvalueTTest=0.249615380749877,
chr7	117251782	117251855	CFTR	AMPL1524050819	0.0209391224673073	2	-0.00164791881777679	2	0.259931282628077	2	0.259931282628077	NA	NA	SegRatio=0,AbsMeanSigma=0.24,pvalue=0.0416651955649865,pvalueTTest=0.249615380749877,
chr7	117254598	117254679	CFTR	AMPL3608012462	0.0626043911675044	2	-0.00164791881777679	2	0.259931282628077	2	0.259931282628077	NA	NA	SegRatio=0,AbsMeanSigma=0.24,pvalue=0.0416651955649865,pvalueTTest=0.249615380749877,
chr7	117254674	117254747	CFTR	AMPL3662363743	0.0434004572416685	2	-0.00164791881777679	2	0.259931282628077	2	0.259931282628077	NA	NA	SegRatio=0,AbsMeanSigma=0.24,pvalue=0.0416651955649865,pvalueTTest=0.249615380749877,
chr7	117267462	117267600	CFTR	AMPL468021362	-0.0140435986273189	2	-0.00164791881777679	2	0.259931282628077	2	0.259931282628077	NA	NA	SegRatio=0,AbsMeanSigma=0.24,pvalue=0.0416651955649865,pvalueTTest=0.249615380749877,
chr7	117267600	117267684	CFTR	AMPL468048766	-0.0834950047521789	2	-0.00164791881777679	2	0.259931282628077	2	0.259931282628077	NA	NA	SegRatio=0,AbsMeanSigma=0.24,pvalue=0.0416651955649865,pvalueTTest=0.249615380749877,
chr7	117267684	117267830	CFTR	AMPL1350926836	-0.00455348950472175	2	-0.00164791881777679	2	0.259931282628077	2	0.259931282628077	NA	NA	SegRatio=0,AbsMeanSigma=0.24,pvalue=0.0416651955649865,pvalueTTest=0.249615380749877,
chr7	117279953	117280114	CFTR	AMPL612960517	-0.0190902647662055	2	-0.00164791881777679	2	0.259931282628077	2	0.259931282628077	NA	NA	SegRatio=0,AbsMeanSigma=0.24,pvalue=0.0416651955649865,pvalueTTest=0.249615380749877,
chr7	117282452	117282593	CFTR	AMPL3687804467	-0.0665410460010375	2	-0.00164791881777679	2	0.259931282628077	2	0.259931282628077	NA	NA	SegRatio=0,AbsMeanSigma=0.24,pvalue=0.0416651955649865,pvalueTTest=0.249615380749877,
chr7	117282593	117282768	CFTR	AMPL469390256	-0.0307854730002602	2	-0.00164791881777679	2	0.259931282628077	2	0.259931282628077	NA	NA	SegRatio=0,AbsMeanSigma=0.24,pvalue=0.0416651955649865,pvalueTTest=0.249615380749877,
chr7	117292788	117292952	CFTR	AMPL469294494	-0.12418369205196	2	-0.00164791881777679	2	0.259931282628077	2	0.259931282628077	NA	NA	SegRatio=0,AbsMeanSigma=0.24,pvalue=0.0416651955649865,pvalueTTest=0.249615380749877,
chr7	117292952	117293126	CFTR	AMPL476533235	-0.0173866885088764	2	-0.00164791881777679	2	0.259931282628077	2	0.259931282628077	NA	NA	SegRatio=0,AbsMeanSigma=0.24,pvalue=0.0416651955649865,pvalueTTest=0.249615380749877,
chr7	117304588	117304761	CFTR	AMPL1350926835	0.29923849905738	2	-0.00164791881777679	2	0.259931282628077	2	0.259931282628077	NA	NA	SegRatio=0,AbsMeanSigma=0.24,pvalue=0.0416651955649865,pvalueTTest=0.249615380749877,
chr7	117304761	117304927	CFTR	AMPL469937071	0.229319624483027	2	-0.00164791881777679	2	0.259931282628077	2	0.259931282628077	NA	NA	SegRatio=0,AbsMeanSigma=0.24,pvalue=0.0416651955649865,pvalueTTest=0.249615380749877,
chr7	117305494	117305594	CFTR	AMPL647810578	-0.0145713584754716	2	-0.00164791881777679	2	0.259931282628077	2	0.259931282628077	NA	NA	SegRatio=0,AbsMeanSigma=0.24,pvalue=0.0416651955649865,pvalueTTest=0.249615380749877,
chr7	117305594	117305680	CFTR	AMPL3687791484	-0.0325339190392829	2	-0.00164791881777679	2	0.259931282628077	2	0.259931282628077	NA	NA	SegRatio=0,AbsMeanSigma=0.24,pvalue=0.0416651955649865,pvalueTTest=0.249615380749877,
chr7	117306844	117307010	CFTR	AMPL1091210890	0.17429120857264	2	-0.00164791881777679	2	0.259931282628077	2	0.259931282628077	NA	NA	SegRatio=0,AbsMeanSigma=0.24,pvalue=0.0416651955649865,pvalueTTest=0.249615380749877,
chr7	117307008	117307185	CFTR	AMPL3848836362	0.0317410162303046	2	-0.00164791881777679	2	0.259931282628077	2	0.259931282628077	NA	NA	SegRatio=0,AbsMeanSigma=0.24,pvalue=0.0416651955649865,pvalueTTest=0.249615380749877,
chr7	117307183	117307354	CFTR	AMPL3848864558	0.0726010871267781	2	-0.00164791881777679	2	0.259931282628077	2	0.259931282628077	NA	NA	SegRatio=0,AbsMeanSigma=0.24,pvalue=0.0416651955649865,pvalueTTest=0.249615380749877,
chr7	117307353	117307519	CFTR	AMPL497774927	0.213466041116791	2	-0.00164791881777679	2	0.259931282628077	2	0.259931282628077	NA	NA	SegRatio=0,AbsMeanSigma=0.24,pvalue=0.0416651955649865,pvalueTTest=0.249615380749877,
chr7	117307518	117307668	CFTR	AMPL3848886907	0.0290936180263271	2	-0.00164791881777679	2	0.259931282628077	2	0.259931282628077	NA	NA	SegRatio=0,AbsMeanSigma=0.24,pvalue=0.0416651955649865,pvalueTTest=0.249615380749877,
chr7	117307666	117307801	CFTR	AMPL492300506	0.0799308232994923	2	-0.00164791881777679	2	0.259931282628077	2	0.259931282628077	NA	NA	SegRatio=0,AbsMeanSigma=0.24,pvalue=0.0416651955649865,pvalueTTest=0.249615380749877,
chr7	117307801	117307960	CFTR	AMPL3848900251	-0.134205369227244	2	-0.00164791881777679	2	0.259931282628077	2	0.259931282628077	NA	NA	SegRatio=0,AbsMeanSigma=0.24,pvalue=0.0416651955649865,pvalueTTest=0.249615380749877,
chr7	117307960	117308127	CFTR	AMPL3848829546	-0.00166731308099433	2	-0.00164791881777679	2	0.259931282628077	2	0.259931282628077	NA	NA	SegRatio=0,AbsMeanSigma=0.24,pvalue=0.0416651955649865,pvalueTTest=0.249615380749877,
chr7	117308127	117308217	CFTR	AMPL1486309394	0.138300630528641	2	-0.00164791881777679	2	0.259931282628077	2	0.259931282628077	NA	NA	SegRatio=0,AbsMeanSigma=0.24,pvalue=0.0416651955649865,pvalueTTest=0.249615380749877,
chr7	117308443	117308519	CFTR	AMPL1380948432	0.000297816759856829	2	-0.00164791881777679	2	0.259931282628077	2	0.259931282628077	NA	NA	SegRatio=0,AbsMeanSigma=0.24,pvalue=0.0416651955649865,pvalueTTest=0.249615380749877,
chr7	117308502	117308594	CFTR	AMPL3848851241	NA	2	-0.00164791881777679	2	0.259931282628077	2	0.259931282628077	NA	NA	SegRatio=0,AbsMeanSigma=0.24,pvalue=0.0416651955649865,pvalueTTest=0.249615380749877,
chr7	117308594	117308719	CFTR	AMPL3848859657	0.156045077097205	2	-0.00164791881777679	2	0.259931282628077	2	0.259931282628077	NA	NA	SegRatio=0,AbsMeanSigma=0.24,pvalue=0.0416651955649865,pvalueTTest=0.249615380749877,
chr9	34646542	34646714	GALT	AMPL712468205	NA	2	0.0617343621628715	2	0.130749353619437	2	0.130749353619437	NA	NA	SegRatio=0.06,AbsMeanSigma=0.32,pvalue=0.105859897841479,pvalueTTest=0.130749353619437,
chr9	34646713	34646892	GALT	AMPL807033687	0.104363337121707	2	0.0617343621628715	2	0.130749353619437	2	0.130749353619437	NA	NA	SegRatio=0.06,AbsMeanSigma=0.32,pvalue=0.105859897841479,pvalueTTest=0.130749353619437,
chr9	34646880	34647060	GALT	AMPL807051270	0.0306735882625455	2	0.0617343621628715	2	0.130749353619437	2	0.130749353619437	NA	NA	SegRatio=0.06,AbsMeanSigma=0.32,pvalue=0.105859897841479,pvalueTTest=0.130749353619437,
chr9	34647058	34647205	GALT	AMPL623733836	0.100722792335828	2	0.0617343621628715	2	0.130749353619437	2	0.130749353619437	NA	NA	SegRatio=0.06,AbsMeanSigma=0.32,pvalue=0.105859897841479,pvalueTTest=0.130749353619437,
chr9	34647198	34647344	GALT	AMPL3848826648	-0.0474242479613383	2	0.0617343621628715	2	0.130749353619437	2	0.130749353619437	NA	NA	SegRatio=0.06,AbsMeanSigma=0.32,pvalue=0.105859897841479,pvalueTTest=0.130749353619437,
chr9	34647344	34647522	GALT	AMPL3848835399	0.0643454658208052	2	0.0617343621628715	2	0.130749353619437	2	0.130749353619437	NA	NA	SegRatio=0.06,AbsMeanSigma=0.32,pvalue=0.105859897841479,pvalueTTest=0.130749353619437,
chr9	34647522	34647639	GALT	AMPL1496130655	0.0623785374455122	2	0.0617343621628715	2	0.130749353619437	2	0.130749353619437	NA	NA	SegRatio=0.06,AbsMeanSigma=0.32,pvalue=0.105859897841479,pvalueTTest=0.130749353619437,
chr9	34647639	34647726	GALT	AMPL868171912	0.129721650740713	2	0.0617343621628715	2	0.130749353619437	2	0.130749353619437	NA	NA	SegRatio=0.06,AbsMeanSigma=0.32,pvalue=0.105859897841479,pvalueTTest=0.130749353619437,
chr9	34647726	34647898	GALT	AMPL556199792	-0.0288558539153108	2	0.0617343621628715	2	0.130749353619437	2	0.130749353619437	NA	NA	SegRatio=0.06,AbsMeanSigma=0.32,pvalue=0.105859897841479,pvalueTTest=0.130749353619437,
chr9	34647893	34648071	GALT	AMPL3848847770	0.196429907329941	2	0.0617343621628715	2	0.130749353619437	2	0.130749353619437	NA	NA	SegRatio=0.06,AbsMeanSigma=0.32,pvalue=0.105859897841479,pvalueTTest=0.130749353619437,
chr9	34648069	34648240	GALT	AMPL556343103	0.0503104358064859	2	0.0617343621628715	2	0.130749353619437	2	0.130749353619437	NA	NA	SegRatio=0.06,AbsMeanSigma=0.32,pvalue=0.105859897841479,pvalueTTest=0.130749353619437,
chr9	34648240	34648341	GALT	AMPL623737664	0.0390217896532592	2	0.0617343621628715	2	0.130749353619437	2	0.130749353619437	NA	NA	SegRatio=0.06,AbsMeanSigma=0.32,pvalue=0.105859897841479,pvalueTTest=0.130749353619437,
chr9	34648336	34648497	GALT	AMPL623762017	-0.0156719558051874	2	0.0617343621628715	2	0.130749353619437	2	0.130749353619437	NA	NA	SegRatio=0.06,AbsMeanSigma=0.32,pvalue=0.105859897841479,pvalueTTest=0.130749353619437,
chr9	34648510	34648681	GALT	AMPL3848901604	-0.101603764015267	2	0.0617343621628715	2	0.130749353619437	2	0.130749353619437	NA	NA	SegRatio=0.06,AbsMeanSigma=0.32,pvalue=0.105859897841479,pvalueTTest=0.130749353619437,
chr9	34648690	34648810	GALT	AMPL3848818879	0.23253646719873	2	0.0617343621628715	2	0.130749353619437	2	0.130749353619437	NA	NA	SegRatio=0.06,AbsMeanSigma=0.32,pvalue=0.105859897841479,pvalueTTest=0.130749353619437,
chr9	34648807	34648943	GALT	AMPL623750282	0.12154050328132	2	0.0617343621628715	2	0.130749353619437	2	0.130749353619437	NA	NA	SegRatio=0.06,AbsMeanSigma=0.32,pvalue=0.105859897841479,pvalueTTest=0.130749353619437,
chr9	34648939	34649017	GALT	AMPL3848843653	-0.0785877263065787	2	0.0617343621628715	2	0.130749353619437	2	0.130749353619437	NA	NA	SegRatio=0.06,AbsMeanSigma=0.32,pvalue=0.105859897841479,pvalueTTest=0.130749353619437,
chr9	34649016	34649170	GALT	AMPL3848851345	0.0617343621628715	2	0.0617343621628715	2	0.130749353619437	2	0.130749353619437	NA	NA	SegRatio=0.06,AbsMeanSigma=0.32,pvalue=0.105859897841479,pvalueTTest=0.130749353619437,
chr9	34649168	34649344	GALT	AMPL1371818357	-0.0346363950862319	2	0.0617343621628715	2	0.130749353619437	2	0.130749353619437	NA	NA	SegRatio=0.06,AbsMeanSigma=0.32,pvalue=0.105859897841479,pvalueTTest=0.130749353619437,
chr9	34649344	34649511	GALT	AMPL3848885846	-0.277946736558283	2	0.0617343621628715	2	0.130749353619437	2	0.130749353619437	NA	NA	SegRatio=0.06,AbsMeanSigma=0.32,pvalue=0.105859897841479,pvalueTTest=0.130749353619437,
chr9	34649511	34649646	GALT	AMPL3848895636	0.10966197551105	2	0.0617343621628715	2	0.130749353619437	2	0.130749353619437	NA	NA	SegRatio=0.06,AbsMeanSigma=0.32,pvalue=0.105859897841479,pvalueTTest=0.130749353619437,
chr9	34649641	34649818	GALT	AMPL3848812411	0.0834285326483564	2	0.0617343621628715	2	0.130749353619437	2	0.130749353619437	NA	NA	SegRatio=0.06,AbsMeanSigma=0.32,pvalue=0.105859897841479,pvalueTTest=0.130749353619437,
chr9	34649817	34649982	GALT	AMPL3848835912	-0.0661819551795113	2	0.0617343621628715	2	0.130749353619437	2	0.130749353619437	NA	NA	SegRatio=0.06,AbsMeanSigma=0.32,pvalue=0.105859897841479,pvalueTTest=0.130749353619437,
chr9	34650315	34650399	GALT	AMPL3848889350	0.173733081397581	2	0.0617343621628715	2	0.130749353619437	2	0.130749353619437	NA	NA	SegRatio=0.06,AbsMeanSigma=0.32,pvalue=0.105859897841479,pvalueTTest=0.130749353619437,
chr9	34650398	34650478	GALT	AMPL2782134136	-0.147542361681974	2	0.0617343621628715	2	0.130749353619437	2	0.130749353619437	NA	NA	SegRatio=0.06,AbsMeanSigma=0.32,pvalue=0.105859897841479,pvalueTTest=0.130749353619437,
chr9	34650478	34650595	GALT	AMPL1496755741	-0.0402558493481634	2	0.0617343621628715	2	0.130749353619437	2	0.130749353619437	NA	NA	SegRatio=0.06,AbsMeanSigma=0.32,pvalue=0.105859897841479,pvalueTTest=0.130749353619437,
chr12	103232062	103232227	PAH	AMPL811140534	0.0663861120804809	2	-0.00911359223728422	2	0.403260561005323	2	0.403260561005323	NA	NA	SegRatio=-0.01,AbsMeanSigma=0.15,pvalue=0.441697291656099,pvalueTTest=0.37553015854934,
chr12	103232222	103232291	PAH	AMPL811141827	NA	2	-0.00911359223728422	2	0.403260561005323	2	0.403260561005323	NA	NA	SegRatio=-0.01,AbsMeanSigma=0.15,pvalue=0.441697291656099,pvalueTTest=0.37553015854934,
chr12	103232441	103232565	PAH	AMPL3699300740	0.0613170183251485	2	-0.00911359223728422	2	0.403260561005323	2	0.403260561005323	NA	NA	SegRatio=-0.01,AbsMeanSigma=0.15,pvalue=0.441697291656099,pvalueTTest=0.37553015854934,
chr12	103232551	103232666	PAH	AMPL1497161003	-0.00911359223728422	2	-0.00911359223728422	2	0.403260561005323	2	0.403260561005323	NA	NA	SegRatio=-0.01,AbsMeanSigma=0.15,pvalue=0.441697291656099,pvalueTTest=0.37553015854934,
chr12	103232661	103232820	PAH	AMPL811143696	-0.19168297151138	2	-0.00911359223728422	2	0.403260561005323	2	0.403260561005323	NA	NA	SegRatio=-0.01,AbsMeanSigma=0.15,pvalue=0.441697291656099,pvalueTTest=0.37553015854934,
chr12	103232765	103232895	PAH	AMPL811145968	-0.13997073059285	2	-0.00911359223728422	2	0.403260561005323	2	0.403260561005323	NA	NA	SegRatio=-0.01,AbsMeanSigma=0.15,pvalue=0.441697291656099,pvalueTTest=0.37553015854934,
chr12	103232895	103233035	PAH	AMPL659794021	-0.0865493303102041	2	-0.00911359223728422	2	0.403260561005323	2	0.403260561005323	NA	NA	SegRatio=-0.01,AbsMeanSigma=0.15,pvalue=0.441697291656099,pvalueTTest=0.37553015854934,
chr12	103234142	103234318	PAH	AMPL3848753200	0.115861479516876	2	-0.00911359223728422	2	0.403260561005323	2	0.403260561005323	NA	NA	SegRatio=-0.01,AbsMeanSigma=0.15,pvalue=0.441697291656099,pvalueTTest=0.37553015854934,
chr12	103237301	103237409	PAH	AMPL663072267	-0.0351046297514328	2	-0.00911359223728422	2	0.403260561005323	2	0.403260561005323	NA	NA	SegRatio=-0.01,AbsMeanSigma=0.15,pvalue=0.441697291656099,pvalueTTest=0.37553015854934,
chr12	103237409	103237584	PAH	AMPL663100272	-0.0092784175414732	2	-0.00911359223728422	2	0.403260561005323	2	0.403260561005323	NA	NA	SegRatio=-0.01,AbsMeanSigma=0.15,pvalue=0.441697291656099,pvalueTTest=0.37553015854934,
chr12	103237954	103238083	PAH	AMPL868016102	-0.0730401628407913	2	-0.00911359223728422	2	0.403260561005323	2	0.403260561005323	NA	NA	SegRatio=-0.01,AbsMeanSigma=0.15,pvalue=0.441697291656099,pvalueTTest=0.37553015854934,
chr12	103238083	103238220	PAH	AMPL658783041	-0.0474029224808013	2	-0.00911359223728422	2	0.403260561005323	2	0.403260561005323	NA	NA	SegRatio=-0.01,AbsMeanSigma=0.15,pvalue=0.441697291656099,pvalueTTest=0.37553015854934,
chr12	103240620	103240773	PAH	AMPL659377496	0.0252566107390962	2	-0.00911359223728422	2	0.403260561005323	2	0.403260561005323	NA	NA	SegRatio=-0.01,AbsMeanSigma=0.15,pvalue=0.441697291656099,pvalueTTest=0.37553015854934,
chr12	103245412	103245591	PAH	AMPL556370172	-0.138548813573701	2	-0.00911359223728422	2	0.403260561005323	2	0.403260561005323	NA	NA	SegRatio=-0.01,AbsMeanSigma=0.15,pvalue=0.441697291656099,pvalueTTest=0.37553015854934,
chr12	103246570	103246749	PAH	AMPL556350401	0.0107405838608928	2	-0.00911359223728422	2	0.403260561005323	2	0.403260561005323	NA	NA	SegRatio=-0.01,AbsMeanSigma=0.15,pvalue=0.441697291656099,pvalueTTest=0.37553015854934,
chr12	103248833	103248985	PAH	AMPL812248025	0.0237554120124187	2	-0.00911359223728422	2	0.403260561005323	2	0.403260561005323	NA	NA	SegRatio=-0.01,AbsMeanSigma=0.15,pvalue=0.441697291656099,pvalueTTest=0.37553015854934,
chr12	103248985	103249122	PAH	AMPL658674329	0.0364577924044441	2	-0.00911359223728422	2	0.403260561005323	2	0.403260561005323	NA	NA	SegRatio=-0.01,AbsMeanSigma=0.15,pvalue=0.441697291656099,pvalueTTest=0.37553015854934,
chr12	103260314	103260494	PAH	AMPL658804790	-0.319923653932743	2	-0.00911359223728422	2	0.403260561005323	2	0.403260561005323	NA	NA	SegRatio=-0.01,AbsMeanSigma=0.15,pvalue=0.441697291656099,pvalueTTest=0.37553015854934,
chr12	103271164	103271270	PAH	AMPL661534109	0.0960366424934989	2	-0.00911359223728422	2	0.403260561005323	2	0.403260561005323	NA	NA	SegRatio=-0.01,AbsMeanSigma=0.15,pvalue=0.441697291656099,pvalueTTest=0.37553015854934,
chr12	103271270	103271384	PAH	AMPL661570029	NA	2	-0.00911359223728422	2	0.403260561005323	2	0.403260561005323	NA	NA	SegRatio=-0.01,AbsMeanSigma=0.15,pvalue=0.441697291656099,pvalueTTest=0.37553015854934,
chr12	103288475	103288574	PAH	AMPL3699214840	0.0783561802672688	2	-0.00911359223728422	2	0.403260561005323	2	0.403260561005323	NA	NA	SegRatio=-0.01,AbsMeanSigma=0.15,pvalue=0.441697291656099,pvalueTTest=0.37553015854934,
chr12	103288574	103288725	PAH	AMPL659619504	-0.0185342645348176	2	-0.00911359223728422	2	0.403260561005323	2	0.403260561005323	NA	NA	SegRatio=-0.01,AbsMeanSigma=0.15,pvalue=0.441697291656099,pvalueTTest=0.37553015854934,
chr12	103306535	103306705	PAH	AMPL556186951	0.0375092773260186	2	-0.00911359223728422	2	0.403260561005323	2	0.403260561005323	NA	NA	SegRatio=-0.01,AbsMeanSigma=0.15,pvalue=0.441697291656099,pvalueTTest=0.37553015854934,
chr12	103310767	103310940	PAH	AMPL663779199	-0.107983424879502	2	-0.00911359223728422	2	0.403260561005323	2	0.403260561005323	NA	NA	SegRatio=-0.01,AbsMeanSigma=0.15,pvalue=0.441697291656099,pvalueTTest=0.37553015854934,
chr12	103310940	103311077	PAH	AMPL812518150	-0.0145490429961914	2	-0.00911359223728422	2	0.403260561005323	2	0.403260561005323	NA	NA	SegRatio=-0.01,AbsMeanSigma=0.15,pvalue=0.441697291656099,pvalueTTest=0.37553015854934,
chr12	103311073	103311261	PAH	AMPL812522983	NA	2	-0.00911359223728422	2	0.403260561005323	2	0.403260561005323	NA	NA	SegRatio=-0.01,AbsMeanSigma=0.15,pvalue=0.441697291656099,pvalueTTest=0.37553015854934,
chr12	103311261	103311417	PAH	AMPL811679394	0.131638569517218	2	-0.00911359223728422	2	0.403260561005323	2	0.403260561005323	NA	NA	SegRatio=-0.01,AbsMeanSigma=0.15,pvalue=0.441697291656099,pvalueTTest=0.37553015854934,
