# Supplementary material for: A statistical approach to detection of copy number variations in PCR-enriched targeted sequencing data
Source: BMC Bioinformatics. 2016 Oct 22;17:429. doi: 10.1186/s12859-016-1272-6 (PMC5075217; doi:10.1186/s12859-016-1272-6)
Supplement: Additional file 6 — Archive with ONCOCNV results. Set of files (png plots and txt files) in zip archive that were provided by ONCOCNV after specificity and sensitivity testing. (ZIP 5007 kb) [file 12859_2016_1272_MOESM6_ESM.zip › outputONCOCNV copy 2/IonXpress_042_R_2013_10_18_01_30_51_user_SN2.4.Neonatal.Assay2_new_bed_version_318_chip_v2_Auto_user_SN2.4.Neonatal.Assay2_new_bed_version_318_chip_v2_28.profile.txt]

chr	start	end	gene	ID	ratio	predLargeSeg	segMean	predLargeCorrected	pvalRatioCorrected	perGeneEvaluation	pvalRatioGene	predPoint	predPointSusp	comments
chr7	117119899	117120067	CFTR	AMPL1380948435	0.286876501519846	2	0.00515763083160606	2	0.878757667299466	2	0.878757667299466	NA	NA	SegRatio=0.01,AbsMeanSigma=0.05,pvalue=0.675896442942702,pvalueTTest=0.752473047899681,
chr7	117120062	117120193	CFTR	AMPL1380948436	-0.156281042100936	2	0.00515763083160606	2	0.878757667299466	2	0.878757667299466	NA	NA	SegRatio=0.01,AbsMeanSigma=0.05,pvalue=0.675896442942702,pvalueTTest=0.752473047899681,
chr7	117120192	117120274	CFTR	AMPL493118173	0.00959947165447676	2	0.00515763083160606	2	0.878757667299466	2	0.878757667299466	NA	NA	SegRatio=0.01,AbsMeanSigma=0.05,pvalue=0.675896442942702,pvalueTTest=0.752473047899681,
chr7	117144240	117144352	CFTR	AMPL1316862546	-0.0399296897861776	2	0.00515763083160606	2	0.878757667299466	2	0.878757667299466	NA	NA	SegRatio=0.01,AbsMeanSigma=0.05,pvalue=0.675896442942702,pvalueTTest=0.752473047899681,
chr7	117144342	117144420	CFTR	AMPL3662351274	-0.239545786184767	2	0.00515763083160606	2	0.878757667299466	2	0.878757667299466	NA	NA	SegRatio=0.01,AbsMeanSigma=0.05,pvalue=0.675896442942702,pvalueTTest=0.752473047899681,
chr7	117148945	117149124	CFTR	AMPL1090131405	0.205569580677188	2	0.00515763083160606	2	0.878757667299466	2	0.878757667299466	NA	NA	SegRatio=0.01,AbsMeanSigma=0.05,pvalue=0.675896442942702,pvalueTTest=0.752473047899681,
chr7	117149124	117149294	CFTR	AMPL496812712	0.179969343711248	2	0.00515763083160606	2	0.878757667299466	2	0.878757667299466	NA	NA	SegRatio=0.01,AbsMeanSigma=0.05,pvalue=0.675896442942702,pvalueTTest=0.752473047899681,
chr7	117170900	117171022	CFTR	AMPL469286737	0.00704353339291576	2	0.00515763083160606	2	0.878757667299466	2	0.878757667299466	NA	NA	SegRatio=0.01,AbsMeanSigma=0.05,pvalue=0.675896442942702,pvalueTTest=0.752473047899681,
chr7	117171020	117171189	CFTR	AMPL469324749	-0.11139477134099	2	0.00515763083160606	2	0.878757667299466	2	0.878757667299466	NA	NA	SegRatio=0.01,AbsMeanSigma=0.05,pvalue=0.675896442942702,pvalueTTest=0.752473047899681,
chr7	117174199	117174365	CFTR	AMPL844200061	NA	2	0.00515763083160606	2	0.878757667299466	2	0.878757667299466	NA	NA	SegRatio=0.01,AbsMeanSigma=0.05,pvalue=0.675896442942702,pvalueTTest=0.752473047899681,
chr7	117174365	117174460	CFTR	AMPL468748906	-0.357619324921578	2	0.00515763083160606	2	0.878757667299466	2	0.878757667299466	NA	NA	SegRatio=0.01,AbsMeanSigma=0.05,pvalue=0.675896442942702,pvalueTTest=0.752473047899681,
chr7	117175183	117175355	CFTR	AMPL467504527	-0.000488696680033834	2	0.00515763083160606	2	0.878757667299466	2	0.878757667299466	NA	NA	SegRatio=0.01,AbsMeanSigma=0.05,pvalue=0.675896442942702,pvalueTTest=0.752473047899681,
chr7	117175355	117175523	CFTR	AMPL467561353	-0.0263357690543847	2	0.00515763083160606	2	0.878757667299466	2	0.878757667299466	NA	NA	SegRatio=0.01,AbsMeanSigma=0.05,pvalue=0.675896442942702,pvalueTTest=0.752473047899681,
chr7	117176519	117176660	CFTR	AMPL468865894	-0.0247587763247315	2	0.00515763083160606	2	0.878757667299466	2	0.878757667299466	NA	NA	SegRatio=0.01,AbsMeanSigma=0.05,pvalue=0.675896442942702,pvalueTTest=0.752473047899681,
chr7	117176651	117176786	CFTR	AMPL468874944	-0.0976682499789351	2	0.00515763083160606	2	0.878757667299466	2	0.878757667299466	NA	NA	SegRatio=0.01,AbsMeanSigma=0.05,pvalue=0.675896442942702,pvalueTTest=0.752473047899681,
chr7	117180175	117180248	CFTR	AMPL556296474	0.0521605324669011	2	0.00515763083160606	2	0.878757667299466	2	0.878757667299466	NA	NA	SegRatio=0.01,AbsMeanSigma=0.05,pvalue=0.675896442942702,pvalueTTest=0.752473047899681,
chr7	117180248	117180361	CFTR	AMPL3662363979	-0.0199811871462103	2	0.00515763083160606	2	0.878757667299466	2	0.878757667299466	NA	NA	SegRatio=0.01,AbsMeanSigma=0.05,pvalue=0.675896442942702,pvalueTTest=0.752473047899681,
chr7	117180361	117180458	CFTR	AMPL468184487	-0.157222095836027	2	0.00515763083160606	2	0.878757667299466	2	0.878757667299466	NA	NA	SegRatio=0.01,AbsMeanSigma=0.05,pvalue=0.675896442942702,pvalueTTest=0.752473047899681,
chr7	117182013	117182127	CFTR	AMPL3755398942	-1.53439335700784	2	0.00515763083160606	2	0.878757667299466	2	0.878757667299466	NA	NA	SegRatio=0.01,AbsMeanSigma=0.05,pvalue=0.675896442942702,pvalueTTest=0.752473047899681,
chr7	117182127	117182221	CFTR	AMPL3713721021	-0.0375256780773806	2	0.00515763083160606	2	0.878757667299466	2	0.878757667299466	NA	NA	SegRatio=0.01,AbsMeanSigma=0.05,pvalue=0.675896442942702,pvalueTTest=0.752473047899681,
chr7	117188605	117188778	CFTR	AMPL3849093081	0.0777000287758126	2	0.00515763083160606	2	0.878757667299466	2	0.878757667299466	q-value=3.56176970977143e-09, copies=2	NA	SegRatio=0.01,AbsMeanSigma=0.05,pvalue=0.675896442942702,pvalueTTest=0.752473047899681,
chr7	117188898	117189021	CFTR	AMPL477617595	0.0775508837437267	2	0.00515763083160606	2	0.878757667299466	2	0.878757667299466	NA	NA	SegRatio=0.01,AbsMeanSigma=0.05,pvalue=0.675896442942702,pvalueTTest=0.752473047899681,
chr7	117189018	117189174	CFTR	AMPL1758041121	0.105182164880464	2	0.00515763083160606	2	0.878757667299466	2	0.878757667299466	NA	NA	SegRatio=0.01,AbsMeanSigma=0.05,pvalue=0.675896442942702,pvalueTTest=0.752473047899681,
chr7	117199494	117199585	CFTR	AMPL3662352593	-0.0808377380981593	2	0.00515763083160606	2	0.878757667299466	2	0.878757667299466	NA	NA	SegRatio=0.01,AbsMeanSigma=0.05,pvalue=0.675896442942702,pvalueTTest=0.752473047899681,
chr7	117199585	117199733	CFTR	AMPL712350278	0.260975824459331	2	0.00515763083160606	2	0.878757667299466	2	0.878757667299466	NA	NA	SegRatio=0.01,AbsMeanSigma=0.05,pvalue=0.675896442942702,pvalueTTest=0.752473047899681,
chr7	117227745	117227913	CFTR	AMPL3687801190	-0.0101204304605384	2	0.00515763083160606	2	0.878757667299466	2	0.878757667299466	NA	NA	SegRatio=0.01,AbsMeanSigma=0.05,pvalue=0.675896442942702,pvalueTTest=0.752473047899681,
chr7	117229500	117229593	intron	AMPL4119989318	-0.948253051472314	2	0.00515763083160606	2	0.118705553856533	2	0.118705553856533	NA	NA	SegRatio=0.01,AbsMeanSigma=0.05,pvalue=0.675896442942702,pvalueTTest=0.752473047899681,
chr7	117230377	117230543	CFTR	AMPL468091028	0.153453547078469	2	0.00515763083160606	2	0.878757667299466	2	0.878757667299466	NA	NA	SegRatio=0.01,AbsMeanSigma=0.05,pvalue=0.675896442942702,pvalueTTest=0.752473047899681,
chr7	117231824	117231993	CFTR	AMPL474961767	NA	2	0.00515763083160606	2	0.878757667299466	2	0.878757667299466	NA	NA	SegRatio=0.01,AbsMeanSigma=0.05,pvalue=0.675896442942702,pvalueTTest=0.752473047899681,
chr7	117232001	117232109	CFTR	AMPL3662358230	0.00515763083160606	2	0.00515763083160606	2	0.878757667299466	2	0.878757667299466	NA	NA	SegRatio=0.01,AbsMeanSigma=0.05,pvalue=0.675896442942702,pvalueTTest=0.752473047899681,
chr7	117232109	117232280	CFTR	AMPL468866489	0.173635466726829	2	0.00515763083160606	2	0.878757667299466	2	0.878757667299466	NA	NA	SegRatio=0.01,AbsMeanSigma=0.05,pvalue=0.675896442942702,pvalueTTest=0.752473047899681,
chr7	117232270	117232434	CFTR	AMPL468922661	-0.0890289291188089	2	0.00515763083160606	2	0.878757667299466	2	0.878757667299466	NA	NA	SegRatio=0.01,AbsMeanSigma=0.05,pvalue=0.675896442942702,pvalueTTest=0.752473047899681,
chr7	117232434	117232539	CFTR	AMPL3662384424	0.00906666329320516	2	0.00515763083160606	2	0.878757667299466	2	0.878757667299466	NA	NA	SegRatio=0.01,AbsMeanSigma=0.05,pvalue=0.675896442942702,pvalueTTest=0.752473047899681,
chr7	117232539	117232720	CFTR	AMPL1488881666	0.0354053024144787	2	0.00515763083160606	2	0.878757667299466	2	0.878757667299466	NA	NA	SegRatio=0.01,AbsMeanSigma=0.05,pvalue=0.675896442942702,pvalueTTest=0.752473047899681,
chr7	117234940	117235038	CFTR	AMPL3533204248	-0.0269032405436358	2	0.00515763083160606	2	0.878757667299466	2	0.878757667299466	NA	NA	SegRatio=0.01,AbsMeanSigma=0.05,pvalue=0.675896442942702,pvalueTTest=0.752473047899681,
chr7	117235038	117235148	CFTR	AMPL3539368019	0.15294015378772	2	0.00515763083160606	2	0.878757667299466	2	0.878757667299466	NA	NA	SegRatio=0.01,AbsMeanSigma=0.05,pvalue=0.675896442942702,pvalueTTest=0.752473047899681,
chr7	117242832	117243009	CFTR	AMPL468425396	-0.0432392884123998	2	0.00515763083160606	2	0.878757667299466	2	0.878757667299466	NA	NA	SegRatio=0.01,AbsMeanSigma=0.05,pvalue=0.675896442942702,pvalueTTest=0.752473047899681,
chr7	117243561	117243680	CFTR	AMPL1314131500	0.0256787037745505	2	0.00515763083160606	2	0.878757667299466	2	0.878757667299466	NA	NA	SegRatio=0.01,AbsMeanSigma=0.05,pvalue=0.675896442942702,pvalueTTest=0.752473047899681,
chr7	117243680	117243850	CFTR	AMPL1350926834	0.00665234033126259	2	0.00515763083160606	2	0.878757667299466	2	0.878757667299466	NA	NA	SegRatio=0.01,AbsMeanSigma=0.05,pvalue=0.675896442942702,pvalueTTest=0.752473047899681,
chr7	117246626	117246753	CFTR	AMPL467500449	-0.0722771268483694	2	0.00515763083160606	2	0.878757667299466	2	0.878757667299466	NA	NA	SegRatio=0.01,AbsMeanSigma=0.05,pvalue=0.675896442942702,pvalueTTest=0.752473047899681,
chr7	117246740	117246889	CFTR	AMPL1317650819	0.00454959355575349	2	0.00515763083160606	2	0.878757667299466	2	0.878757667299466	NA	NA	SegRatio=0.01,AbsMeanSigma=0.05,pvalue=0.675896442942702,pvalueTTest=0.752473047899681,
chr7	117250552	117250723	CFTR	AMPL467096662	-0.0356196976784903	2	0.00515763083160606	2	0.878757667299466	2	0.878757667299466	NA	NA	SegRatio=0.01,AbsMeanSigma=0.05,pvalue=0.675896442942702,pvalueTTest=0.752473047899681,
chr7	117251505	117251662	CFTR	AMPL1489275007	0.00451910601544927	2	0.00515763083160606	2	0.878757667299466	2	0.878757667299466	NA	NA	SegRatio=0.01,AbsMeanSigma=0.05,pvalue=0.675896442942702,pvalueTTest=0.752473047899681,
chr7	117251662	117251813	CFTR	AMPL1489330457	-0.0485545099387777	2	0.00515763083160606	2	0.878757667299466	2	0.878757667299466	NA	NA	SegRatio=0.01,AbsMeanSigma=0.05,pvalue=0.675896442942702,pvalueTTest=0.752473047899681,
chr7	117251782	117251855	CFTR	AMPL1524050819	0.165687837776943	2	0.00515763083160606	2	0.878757667299466	2	0.878757667299466	NA	NA	SegRatio=0.01,AbsMeanSigma=0.05,pvalue=0.675896442942702,pvalueTTest=0.752473047899681,
chr7	117254598	117254679	CFTR	AMPL3608012462	-0.162922600162707	2	0.00515763083160606	2	0.878757667299466	2	0.878757667299466	NA	NA	SegRatio=0.01,AbsMeanSigma=0.05,pvalue=0.675896442942702,pvalueTTest=0.752473047899681,
chr7	117254674	117254747	CFTR	AMPL3662363743	0.0198393352271356	2	0.00515763083160606	2	0.878757667299466	2	0.878757667299466	NA	NA	SegRatio=0.01,AbsMeanSigma=0.05,pvalue=0.675896442942702,pvalueTTest=0.752473047899681,
chr7	117267462	117267600	CFTR	AMPL468021362	-0.190582092665601	2	0.00515763083160606	2	0.878757667299466	2	0.878757667299466	NA	NA	SegRatio=0.01,AbsMeanSigma=0.05,pvalue=0.675896442942702,pvalueTTest=0.752473047899681,
chr7	117267600	117267684	CFTR	AMPL468048766	-0.0293682227586515	2	0.00515763083160606	2	0.878757667299466	2	0.878757667299466	NA	NA	SegRatio=0.01,AbsMeanSigma=0.05,pvalue=0.675896442942702,pvalueTTest=0.752473047899681,
chr7	117267684	117267830	CFTR	AMPL1350926836	-0.0955610473204616	2	0.00515763083160606	2	0.878757667299466	2	0.878757667299466	NA	NA	SegRatio=0.01,AbsMeanSigma=0.05,pvalue=0.675896442942702,pvalueTTest=0.752473047899681,
chr7	117279953	117280114	CFTR	AMPL612960517	0.000930228001376996	2	0.00515763083160606	2	0.878757667299466	2	0.878757667299466	NA	NA	SegRatio=0.01,AbsMeanSigma=0.05,pvalue=0.675896442942702,pvalueTTest=0.752473047899681,
chr7	117282452	117282593	CFTR	AMPL3687804467	0.125137200658341	2	0.00515763083160606	2	0.878757667299466	2	0.878757667299466	NA	NA	SegRatio=0.01,AbsMeanSigma=0.05,pvalue=0.675896442942702,pvalueTTest=0.752473047899681,
chr7	117282593	117282768	CFTR	AMPL469390256	0.146166672439532	2	0.00515763083160606	2	0.878757667299466	2	0.878757667299466	NA	NA	SegRatio=0.01,AbsMeanSigma=0.05,pvalue=0.675896442942702,pvalueTTest=0.752473047899681,
chr7	117292788	117292952	CFTR	AMPL469294494	-0.58491452077648	2	0.00515763083160606	2	0.878757667299466	2	0.878757667299466	NA	NA	SegRatio=0.01,AbsMeanSigma=0.05,pvalue=0.675896442942702,pvalueTTest=0.752473047899681,
chr7	117292952	117293126	CFTR	AMPL476533235	-0.0816587865365997	2	0.00515763083160606	2	0.878757667299466	2	0.878757667299466	NA	NA	SegRatio=0.01,AbsMeanSigma=0.05,pvalue=0.675896442942702,pvalueTTest=0.752473047899681,
chr7	117304588	117304761	CFTR	AMPL1350926835	0.493515901081795	2	0.00515763083160606	2	0.878757667299466	2	0.878757667299466	NA	NA	SegRatio=0.01,AbsMeanSigma=0.05,pvalue=0.675896442942702,pvalueTTest=0.752473047899681,
chr7	117304761	117304927	CFTR	AMPL469937071	0.000993067877940015	2	0.00515763083160606	2	0.878757667299466	2	0.878757667299466	NA	NA	SegRatio=0.01,AbsMeanSigma=0.05,pvalue=0.675896442942702,pvalueTTest=0.752473047899681,
chr7	117305494	117305594	CFTR	AMPL647810578	-0.0933992253112144	2	0.00515763083160606	2	0.878757667299466	2	0.878757667299466	NA	NA	SegRatio=0.01,AbsMeanSigma=0.05,pvalue=0.675896442942702,pvalueTTest=0.752473047899681,
chr7	117305594	117305680	CFTR	AMPL3687791484	0.0376428554153015	2	0.00515763083160606	2	0.878757667299466	2	0.878757667299466	NA	NA	SegRatio=0.01,AbsMeanSigma=0.05,pvalue=0.675896442942702,pvalueTTest=0.752473047899681,
chr7	117306844	117307010	CFTR	AMPL1091210890	0.0951691544833388	2	0.00515763083160606	2	0.878757667299466	2	0.878757667299466	NA	NA	SegRatio=0.01,AbsMeanSigma=0.05,pvalue=0.675896442942702,pvalueTTest=0.752473047899681,
chr7	117307008	117307185	CFTR	AMPL3848836362	0.121731768096659	2	0.00515763083160606	2	0.878757667299466	2	0.878757667299466	NA	NA	SegRatio=0.01,AbsMeanSigma=0.05,pvalue=0.675896442942702,pvalueTTest=0.752473047899681,
chr7	117307183	117307354	CFTR	AMPL3848864558	0.0646703024238661	2	0.00515763083160606	2	0.878757667299466	2	0.878757667299466	NA	NA	SegRatio=0.01,AbsMeanSigma=0.05,pvalue=0.675896442942702,pvalueTTest=0.752473047899681,
chr7	117307353	117307519	CFTR	AMPL497774927	-0.121657910876507	2	0.00515763083160606	2	0.878757667299466	2	0.878757667299466	NA	NA	SegRatio=0.01,AbsMeanSigma=0.05,pvalue=0.675896442942702,pvalueTTest=0.752473047899681,
chr7	117307518	117307668	CFTR	AMPL3848886907	-0.140873117431814	2	0.00515763083160606	2	0.878757667299466	2	0.878757667299466	NA	NA	SegRatio=0.01,AbsMeanSigma=0.05,pvalue=0.675896442942702,pvalueTTest=0.752473047899681,
chr7	117307666	117307801	CFTR	AMPL492300506	0.0871667423004804	2	0.00515763083160606	2	0.878757667299466	2	0.878757667299466	NA	NA	SegRatio=0.01,AbsMeanSigma=0.05,pvalue=0.675896442942702,pvalueTTest=0.752473047899681,
chr7	117307801	117307960	CFTR	AMPL3848900251	-0.0217512596695067	2	0.00515763083160606	2	0.878757667299466	2	0.878757667299466	NA	NA	SegRatio=0.01,AbsMeanSigma=0.05,pvalue=0.675896442942702,pvalueTTest=0.752473047899681,
chr7	117307960	117308127	CFTR	AMPL3848829546	0.0137048839633761	2	0.00515763083160606	2	0.878757667299466	2	0.878757667299466	NA	NA	SegRatio=0.01,AbsMeanSigma=0.05,pvalue=0.675896442942702,pvalueTTest=0.752473047899681,
chr7	117308127	117308217	CFTR	AMPL1486309394	0.246786463006318	2	0.00515763083160606	2	0.878757667299466	2	0.878757667299466	NA	NA	SegRatio=0.01,AbsMeanSigma=0.05,pvalue=0.675896442942702,pvalueTTest=0.752473047899681,
chr7	117308443	117308519	CFTR	AMPL1380948432	-0.0136110528118944	2	0.00515763083160606	2	0.878757667299466	2	0.878757667299466	NA	NA	SegRatio=0.01,AbsMeanSigma=0.05,pvalue=0.675896442942702,pvalueTTest=0.752473047899681,
chr7	117308502	117308594	CFTR	AMPL3848851241	NA	2	0.00515763083160606	2	0.878757667299466	2	0.878757667299466	NA	NA	SegRatio=0.01,AbsMeanSigma=0.05,pvalue=0.675896442942702,pvalueTTest=0.752473047899681,
chr7	117308594	117308719	CFTR	AMPL3848859657	-0.131124071331273	2	0.00515763083160606	2	0.878757667299466	2	0.878757667299466	NA	NA	SegRatio=0.01,AbsMeanSigma=0.05,pvalue=0.675896442942702,pvalueTTest=0.752473047899681,
chr9	34646542	34646714	GALT	AMPL712468205	NA	2	0.0126944971319135	2	0.799915528232449	2	0.799915528232449	NA	NA	SegRatio=0.01,AbsMeanSigma=0.05,pvalue=0.810857395981479,pvalueTTest=0.799915528232449,
chr9	34646713	34646892	GALT	AMPL807033687	-0.0191686374561723	2	0.0126944971319135	2	0.799915528232449	2	0.799915528232449	NA	NA	SegRatio=0.01,AbsMeanSigma=0.05,pvalue=0.810857395981479,pvalueTTest=0.799915528232449,
chr9	34646880	34647060	GALT	AMPL807051270	-0.0445828339400966	2	0.0126944971319135	2	0.799915528232449	2	0.799915528232449	NA	NA	SegRatio=0.01,AbsMeanSigma=0.05,pvalue=0.810857395981479,pvalueTTest=0.799915528232449,
chr9	34647058	34647205	GALT	AMPL623733836	-0.103549949912025	2	0.0126944971319135	2	0.799915528232449	2	0.799915528232449	NA	NA	SegRatio=0.01,AbsMeanSigma=0.05,pvalue=0.810857395981479,pvalueTTest=0.799915528232449,
chr9	34647198	34647344	GALT	AMPL3848826648	-0.137494890593118	2	0.0126944971319135	2	0.799915528232449	2	0.799915528232449	NA	NA	SegRatio=0.01,AbsMeanSigma=0.05,pvalue=0.810857395981479,pvalueTTest=0.799915528232449,
chr9	34647344	34647522	GALT	AMPL3848835399	0.0126944971319135	2	0.0126944971319135	2	0.799915528232449	2	0.799915528232449	NA	NA	SegRatio=0.01,AbsMeanSigma=0.05,pvalue=0.810857395981479,pvalueTTest=0.799915528232449,
chr9	34647522	34647639	GALT	AMPL1496130655	0.140644619087769	2	0.0126944971319135	2	0.799915528232449	2	0.799915528232449	NA	NA	SegRatio=0.01,AbsMeanSigma=0.05,pvalue=0.810857395981479,pvalueTTest=0.799915528232449,
chr9	34647639	34647726	GALT	AMPL868171912	0.112106553897152	2	0.0126944971319135	2	0.799915528232449	2	0.799915528232449	NA	NA	SegRatio=0.01,AbsMeanSigma=0.05,pvalue=0.810857395981479,pvalueTTest=0.799915528232449,
chr9	34647726	34647898	GALT	AMPL556199792	0.151600817210528	2	0.0126944971319135	2	0.799915528232449	2	0.799915528232449	NA	NA	SegRatio=0.01,AbsMeanSigma=0.05,pvalue=0.810857395981479,pvalueTTest=0.799915528232449,
chr9	34647893	34648071	GALT	AMPL3848847770	0.0596762051833904	2	0.0126944971319135	2	0.799915528232449	2	0.799915528232449	NA	NA	SegRatio=0.01,AbsMeanSigma=0.05,pvalue=0.810857395981479,pvalueTTest=0.799915528232449,
chr9	34648069	34648240	GALT	AMPL556343103	0.0598291214592675	2	0.0126944971319135	2	0.799915528232449	2	0.799915528232449	NA	NA	SegRatio=0.01,AbsMeanSigma=0.05,pvalue=0.810857395981479,pvalueTTest=0.799915528232449,
chr9	34648240	34648341	GALT	AMPL623737664	-0.104695050587469	2	0.0126944971319135	2	0.799915528232449	2	0.799915528232449	NA	NA	SegRatio=0.01,AbsMeanSigma=0.05,pvalue=0.810857395981479,pvalueTTest=0.799915528232449,
chr9	34648336	34648497	GALT	AMPL623762017	-0.0593448408499179	2	0.0126944971319135	2	0.799915528232449	2	0.799915528232449	NA	NA	SegRatio=0.01,AbsMeanSigma=0.05,pvalue=0.810857395981479,pvalueTTest=0.799915528232449,
chr9	34648510	34648681	GALT	AMPL3848901604	-0.0679512136238351	2	0.0126944971319135	2	0.799915528232449	2	0.799915528232449	NA	NA	SegRatio=0.01,AbsMeanSigma=0.05,pvalue=0.810857395981479,pvalueTTest=0.799915528232449,
chr9	34648690	34648810	GALT	AMPL3848818879	-0.0514248165580018	2	0.0126944971319135	2	0.799915528232449	2	0.799915528232449	NA	NA	SegRatio=0.01,AbsMeanSigma=0.05,pvalue=0.810857395981479,pvalueTTest=0.799915528232449,
chr9	34648807	34648943	GALT	AMPL623750282	0.0357436637132142	2	0.0126944971319135	2	0.799915528232449	2	0.799915528232449	NA	NA	SegRatio=0.01,AbsMeanSigma=0.05,pvalue=0.810857395981479,pvalueTTest=0.799915528232449,
chr9	34648939	34649017	GALT	AMPL3848843653	-0.0345152564978947	2	0.0126944971319135	2	0.799915528232449	2	0.799915528232449	NA	NA	SegRatio=0.01,AbsMeanSigma=0.05,pvalue=0.810857395981479,pvalueTTest=0.799915528232449,
chr9	34649016	34649170	GALT	AMPL3848851345	0.160941551266026	2	0.0126944971319135	2	0.799915528232449	2	0.799915528232449	NA	NA	SegRatio=0.01,AbsMeanSigma=0.05,pvalue=0.810857395981479,pvalueTTest=0.799915528232449,
chr9	34649168	34649344	GALT	AMPL1371818357	-0.0972698797251967	2	0.0126944971319135	2	0.799915528232449	2	0.799915528232449	NA	NA	SegRatio=0.01,AbsMeanSigma=0.05,pvalue=0.810857395981479,pvalueTTest=0.799915528232449,
chr9	34649344	34649511	GALT	AMPL3848885846	-0.364130437738752	2	0.0126944971319135	2	0.799915528232449	2	0.799915528232449	NA	NA	SegRatio=0.01,AbsMeanSigma=0.05,pvalue=0.810857395981479,pvalueTTest=0.799915528232449,
chr9	34649511	34649646	GALT	AMPL3848895636	-0.105485776320156	2	0.0126944971319135	2	0.799915528232449	2	0.799915528232449	NA	NA	SegRatio=0.01,AbsMeanSigma=0.05,pvalue=0.810857395981479,pvalueTTest=0.799915528232449,
chr9	34649641	34649818	GALT	AMPL3848812411	0.113322365248118	2	0.0126944971319135	2	0.799915528232449	2	0.799915528232449	NA	NA	SegRatio=0.01,AbsMeanSigma=0.05,pvalue=0.810857395981479,pvalueTTest=0.799915528232449,
chr9	34649817	34649982	GALT	AMPL3848835912	-0.131787569643436	2	0.0126944971319135	2	0.799915528232449	2	0.799915528232449	NA	NA	SegRatio=0.01,AbsMeanSigma=0.05,pvalue=0.810857395981479,pvalueTTest=0.799915528232449,
chr9	34650315	34650399	GALT	AMPL3848889350	0.119788903723997	2	0.0126944971319135	2	0.799915528232449	2	0.799915528232449	NA	NA	SegRatio=0.01,AbsMeanSigma=0.05,pvalue=0.810857395981479,pvalueTTest=0.799915528232449,
chr9	34650398	34650478	GALT	AMPL2782134136	-0.0253871457998967	2	0.0126944971319135	2	0.799915528232449	2	0.799915528232449	NA	NA	SegRatio=0.01,AbsMeanSigma=0.05,pvalue=0.810857395981479,pvalueTTest=0.799915528232449,
chr9	34650478	34650595	GALT	AMPL1496755741	-0.0538304619606291	2	0.0126944971319135	2	0.799915528232449	2	0.799915528232449	NA	NA	SegRatio=0.01,AbsMeanSigma=0.05,pvalue=0.810857395981479,pvalueTTest=0.799915528232449,
chr12	103232062	103232227	PAH	AMPL811140534	-0.0721584924934918	2	0.0304693188363482	2	0.942646061387845	2	0.942646061387845	NA	NA	SegRatio=0.03,AbsMeanSigma=0.14,pvalue=0.550260390437124,pvalueTTest=0.566562636376598,
chr12	103232222	103232291	PAH	AMPL811141827	NA	2	0.0304693188363482	2	0.942646061387845	2	0.942646061387845	NA	NA	SegRatio=0.03,AbsMeanSigma=0.14,pvalue=0.550260390437124,pvalueTTest=0.566562636376598,
chr12	103232441	103232565	PAH	AMPL3699300740	0.000340358920435665	2	0.0304693188363482	2	0.942646061387845	2	0.942646061387845	NA	NA	SegRatio=0.03,AbsMeanSigma=0.14,pvalue=0.550260390437124,pvalueTTest=0.566562636376598,
chr12	103232551	103232666	PAH	AMPL1497161003	-0.0753580853669036	2	0.0304693188363482	2	0.942646061387845	2	0.942646061387845	NA	NA	SegRatio=0.03,AbsMeanSigma=0.14,pvalue=0.550260390437124,pvalueTTest=0.566562636376598,
chr12	103232661	103232820	PAH	AMPL811143696	-0.0955286151662437	2	0.0304693188363482	2	0.942646061387845	2	0.942646061387845	NA	NA	SegRatio=0.03,AbsMeanSigma=0.14,pvalue=0.550260390437124,pvalueTTest=0.566562636376598,
chr12	103232765	103232895	PAH	AMPL811145968	-0.1157756897842	2	0.0304693188363482	2	0.942646061387845	2	0.942646061387845	NA	NA	SegRatio=0.03,AbsMeanSigma=0.14,pvalue=0.550260390437124,pvalueTTest=0.566562636376598,
chr12	103232895	103233035	PAH	AMPL659794021	0.156062760338372	2	0.0304693188363482	2	0.942646061387845	2	0.942646061387845	NA	NA	SegRatio=0.03,AbsMeanSigma=0.14,pvalue=0.550260390437124,pvalueTTest=0.566562636376598,
chr12	103234142	103234318	PAH	AMPL3848753200	-0.0560632557726387	2	0.0304693188363482	2	0.942646061387845	2	0.942646061387845	NA	NA	SegRatio=0.03,AbsMeanSigma=0.14,pvalue=0.550260390437124,pvalueTTest=0.566562636376598,
chr12	103237301	103237409	PAH	AMPL663072267	0.0304693188363482	2	0.0304693188363482	2	0.942646061387845	2	0.942646061387845	NA	NA	SegRatio=0.03,AbsMeanSigma=0.14,pvalue=0.550260390437124,pvalueTTest=0.566562636376598,
chr12	103237409	103237584	PAH	AMPL663100272	0.038355409672703	2	0.0304693188363482	2	0.942646061387845	2	0.942646061387845	NA	NA	SegRatio=0.03,AbsMeanSigma=0.14,pvalue=0.550260390437124,pvalueTTest=0.566562636376598,
chr12	103237954	103238083	PAH	AMPL868016102	0.0971953051173627	2	0.0304693188363482	2	0.942646061387845	2	0.942646061387845	NA	NA	SegRatio=0.03,AbsMeanSigma=0.14,pvalue=0.550260390437124,pvalueTTest=0.566562636376598,
chr12	103238083	103238220	PAH	AMPL658783041	-0.0576067401281515	2	0.0304693188363482	2	0.942646061387845	2	0.942646061387845	NA	NA	SegRatio=0.03,AbsMeanSigma=0.14,pvalue=0.550260390437124,pvalueTTest=0.566562636376598,
chr12	103240620	103240773	PAH	AMPL659377496	-0.180972223475794	2	0.0304693188363482	2	0.942646061387845	2	0.942646061387845	NA	NA	SegRatio=0.03,AbsMeanSigma=0.14,pvalue=0.550260390437124,pvalueTTest=0.566562636376598,
chr12	103245412	103245591	PAH	AMPL556370172	0.00455474589113512	2	0.0304693188363482	2	0.942646061387845	2	0.942646061387845	NA	NA	SegRatio=0.03,AbsMeanSigma=0.14,pvalue=0.550260390437124,pvalueTTest=0.566562636376598,
chr12	103246570	103246749	PAH	AMPL556350401	0.153797354185954	2	0.0304693188363482	2	0.942646061387845	2	0.942646061387845	NA	NA	SegRatio=0.03,AbsMeanSigma=0.14,pvalue=0.550260390437124,pvalueTTest=0.566562636376598,
chr12	103248833	103248985	PAH	AMPL812248025	0.454935790210587	2	0.0304693188363482	2	0.942646061387845	2	0.942646061387845	NA	NA	SegRatio=0.03,AbsMeanSigma=0.14,pvalue=0.550260390437124,pvalueTTest=0.566562636376598,
chr12	103248985	103249122	PAH	AMPL658674329	0.0458994273430791	2	0.0304693188363482	2	0.942646061387845	2	0.942646061387845	NA	NA	SegRatio=0.03,AbsMeanSigma=0.14,pvalue=0.550260390437124,pvalueTTest=0.566562636376598,
chr12	103260314	103260494	PAH	AMPL658804790	-0.733373246320409	2	0.021183524432395	2	0.942646061387845	2	0.942646061387845	q-value=0.000633354571537943, copies=1	NA	SegRatio=0.02,AbsMeanSigma=0.34,pvalue=0.279281353048417,pvalueTTest=0.602419873946901,
chr12	103271164	103271270	PAH	AMPL661534109	0.021183524432395	2	0.021183524432395	2	0.942646061387845	2	0.942646061387845	NA	NA	SegRatio=0.02,AbsMeanSigma=0.34,pvalue=0.279281353048417,pvalueTTest=0.602419873946901,
chr12	103271270	103271384	PAH	AMPL661570029	NA	2	0.021183524432395	2	0.942646061387845	2	0.942646061387845	NA	NA	SegRatio=0.02,AbsMeanSigma=0.34,pvalue=0.279281353048417,pvalueTTest=0.602419873946901,
chr12	103288475	103288574	PAH	AMPL3699214840	-0.126877498355246	2	0.021183524432395	2	0.942646061387845	2	0.942646061387845	NA	NA	SegRatio=0.02,AbsMeanSigma=0.34,pvalue=0.279281353048417,pvalueTTest=0.602419873946901,
chr12	103288574	103288725	PAH	AMPL659619504	0.115934367345585	2	0.021183524432395	2	0.942646061387845	2	0.942646061387845	NA	NA	SegRatio=0.02,AbsMeanSigma=0.34,pvalue=0.279281353048417,pvalueTTest=0.602419873946901,
chr12	103306535	103306705	PAH	AMPL556186951	-0.0460061641560396	2	0.021183524432395	2	0.942646061387845	2	0.942646061387845	NA	NA	SegRatio=0.02,AbsMeanSigma=0.34,pvalue=0.279281353048417,pvalueTTest=0.602419873946901,
chr12	103310767	103310940	PAH	AMPL663779199	0.00324474240548219	2	0.021183524432395	2	0.942646061387845	2	0.942646061387845	NA	NA	SegRatio=0.02,AbsMeanSigma=0.34,pvalue=0.279281353048417,pvalueTTest=0.602419873946901,
chr12	103310940	103311077	PAH	AMPL812518150	0.162467484206478	2	0.021183524432395	2	0.942646061387845	2	0.942646061387845	NA	NA	SegRatio=0.02,AbsMeanSigma=0.34,pvalue=0.279281353048417,pvalueTTest=0.602419873946901,
chr12	103311073	103311261	PAH	AMPL812522983	NA	2	0.021183524432395	2	0.942646061387845	2	0.942646061387845	NA	NA	SegRatio=0.02,AbsMeanSigma=0.34,pvalue=0.279281353048417,pvalueTTest=0.602419873946901,
chr12	103311261	103311417	PAH	AMPL811679394	0.0876763202842405	2	0.021183524432395	2	0.942646061387845	2	0.942646061387845	NA	NA	SegRatio=0.02,AbsMeanSigma=0.34,pvalue=0.279281353048417,pvalueTTest=0.602419873946901,
