# Supplementary material for: A statistical approach to detection of copy number variations in PCR-enriched targeted sequencing data
Source: BMC Bioinformatics. 2016 Oct 22;17:429. doi: 10.1186/s12859-016-1272-6 (PMC5075217; doi:10.1186/s12859-016-1272-6)
Supplement: Additional file 6 — Archive with ONCOCNV results. Set of files (png plots and txt files) in zip archive that were provided by ONCOCNV after specificity and sensitivity testing. (ZIP 5007 kb) [file 12859_2016_1272_MOESM6_ESM.zip › outputONCOCNV copy 2/IonXpress_043_R_2013_10_18_01_30_51_user_SN2.4.Neonatal.Assay2_new_bed_version_318_chip_v2_Auto_user_SN2.4.Neonatal.Assay2_new_bed_version_318_chip_v2_28.profile.txt]

chr	start	end	gene	ID	ratio	predLargeSeg	segMean	predLargeCorrected	pvalRatioCorrected	perGeneEvaluation	pvalRatioGene	predPoint	predPointSusp	comments
chr7	117119899	117120067	CFTR	AMPL1380948435	0.259827806259171	2	0.0155718414013462	2	0.737119538655437	2	0.737119538655437	NA	NA	SegRatio=0.02,AbsMeanSigma=0.09,pvalue=0.472843372996014,pvalueTTest=0.721051416102521,
chr7	117120062	117120193	CFTR	AMPL1380948436	-0.0309943534235895	2	0.0155718414013462	2	0.737119538655437	2	0.737119538655437	NA	NA	SegRatio=0.02,AbsMeanSigma=0.09,pvalue=0.472843372996014,pvalueTTest=0.721051416102521,
chr7	117120192	117120274	CFTR	AMPL493118173	-0.113441504294194	2	0.0155718414013462	2	0.737119538655437	2	0.737119538655437	NA	NA	SegRatio=0.02,AbsMeanSigma=0.09,pvalue=0.472843372996014,pvalueTTest=0.721051416102521,
chr7	117144240	117144352	CFTR	AMPL1316862546	-0.0798505850093005	2	0.0155718414013462	2	0.737119538655437	2	0.737119538655437	NA	NA	SegRatio=0.02,AbsMeanSigma=0.09,pvalue=0.472843372996014,pvalueTTest=0.721051416102521,
chr7	117144342	117144420	CFTR	AMPL3662351274	-0.217030011153371	2	0.0155718414013462	2	0.737119538655437	2	0.737119538655437	NA	NA	SegRatio=0.02,AbsMeanSigma=0.09,pvalue=0.472843372996014,pvalueTTest=0.721051416102521,
chr7	117148945	117149124	CFTR	AMPL1090131405	-0.0522238863419737	2	0.0155718414013462	2	0.737119538655437	2	0.737119538655437	NA	NA	SegRatio=0.02,AbsMeanSigma=0.09,pvalue=0.472843372996014,pvalueTTest=0.721051416102521,
chr7	117149124	117149294	CFTR	AMPL496812712	0.0251672518430221	2	0.0155718414013462	2	0.737119538655437	2	0.737119538655437	NA	NA	SegRatio=0.02,AbsMeanSigma=0.09,pvalue=0.472843372996014,pvalueTTest=0.721051416102521,
chr7	117170900	117171022	CFTR	AMPL469286737	0.0133893015300564	2	0.0155718414013462	2	0.737119538655437	2	0.737119538655437	NA	NA	SegRatio=0.02,AbsMeanSigma=0.09,pvalue=0.472843372996014,pvalueTTest=0.721051416102521,
chr7	117171020	117171189	CFTR	AMPL469324749	-0.180012051638301	2	0.0155718414013462	2	0.737119538655437	2	0.737119538655437	NA	NA	SegRatio=0.02,AbsMeanSigma=0.09,pvalue=0.472843372996014,pvalueTTest=0.721051416102521,
chr7	117174199	117174365	CFTR	AMPL844200061	NA	2	0.0155718414013462	2	0.737119538655437	2	0.737119538655437	NA	NA	SegRatio=0.02,AbsMeanSigma=0.09,pvalue=0.472843372996014,pvalueTTest=0.721051416102521,
chr7	117174365	117174460	CFTR	AMPL468748906	-0.735758642631828	2	0.0155718414013462	2	0.737119538655437	2	0.737119538655437	NA	NA	SegRatio=0.02,AbsMeanSigma=0.09,pvalue=0.472843372996014,pvalueTTest=0.721051416102521,
chr7	117175183	117175355	CFTR	AMPL467504527	-0.112051199818503	2	0.0155718414013462	2	0.737119538655437	2	0.737119538655437	NA	NA	SegRatio=0.02,AbsMeanSigma=0.09,pvalue=0.472843372996014,pvalueTTest=0.721051416102521,
chr7	117175355	117175523	CFTR	AMPL467561353	-0.160721100980077	2	0.0155718414013462	2	0.737119538655437	2	0.737119538655437	NA	NA	SegRatio=0.02,AbsMeanSigma=0.09,pvalue=0.472843372996014,pvalueTTest=0.721051416102521,
chr7	117176519	117176660	CFTR	AMPL468865894	0.0609897921572278	2	0.0155718414013462	2	0.737119538655437	2	0.737119538655437	NA	NA	SegRatio=0.02,AbsMeanSigma=0.09,pvalue=0.472843372996014,pvalueTTest=0.721051416102521,
chr7	117176651	117176786	CFTR	AMPL468874944	0.0159696161339953	2	0.0155718414013462	2	0.737119538655437	2	0.737119538655437	NA	NA	SegRatio=0.02,AbsMeanSigma=0.09,pvalue=0.472843372996014,pvalueTTest=0.721051416102521,
chr7	117180175	117180248	CFTR	AMPL556296474	-0.156190179952577	2	0.0155718414013462	2	0.737119538655437	2	0.737119538655437	NA	NA	SegRatio=0.02,AbsMeanSigma=0.09,pvalue=0.472843372996014,pvalueTTest=0.721051416102521,
chr7	117180248	117180361	CFTR	AMPL3662363979	0.197111042709185	2	0.0155718414013462	2	0.737119538655437	2	0.737119538655437	NA	NA	SegRatio=0.02,AbsMeanSigma=0.09,pvalue=0.472843372996014,pvalueTTest=0.721051416102521,
chr7	117180361	117180458	CFTR	AMPL468184487	-0.555751393384546	2	0.0155718414013462	2	0.737119538655437	2	0.737119538655437	NA	NA	SegRatio=0.02,AbsMeanSigma=0.09,pvalue=0.472843372996014,pvalueTTest=0.721051416102521,
chr7	117182013	117182127	CFTR	AMPL3755398942	-1.02291838791064	2	0.0155718414013462	2	0.737119538655437	2	0.737119538655437	NA	NA	SegRatio=0.02,AbsMeanSigma=0.09,pvalue=0.472843372996014,pvalueTTest=0.721051416102521,
chr7	117182127	117182221	CFTR	AMPL3713721021	-0.13603816859234	2	0.0155718414013462	2	0.737119538655437	2	0.737119538655437	NA	NA	SegRatio=0.02,AbsMeanSigma=0.09,pvalue=0.472843372996014,pvalueTTest=0.721051416102521,
chr7	117188605	117188778	CFTR	AMPL3849093081	0.211714032961881	2	0.0155718414013462	2	0.737119538655437	2	0.737119538655437	q-value=9.85332150346765e-36, copies=2.5	NA	SegRatio=0.02,AbsMeanSigma=0.09,pvalue=0.472843372996014,pvalueTTest=0.721051416102521,
chr7	117188898	117189021	CFTR	AMPL477617595	-0.0874965735606881	2	0.0155718414013462	2	0.737119538655437	2	0.737119538655437	NA	NA	SegRatio=0.02,AbsMeanSigma=0.09,pvalue=0.472843372996014,pvalueTTest=0.721051416102521,
chr7	117189018	117189174	CFTR	AMPL1758041121	0.00803783595597496	2	0.0155718414013462	2	0.737119538655437	2	0.737119538655437	NA	NA	SegRatio=0.02,AbsMeanSigma=0.09,pvalue=0.472843372996014,pvalueTTest=0.721051416102521,
chr7	117199494	117199585	CFTR	AMPL3662352593	-0.0217413813469333	2	0.0155718414013462	2	0.737119538655437	2	0.737119538655437	NA	NA	SegRatio=0.02,AbsMeanSigma=0.09,pvalue=0.472843372996014,pvalueTTest=0.721051416102521,
chr7	117199585	117199733	CFTR	AMPL712350278	0.335188170246161	2	0.0155718414013462	2	0.737119538655437	2	0.737119538655437	NA	NA	SegRatio=0.02,AbsMeanSigma=0.09,pvalue=0.472843372996014,pvalueTTest=0.721051416102521,
chr7	117227745	117227913	CFTR	AMPL3687801190	-0.147044998179649	2	0.0155718414013462	2	0.737119538655437	2	0.737119538655437	NA	NA	SegRatio=0.02,AbsMeanSigma=0.09,pvalue=0.472843372996014,pvalueTTest=0.721051416102521,
chr7	117229500	117229593	intron	AMPL4119989318	-0.74879707225969	2	0.0155718414013462	2	0.378125690610516	2	0.378125690610516	NA	NA	SegRatio=0.02,AbsMeanSigma=0.09,pvalue=0.472843372996014,pvalueTTest=0.721051416102521,
chr7	117230377	117230543	CFTR	AMPL468091028	0.108399383758269	2	0.0155718414013462	2	0.737119538655437	2	0.737119538655437	NA	NA	SegRatio=0.02,AbsMeanSigma=0.09,pvalue=0.472843372996014,pvalueTTest=0.721051416102521,
chr7	117231824	117231993	CFTR	AMPL474961767	NA	2	0.0155718414013462	2	0.737119538655437	2	0.737119538655437	NA	NA	SegRatio=0.02,AbsMeanSigma=0.09,pvalue=0.472843372996014,pvalueTTest=0.721051416102521,
chr7	117232001	117232109	CFTR	AMPL3662358230	0.020851409682206	2	0.0155718414013462	2	0.737119538655437	2	0.737119538655437	NA	NA	SegRatio=0.02,AbsMeanSigma=0.09,pvalue=0.472843372996014,pvalueTTest=0.721051416102521,
chr7	117232109	117232280	CFTR	AMPL468866489	0.197336786566263	2	0.0155718414013462	2	0.737119538655437	2	0.737119538655437	NA	NA	SegRatio=0.02,AbsMeanSigma=0.09,pvalue=0.472843372996014,pvalueTTest=0.721051416102521,
chr7	117232270	117232434	CFTR	AMPL468922661	-0.311043918987046	2	0.0155718414013462	2	0.737119538655437	2	0.737119538655437	NA	NA	SegRatio=0.02,AbsMeanSigma=0.09,pvalue=0.472843372996014,pvalueTTest=0.721051416102521,
chr7	117232434	117232539	CFTR	AMPL3662384424	-0.0442541259484906	2	0.0155718414013462	2	0.737119538655437	2	0.737119538655437	NA	NA	SegRatio=0.02,AbsMeanSigma=0.09,pvalue=0.472843372996014,pvalueTTest=0.721051416102521,
chr7	117232539	117232720	CFTR	AMPL1488881666	0.142643885975702	2	0.0155718414013462	2	0.737119538655437	2	0.737119538655437	NA	NA	SegRatio=0.02,AbsMeanSigma=0.09,pvalue=0.472843372996014,pvalueTTest=0.721051416102521,
chr7	117234940	117235038	CFTR	AMPL3533204248	0.0852803225541935	2	0.0155718414013462	2	0.737119538655437	2	0.737119538655437	NA	NA	SegRatio=0.02,AbsMeanSigma=0.09,pvalue=0.472843372996014,pvalueTTest=0.721051416102521,
chr7	117235038	117235148	CFTR	AMPL3539368019	0.225085518572146	2	0.0155718414013462	2	0.737119538655437	2	0.737119538655437	NA	NA	SegRatio=0.02,AbsMeanSigma=0.09,pvalue=0.472843372996014,pvalueTTest=0.721051416102521,
chr7	117242832	117243009	CFTR	AMPL468425396	0.0617065825100801	2	0.0155718414013462	2	0.737119538655437	2	0.737119538655437	NA	NA	SegRatio=0.02,AbsMeanSigma=0.09,pvalue=0.472843372996014,pvalueTTest=0.721051416102521,
chr7	117243561	117243680	CFTR	AMPL1314131500	-0.367309224192339	2	0.0155718414013462	2	0.737119538655437	2	0.737119538655437	NA	NA	SegRatio=0.02,AbsMeanSigma=0.09,pvalue=0.472843372996014,pvalueTTest=0.721051416102521,
chr7	117243680	117243850	CFTR	AMPL1350926834	0.0155718414013462	2	0.0155718414013462	2	0.737119538655437	2	0.737119538655437	NA	NA	SegRatio=0.02,AbsMeanSigma=0.09,pvalue=0.472843372996014,pvalueTTest=0.721051416102521,
chr7	117246626	117246753	CFTR	AMPL467500449	-0.0308813162162615	2	0.0155718414013462	2	0.737119538655437	2	0.737119538655437	NA	NA	SegRatio=0.02,AbsMeanSigma=0.09,pvalue=0.472843372996014,pvalueTTest=0.721051416102521,
chr7	117246740	117246889	CFTR	AMPL1317650819	-0.345632474880619	2	0.0155718414013462	2	0.737119538655437	2	0.737119538655437	NA	NA	SegRatio=0.02,AbsMeanSigma=0.09,pvalue=0.472843372996014,pvalueTTest=0.721051416102521,
chr7	117250552	117250723	CFTR	AMPL467096662	0.12999715666244	2	0.0155718414013462	2	0.737119538655437	2	0.737119538655437	NA	NA	SegRatio=0.02,AbsMeanSigma=0.09,pvalue=0.472843372996014,pvalueTTest=0.721051416102521,
chr7	117251505	117251662	CFTR	AMPL1489275007	0.143817430251275	2	0.0155718414013462	2	0.737119538655437	2	0.737119538655437	NA	NA	SegRatio=0.02,AbsMeanSigma=0.09,pvalue=0.472843372996014,pvalueTTest=0.721051416102521,
chr7	117251662	117251813	CFTR	AMPL1489330457	0.0441461355119584	2	0.0155718414013462	2	0.737119538655437	2	0.737119538655437	NA	NA	SegRatio=0.02,AbsMeanSigma=0.09,pvalue=0.472843372996014,pvalueTTest=0.721051416102521,
chr7	117251782	117251855	CFTR	AMPL1524050819	0.155111206899781	2	0.0155718414013462	2	0.737119538655437	2	0.737119538655437	NA	NA	SegRatio=0.02,AbsMeanSigma=0.09,pvalue=0.472843372996014,pvalueTTest=0.721051416102521,
chr7	117254598	117254679	CFTR	AMPL3608012462	-0.105084061948276	2	0.0155718414013462	2	0.737119538655437	2	0.737119538655437	NA	NA	SegRatio=0.02,AbsMeanSigma=0.09,pvalue=0.472843372996014,pvalueTTest=0.721051416102521,
chr7	117254674	117254747	CFTR	AMPL3662363743	0.0547904335394513	2	0.0155718414013462	2	0.737119538655437	2	0.737119538655437	NA	NA	SegRatio=0.02,AbsMeanSigma=0.09,pvalue=0.472843372996014,pvalueTTest=0.721051416102521,
chr7	117267462	117267600	CFTR	AMPL468021362	0.0270018062093456	2	0.0155718414013462	2	0.737119538655437	2	0.737119538655437	NA	NA	SegRatio=0.02,AbsMeanSigma=0.09,pvalue=0.472843372996014,pvalueTTest=0.721051416102521,
chr7	117267600	117267684	CFTR	AMPL468048766	-0.232533936353694	2	0.0155718414013462	2	0.737119538655437	2	0.737119538655437	NA	NA	SegRatio=0.02,AbsMeanSigma=0.09,pvalue=0.472843372996014,pvalueTTest=0.721051416102521,
chr7	117267684	117267830	CFTR	AMPL1350926836	-0.0292235720340281	2	0.0155718414013462	2	0.737119538655437	2	0.737119538655437	NA	NA	SegRatio=0.02,AbsMeanSigma=0.09,pvalue=0.472843372996014,pvalueTTest=0.721051416102521,
chr7	117279953	117280114	CFTR	AMPL612960517	-0.0500882621904008	2	0.0155718414013462	2	0.737119538655437	2	0.737119538655437	NA	NA	SegRatio=0.02,AbsMeanSigma=0.09,pvalue=0.472843372996014,pvalueTTest=0.721051416102521,
chr7	117282452	117282593	CFTR	AMPL3687804467	0.0271586670441753	2	0.0155718414013462	2	0.737119538655437	2	0.737119538655437	NA	NA	SegRatio=0.02,AbsMeanSigma=0.09,pvalue=0.472843372996014,pvalueTTest=0.721051416102521,
chr7	117282593	117282768	CFTR	AMPL469390256	0.270873649905435	2	0.0155718414013462	2	0.737119538655437	2	0.737119538655437	NA	NA	SegRatio=0.02,AbsMeanSigma=0.09,pvalue=0.472843372996014,pvalueTTest=0.721051416102521,
chr7	117292788	117292952	CFTR	AMPL469294494	-0.395897722543545	2	0.0155718414013462	2	0.737119538655437	2	0.737119538655437	NA	NA	SegRatio=0.02,AbsMeanSigma=0.09,pvalue=0.472843372996014,pvalueTTest=0.721051416102521,
chr7	117292952	117293126	CFTR	AMPL476533235	0.217808478250699	2	0.0155718414013462	2	0.737119538655437	2	0.737119538655437	NA	NA	SegRatio=0.02,AbsMeanSigma=0.09,pvalue=0.472843372996014,pvalueTTest=0.721051416102521,
chr7	117304588	117304761	CFTR	AMPL1350926835	0.550415201379291	2	0.0155718414013462	2	0.737119538655437	2	0.737119538655437	NA	NA	SegRatio=0.02,AbsMeanSigma=0.09,pvalue=0.472843372996014,pvalueTTest=0.721051416102521,
chr7	117304761	117304927	CFTR	AMPL469937071	-0.0812098638213042	2	0.0155718414013462	2	0.737119538655437	2	0.737119538655437	NA	NA	SegRatio=0.02,AbsMeanSigma=0.09,pvalue=0.472843372996014,pvalueTTest=0.721051416102521,
chr7	117305494	117305594	CFTR	AMPL647810578	0.215767910910963	2	0.0155718414013462	2	0.737119538655437	2	0.737119538655437	NA	NA	SegRatio=0.02,AbsMeanSigma=0.09,pvalue=0.472843372996014,pvalueTTest=0.721051416102521,
chr7	117305594	117305680	CFTR	AMPL3687791484	0.132415378780822	2	0.0155718414013462	2	0.737119538655437	2	0.737119538655437	NA	NA	SegRatio=0.02,AbsMeanSigma=0.09,pvalue=0.472843372996014,pvalueTTest=0.721051416102521,
chr7	117306844	117307010	CFTR	AMPL1091210890	0.148991347447044	2	0.0155718414013462	2	0.737119538655437	2	0.737119538655437	NA	NA	SegRatio=0.02,AbsMeanSigma=0.09,pvalue=0.472843372996014,pvalueTTest=0.721051416102521,
chr7	117307008	117307185	CFTR	AMPL3848836362	-0.0887557588438381	2	0.0155718414013462	2	0.737119538655437	2	0.737119538655437	NA	NA	SegRatio=0.02,AbsMeanSigma=0.09,pvalue=0.472843372996014,pvalueTTest=0.721051416102521,
chr7	117307183	117307354	CFTR	AMPL3848864558	-0.0133921388733209	2	0.0155718414013462	2	0.737119538655437	2	0.737119538655437	NA	NA	SegRatio=0.02,AbsMeanSigma=0.09,pvalue=0.472843372996014,pvalueTTest=0.721051416102521,
chr7	117307353	117307519	CFTR	AMPL497774927	-0.136126171205155	2	0.0155718414013462	2	0.737119538655437	2	0.737119538655437	NA	NA	SegRatio=0.02,AbsMeanSigma=0.09,pvalue=0.472843372996014,pvalueTTest=0.721051416102521,
chr7	117307518	117307668	CFTR	AMPL3848886907	0.176825334870987	2	0.0155718414013462	2	0.737119538655437	2	0.737119538655437	NA	NA	SegRatio=0.02,AbsMeanSigma=0.09,pvalue=0.472843372996014,pvalueTTest=0.721051416102521,
chr7	117307666	117307801	CFTR	AMPL492300506	-0.172075058292582	2	0.0155718414013462	2	0.737119538655437	2	0.737119538655437	NA	NA	SegRatio=0.02,AbsMeanSigma=0.09,pvalue=0.472843372996014,pvalueTTest=0.721051416102521,
chr7	117307801	117307960	CFTR	AMPL3848900251	-0.120039965717425	2	0.0155718414013462	2	0.737119538655437	2	0.737119538655437	NA	NA	SegRatio=0.02,AbsMeanSigma=0.09,pvalue=0.472843372996014,pvalueTTest=0.721051416102521,
chr7	117307960	117308127	CFTR	AMPL3848829546	0.115154312520919	2	0.0155718414013462	2	0.737119538655437	2	0.737119538655437	NA	NA	SegRatio=0.02,AbsMeanSigma=0.09,pvalue=0.472843372996014,pvalueTTest=0.721051416102521,
chr7	117308127	117308217	CFTR	AMPL1486309394	0.0857824641904089	2	0.0155718414013462	2	0.737119538655437	2	0.737119538655437	NA	NA	SegRatio=0.02,AbsMeanSigma=0.09,pvalue=0.472843372996014,pvalueTTest=0.721051416102521,
chr7	117308443	117308519	CFTR	AMPL1380948432	-0.0692448796772908	2	0.0155718414013462	2	0.737119538655437	2	0.737119538655437	NA	NA	SegRatio=0.02,AbsMeanSigma=0.09,pvalue=0.472843372996014,pvalueTTest=0.721051416102521,
chr7	117308502	117308594	CFTR	AMPL3848851241	NA	2	0.0155718414013462	2	0.737119538655437	2	0.737119538655437	NA	NA	SegRatio=0.02,AbsMeanSigma=0.09,pvalue=0.472843372996014,pvalueTTest=0.721051416102521,
chr7	117308594	117308719	CFTR	AMPL3848859657	0.04990880457541	2	0.0155718414013462	2	0.737119538655437	2	0.737119538655437	NA	NA	SegRatio=0.02,AbsMeanSigma=0.09,pvalue=0.472843372996014,pvalueTTest=0.721051416102521,
chr9	34646542	34646714	GALT	AMPL712468205	NA	2	0.022842438039977	2	0.872203817448027	2	0.872203817448027	NA	NA	SegRatio=0.02,AbsMeanSigma=0.02,pvalue=0.906885652735665,pvalueTTest=0.872203817448027,
chr9	34646713	34646892	GALT	AMPL807033687	0.0262548585143061	2	0.022842438039977	2	0.872203817448027	2	0.872203817448027	NA	NA	SegRatio=0.02,AbsMeanSigma=0.02,pvalue=0.906885652735665,pvalueTTest=0.872203817448027,
chr9	34646880	34647060	GALT	AMPL807051270	-0.00290569698348421	2	0.022842438039977	2	0.872203817448027	2	0.872203817448027	NA	NA	SegRatio=0.02,AbsMeanSigma=0.02,pvalue=0.906885652735665,pvalueTTest=0.872203817448027,
chr9	34647058	34647205	GALT	AMPL623733836	-0.0787395433094286	2	0.022842438039977	2	0.872203817448027	2	0.872203817448027	NA	NA	SegRatio=0.02,AbsMeanSigma=0.02,pvalue=0.906885652735665,pvalueTTest=0.872203817448027,
chr9	34647198	34647344	GALT	AMPL3848826648	-0.181246759625471	2	0.022842438039977	2	0.872203817448027	2	0.872203817448027	NA	NA	SegRatio=0.02,AbsMeanSigma=0.02,pvalue=0.906885652735665,pvalueTTest=0.872203817448027,
chr9	34647344	34647522	GALT	AMPL3848835399	-0.0775075513507216	2	0.022842438039977	2	0.872203817448027	2	0.872203817448027	NA	NA	SegRatio=0.02,AbsMeanSigma=0.02,pvalue=0.906885652735665,pvalueTTest=0.872203817448027,
chr9	34647522	34647639	GALT	AMPL1496130655	0.185086427712583	2	0.022842438039977	2	0.872203817448027	2	0.872203817448027	NA	NA	SegRatio=0.02,AbsMeanSigma=0.02,pvalue=0.906885652735665,pvalueTTest=0.872203817448027,
chr9	34647639	34647726	GALT	AMPL868171912	0.0772397777364212	2	0.022842438039977	2	0.872203817448027	2	0.872203817448027	NA	NA	SegRatio=0.02,AbsMeanSigma=0.02,pvalue=0.906885652735665,pvalueTTest=0.872203817448027,
chr9	34647726	34647898	GALT	AMPL556199792	0.114861457085406	2	0.022842438039977	2	0.872203817448027	2	0.872203817448027	NA	NA	SegRatio=0.02,AbsMeanSigma=0.02,pvalue=0.906885652735665,pvalueTTest=0.872203817448027,
chr9	34647893	34648071	GALT	AMPL3848847770	-0.0257381357948586	2	0.022842438039977	2	0.872203817448027	2	0.872203817448027	NA	NA	SegRatio=0.02,AbsMeanSigma=0.02,pvalue=0.906885652735665,pvalueTTest=0.872203817448027,
chr9	34648069	34648240	GALT	AMPL556343103	-0.172413547608701	2	0.022842438039977	2	0.872203817448027	2	0.872203817448027	NA	NA	SegRatio=0.02,AbsMeanSigma=0.02,pvalue=0.906885652735665,pvalueTTest=0.872203817448027,
chr9	34648240	34648341	GALT	AMPL623737664	-0.0475356064662551	2	0.022842438039977	2	0.872203817448027	2	0.872203817448027	NA	NA	SegRatio=0.02,AbsMeanSigma=0.02,pvalue=0.906885652735665,pvalueTTest=0.872203817448027,
chr9	34648336	34648497	GALT	AMPL623762017	-0.161664159416135	2	0.022842438039977	2	0.872203817448027	2	0.872203817448027	NA	NA	SegRatio=0.02,AbsMeanSigma=0.02,pvalue=0.906885652735665,pvalueTTest=0.872203817448027,
chr9	34648510	34648681	GALT	AMPL3848901604	0.0201303519241312	2	0.022842438039977	2	0.872203817448027	2	0.872203817448027	NA	NA	SegRatio=0.02,AbsMeanSigma=0.02,pvalue=0.906885652735665,pvalueTTest=0.872203817448027,
chr9	34648690	34648810	GALT	AMPL3848818879	0.0218722504936626	2	0.022842438039977	2	0.872203817448027	2	0.872203817448027	NA	NA	SegRatio=0.02,AbsMeanSigma=0.02,pvalue=0.906885652735665,pvalueTTest=0.872203817448027,
chr9	34648807	34648943	GALT	AMPL623750282	0.126647420285916	2	0.022842438039977	2	0.872203817448027	2	0.872203817448027	NA	NA	SegRatio=0.02,AbsMeanSigma=0.02,pvalue=0.906885652735665,pvalueTTest=0.872203817448027,
chr9	34648939	34649017	GALT	AMPL3848843653	0.114151212895386	2	0.022842438039977	2	0.872203817448027	2	0.872203817448027	NA	NA	SegRatio=0.02,AbsMeanSigma=0.02,pvalue=0.906885652735665,pvalueTTest=0.872203817448027,
chr9	34649016	34649170	GALT	AMPL3848851345	0.203708061227977	2	0.022842438039977	2	0.872203817448027	2	0.872203817448027	NA	NA	SegRatio=0.02,AbsMeanSigma=0.02,pvalue=0.906885652735665,pvalueTTest=0.872203817448027,
chr9	34649168	34649344	GALT	AMPL1371818357	0.0536761295147936	2	0.022842438039977	2	0.872203817448027	2	0.872203817448027	NA	NA	SegRatio=0.02,AbsMeanSigma=0.02,pvalue=0.906885652735665,pvalueTTest=0.872203817448027,
chr9	34649344	34649511	GALT	AMPL3848885846	-0.192215508006716	2	0.022842438039977	2	0.872203817448027	2	0.872203817448027	NA	NA	SegRatio=0.02,AbsMeanSigma=0.02,pvalue=0.906885652735665,pvalueTTest=0.872203817448027,
chr9	34649511	34649646	GALT	AMPL3848895636	0.022842438039977	2	0.022842438039977	2	0.872203817448027	2	0.872203817448027	NA	NA	SegRatio=0.02,AbsMeanSigma=0.02,pvalue=0.906885652735665,pvalueTTest=0.872203817448027,
chr9	34649641	34649818	GALT	AMPL3848812411	-0.0229066372146015	2	0.022842438039977	2	0.872203817448027	2	0.872203817448027	NA	NA	SegRatio=0.02,AbsMeanSigma=0.02,pvalue=0.906885652735665,pvalueTTest=0.872203817448027,
chr9	34649817	34649982	GALT	AMPL3848835912	0.0557950345735673	2	0.022842438039977	2	0.872203817448027	2	0.872203817448027	NA	NA	SegRatio=0.02,AbsMeanSigma=0.02,pvalue=0.906885652735665,pvalueTTest=0.872203817448027,
chr9	34650315	34650399	GALT	AMPL3848889350	0.0608584410667768	2	0.022842438039977	2	0.872203817448027	2	0.872203817448027	NA	NA	SegRatio=0.02,AbsMeanSigma=0.02,pvalue=0.906885652735665,pvalueTTest=0.872203817448027,
chr9	34650398	34650478	GALT	AMPL2782134136	0.218540755332046	2	0.022842438039977	2	0.872203817448027	2	0.872203817448027	NA	NA	SegRatio=0.02,AbsMeanSigma=0.02,pvalue=0.906885652735665,pvalueTTest=0.872203817448027,
chr9	34650478	34650595	GALT	AMPL1496755741	-0.230465858647668	2	0.022842438039977	2	0.872203817448027	2	0.872203817448027	NA	NA	SegRatio=0.02,AbsMeanSigma=0.02,pvalue=0.906885652735665,pvalueTTest=0.872203817448027,
chr12	103232062	103232227	PAH	AMPL811140534	-0.0681871625285154	2	0.0580673246136687	2	0.68391805909006	2	0.68391805909006	NA	NA	SegRatio=0.06,AbsMeanSigma=0.07,pvalue=0.731936640477885,pvalueTTest=0.769886836190521,
chr12	103232222	103232291	PAH	AMPL811141827	NA	2	0.0580673246136687	2	0.68391805909006	2	0.68391805909006	NA	NA	SegRatio=0.06,AbsMeanSigma=0.07,pvalue=0.731936640477885,pvalueTTest=0.769886836190521,
chr12	103232441	103232565	PAH	AMPL3699300740	-0.488360210091281	2	0.0580673246136687	2	0.68391805909006	2	0.68391805909006	NA	NA	SegRatio=0.06,AbsMeanSigma=0.07,pvalue=0.731936640477885,pvalueTTest=0.769886836190521,
chr12	103232551	103232666	PAH	AMPL1497161003	-0.0833934382266404	2	0.0580673246136687	2	0.68391805909006	2	0.68391805909006	NA	NA	SegRatio=0.06,AbsMeanSigma=0.07,pvalue=0.731936640477885,pvalueTTest=0.769886836190521,
chr12	103232661	103232820	PAH	AMPL811143696	0.014010088584847	2	0.0580673246136687	2	0.68391805909006	2	0.68391805909006	NA	NA	SegRatio=0.06,AbsMeanSigma=0.07,pvalue=0.731936640477885,pvalueTTest=0.769886836190521,
chr12	103232765	103232895	PAH	AMPL811145968	0.176042355931825	2	0.0580673246136687	2	0.68391805909006	2	0.68391805909006	NA	NA	SegRatio=0.06,AbsMeanSigma=0.07,pvalue=0.731936640477885,pvalueTTest=0.769886836190521,
chr12	103232895	103233035	PAH	AMPL659794021	-0.00848574024599209	2	0.0580673246136687	2	0.68391805909006	2	0.68391805909006	NA	NA	SegRatio=0.06,AbsMeanSigma=0.07,pvalue=0.731936640477885,pvalueTTest=0.769886836190521,
chr12	103234142	103234318	PAH	AMPL3848753200	0.126123336691965	2	0.0580673246136687	2	0.68391805909006	2	0.68391805909006	NA	NA	SegRatio=0.06,AbsMeanSigma=0.07,pvalue=0.731936640477885,pvalueTTest=0.769886836190521,
chr12	103237301	103237409	PAH	AMPL663072267	0.118592952636093	2	0.0580673246136687	2	0.68391805909006	2	0.68391805909006	NA	NA	SegRatio=0.06,AbsMeanSigma=0.07,pvalue=0.731936640477885,pvalueTTest=0.769886836190521,
chr12	103237409	103237584	PAH	AMPL663100272	-0.128979296749717	2	0.0580673246136687	2	0.68391805909006	2	0.68391805909006	NA	NA	SegRatio=0.06,AbsMeanSigma=0.07,pvalue=0.731936640477885,pvalueTTest=0.769886836190521,
chr12	103237954	103238083	PAH	AMPL868016102	-0.071194208336191	2	0.0580673246136687	2	0.68391805909006	2	0.68391805909006	NA	NA	SegRatio=0.06,AbsMeanSigma=0.07,pvalue=0.731936640477885,pvalueTTest=0.769886836190521,
chr12	103238083	103238220	PAH	AMPL658783041	-0.0144164989963064	2	0.0580673246136687	2	0.68391805909006	2	0.68391805909006	NA	NA	SegRatio=0.06,AbsMeanSigma=0.07,pvalue=0.731936640477885,pvalueTTest=0.769886836190521,
chr12	103240620	103240773	PAH	AMPL659377496	-0.212134055902004	2	0.0580673246136687	2	0.68391805909006	2	0.68391805909006	NA	NA	SegRatio=0.06,AbsMeanSigma=0.07,pvalue=0.731936640477885,pvalueTTest=0.769886836190521,
chr12	103245412	103245591	PAH	AMPL556370172	0.271801095479236	2	0.0580673246136687	2	0.68391805909006	2	0.68391805909006	NA	NA	SegRatio=0.06,AbsMeanSigma=0.07,pvalue=0.731936640477885,pvalueTTest=0.769886836190521,
chr12	103246570	103246749	PAH	AMPL556350401	0.076894463181546	2	0.0580673246136687	2	0.68391805909006	2	0.68391805909006	NA	NA	SegRatio=0.06,AbsMeanSigma=0.07,pvalue=0.731936640477885,pvalueTTest=0.769886836190521,
chr12	103248833	103248985	PAH	AMPL812248025	0.239653174059402	2	0.0580673246136687	2	0.68391805909006	2	0.68391805909006	NA	NA	SegRatio=0.06,AbsMeanSigma=0.07,pvalue=0.731936640477885,pvalueTTest=0.769886836190521,
chr12	103248985	103249122	PAH	AMPL658674329	0.0643354427249477	2	0.0580673246136687	2	0.68391805909006	2	0.68391805909006	NA	NA	SegRatio=0.06,AbsMeanSigma=0.07,pvalue=0.731936640477885,pvalueTTest=0.769886836190521,
chr12	103260314	103260494	PAH	AMPL658804790	-0.927871815763328	2	0.0580673246136687	2	0.68391805909006	2	0.68391805909006	q-value=0.00399255024661514, copies=1	NA	SegRatio=0.06,AbsMeanSigma=0.07,pvalue=0.731936640477885,pvalueTTest=0.769886836190521,
chr12	103271164	103271270	PAH	AMPL661534109	0.145968513900792	2	0.0580673246136687	2	0.68391805909006	2	0.68391805909006	NA	NA	SegRatio=0.06,AbsMeanSigma=0.07,pvalue=0.731936640477885,pvalueTTest=0.769886836190521,
chr12	103271270	103271384	PAH	AMPL661570029	NA	2	0.0580673246136687	2	0.68391805909006	2	0.68391805909006	NA	NA	SegRatio=0.06,AbsMeanSigma=0.07,pvalue=0.731936640477885,pvalueTTest=0.769886836190521,
chr12	103288475	103288574	PAH	AMPL3699214840	0.0437803036938955	2	0.0580673246136687	2	0.68391805909006	2	0.68391805909006	NA	NA	SegRatio=0.06,AbsMeanSigma=0.07,pvalue=0.731936640477885,pvalueTTest=0.769886836190521,
chr12	103288574	103288725	PAH	AMPL659619504	0.140221141632175	2	0.0580673246136687	2	0.68391805909006	2	0.68391805909006	NA	NA	SegRatio=0.06,AbsMeanSigma=0.07,pvalue=0.731936640477885,pvalueTTest=0.769886836190521,
chr12	103306535	103306705	PAH	AMPL556186951	0.0580673246136687	2	0.0580673246136687	2	0.68391805909006	2	0.68391805909006	NA	NA	SegRatio=0.06,AbsMeanSigma=0.07,pvalue=0.731936640477885,pvalueTTest=0.769886836190521,
chr12	103310767	103310940	PAH	AMPL663779199	-0.158104221076031	2	0.0580673246136687	2	0.68391805909006	2	0.68391805909006	NA	NA	SegRatio=0.06,AbsMeanSigma=0.07,pvalue=0.731936640477885,pvalueTTest=0.769886836190521,
chr12	103310940	103311077	PAH	AMPL812518150	-0.0881342220793119	2	0.0580673246136687	2	0.68391805909006	2	0.68391805909006	NA	NA	SegRatio=0.06,AbsMeanSigma=0.07,pvalue=0.731936640477885,pvalueTTest=0.769886836190521,
chr12	103311073	103311261	PAH	AMPL812522983	NA	2	0.0580673246136687	2	0.68391805909006	2	0.68391805909006	NA	NA	SegRatio=0.06,AbsMeanSigma=0.07,pvalue=0.731936640477885,pvalueTTest=0.769886836190521,
chr12	103311261	103311417	PAH	AMPL811679394	-0.0170516051827283	2	0.0580673246136687	2	0.68391805909006	2	0.68391805909006	NA	NA	SegRatio=0.06,AbsMeanSigma=0.07,pvalue=0.731936640477885,pvalueTTest=0.769886836190521,
