# Supplementary material for: A statistical approach to detection of copy number variations in PCR-enriched targeted sequencing data
Source: BMC Bioinformatics. 2016 Oct 22;17:429. doi: 10.1186/s12859-016-1272-6 (PMC5075217; doi:10.1186/s12859-016-1272-6)
Supplement: Additional file 6 — Archive with ONCOCNV results. Set of files (png plots and txt files) in zip archive that were provided by ONCOCNV after specificity and sensitivity testing. (ZIP 5007 kb) [file 12859_2016_1272_MOESM6_ESM.zip › outputONCOCNV copy 2/IonXpress_044_R_2012_09_13_15_10_42_Sequoia_SN1.28.Run_22_Auto_Sequoia_SN1.28.Run_22_55.profile.txt]

chr	start	end	gene	ID	ratio	predLargeSeg	segMean	predLargeCorrected	pvalRatioCorrected	perGeneEvaluation	pvalRatioGene	predPoint	predPointSusp	comments
chr7	117119899	117120067	CFTR	AMPL1380948435	0.138002839402465	2	-0.0527346807774452	2	0.0470231247988964	2	0.0470231247988964	NA	NA	SegRatio=-0.05,AbsMeanSigma=0.05,pvalue=0.933845028290085,pvalueTTest=0.896026124907489,
chr7	117120062	117120193	CFTR	AMPL1380948436	-0.0527346807774452	2	-0.0527346807774452	2	0.0470231247988964	2	0.0470231247988964	NA	NA	SegRatio=-0.05,AbsMeanSigma=0.05,pvalue=0.933845028290085,pvalueTTest=0.896026124907489,
chr7	117120192	117120274	CFTR	AMPL493118173	-0.062861733191887	2	-0.0527346807774452	2	0.0470231247988964	2	0.0470231247988964	NA	NA	SegRatio=-0.05,AbsMeanSigma=0.05,pvalue=0.933845028290085,pvalueTTest=0.896026124907489,
chr7	117144240	117144352	CFTR	AMPL1316862546	-6.17448473704465	2	-6.17448473704465	2	0.0470231247988964	2	0.0470231247988964	NA	NA	SegRatio=-6.17,AbsMeanSigma=34.64,pvalue=0,pvalueTTest=1,Adjusted:byPvalueTTestRatio;
chr7	117144342	117144420	CFTR	AMPL3662351274	-6.17448473704465	2	-6.17448473704465	2	0.0470231247988964	2	0.0470231247988964	NA	NA	SegRatio=-6.17,AbsMeanSigma=34.64,pvalue=0,pvalueTTest=1,Adjusted:byPvalueTTestRatio;
chr7	117148945	117149124	CFTR	AMPL1090131405	-6.17448473704465	2	-6.17448473704465	2	0.0470231247988964	2	0.0470231247988964	NA	NA	SegRatio=-6.17,AbsMeanSigma=34.64,pvalue=0,pvalueTTest=1,Adjusted:byPvalueTTestRatio;
chr7	117149124	117149294	CFTR	AMPL496812712	-6.17448473704465	2	-6.17448473704465	2	0.0470231247988964	2	0.0470231247988964	NA	NA	SegRatio=-6.17,AbsMeanSigma=34.64,pvalue=0,pvalueTTest=1,Adjusted:byPvalueTTestRatio;
chr7	117170900	117171022	CFTR	AMPL469286737	-0.254679172831165	2	0.0458545685044146	2	0.0470231247988964	2	0.0470231247988964	NA	NA	SegRatio=0.05,AbsMeanSigma=0.8,pvalue=0.00796181767216754,pvalueTTest=0.418950724022272,
chr7	117171020	117171189	CFTR	AMPL469324749	0.0458545685044146	2	0.0458545685044146	2	0.0470231247988964	2	0.0470231247988964	NA	NA	SegRatio=0.05,AbsMeanSigma=0.8,pvalue=0.00796181767216754,pvalueTTest=0.418950724022272,
chr7	117174199	117174365	CFTR	AMPL844200061	NA	2	0.0458545685044146	2	0.0470231247988964	2	0.0470231247988964	NA	NA	SegRatio=0.05,AbsMeanSigma=0.8,pvalue=0.00796181767216754,pvalueTTest=0.418950724022272,
chr7	117174365	117174460	CFTR	AMPL468748906	-0.435404914032588	2	0.0458545685044146	2	0.0470231247988964	2	0.0470231247988964	NA	NA	SegRatio=0.05,AbsMeanSigma=0.8,pvalue=0.00796181767216754,pvalueTTest=0.418950724022272,
chr7	117175183	117175355	CFTR	AMPL467504527	0.114800208041283	2	0.0458545685044146	2	0.0470231247988964	2	0.0470231247988964	NA	NA	SegRatio=0.05,AbsMeanSigma=0.8,pvalue=0.00796181767216754,pvalueTTest=0.418950724022272,
chr7	117175355	117175523	CFTR	AMPL467561353	-0.0442050596597953	2	0.0458545685044146	2	0.0470231247988964	2	0.0470231247988964	NA	NA	SegRatio=0.05,AbsMeanSigma=0.8,pvalue=0.00796181767216754,pvalueTTest=0.418950724022272,
chr7	117176519	117176660	CFTR	AMPL468865894	0.0601490926701504	2	0.0458545685044146	2	0.0470231247988964	2	0.0470231247988964	NA	NA	SegRatio=0.05,AbsMeanSigma=0.8,pvalue=0.00796181767216754,pvalueTTest=0.418950724022272,
chr7	117176651	117176786	CFTR	AMPL468874944	0.0601716222715688	2	0.0458545685044146	2	0.0470231247988964	2	0.0470231247988964	NA	NA	SegRatio=0.05,AbsMeanSigma=0.8,pvalue=0.00796181767216754,pvalueTTest=0.418950724022272,
chr7	117180175	117180248	CFTR	AMPL556296474	0.218517295884778	2	0.0458545685044146	2	0.0470231247988964	2	0.0470231247988964	NA	NA	SegRatio=0.05,AbsMeanSigma=0.8,pvalue=0.00796181767216754,pvalueTTest=0.418950724022272,
chr7	117180248	117180361	CFTR	AMPL3662363979	0.191196232163876	2	0.0458545685044146	2	0.0470231247988964	2	0.0470231247988964	NA	NA	SegRatio=0.05,AbsMeanSigma=0.8,pvalue=0.00796181767216754,pvalueTTest=0.418950724022272,
chr7	117180361	117180458	CFTR	AMPL468184487	-1.03553734236683	2	-0.00231875692881381	2	0.0470231247988964	2	0.0470231247988964	q-value=6.31810422689314e-16, copies=0.5	NA	SegRatio=0,AbsMeanSigma=0.09,pvalue=0.496656280196615,pvalueTTest=0.832621928275218,
chr7	117182013	117182127	CFTR	AMPL3755398942	-2.36458920821082	2	-0.00231875692881381	2	0.0470231247988964	2	0.0470231247988964	NA	NA	SegRatio=0,AbsMeanSigma=0.09,pvalue=0.496656280196615,pvalueTTest=0.832621928275218,
chr7	117182127	117182221	CFTR	AMPL3713721021	-0.176086288289828	2	-0.00231875692881381	2	0.0470231247988964	2	0.0470231247988964	NA	NA	SegRatio=0,AbsMeanSigma=0.09,pvalue=0.496656280196615,pvalueTTest=0.832621928275218,
chr7	117188605	117188778	CFTR	AMPL3849093081	0.225681545321218	2	-0.00231875692881381	2	0.0470231247988964	2	0.0470231247988964	q-value=2.31895074184961e-76, copies=2.5	NA	SegRatio=0,AbsMeanSigma=0.09,pvalue=0.496656280196615,pvalueTTest=0.832621928275218,
chr7	117188898	117189021	CFTR	AMPL477617595	-0.139001336895692	2	-0.00231875692881381	2	0.0470231247988964	2	0.0470231247988964	NA	NA	SegRatio=0,AbsMeanSigma=0.09,pvalue=0.496656280196615,pvalueTTest=0.832621928275218,
chr7	117189018	117189174	CFTR	AMPL1758041121	-0.0856387542700831	2	-0.00231875692881381	2	0.0470231247988964	2	0.0470231247988964	NA	NA	SegRatio=0,AbsMeanSigma=0.09,pvalue=0.496656280196615,pvalueTTest=0.832621928275218,
chr7	117199494	117199585	CFTR	AMPL3662352593	-0.113389201134411	2	-0.00231875692881381	2	0.0470231247988964	2	0.0470231247988964	NA	NA	SegRatio=0,AbsMeanSigma=0.09,pvalue=0.496656280196615,pvalueTTest=0.832621928275218,
chr7	117199585	117199733	CFTR	AMPL712350278	-0.0279221993179885	2	-0.00231875692881381	2	0.0470231247988964	2	0.0470231247988964	NA	NA	SegRatio=0,AbsMeanSigma=0.09,pvalue=0.496656280196615,pvalueTTest=0.832621928275218,
chr7	117227745	117227913	CFTR	AMPL3687801190	-0.00231875692881381	2	-0.00231875692881381	2	0.0470231247988964	2	0.0470231247988964	NA	NA	SegRatio=0,AbsMeanSigma=0.09,pvalue=0.496656280196615,pvalueTTest=0.832621928275218,
chr7	117229500	117229593	intron	AMPL4119989318	-1.51537181729532	2	-0.00231875692881381	2	0.0237254525939077	2	0.0237254525939077	NA	NA	SegRatio=0,AbsMeanSigma=0.09,pvalue=0.496656280196615,pvalueTTest=0.832621928275218,
chr7	117230377	117230543	CFTR	AMPL468091028	0.0883650562432467	2	-0.00231875692881381	2	0.0470231247988964	2	0.0470231247988964	NA	NA	SegRatio=0,AbsMeanSigma=0.09,pvalue=0.496656280196615,pvalueTTest=0.832621928275218,
chr7	117231824	117231993	CFTR	AMPL474961767	NA	2	-0.00231875692881381	2	0.0470231247988964	2	0.0470231247988964	NA	NA	SegRatio=0,AbsMeanSigma=0.09,pvalue=0.496656280196615,pvalueTTest=0.832621928275218,
chr7	117232001	117232109	CFTR	AMPL3662358230	0.13737214577815	2	-0.00231875692881381	2	0.0470231247988964	2	0.0470231247988964	NA	NA	SegRatio=0,AbsMeanSigma=0.09,pvalue=0.496656280196615,pvalueTTest=0.832621928275218,
chr7	117232109	117232280	CFTR	AMPL468866489	-0.126741479335213	2	-0.00231875692881381	2	0.0470231247988964	2	0.0470231247988964	NA	NA	SegRatio=0,AbsMeanSigma=0.09,pvalue=0.496656280196615,pvalueTTest=0.832621928275218,
chr7	117232270	117232434	CFTR	AMPL468922661	-0.305477440376469	2	-0.00231875692881381	2	0.0470231247988964	2	0.0470231247988964	NA	NA	SegRatio=0,AbsMeanSigma=0.09,pvalue=0.496656280196615,pvalueTTest=0.832621928275218,
chr7	117232434	117232539	CFTR	AMPL3662384424	0.0233378894432431	2	-0.00231875692881381	2	0.0470231247988964	2	0.0470231247988964	NA	NA	SegRatio=0,AbsMeanSigma=0.09,pvalue=0.496656280196615,pvalueTTest=0.832621928275218,
chr7	117232539	117232720	CFTR	AMPL1488881666	0.00471138611617059	2	-0.00231875692881381	2	0.0470231247988964	2	0.0470231247988964	NA	NA	SegRatio=0,AbsMeanSigma=0.09,pvalue=0.496656280196615,pvalueTTest=0.832621928275218,
chr7	117234940	117235038	CFTR	AMPL3533204248	0.0996295083082385	2	-0.00231875692881381	2	0.0470231247988964	2	0.0470231247988964	NA	NA	SegRatio=0,AbsMeanSigma=0.09,pvalue=0.496656280196615,pvalueTTest=0.832621928275218,
chr7	117235038	117235148	CFTR	AMPL3539368019	0.182598430588073	2	-0.00231875692881381	2	0.0470231247988964	2	0.0470231247988964	NA	NA	SegRatio=0,AbsMeanSigma=0.09,pvalue=0.496656280196615,pvalueTTest=0.832621928275218,
chr7	117242832	117243009	CFTR	AMPL468425396	0.0272418559207847	2	-0.00231875692881381	2	0.0470231247988964	2	0.0470231247988964	NA	NA	SegRatio=0,AbsMeanSigma=0.09,pvalue=0.496656280196615,pvalueTTest=0.832621928275218,
chr7	117243561	117243680	CFTR	AMPL1314131500	-0.0520274207649468	2	-0.00231875692881381	2	0.0470231247988964	2	0.0470231247988964	NA	NA	SegRatio=0,AbsMeanSigma=0.09,pvalue=0.496656280196615,pvalueTTest=0.832621928275218,
chr7	117243680	117243850	CFTR	AMPL1350926834	-0.0970291805314614	2	-0.00231875692881381	2	0.0470231247988964	2	0.0470231247988964	NA	NA	SegRatio=0,AbsMeanSigma=0.09,pvalue=0.496656280196615,pvalueTTest=0.832621928275218,
chr7	117246626	117246753	CFTR	AMPL467500449	-0.128616892513833	2	-0.00231875692881381	2	0.0470231247988964	2	0.0470231247988964	NA	NA	SegRatio=0,AbsMeanSigma=0.09,pvalue=0.496656280196615,pvalueTTest=0.832621928275218,
chr7	117246740	117246889	CFTR	AMPL1317650819	-0.0173078447988901	2	-0.00231875692881381	2	0.0470231247988964	2	0.0470231247988964	NA	NA	SegRatio=0,AbsMeanSigma=0.09,pvalue=0.496656280196615,pvalueTTest=0.832621928275218,
chr7	117250552	117250723	CFTR	AMPL467096662	0.0287524124418373	2	-0.00231875692881381	2	0.0470231247988964	2	0.0470231247988964	NA	NA	SegRatio=0,AbsMeanSigma=0.09,pvalue=0.496656280196615,pvalueTTest=0.832621928275218,
chr7	117251505	117251662	CFTR	AMPL1489275007	0.372462309678845	2	-0.00231875692881381	2	0.0470231247988964	2	0.0470231247988964	NA	NA	SegRatio=0,AbsMeanSigma=0.09,pvalue=0.496656280196615,pvalueTTest=0.832621928275218,
chr7	117251662	117251813	CFTR	AMPL1489330457	-0.244479687440191	2	-0.00231875692881381	2	0.0470231247988964	2	0.0470231247988964	NA	NA	SegRatio=0,AbsMeanSigma=0.09,pvalue=0.496656280196615,pvalueTTest=0.832621928275218,
chr7	117251782	117251855	CFTR	AMPL1524050819	-0.0557569507235539	2	-0.00231875692881381	2	0.0470231247988964	2	0.0470231247988964	NA	NA	SegRatio=0,AbsMeanSigma=0.09,pvalue=0.496656280196615,pvalueTTest=0.832621928275218,
chr7	117254598	117254679	CFTR	AMPL3608012462	-0.211810229181616	2	-0.00231875692881381	2	0.0470231247988964	2	0.0470231247988964	NA	NA	SegRatio=0,AbsMeanSigma=0.09,pvalue=0.496656280196615,pvalueTTest=0.832621928275218,
chr7	117254674	117254747	CFTR	AMPL3662363743	-0.0710625060922278	2	-0.00231875692881381	2	0.0470231247988964	2	0.0470231247988964	NA	NA	SegRatio=0,AbsMeanSigma=0.09,pvalue=0.496656280196615,pvalueTTest=0.832621928275218,
chr7	117267462	117267600	CFTR	AMPL468021362	0.145893270319055	2	-0.00231875692881381	2	0.0470231247988964	2	0.0470231247988964	NA	NA	SegRatio=0,AbsMeanSigma=0.09,pvalue=0.496656280196615,pvalueTTest=0.832621928275218,
chr7	117267600	117267684	CFTR	AMPL468048766	-0.181259057828419	2	-0.00231875692881381	2	0.0470231247988964	2	0.0470231247988964	NA	NA	SegRatio=0,AbsMeanSigma=0.09,pvalue=0.496656280196615,pvalueTTest=0.832621928275218,
chr7	117267684	117267830	CFTR	AMPL1350926836	-0.0580887846656314	2	-0.00231875692881381	2	0.0470231247988964	2	0.0470231247988964	NA	NA	SegRatio=0,AbsMeanSigma=0.09,pvalue=0.496656280196615,pvalueTTest=0.832621928275218,
chr7	117279953	117280114	CFTR	AMPL612960517	-0.00919690234475798	2	-0.00231875692881381	2	0.0470231247988964	2	0.0470231247988964	NA	NA	SegRatio=0,AbsMeanSigma=0.09,pvalue=0.496656280196615,pvalueTTest=0.832621928275218,
chr7	117282452	117282593	CFTR	AMPL3687804467	0.0565434282639164	2	-0.00231875692881381	2	0.0470231247988964	2	0.0470231247988964	NA	NA	SegRatio=0,AbsMeanSigma=0.09,pvalue=0.496656280196615,pvalueTTest=0.832621928275218,
chr7	117282593	117282768	CFTR	AMPL469390256	-0.171373921330137	2	-0.00231875692881381	2	0.0470231247988964	2	0.0470231247988964	NA	NA	SegRatio=0,AbsMeanSigma=0.09,pvalue=0.496656280196615,pvalueTTest=0.832621928275218,
chr7	117292788	117292952	CFTR	AMPL469294494	-1.37239271944474	2	-0.00231875692881381	2	0.0470231247988964	2	0.0470231247988964	q-value=2.11944139497361e-05, copies=0.5	NA	SegRatio=0,AbsMeanSigma=0.09,pvalue=0.496656280196615,pvalueTTest=0.832621928275218,
chr7	117292952	117293126	CFTR	AMPL476533235	0.202188156977307	2	-0.00231875692881381	2	0.0470231247988964	2	0.0470231247988964	NA	NA	SegRatio=0,AbsMeanSigma=0.09,pvalue=0.496656280196615,pvalueTTest=0.832621928275218,
chr7	117304588	117304761	CFTR	AMPL1350926835	0.0780561045225336	2	-0.00231875692881381	2	0.0470231247988964	2	0.0470231247988964	NA	NA	SegRatio=0,AbsMeanSigma=0.09,pvalue=0.496656280196615,pvalueTTest=0.832621928275218,
chr7	117304761	117304927	CFTR	AMPL469937071	-0.0270711806118471	2	-0.00231875692881381	2	0.0470231247988964	2	0.0470231247988964	NA	NA	SegRatio=0,AbsMeanSigma=0.09,pvalue=0.496656280196615,pvalueTTest=0.832621928275218,
chr7	117305494	117305594	CFTR	AMPL647810578	0.101061582257433	2	-0.00231875692881381	2	0.0470231247988964	2	0.0470231247988964	NA	NA	SegRatio=0,AbsMeanSigma=0.09,pvalue=0.496656280196615,pvalueTTest=0.832621928275218,
chr7	117305594	117305680	CFTR	AMPL3687791484	-0.0802118389127364	2	-0.00231875692881381	2	0.0470231247988964	2	0.0470231247988964	NA	NA	SegRatio=0,AbsMeanSigma=0.09,pvalue=0.496656280196615,pvalueTTest=0.832621928275218,
chr7	117306844	117307010	CFTR	AMPL1091210890	0.0530560943265983	2	-0.00231875692881381	2	0.0470231247988964	2	0.0470231247988964	NA	NA	SegRatio=0,AbsMeanSigma=0.09,pvalue=0.496656280196615,pvalueTTest=0.832621928275218,
chr7	117307008	117307185	CFTR	AMPL3848836362	-0.0729777698476062	2	-0.00231875692881381	2	0.0470231247988964	2	0.0470231247988964	NA	NA	SegRatio=0,AbsMeanSigma=0.09,pvalue=0.496656280196615,pvalueTTest=0.832621928275218,
chr7	117307183	117307354	CFTR	AMPL3848864558	0.0485962101866149	2	-0.00231875692881381	2	0.0470231247988964	2	0.0470231247988964	NA	NA	SegRatio=0,AbsMeanSigma=0.09,pvalue=0.496656280196615,pvalueTTest=0.832621928275218,
chr7	117307353	117307519	CFTR	AMPL497774927	0.182278851361504	2	-0.00231875692881381	2	0.0470231247988964	2	0.0470231247988964	NA	NA	SegRatio=0,AbsMeanSigma=0.09,pvalue=0.496656280196615,pvalueTTest=0.832621928275218,
chr7	117307518	117307668	CFTR	AMPL3848886907	0.0288423326679206	2	-0.00231875692881381	2	0.0470231247988964	2	0.0470231247988964	NA	NA	SegRatio=0,AbsMeanSigma=0.09,pvalue=0.496656280196615,pvalueTTest=0.832621928275218,
chr7	117307666	117307801	CFTR	AMPL492300506	-0.276198237566357	2	-0.00231875692881381	2	0.0470231247988964	2	0.0470231247988964	NA	NA	SegRatio=0,AbsMeanSigma=0.09,pvalue=0.496656280196615,pvalueTTest=0.832621928275218,
chr7	117307801	117307960	CFTR	AMPL3848900251	-0.117920656303008	2	-0.00231875692881381	2	0.0470231247988964	2	0.0470231247988964	NA	NA	SegRatio=0,AbsMeanSigma=0.09,pvalue=0.496656280196615,pvalueTTest=0.832621928275218,
chr7	117307960	117308127	CFTR	AMPL3848829546	-0.0653160438478412	2	-0.00231875692881381	2	0.0470231247988964	2	0.0470231247988964	NA	NA	SegRatio=0,AbsMeanSigma=0.09,pvalue=0.496656280196615,pvalueTTest=0.832621928275218,
chr7	117308127	117308217	CFTR	AMPL1486309394	0.0055625799424219	2	-0.00231875692881381	2	0.0470231247988964	2	0.0470231247988964	NA	NA	SegRatio=0,AbsMeanSigma=0.09,pvalue=0.496656280196615,pvalueTTest=0.832621928275218,
chr7	117308443	117308519	CFTR	AMPL1380948432	0.237098721284133	2	-0.00231875692881381	2	0.0470231247988964	2	0.0470231247988964	NA	NA	SegRatio=0,AbsMeanSigma=0.09,pvalue=0.496656280196615,pvalueTTest=0.832621928275218,
chr7	117308502	117308594	CFTR	AMPL3848851241	NA	2	-0.00231875692881381	2	0.0470231247988964	2	0.0470231247988964	NA	NA	SegRatio=0,AbsMeanSigma=0.09,pvalue=0.496656280196615,pvalueTTest=0.832621928275218,
chr7	117308594	117308719	CFTR	AMPL3848859657	0.118771634987708	2	-0.00231875692881381	2	0.0470231247988964	2	0.0470231247988964	NA	NA	SegRatio=0,AbsMeanSigma=0.09,pvalue=0.496656280196615,pvalueTTest=0.832621928275218,
chr9	34646542	34646714	GALT	AMPL712468205	NA	2	0.0200037621225764	2	0.982737013530718	2	0.982737013530718	NA	NA	SegRatio=0.02,AbsMeanSigma=0,pvalue=0.984504439988139,pvalueTTest=0.982737013530718,
chr9	34646713	34646892	GALT	AMPL807033687	-0.0240597126776163	2	0.0200037621225764	2	0.982737013530718	2	0.982737013530718	NA	NA	SegRatio=0.02,AbsMeanSigma=0,pvalue=0.984504439988139,pvalueTTest=0.982737013530718,
chr9	34646880	34647060	GALT	AMPL807051270	-0.0214911408971705	2	0.0200037621225764	2	0.982737013530718	2	0.982737013530718	NA	NA	SegRatio=0.02,AbsMeanSigma=0,pvalue=0.984504439988139,pvalueTTest=0.982737013530718,
chr9	34647058	34647205	GALT	AMPL623733836	-0.0364696741680606	2	0.0200037621225764	2	0.982737013530718	2	0.982737013530718	NA	NA	SegRatio=0.02,AbsMeanSigma=0,pvalue=0.984504439988139,pvalueTTest=0.982737013530718,
chr9	34647198	34647344	GALT	AMPL3848826648	0.146283904093415	2	0.0200037621225764	2	0.982737013530718	2	0.982737013530718	NA	NA	SegRatio=0.02,AbsMeanSigma=0,pvalue=0.984504439988139,pvalueTTest=0.982737013530718,
chr9	34647344	34647522	GALT	AMPL3848835399	-0.0461033163909224	2	0.0200037621225764	2	0.982737013530718	2	0.982737013530718	NA	NA	SegRatio=0.02,AbsMeanSigma=0,pvalue=0.984504439988139,pvalueTTest=0.982737013530718,
chr9	34647522	34647639	GALT	AMPL1496130655	0.0952879499810263	2	0.0200037621225764	2	0.982737013530718	2	0.982737013530718	NA	NA	SegRatio=0.02,AbsMeanSigma=0,pvalue=0.984504439988139,pvalueTTest=0.982737013530718,
chr9	34647639	34647726	GALT	AMPL868171912	0.051201452474731	2	0.0200037621225764	2	0.982737013530718	2	0.982737013530718	NA	NA	SegRatio=0.02,AbsMeanSigma=0,pvalue=0.984504439988139,pvalueTTest=0.982737013530718,
chr9	34647726	34647898	GALT	AMPL556199792	0.0100931011496181	2	0.0200037621225764	2	0.982737013530718	2	0.982737013530718	NA	NA	SegRatio=0.02,AbsMeanSigma=0,pvalue=0.984504439988139,pvalueTTest=0.982737013530718,
chr9	34647893	34648071	GALT	AMPL3848847770	0.184597041582958	2	0.0200037621225764	2	0.982737013530718	2	0.982737013530718	NA	NA	SegRatio=0.02,AbsMeanSigma=0,pvalue=0.984504439988139,pvalueTTest=0.982737013530718,
chr9	34648069	34648240	GALT	AMPL556343103	-0.0372321150561414	2	0.0200037621225764	2	0.982737013530718	2	0.982737013530718	NA	NA	SegRatio=0.02,AbsMeanSigma=0,pvalue=0.984504439988139,pvalueTTest=0.982737013530718,
chr9	34648240	34648341	GALT	AMPL623737664	-0.00717030564655327	2	0.0200037621225764	2	0.982737013530718	2	0.982737013530718	NA	NA	SegRatio=0.02,AbsMeanSigma=0,pvalue=0.984504439988139,pvalueTTest=0.982737013530718,
chr9	34648336	34648497	GALT	AMPL623762017	0.0502552360442654	2	0.0200037621225764	2	0.982737013530718	2	0.982737013530718	NA	NA	SegRatio=0.02,AbsMeanSigma=0,pvalue=0.984504439988139,pvalueTTest=0.982737013530718,
chr9	34648510	34648681	GALT	AMPL3848901604	-0.0986388124743684	2	0.0200037621225764	2	0.982737013530718	2	0.982737013530718	NA	NA	SegRatio=0.02,AbsMeanSigma=0,pvalue=0.984504439988139,pvalueTTest=0.982737013530718,
chr9	34648690	34648810	GALT	AMPL3848818879	0.105658410632449	2	0.0200037621225764	2	0.982737013530718	2	0.982737013530718	NA	NA	SegRatio=0.02,AbsMeanSigma=0,pvalue=0.984504439988139,pvalueTTest=0.982737013530718,
chr9	34648807	34648943	GALT	AMPL623750282	0.140346643319399	2	0.0200037621225764	2	0.982737013530718	2	0.982737013530718	NA	NA	SegRatio=0.02,AbsMeanSigma=0,pvalue=0.984504439988139,pvalueTTest=0.982737013530718,
chr9	34648939	34649017	GALT	AMPL3848843653	-0.124672904781148	2	0.0200037621225764	2	0.982737013530718	2	0.982737013530718	NA	NA	SegRatio=0.02,AbsMeanSigma=0,pvalue=0.984504439988139,pvalueTTest=0.982737013530718,
chr9	34649016	34649170	GALT	AMPL3848851345	0.0200037621225764	2	0.0200037621225764	2	0.982737013530718	2	0.982737013530718	NA	NA	SegRatio=0.02,AbsMeanSigma=0,pvalue=0.984504439988139,pvalueTTest=0.982737013530718,
chr9	34649168	34649344	GALT	AMPL1371818357	-0.203530374379744	2	0.0200037621225764	2	0.982737013530718	2	0.982737013530718	NA	NA	SegRatio=0.02,AbsMeanSigma=0,pvalue=0.984504439988139,pvalueTTest=0.982737013530718,
chr9	34649344	34649511	GALT	AMPL3848885846	-0.467677580771778	2	0.0200037621225764	2	0.982737013530718	2	0.982737013530718	NA	NA	SegRatio=0.02,AbsMeanSigma=0,pvalue=0.984504439988139,pvalueTTest=0.982737013530718,
chr9	34649511	34649646	GALT	AMPL3848895636	0.0963285007729585	2	0.0200037621225764	2	0.982737013530718	2	0.982737013530718	NA	NA	SegRatio=0.02,AbsMeanSigma=0,pvalue=0.984504439988139,pvalueTTest=0.982737013530718,
chr9	34649641	34649818	GALT	AMPL3848812411	0.0419897866382456	2	0.0200037621225764	2	0.982737013530718	2	0.982737013530718	NA	NA	SegRatio=0.02,AbsMeanSigma=0,pvalue=0.984504439988139,pvalueTTest=0.982737013530718,
chr9	34649817	34649982	GALT	AMPL3848835912	-0.00528105270007524	2	0.0200037621225764	2	0.982737013530718	2	0.982737013530718	NA	NA	SegRatio=0.02,AbsMeanSigma=0,pvalue=0.984504439988139,pvalueTTest=0.982737013530718,
chr9	34650315	34650399	GALT	AMPL3848889350	0.0617944287388288	2	0.0200037621225764	2	0.982737013530718	2	0.982737013530718	NA	NA	SegRatio=0.02,AbsMeanSigma=0,pvalue=0.984504439988139,pvalueTTest=0.982737013530718,
chr9	34650398	34650478	GALT	AMPL2782134136	0.046220545240718	2	0.0200037621225764	2	0.982737013530718	2	0.982737013530718	NA	NA	SegRatio=0.02,AbsMeanSigma=0,pvalue=0.984504439988139,pvalueTTest=0.982737013530718,
chr9	34650478	34650595	GALT	AMPL1496755741	-0.100512321195326	2	0.0200037621225764	2	0.982737013530718	2	0.982737013530718	NA	NA	SegRatio=0.02,AbsMeanSigma=0,pvalue=0.984504439988139,pvalueTTest=0.982737013530718,
chr12	103232062	103232227	PAH	AMPL811140534	-0.421125210427885	2	0.0329338761210333	2	0.380066850181918	2	0.380066850181918	NA	NA	SegRatio=0.03,AbsMeanSigma=0.18,pvalue=0.343503417932011,pvalueTTest=0.465392055045241,
chr12	103232222	103232291	PAH	AMPL811141827	NA	2	0.0329338761210333	2	0.380066850181918	2	0.380066850181918	NA	NA	SegRatio=0.03,AbsMeanSigma=0.18,pvalue=0.343503417932011,pvalueTTest=0.465392055045241,
chr12	103232441	103232565	PAH	AMPL3699300740	-1.00614971045692	2	0.0329338761210333	2	0.380066850181918	2	0.380066850181918	q-value=0.0071203447520841, copies=0.5	NA	SegRatio=0.03,AbsMeanSigma=0.18,pvalue=0.343503417932011,pvalueTTest=0.465392055045241,
chr12	103232551	103232666	PAH	AMPL1497161003	0.141433698078463	2	0.0329338761210333	2	0.380066850181918	2	0.380066850181918	NA	NA	SegRatio=0.03,AbsMeanSigma=0.18,pvalue=0.343503417932011,pvalueTTest=0.465392055045241,
chr12	103232661	103232820	PAH	AMPL811143696	0.0276841888410417	2	0.0329338761210333	2	0.380066850181918	2	0.380066850181918	NA	NA	SegRatio=0.03,AbsMeanSigma=0.18,pvalue=0.343503417932011,pvalueTTest=0.465392055045241,
chr12	103232765	103232895	PAH	AMPL811145968	0.157922165037882	2	0.0329338761210333	2	0.380066850181918	2	0.380066850181918	NA	NA	SegRatio=0.03,AbsMeanSigma=0.18,pvalue=0.343503417932011,pvalueTTest=0.465392055045241,
chr12	103232895	103233035	PAH	AMPL659794021	-0.185535686508935	2	0.0329338761210333	2	0.380066850181918	2	0.380066850181918	NA	NA	SegRatio=0.03,AbsMeanSigma=0.18,pvalue=0.343503417932011,pvalueTTest=0.465392055045241,
chr12	103234142	103234318	PAH	AMPL3848753200	0.124082720522193	2	0.0329338761210333	2	0.380066850181918	2	0.380066850181918	NA	NA	SegRatio=0.03,AbsMeanSigma=0.18,pvalue=0.343503417932011,pvalueTTest=0.465392055045241,
chr12	103237301	103237409	PAH	AMPL663072267	0.0462435829325539	2	0.0329338761210333	2	0.380066850181918	2	0.380066850181918	NA	NA	SegRatio=0.03,AbsMeanSigma=0.18,pvalue=0.343503417932011,pvalueTTest=0.465392055045241,
chr12	103237409	103237584	PAH	AMPL663100272	0.0439822714721549	2	0.0329338761210333	2	0.380066850181918	2	0.380066850181918	NA	NA	SegRatio=0.03,AbsMeanSigma=0.18,pvalue=0.343503417932011,pvalueTTest=0.465392055045241,
chr12	103237954	103238083	PAH	AMPL868016102	-0.090028707044107	2	0.0329338761210333	2	0.380066850181918	2	0.380066850181918	NA	NA	SegRatio=0.03,AbsMeanSigma=0.18,pvalue=0.343503417932011,pvalueTTest=0.465392055045241,
chr12	103238083	103238220	PAH	AMPL658783041	0.0298506702550409	2	0.0329338761210333	2	0.380066850181918	2	0.380066850181918	NA	NA	SegRatio=0.03,AbsMeanSigma=0.18,pvalue=0.343503417932011,pvalueTTest=0.465392055045241,
chr12	103240620	103240773	PAH	AMPL659377496	0.041204140279021	2	0.0329338761210333	2	0.380066850181918	2	0.380066850181918	NA	NA	SegRatio=0.03,AbsMeanSigma=0.18,pvalue=0.343503417932011,pvalueTTest=0.465392055045241,
chr12	103245412	103245591	PAH	AMPL556370172	0.116524249353125	2	0.0329338761210333	2	0.380066850181918	2	0.380066850181918	NA	NA	SegRatio=0.03,AbsMeanSigma=0.18,pvalue=0.343503417932011,pvalueTTest=0.465392055045241,
chr12	103246570	103246749	PAH	AMPL556350401	-0.535691460969204	2	0.0329338761210333	2	0.380066850181918	2	0.380066850181918	q-value=0.00422867349732369, copies=1	NA	SegRatio=0.03,AbsMeanSigma=0.18,pvalue=0.343503417932011,pvalueTTest=0.465392055045241,
chr12	103248833	103248985	PAH	AMPL812248025	0.0430035413177968	2	0.0329338761210333	2	0.380066850181918	2	0.380066850181918	NA	NA	SegRatio=0.03,AbsMeanSigma=0.18,pvalue=0.343503417932011,pvalueTTest=0.465392055045241,
chr12	103248985	103249122	PAH	AMPL658674329	0.00501690782779395	2	0.0329338761210333	2	0.380066850181918	2	0.380066850181918	NA	NA	SegRatio=0.03,AbsMeanSigma=0.18,pvalue=0.343503417932011,pvalueTTest=0.465392055045241,
chr12	103260314	103260494	PAH	AMPL658804790	-0.18534902325558	2	0.0329338761210333	2	0.380066850181918	2	0.380066850181918	NA	NA	SegRatio=0.03,AbsMeanSigma=0.18,pvalue=0.343503417932011,pvalueTTest=0.465392055045241,
chr12	103271164	103271270	PAH	AMPL661534109	0.0597907576124153	2	0.0329338761210333	2	0.380066850181918	2	0.380066850181918	NA	NA	SegRatio=0.03,AbsMeanSigma=0.18,pvalue=0.343503417932011,pvalueTTest=0.465392055045241,
chr12	103271270	103271384	PAH	AMPL661570029	NA	2	0.0329338761210333	2	0.380066850181918	2	0.380066850181918	NA	NA	SegRatio=0.03,AbsMeanSigma=0.18,pvalue=0.343503417932011,pvalueTTest=0.465392055045241,
chr12	103288475	103288574	PAH	AMPL3699214840	0.130785353366559	2	0.0329338761210333	2	0.380066850181918	2	0.380066850181918	NA	NA	SegRatio=0.03,AbsMeanSigma=0.18,pvalue=0.343503417932011,pvalueTTest=0.465392055045241,
chr12	103288574	103288725	PAH	AMPL659619504	0.0329338761210333	2	0.0329338761210333	2	0.380066850181918	2	0.380066850181918	NA	NA	SegRatio=0.03,AbsMeanSigma=0.18,pvalue=0.343503417932011,pvalueTTest=0.465392055045241,
chr12	103306535	103306705	PAH	AMPL556186951	0.0219355394279635	2	0.0329338761210333	2	0.380066850181918	2	0.380066850181918	NA	NA	SegRatio=0.03,AbsMeanSigma=0.18,pvalue=0.343503417932011,pvalueTTest=0.465392055045241,
chr12	103310767	103310940	PAH	AMPL663779199	0.0641630829225524	2	0.0329338761210333	2	0.380066850181918	2	0.380066850181918	NA	NA	SegRatio=0.03,AbsMeanSigma=0.18,pvalue=0.343503417932011,pvalueTTest=0.465392055045241,
chr12	103310940	103311077	PAH	AMPL812518150	-0.0550006629416279	2	0.0329338761210333	2	0.380066850181918	2	0.380066850181918	NA	NA	SegRatio=0.03,AbsMeanSigma=0.18,pvalue=0.343503417932011,pvalueTTest=0.465392055045241,
chr12	103311073	103311261	PAH	AMPL812522983	NA	2	0.0329338761210333	2	0.380066850181918	2	0.380066850181918	NA	NA	SegRatio=0.03,AbsMeanSigma=0.18,pvalue=0.343503417932011,pvalueTTest=0.465392055045241,
chr12	103311261	103311417	PAH	AMPL811679394	-0.107866930011136	2	0.0329338761210333	2	0.380066850181918	2	0.380066850181918	NA	NA	SegRatio=0.03,AbsMeanSigma=0.18,pvalue=0.343503417932011,pvalueTTest=0.465392055045241,
