# Supplementary material for: A statistical approach to detection of copy number variations in PCR-enriched targeted sequencing data
Source: BMC Bioinformatics. 2016 Oct 22;17:429. doi: 10.1186/s12859-016-1272-6 (PMC5075217; doi:10.1186/s12859-016-1272-6)
Supplement: Additional file 6 — Archive with ONCOCNV results. Set of files (png plots and txt files) in zip archive that were provided by ONCOCNV after specificity and sensitivity testing. (ZIP 5007 kb) [file 12859_2016_1272_MOESM6_ESM.zip › outputONCOCNV copy 2/IonXpress_044_R_2013_10_18_01_30_51_user_SN2.4.Neonatal.Assay2_new_bed_version_318_chip_v2_Auto_user_SN2.4.Neonatal.Assay2_new_bed_version_318_chip_v2_28.profile.txt]

chr	start	end	gene	ID	ratio	predLargeSeg	segMean	predLargeCorrected	pvalRatioCorrected	perGeneEvaluation	pvalRatioGene	predPoint	predPointSusp	comments
chr7	117119899	117120067	CFTR	AMPL1380948435	0.297553646745903	2	0.00425867406454552	2	0.643753701569193	2	0.643753701569193	NA	NA	SegRatio=0,AbsMeanSigma=0.09,pvalue=0.439446873429683,pvalueTTest=0.70065022427613,
chr7	117120062	117120193	CFTR	AMPL1380948436	-0.133967493090464	2	0.00425867406454552	2	0.643753701569193	2	0.643753701569193	NA	NA	SegRatio=0,AbsMeanSigma=0.09,pvalue=0.439446873429683,pvalueTTest=0.70065022427613,
chr7	117120192	117120274	CFTR	AMPL493118173	0.167718227256458	2	0.00425867406454552	2	0.643753701569193	2	0.643753701569193	NA	NA	SegRatio=0,AbsMeanSigma=0.09,pvalue=0.439446873429683,pvalueTTest=0.70065022427613,
chr7	117144240	117144352	CFTR	AMPL1316862546	-0.0407093704893255	2	0.00425867406454552	2	0.643753701569193	2	0.643753701569193	NA	NA	SegRatio=0,AbsMeanSigma=0.09,pvalue=0.439446873429683,pvalueTTest=0.70065022427613,
chr7	117144342	117144420	CFTR	AMPL3662351274	-0.223128043653224	2	0.00425867406454552	2	0.643753701569193	2	0.643753701569193	NA	NA	SegRatio=0,AbsMeanSigma=0.09,pvalue=0.439446873429683,pvalueTTest=0.70065022427613,
chr7	117148945	117149124	CFTR	AMPL1090131405	0.146060816421501	2	0.00425867406454552	2	0.643753701569193	2	0.643753701569193	NA	NA	SegRatio=0,AbsMeanSigma=0.09,pvalue=0.439446873429683,pvalueTTest=0.70065022427613,
chr7	117149124	117149294	CFTR	AMPL496812712	0.326012760932942	2	0.00425867406454552	2	0.643753701569193	2	0.643753701569193	NA	NA	SegRatio=0,AbsMeanSigma=0.09,pvalue=0.439446873429683,pvalueTTest=0.70065022427613,
chr7	117170900	117171022	CFTR	AMPL469286737	-0.0339630048866985	2	0.00425867406454552	2	0.643753701569193	2	0.643753701569193	NA	NA	SegRatio=0,AbsMeanSigma=0.09,pvalue=0.439446873429683,pvalueTTest=0.70065022427613,
chr7	117171020	117171189	CFTR	AMPL469324749	-0.198310693111278	2	0.00425867406454552	2	0.643753701569193	2	0.643753701569193	NA	NA	SegRatio=0,AbsMeanSigma=0.09,pvalue=0.439446873429683,pvalueTTest=0.70065022427613,
chr7	117174199	117174365	CFTR	AMPL844200061	NA	2	0.00425867406454552	2	0.643753701569193	2	0.643753701569193	NA	NA	SegRatio=0,AbsMeanSigma=0.09,pvalue=0.439446873429683,pvalueTTest=0.70065022427613,
chr7	117174365	117174460	CFTR	AMPL468748906	-0.699608248628363	2	0.00425867406454552	2	0.643753701569193	2	0.643753701569193	NA	NA	SegRatio=0,AbsMeanSigma=0.09,pvalue=0.439446873429683,pvalueTTest=0.70065022427613,
chr7	117175183	117175355	CFTR	AMPL467504527	-0.0645401134375309	2	0.00425867406454552	2	0.643753701569193	2	0.643753701569193	NA	NA	SegRatio=0,AbsMeanSigma=0.09,pvalue=0.439446873429683,pvalueTTest=0.70065022427613,
chr7	117175355	117175523	CFTR	AMPL467561353	-0.229466770944255	2	0.00425867406454552	2	0.643753701569193	2	0.643753701569193	NA	NA	SegRatio=0,AbsMeanSigma=0.09,pvalue=0.439446873429683,pvalueTTest=0.70065022427613,
chr7	117176519	117176660	CFTR	AMPL468865894	-0.102504832640146	2	0.00425867406454552	2	0.643753701569193	2	0.643753701569193	NA	NA	SegRatio=0,AbsMeanSigma=0.09,pvalue=0.439446873429683,pvalueTTest=0.70065022427613,
chr7	117176651	117176786	CFTR	AMPL468874944	0.360505460177363	2	0.00425867406454552	2	0.643753701569193	2	0.643753701569193	NA	NA	SegRatio=0,AbsMeanSigma=0.09,pvalue=0.439446873429683,pvalueTTest=0.70065022427613,
chr7	117180175	117180248	CFTR	AMPL556296474	0.03371342422527	2	0.00425867406454552	2	0.643753701569193	2	0.643753701569193	NA	NA	SegRatio=0,AbsMeanSigma=0.09,pvalue=0.439446873429683,pvalueTTest=0.70065022427613,
chr7	117180248	117180361	CFTR	AMPL3662363979	0.23894126752929	2	0.00425867406454552	2	0.643753701569193	2	0.643753701569193	NA	NA	SegRatio=0,AbsMeanSigma=0.09,pvalue=0.439446873429683,pvalueTTest=0.70065022427613,
chr7	117180361	117180458	CFTR	AMPL468184487	-0.837406943633193	2	0.00425867406454552	2	0.643753701569193	2	0.643753701569193	q-value=1.49478012455121e-05, copies=1	NA	SegRatio=0,AbsMeanSigma=0.09,pvalue=0.439446873429683,pvalueTTest=0.70065022427613,
chr7	117182013	117182127	CFTR	AMPL3755398942	-0.783261838360241	2	0.00425867406454552	2	0.643753701569193	2	0.643753701569193	NA	NA	SegRatio=0,AbsMeanSigma=0.09,pvalue=0.439446873429683,pvalueTTest=0.70065022427613,
chr7	117182127	117182221	CFTR	AMPL3713721021	-0.0752706290845513	2	0.00425867406454552	2	0.643753701569193	2	0.643753701569193	NA	NA	SegRatio=0,AbsMeanSigma=0.09,pvalue=0.439446873429683,pvalueTTest=0.70065022427613,
chr7	117188605	117188778	CFTR	AMPL3849093081	0.212412840788611	2	0.00425867406454552	2	0.643753701569193	2	0.643753701569193	q-value=4.7830371576695e-36, copies=2.5	NA	SegRatio=0,AbsMeanSigma=0.09,pvalue=0.439446873429683,pvalueTTest=0.70065022427613,
chr7	117188898	117189021	CFTR	AMPL477617595	-0.100165983149843	2	0.00425867406454552	2	0.643753701569193	2	0.643753701569193	NA	NA	SegRatio=0,AbsMeanSigma=0.09,pvalue=0.439446873429683,pvalueTTest=0.70065022427613,
chr7	117189018	117189174	CFTR	AMPL1758041121	0.180605714277838	2	0.00425867406454552	2	0.643753701569193	2	0.643753701569193	NA	NA	SegRatio=0,AbsMeanSigma=0.09,pvalue=0.439446873429683,pvalueTTest=0.70065022427613,
chr7	117199494	117199585	CFTR	AMPL3662352593	-0.0898427273089843	2	0.00425867406454552	2	0.643753701569193	2	0.643753701569193	NA	NA	SegRatio=0,AbsMeanSigma=0.09,pvalue=0.439446873429683,pvalueTTest=0.70065022427613,
chr7	117199585	117199733	CFTR	AMPL712350278	0.322494048149513	2	0.00425867406454552	2	0.643753701569193	2	0.643753701569193	NA	NA	SegRatio=0,AbsMeanSigma=0.09,pvalue=0.439446873429683,pvalueTTest=0.70065022427613,
chr7	117227745	117227913	CFTR	AMPL3687801190	-0.168137640805536	2	0.00425867406454552	2	0.643753701569193	2	0.643753701569193	NA	NA	SegRatio=0,AbsMeanSigma=0.09,pvalue=0.439446873429683,pvalueTTest=0.70065022427613,
chr7	117229500	117229593	intron	AMPL4119989318	-1.43402706557515	2	0.00425867406454552	2	0.110178777343555	2	0.110178777343555	NA	NA	SegRatio=0,AbsMeanSigma=0.09,pvalue=0.439446873429683,pvalueTTest=0.70065022427613,
chr7	117230377	117230543	CFTR	AMPL468091028	0.354158169779718	2	0.00425867406454552	2	0.643753701569193	2	0.643753701569193	NA	NA	SegRatio=0,AbsMeanSigma=0.09,pvalue=0.439446873429683,pvalueTTest=0.70065022427613,
chr7	117231824	117231993	CFTR	AMPL474961767	NA	2	0.00425867406454552	2	0.643753701569193	2	0.643753701569193	NA	NA	SegRatio=0,AbsMeanSigma=0.09,pvalue=0.439446873429683,pvalueTTest=0.70065022427613,
chr7	117232001	117232109	CFTR	AMPL3662358230	0.0553009580566429	2	0.00425867406454552	2	0.643753701569193	2	0.643753701569193	NA	NA	SegRatio=0,AbsMeanSigma=0.09,pvalue=0.439446873429683,pvalueTTest=0.70065022427613,
chr7	117232109	117232280	CFTR	AMPL468866489	0.162713808010936	2	0.00425867406454552	2	0.643753701569193	2	0.643753701569193	NA	NA	SegRatio=0,AbsMeanSigma=0.09,pvalue=0.439446873429683,pvalueTTest=0.70065022427613,
chr7	117232270	117232434	CFTR	AMPL468922661	-0.382464622224805	2	0.00425867406454552	2	0.643753701569193	2	0.643753701569193	NA	NA	SegRatio=0,AbsMeanSigma=0.09,pvalue=0.439446873429683,pvalueTTest=0.70065022427613,
chr7	117232434	117232539	CFTR	AMPL3662384424	-0.0240138917065514	2	0.00425867406454552	2	0.643753701569193	2	0.643753701569193	NA	NA	SegRatio=0,AbsMeanSigma=0.09,pvalue=0.439446873429683,pvalueTTest=0.70065022427613,
chr7	117232539	117232720	CFTR	AMPL1488881666	0.14497565567941	2	0.00425867406454552	2	0.643753701569193	2	0.643753701569193	NA	NA	SegRatio=0,AbsMeanSigma=0.09,pvalue=0.439446873429683,pvalueTTest=0.70065022427613,
chr7	117234940	117235038	CFTR	AMPL3533204248	0.00509533451899388	2	0.00425867406454552	2	0.643753701569193	2	0.643753701569193	NA	NA	SegRatio=0,AbsMeanSigma=0.09,pvalue=0.439446873429683,pvalueTTest=0.70065022427613,
chr7	117235038	117235148	CFTR	AMPL3539368019	0.326971291179539	2	0.00425867406454552	2	0.643753701569193	2	0.643753701569193	NA	NA	SegRatio=0,AbsMeanSigma=0.09,pvalue=0.439446873429683,pvalueTTest=0.70065022427613,
chr7	117242832	117243009	CFTR	AMPL468425396	-0.0669493611186736	2	0.00425867406454552	2	0.643753701569193	2	0.643753701569193	NA	NA	SegRatio=0,AbsMeanSigma=0.09,pvalue=0.439446873429683,pvalueTTest=0.70065022427613,
chr7	117243561	117243680	CFTR	AMPL1314131500	-0.179329202023317	2	0.00425867406454552	2	0.643753701569193	2	0.643753701569193	NA	NA	SegRatio=0,AbsMeanSigma=0.09,pvalue=0.439446873429683,pvalueTTest=0.70065022427613,
chr7	117243680	117243850	CFTR	AMPL1350926834	-0.147561340575603	2	0.00425867406454552	2	0.643753701569193	2	0.643753701569193	NA	NA	SegRatio=0,AbsMeanSigma=0.09,pvalue=0.439446873429683,pvalueTTest=0.70065022427613,
chr7	117246626	117246753	CFTR	AMPL467500449	-0.0430246854983398	2	0.00425867406454552	2	0.643753701569193	2	0.643753701569193	NA	NA	SegRatio=0,AbsMeanSigma=0.09,pvalue=0.439446873429683,pvalueTTest=0.70065022427613,
chr7	117246740	117246889	CFTR	AMPL1317650819	-0.212642350260439	2	0.00425867406454552	2	0.643753701569193	2	0.643753701569193	NA	NA	SegRatio=0,AbsMeanSigma=0.09,pvalue=0.439446873429683,pvalueTTest=0.70065022427613,
chr7	117250552	117250723	CFTR	AMPL467096662	0.0775183635222844	2	0.00425867406454552	2	0.643753701569193	2	0.643753701569193	NA	NA	SegRatio=0,AbsMeanSigma=0.09,pvalue=0.439446873429683,pvalueTTest=0.70065022427613,
chr7	117251505	117251662	CFTR	AMPL1489275007	0.395729367730434	2	0.00425867406454552	2	0.643753701569193	2	0.643753701569193	NA	NA	SegRatio=0,AbsMeanSigma=0.09,pvalue=0.439446873429683,pvalueTTest=0.70065022427613,
chr7	117251662	117251813	CFTR	AMPL1489330457	0.00425867406454552	2	0.00425867406454552	2	0.643753701569193	2	0.643753701569193	NA	NA	SegRatio=0,AbsMeanSigma=0.09,pvalue=0.439446873429683,pvalueTTest=0.70065022427613,
chr7	117251782	117251855	CFTR	AMPL1524050819	0.0184681083618101	2	0.00425867406454552	2	0.643753701569193	2	0.643753701569193	NA	NA	SegRatio=0,AbsMeanSigma=0.09,pvalue=0.439446873429683,pvalueTTest=0.70065022427613,
chr7	117254598	117254679	CFTR	AMPL3608012462	-0.1269835415545	2	0.00425867406454552	2	0.643753701569193	2	0.643753701569193	NA	NA	SegRatio=0,AbsMeanSigma=0.09,pvalue=0.439446873429683,pvalueTTest=0.70065022427613,
chr7	117254674	117254747	CFTR	AMPL3662363743	0.0488310225521133	2	0.00425867406454552	2	0.643753701569193	2	0.643753701569193	NA	NA	SegRatio=0,AbsMeanSigma=0.09,pvalue=0.439446873429683,pvalueTTest=0.70065022427613,
chr7	117267462	117267600	CFTR	AMPL468021362	0.00687195762857714	2	0.00425867406454552	2	0.643753701569193	2	0.643753701569193	NA	NA	SegRatio=0,AbsMeanSigma=0.09,pvalue=0.439446873429683,pvalueTTest=0.70065022427613,
chr7	117267600	117267684	CFTR	AMPL468048766	-0.144359956996101	2	0.00425867406454552	2	0.643753701569193	2	0.643753701569193	NA	NA	SegRatio=0,AbsMeanSigma=0.09,pvalue=0.439446873429683,pvalueTTest=0.70065022427613,
chr7	117267684	117267830	CFTR	AMPL1350926836	-0.273034698986617	2	0.00425867406454552	2	0.643753701569193	2	0.643753701569193	NA	NA	SegRatio=0,AbsMeanSigma=0.09,pvalue=0.439446873429683,pvalueTTest=0.70065022427613,
chr7	117279953	117280114	CFTR	AMPL612960517	-0.17724186996762	2	0.00425867406454552	2	0.643753701569193	2	0.643753701569193	NA	NA	SegRatio=0,AbsMeanSigma=0.09,pvalue=0.439446873429683,pvalueTTest=0.70065022427613,
chr7	117282452	117282593	CFTR	AMPL3687804467	-0.077715248963428	2	0.00425867406454552	2	0.643753701569193	2	0.643753701569193	NA	NA	SegRatio=0,AbsMeanSigma=0.09,pvalue=0.439446873429683,pvalueTTest=0.70065022427613,
chr7	117282593	117282768	CFTR	AMPL469390256	0.196554080580283	2	0.00425867406454552	2	0.643753701569193	2	0.643753701569193	NA	NA	SegRatio=0,AbsMeanSigma=0.09,pvalue=0.439446873429683,pvalueTTest=0.70065022427613,
chr7	117292788	117292952	CFTR	AMPL469294494	-0.386197754878877	2	0.00425867406454552	2	0.643753701569193	2	0.643753701569193	NA	NA	SegRatio=0,AbsMeanSigma=0.09,pvalue=0.439446873429683,pvalueTTest=0.70065022427613,
chr7	117292952	117293126	CFTR	AMPL476533235	0.0244948660091444	2	0.00425867406454552	2	0.643753701569193	2	0.643753701569193	NA	NA	SegRatio=0,AbsMeanSigma=0.09,pvalue=0.439446873429683,pvalueTTest=0.70065022427613,
chr7	117304588	117304761	CFTR	AMPL1350926835	0.587231270362952	2	0.00425867406454552	2	0.643753701569193	2	0.643753701569193	NA	NA	SegRatio=0,AbsMeanSigma=0.09,pvalue=0.439446873429683,pvalueTTest=0.70065022427613,
chr7	117304761	117304927	CFTR	AMPL469937071	0.0522497349152838	2	0.00425867406454552	2	0.643753701569193	2	0.643753701569193	NA	NA	SegRatio=0,AbsMeanSigma=0.09,pvalue=0.439446873429683,pvalueTTest=0.70065022427613,
chr7	117305494	117305594	CFTR	AMPL647810578	0.402800546556401	2	0.00425867406454552	2	0.643753701569193	2	0.643753701569193	NA	NA	SegRatio=0,AbsMeanSigma=0.09,pvalue=0.439446873429683,pvalueTTest=0.70065022427613,
chr7	117305594	117305680	CFTR	AMPL3687791484	0.181663211097186	2	0.00425867406454552	2	0.643753701569193	2	0.643753701569193	NA	NA	SegRatio=0,AbsMeanSigma=0.09,pvalue=0.439446873429683,pvalueTTest=0.70065022427613,
chr7	117306844	117307010	CFTR	AMPL1091210890	0.070078019852883	2	0.00425867406454552	2	0.643753701569193	2	0.643753701569193	NA	NA	SegRatio=0,AbsMeanSigma=0.09,pvalue=0.439446873429683,pvalueTTest=0.70065022427613,
chr7	117307008	117307185	CFTR	AMPL3848836362	0.0560918389964702	2	0.00425867406454552	2	0.643753701569193	2	0.643753701569193	NA	NA	SegRatio=0,AbsMeanSigma=0.09,pvalue=0.439446873429683,pvalueTTest=0.70065022427613,
chr7	117307183	117307354	CFTR	AMPL3848864558	-0.0148674198020249	2	0.00425867406454552	2	0.643753701569193	2	0.643753701569193	NA	NA	SegRatio=0,AbsMeanSigma=0.09,pvalue=0.439446873429683,pvalueTTest=0.70065022427613,
chr7	117307353	117307519	CFTR	AMPL497774927	-0.21258311387366	2	0.00425867406454552	2	0.643753701569193	2	0.643753701569193	NA	NA	SegRatio=0,AbsMeanSigma=0.09,pvalue=0.439446873429683,pvalueTTest=0.70065022427613,
chr7	117307518	117307668	CFTR	AMPL3848886907	-0.000701780501292982	2	0.00425867406454552	2	0.643753701569193	2	0.643753701569193	NA	NA	SegRatio=0,AbsMeanSigma=0.09,pvalue=0.439446873429683,pvalueTTest=0.70065022427613,
chr7	117307666	117307801	CFTR	AMPL492300506	-0.0597214770043669	2	0.00425867406454552	2	0.643753701569193	2	0.643753701569193	NA	NA	SegRatio=0,AbsMeanSigma=0.09,pvalue=0.439446873429683,pvalueTTest=0.70065022427613,
chr7	117307801	117307960	CFTR	AMPL3848900251	-0.0840781550949282	2	0.00425867406454552	2	0.643753701569193	2	0.643753701569193	NA	NA	SegRatio=0,AbsMeanSigma=0.09,pvalue=0.439446873429683,pvalueTTest=0.70065022427613,
chr7	117307960	117308127	CFTR	AMPL3848829546	-0.117659967582949	2	0.00425867406454552	2	0.643753701569193	2	0.643753701569193	NA	NA	SegRatio=0,AbsMeanSigma=0.09,pvalue=0.439446873429683,pvalueTTest=0.70065022427613,
chr7	117308127	117308217	CFTR	AMPL1486309394	0.177179115733763	2	0.00425867406454552	2	0.643753701569193	2	0.643753701569193	NA	NA	SegRatio=0,AbsMeanSigma=0.09,pvalue=0.439446873429683,pvalueTTest=0.70065022427613,
chr7	117308443	117308519	CFTR	AMPL1380948432	0.0556855384903991	2	0.00425867406454552	2	0.643753701569193	2	0.643753701569193	NA	NA	SegRatio=0,AbsMeanSigma=0.09,pvalue=0.439446873429683,pvalueTTest=0.70065022427613,
chr7	117308502	117308594	CFTR	AMPL3848851241	NA	2	0.00425867406454552	2	0.643753701569193	2	0.643753701569193	NA	NA	SegRatio=0,AbsMeanSigma=0.09,pvalue=0.439446873429683,pvalueTTest=0.70065022427613,
chr7	117308594	117308719	CFTR	AMPL3848859657	0.0441142257254851	2	0.00425867406454552	2	0.643753701569193	2	0.643753701569193	NA	NA	SegRatio=0,AbsMeanSigma=0.09,pvalue=0.439446873429683,pvalueTTest=0.70065022427613,
chr9	34646542	34646714	GALT	AMPL712468205	NA	2	0.0155079329101765	2	0.347968069653058	2	0.347968069653058	NA	NA	SegRatio=0.02,AbsMeanSigma=0.13,pvalue=0.518476620357365,pvalueTTest=0.347968069653058,
chr9	34646713	34646892	GALT	AMPL807033687	-0.0329844142594318	2	0.0155079329101765	2	0.347968069653058	2	0.347968069653058	NA	NA	SegRatio=0.02,AbsMeanSigma=0.13,pvalue=0.518476620357365,pvalueTTest=0.347968069653058,
chr9	34646880	34647060	GALT	AMPL807051270	-0.0891066599909157	2	0.0155079329101765	2	0.347968069653058	2	0.347968069653058	NA	NA	SegRatio=0.02,AbsMeanSigma=0.13,pvalue=0.518476620357365,pvalueTTest=0.347968069653058,
chr9	34647058	34647205	GALT	AMPL623733836	-0.0918605997206628	2	0.0155079329101765	2	0.347968069653058	2	0.347968069653058	NA	NA	SegRatio=0.02,AbsMeanSigma=0.13,pvalue=0.518476620357365,pvalueTTest=0.347968069653058,
chr9	34647198	34647344	GALT	AMPL3848826648	-0.170672192985897	2	0.0155079329101765	2	0.347968069653058	2	0.347968069653058	NA	NA	SegRatio=0.02,AbsMeanSigma=0.13,pvalue=0.518476620357365,pvalueTTest=0.347968069653058,
chr9	34647344	34647522	GALT	AMPL3848835399	-0.0136165722235573	2	0.0155079329101765	2	0.347968069653058	2	0.347968069653058	NA	NA	SegRatio=0.02,AbsMeanSigma=0.13,pvalue=0.518476620357365,pvalueTTest=0.347968069653058,
chr9	34647522	34647639	GALT	AMPL1496130655	0.183751019803938	2	0.0155079329101765	2	0.347968069653058	2	0.347968069653058	NA	NA	SegRatio=0.02,AbsMeanSigma=0.13,pvalue=0.518476620357365,pvalueTTest=0.347968069653058,
chr9	34647639	34647726	GALT	AMPL868171912	0.120618420837186	2	0.0155079329101765	2	0.347968069653058	2	0.347968069653058	NA	NA	SegRatio=0.02,AbsMeanSigma=0.13,pvalue=0.518476620357365,pvalueTTest=0.347968069653058,
chr9	34647726	34647898	GALT	AMPL556199792	0.10406649674538	2	0.0155079329101765	2	0.347968069653058	2	0.347968069653058	NA	NA	SegRatio=0.02,AbsMeanSigma=0.13,pvalue=0.518476620357365,pvalueTTest=0.347968069653058,
chr9	34647893	34648071	GALT	AMPL3848847770	0.0753857219493574	2	0.0155079329101765	2	0.347968069653058	2	0.347968069653058	NA	NA	SegRatio=0.02,AbsMeanSigma=0.13,pvalue=0.518476620357365,pvalueTTest=0.347968069653058,
chr9	34648069	34648240	GALT	AMPL556343103	0.0159820207152713	2	0.0155079329101765	2	0.347968069653058	2	0.347968069653058	NA	NA	SegRatio=0.02,AbsMeanSigma=0.13,pvalue=0.518476620357365,pvalueTTest=0.347968069653058,
chr9	34648240	34648341	GALT	AMPL623737664	0.0294962158648822	2	0.0155079329101765	2	0.347968069653058	2	0.347968069653058	NA	NA	SegRatio=0.02,AbsMeanSigma=0.13,pvalue=0.518476620357365,pvalueTTest=0.347968069653058,
chr9	34648336	34648497	GALT	AMPL623762017	-0.176533963236707	2	0.0155079329101765	2	0.347968069653058	2	0.347968069653058	NA	NA	SegRatio=0.02,AbsMeanSigma=0.13,pvalue=0.518476620357365,pvalueTTest=0.347968069653058,
chr9	34648510	34648681	GALT	AMPL3848901604	-0.0741678054276128	2	0.0155079329101765	2	0.347968069653058	2	0.347968069653058	NA	NA	SegRatio=0.02,AbsMeanSigma=0.13,pvalue=0.518476620357365,pvalueTTest=0.347968069653058,
chr9	34648690	34648810	GALT	AMPL3848818879	0.0115068074216855	2	0.0155079329101765	2	0.347968069653058	2	0.347968069653058	NA	NA	SegRatio=0.02,AbsMeanSigma=0.13,pvalue=0.518476620357365,pvalueTTest=0.347968069653058,
chr9	34648807	34648943	GALT	AMPL623750282	0.13264188555483	2	0.0155079329101765	2	0.347968069653058	2	0.347968069653058	NA	NA	SegRatio=0.02,AbsMeanSigma=0.13,pvalue=0.518476620357365,pvalueTTest=0.347968069653058,
chr9	34648939	34649017	GALT	AMPL3848843653	-0.00819694753538141	2	0.0155079329101765	2	0.347968069653058	2	0.347968069653058	NA	NA	SegRatio=0.02,AbsMeanSigma=0.13,pvalue=0.518476620357365,pvalueTTest=0.347968069653058,
chr9	34649016	34649170	GALT	AMPL3848851345	0.0155079329101765	2	0.0155079329101765	2	0.347968069653058	2	0.347968069653058	NA	NA	SegRatio=0.02,AbsMeanSigma=0.13,pvalue=0.518476620357365,pvalueTTest=0.347968069653058,
chr9	34649168	34649344	GALT	AMPL1371818357	-0.157845352077461	2	0.0155079329101765	2	0.347968069653058	2	0.347968069653058	NA	NA	SegRatio=0.02,AbsMeanSigma=0.13,pvalue=0.518476620357365,pvalueTTest=0.347968069653058,
chr9	34649344	34649511	GALT	AMPL3848885846	-0.269742622577092	2	0.0155079329101765	2	0.347968069653058	2	0.347968069653058	NA	NA	SegRatio=0.02,AbsMeanSigma=0.13,pvalue=0.518476620357365,pvalueTTest=0.347968069653058,
chr9	34649511	34649646	GALT	AMPL3848895636	0.0443741433090654	2	0.0155079329101765	2	0.347968069653058	2	0.347968069653058	NA	NA	SegRatio=0.02,AbsMeanSigma=0.13,pvalue=0.518476620357365,pvalueTTest=0.347968069653058,
chr9	34649641	34649818	GALT	AMPL3848812411	-0.000382957107856152	2	0.0155079329101765	2	0.347968069653058	2	0.347968069653058	NA	NA	SegRatio=0.02,AbsMeanSigma=0.13,pvalue=0.518476620357365,pvalueTTest=0.347968069653058,
chr9	34649817	34649982	GALT	AMPL3848835912	-0.196756877632843	2	0.0155079329101765	2	0.347968069653058	2	0.347968069653058	NA	NA	SegRatio=0.02,AbsMeanSigma=0.13,pvalue=0.518476620357365,pvalueTTest=0.347968069653058,
chr9	34650315	34650399	GALT	AMPL3848889350	0.0239807093340483	2	0.0155079329101765	2	0.347968069653058	2	0.347968069653058	NA	NA	SegRatio=0.02,AbsMeanSigma=0.13,pvalue=0.518476620357365,pvalueTTest=0.347968069653058,
chr9	34650398	34650478	GALT	AMPL2782134136	0.0294322262490553	2	0.0155079329101765	2	0.347968069653058	2	0.347968069653058	NA	NA	SegRatio=0.02,AbsMeanSigma=0.13,pvalue=0.518476620357365,pvalueTTest=0.347968069653058,
chr9	34650478	34650595	GALT	AMPL1496755741	-0.284581418726903	2	0.0155079329101765	2	0.347968069653058	2	0.347968069653058	NA	NA	SegRatio=0.02,AbsMeanSigma=0.13,pvalue=0.518476620357365,pvalueTTest=0.347968069653058,
chr12	103232062	103232227	PAH	AMPL811140534	-0.100637400764922	2	0.0168655066640016	2	0.330961056136533	2	0.330961056136533	NA	NA	SegRatio=0.02,AbsMeanSigma=0.23,pvalue=0.239907757696695,pvalueTTest=0.371422181271454,
chr12	103232222	103232291	PAH	AMPL811141827	NA	2	0.0168655066640016	2	0.330961056136533	2	0.330961056136533	NA	NA	SegRatio=0.02,AbsMeanSigma=0.23,pvalue=0.239907757696695,pvalueTTest=0.371422181271454,
chr12	103232441	103232565	PAH	AMPL3699300740	-0.422525257807535	2	0.0168655066640016	2	0.330961056136533	2	0.330961056136533	NA	NA	SegRatio=0.02,AbsMeanSigma=0.23,pvalue=0.239907757696695,pvalueTTest=0.371422181271454,
chr12	103232551	103232666	PAH	AMPL1497161003	-0.0438268091881331	2	0.0168655066640016	2	0.330961056136533	2	0.330961056136533	NA	NA	SegRatio=0.02,AbsMeanSigma=0.23,pvalue=0.239907757696695,pvalueTTest=0.371422181271454,
chr12	103232661	103232820	PAH	AMPL811143696	0.0615782265346572	2	0.0168655066640016	2	0.330961056136533	2	0.330961056136533	NA	NA	SegRatio=0.02,AbsMeanSigma=0.23,pvalue=0.239907757696695,pvalueTTest=0.371422181271454,
chr12	103232765	103232895	PAH	AMPL811145968	0.236133562065995	2	0.0168655066640016	2	0.330961056136533	2	0.330961056136533	NA	NA	SegRatio=0.02,AbsMeanSigma=0.23,pvalue=0.239907757696695,pvalueTTest=0.371422181271454,
chr12	103232895	103233035	PAH	AMPL659794021	-0.115065411794832	2	0.0168655066640016	2	0.330961056136533	2	0.330961056136533	NA	NA	SegRatio=0.02,AbsMeanSigma=0.23,pvalue=0.239907757696695,pvalueTTest=0.371422181271454,
chr12	103234142	103234318	PAH	AMPL3848753200	0.121965042872454	2	0.0168655066640016	2	0.330961056136533	2	0.330961056136533	NA	NA	SegRatio=0.02,AbsMeanSigma=0.23,pvalue=0.239907757696695,pvalueTTest=0.371422181271454,
chr12	103237301	103237409	PAH	AMPL663072267	0.23170727261745	2	0.0168655066640016	2	0.330961056136533	2	0.330961056136533	NA	NA	SegRatio=0.02,AbsMeanSigma=0.23,pvalue=0.239907757696695,pvalueTTest=0.371422181271454,
chr12	103237409	103237584	PAH	AMPL663100272	0.0538332685534979	2	0.0168655066640016	2	0.330961056136533	2	0.330961056136533	NA	NA	SegRatio=0.02,AbsMeanSigma=0.23,pvalue=0.239907757696695,pvalueTTest=0.371422181271454,
chr12	103237954	103238083	PAH	AMPL868016102	-0.161268616258	2	0.0168655066640016	2	0.330961056136533	2	0.330961056136533	NA	NA	SegRatio=0.02,AbsMeanSigma=0.23,pvalue=0.239907757696695,pvalueTTest=0.371422181271454,
chr12	103238083	103238220	PAH	AMPL658783041	-0.0765827870460005	2	0.0168655066640016	2	0.330961056136533	2	0.330961056136533	NA	NA	SegRatio=0.02,AbsMeanSigma=0.23,pvalue=0.239907757696695,pvalueTTest=0.371422181271454,
chr12	103240620	103240773	PAH	AMPL659377496	-0.364624688610999	2	0.0168655066640016	2	0.330961056136533	2	0.330961056136533	NA	NA	SegRatio=0.02,AbsMeanSigma=0.23,pvalue=0.239907757696695,pvalueTTest=0.371422181271454,
chr12	103245412	103245591	PAH	AMPL556370172	0.223675187464031	2	0.0168655066640016	2	0.330961056136533	2	0.330961056136533	NA	NA	SegRatio=0.02,AbsMeanSigma=0.23,pvalue=0.239907757696695,pvalueTTest=0.371422181271454,
chr12	103246570	103246749	PAH	AMPL556350401	-0.508095189811193	2	0.0168655066640016	2	0.330961056136533	2	0.330961056136533	NA	NA	SegRatio=0.02,AbsMeanSigma=0.23,pvalue=0.239907757696695,pvalueTTest=0.371422181271454,
chr12	103248833	103248985	PAH	AMPL812248025	0.272165720501108	2	0.0168655066640016	2	0.330961056136533	2	0.330961056136533	NA	NA	SegRatio=0.02,AbsMeanSigma=0.23,pvalue=0.239907757696695,pvalueTTest=0.371422181271454,
chr12	103248985	103249122	PAH	AMPL658674329	0.0642447731098935	2	0.0168655066640016	2	0.330961056136533	2	0.330961056136533	NA	NA	SegRatio=0.02,AbsMeanSigma=0.23,pvalue=0.239907757696695,pvalueTTest=0.371422181271454,
chr12	103260314	103260494	PAH	AMPL658804790	-0.878851795294135	2	0.0168655066640016	2	0.330961056136533	2	0.330961056136533	NA	NA	SegRatio=0.02,AbsMeanSigma=0.23,pvalue=0.239907757696695,pvalueTTest=0.371422181271454,
chr12	103271164	103271270	PAH	AMPL661534109	0.0168655066640016	2	0.0168655066640016	2	0.330961056136533	2	0.330961056136533	NA	NA	SegRatio=0.02,AbsMeanSigma=0.23,pvalue=0.239907757696695,pvalueTTest=0.371422181271454,
chr12	103271270	103271384	PAH	AMPL661570029	NA	2	0.0168655066640016	2	0.330961056136533	2	0.330961056136533	NA	NA	SegRatio=0.02,AbsMeanSigma=0.23,pvalue=0.239907757696695,pvalueTTest=0.371422181271454,
chr12	103288475	103288574	PAH	AMPL3699214840	-0.0199654222575056	2	0.0168655066640016	2	0.330961056136533	2	0.330961056136533	NA	NA	SegRatio=0.02,AbsMeanSigma=0.23,pvalue=0.239907757696695,pvalueTTest=0.371422181271454,
chr12	103288574	103288725	PAH	AMPL659619504	0.188393077350123	2	0.0168655066640016	2	0.330961056136533	2	0.330961056136533	NA	NA	SegRatio=0.02,AbsMeanSigma=0.23,pvalue=0.239907757696695,pvalueTTest=0.371422181271454,
chr12	103306535	103306705	PAH	AMPL556186951	-0.0678181418192017	2	0.0168655066640016	2	0.330961056136533	2	0.330961056136533	NA	NA	SegRatio=0.02,AbsMeanSigma=0.23,pvalue=0.239907757696695,pvalueTTest=0.371422181271454,
chr12	103310767	103310940	PAH	AMPL663779199	0.0225594577412011	2	0.0168655066640016	2	0.330961056136533	2	0.330961056136533	NA	NA	SegRatio=0.02,AbsMeanSigma=0.23,pvalue=0.239907757696695,pvalueTTest=0.371422181271454,
chr12	103310940	103311077	PAH	AMPL812518150	-0.180361134259735	2	0.0168655066640016	2	0.330961056136533	2	0.330961056136533	NA	NA	SegRatio=0.02,AbsMeanSigma=0.23,pvalue=0.239907757696695,pvalueTTest=0.371422181271454,
chr12	103311073	103311261	PAH	AMPL812522983	NA	2	0.0168655066640016	2	0.330961056136533	2	0.330961056136533	NA	NA	SegRatio=0.02,AbsMeanSigma=0.23,pvalue=0.239907757696695,pvalueTTest=0.371422181271454,
chr12	103311261	103311417	PAH	AMPL811679394	-0.0267948518033246	2	0.0168655066640016	2	0.330961056136533	2	0.330961056136533	NA	NA	SegRatio=0.02,AbsMeanSigma=0.23,pvalue=0.239907757696695,pvalueTTest=0.371422181271454,
