# Supplementary material for: A statistical approach to detection of copy number variations in PCR-enriched targeted sequencing data
Source: BMC Bioinformatics. 2016 Oct 22;17:429. doi: 10.1186/s12859-016-1272-6 (PMC5075217; doi:10.1186/s12859-016-1272-6)
Supplement: Additional file 6 — Archive with ONCOCNV results. Set of files (png plots and txt files) in zip archive that were provided by ONCOCNV after specificity and sensitivity testing. (ZIP 5007 kb) [file 12859_2016_1272_MOESM6_ESM.zip › outputONCOCNV copy 2/IonXpress_046_R_2012_09_13_10_57_38_Sequoia_SN1.27.Run_21_Auto_Sequoia_SN1.27.Run_21_54.profile.txt]

chr	start	end	gene	ID	ratio	predLargeSeg	segMean	predLargeCorrected	pvalRatioCorrected	perGeneEvaluation	pvalRatioGene	predPoint	predPointSusp	comments
chr7	117119899	117120067	CFTR	AMPL1380948435	0.229222925997633	2	0.0296565488152207	2	0.112659251247698	2	0.980047726713467	NA	NA	SegRatio=0.03,AbsMeanSigma=0.23,pvalue=0.687116013969368,pvalueTTest=0.650182030856017,
chr7	117120062	117120193	CFTR	AMPL1380948436	-0.0885179103375065	2	0.0296565488152207	2	0.112659251247698	2	0.980047726713467	NA	NA	SegRatio=0.03,AbsMeanSigma=0.23,pvalue=0.687116013969368,pvalueTTest=0.650182030856017,
chr7	117120192	117120274	CFTR	AMPL493118173	0.0296565488152207	2	0.0296565488152207	2	0.112659251247698	2	0.980047726713467	NA	NA	SegRatio=0.03,AbsMeanSigma=0.23,pvalue=0.687116013969368,pvalueTTest=0.650182030856017,
chr7	117144240	117144352	CFTR	AMPL1316862546	-0.609868805534405	1	-0.489037554652297	2	0.112659251247698	2	0.980047726713467	NA	NA	SegRatio=-0.49,AbsMeanSigma=3.29,pvalue=4.55737914585551e-11,pvalueTTest=0.00245106132353399,
chr7	117144342	117144420	CFTR	AMPL3662351274	-0.772556097261129	1	-0.489037554652297	2	0.112659251247698	2	0.980047726713467	NA	NA	SegRatio=-0.49,AbsMeanSigma=3.29,pvalue=4.55737914585551e-11,pvalueTTest=0.00245106132353399,
chr7	117148945	117149124	CFTR	AMPL1090131405	-0.489037554652297	1	-0.489037554652297	2	0.112659251247698	2	0.980047726713467	NA	NA	SegRatio=-0.49,AbsMeanSigma=3.29,pvalue=4.55737914585551e-11,pvalueTTest=0.00245106132353399,
chr7	117149124	117149294	CFTR	AMPL496812712	-0.451700096321792	1	-0.489037554652297	2	0.112659251247698	2	0.980047726713467	NA	NA	SegRatio=-0.49,AbsMeanSigma=3.29,pvalue=4.55737914585551e-11,pvalueTTest=0.00245106132353399,
chr7	117170900	117171022	CFTR	AMPL469286737	-0.096286457659217	2	0.028175129952186	2	0.112659251247698	2	0.980047726713467	NA	NA	SegRatio=0.03,AbsMeanSigma=0.19,pvalue=0.123161908018385,pvalueTTest=0.0899177189690545,
chr7	117171020	117171189	CFTR	AMPL469324749	-0.180123495992095	2	0.028175129952186	2	0.112659251247698	2	0.980047726713467	NA	NA	SegRatio=0.03,AbsMeanSigma=0.19,pvalue=0.123161908018385,pvalueTTest=0.0899177189690545,
chr7	117174199	117174365	CFTR	AMPL844200061	NA	2	0.028175129952186	2	0.112659251247698	2	0.980047726713467	NA	NA	SegRatio=0.03,AbsMeanSigma=0.19,pvalue=0.123161908018385,pvalueTTest=0.0899177189690545,
chr7	117174365	117174460	CFTR	AMPL468748906	-0.084984501601501	2	0.028175129952186	2	0.112659251247698	2	0.980047726713467	NA	NA	SegRatio=0.03,AbsMeanSigma=0.19,pvalue=0.123161908018385,pvalueTTest=0.0899177189690545,
chr7	117175183	117175355	CFTR	AMPL467504527	0.11675426552122	2	0.028175129952186	2	0.112659251247698	2	0.980047726713467	NA	NA	SegRatio=0.03,AbsMeanSigma=0.19,pvalue=0.123161908018385,pvalueTTest=0.0899177189690545,
chr7	117175355	117175523	CFTR	AMPL467561353	-0.088344668215244	2	0.028175129952186	2	0.112659251247698	2	0.980047726713467	NA	NA	SegRatio=0.03,AbsMeanSigma=0.19,pvalue=0.123161908018385,pvalueTTest=0.0899177189690545,
chr7	117176519	117176660	CFTR	AMPL468865894	0.120437023081043	2	0.028175129952186	2	0.112659251247698	2	0.980047726713467	NA	NA	SegRatio=0.03,AbsMeanSigma=0.19,pvalue=0.123161908018385,pvalueTTest=0.0899177189690545,
chr7	117176651	117176786	CFTR	AMPL468874944	-0.109791603919638	2	0.028175129952186	2	0.112659251247698	2	0.980047726713467	NA	NA	SegRatio=0.03,AbsMeanSigma=0.19,pvalue=0.123161908018385,pvalueTTest=0.0899177189690545,
chr7	117180175	117180248	CFTR	AMPL556296474	0.0133172896240211	2	0.028175129952186	2	0.112659251247698	2	0.980047726713467	NA	NA	SegRatio=0.03,AbsMeanSigma=0.19,pvalue=0.123161908018385,pvalueTTest=0.0899177189690545,
chr7	117180248	117180361	CFTR	AMPL3662363979	-0.0497350749529318	2	0.028175129952186	2	0.112659251247698	2	0.980047726713467	NA	NA	SegRatio=0.03,AbsMeanSigma=0.19,pvalue=0.123161908018385,pvalueTTest=0.0899177189690545,
chr7	117180361	117180458	CFTR	AMPL468184487	-0.374962445677388	2	0.028175129952186	2	0.112659251247698	2	0.980047726713467	NA	NA	SegRatio=0.03,AbsMeanSigma=0.19,pvalue=0.123161908018385,pvalueTTest=0.0899177189690545,
chr7	117182013	117182127	CFTR	AMPL3755398942	-0.125490113814891	2	0.028175129952186	2	0.112659251247698	2	0.980047726713467	NA	NA	SegRatio=0.03,AbsMeanSigma=0.19,pvalue=0.123161908018385,pvalueTTest=0.0899177189690545,
chr7	117182127	117182221	CFTR	AMPL3713721021	0.188370992832206	2	0.028175129952186	2	0.112659251247698	2	0.980047726713467	NA	NA	SegRatio=0.03,AbsMeanSigma=0.19,pvalue=0.123161908018385,pvalueTTest=0.0899177189690545,
chr7	117188605	117188778	CFTR	AMPL3849093081	0.0159387403688	2	0.028175129952186	2	0.112659251247698	2	0.980047726713467	NA	NA	SegRatio=0.03,AbsMeanSigma=0.19,pvalue=0.123161908018385,pvalueTTest=0.0899177189690545,
chr7	117188898	117189021	CFTR	AMPL477617595	0.00672028307452729	2	0.028175129952186	2	0.112659251247698	2	0.980047726713467	NA	NA	SegRatio=0.03,AbsMeanSigma=0.19,pvalue=0.123161908018385,pvalueTTest=0.0899177189690545,
chr7	117189018	117189174	CFTR	AMPL1758041121	-0.11053555438644	2	0.028175129952186	2	0.112659251247698	2	0.980047726713467	NA	NA	SegRatio=0.03,AbsMeanSigma=0.19,pvalue=0.123161908018385,pvalueTTest=0.0899177189690545,
chr7	117199494	117199585	CFTR	AMPL3662352593	0.222842235841864	2	0.028175129952186	2	0.112659251247698	2	0.980047726713467	NA	NA	SegRatio=0.03,AbsMeanSigma=0.19,pvalue=0.123161908018385,pvalueTTest=0.0899177189690545,
chr7	117199585	117199733	CFTR	AMPL712350278	-0.0178746834712874	2	0.028175129952186	2	0.112659251247698	2	0.980047726713467	NA	NA	SegRatio=0.03,AbsMeanSigma=0.19,pvalue=0.123161908018385,pvalueTTest=0.0899177189690545,
chr7	117227745	117227913	CFTR	AMPL3687801190	-0.0192550778072361	2	0.028175129952186	2	0.112659251247698	2	0.980047726713467	NA	NA	SegRatio=0.03,AbsMeanSigma=0.19,pvalue=0.123161908018385,pvalueTTest=0.0899177189690545,
chr7	117229500	117229593	intron	AMPL4119989318	0.277525713684705	2	0.028175129952186	2	0.673572933060313	2	0.673572933060313	NA	NA	SegRatio=0.03,AbsMeanSigma=0.19,pvalue=0.123161908018385,pvalueTTest=0.0899177189690545,
chr7	117230377	117230543	CFTR	AMPL468091028	0.12684844910734	2	0.028175129952186	2	0.112659251247698	2	0.980047726713467	NA	NA	SegRatio=0.03,AbsMeanSigma=0.19,pvalue=0.123161908018385,pvalueTTest=0.0899177189690545,
chr7	117231824	117231993	CFTR	AMPL474961767	NA	2	0.028175129952186	2	0.112659251247698	2	0.980047726713467	NA	NA	SegRatio=0.03,AbsMeanSigma=0.19,pvalue=0.123161908018385,pvalueTTest=0.0899177189690545,
chr7	117232001	117232109	CFTR	AMPL3662358230	0.028175129952186	2	0.028175129952186	2	0.112659251247698	2	0.980047726713467	NA	NA	SegRatio=0.03,AbsMeanSigma=0.19,pvalue=0.123161908018385,pvalueTTest=0.0899177189690545,
chr7	117232109	117232280	CFTR	AMPL468866489	0.00766426571574103	2	0.028175129952186	2	0.112659251247698	2	0.980047726713467	NA	NA	SegRatio=0.03,AbsMeanSigma=0.19,pvalue=0.123161908018385,pvalueTTest=0.0899177189690545,
chr7	117232270	117232434	CFTR	AMPL468922661	-0.187461708738474	2	0.028175129952186	2	0.112659251247698	2	0.980047726713467	NA	NA	SegRatio=0.03,AbsMeanSigma=0.19,pvalue=0.123161908018385,pvalueTTest=0.0899177189690545,
chr7	117232434	117232539	CFTR	AMPL3662384424	0.0596745065910679	2	0.028175129952186	2	0.112659251247698	2	0.980047726713467	NA	NA	SegRatio=0.03,AbsMeanSigma=0.19,pvalue=0.123161908018385,pvalueTTest=0.0899177189690545,
chr7	117232539	117232720	CFTR	AMPL1488881666	0.0105499205779132	2	0.028175129952186	2	0.112659251247698	2	0.980047726713467	NA	NA	SegRatio=0.03,AbsMeanSigma=0.19,pvalue=0.123161908018385,pvalueTTest=0.0899177189690545,
chr7	117234940	117235038	CFTR	AMPL3533204248	0.104761980308721	2	0.028175129952186	2	0.112659251247698	2	0.980047726713467	NA	NA	SegRatio=0.03,AbsMeanSigma=0.19,pvalue=0.123161908018385,pvalueTTest=0.0899177189690545,
chr7	117235038	117235148	CFTR	AMPL3539368019	-0.0781814146683763	2	0.028175129952186	2	0.112659251247698	2	0.980047726713467	NA	NA	SegRatio=0.03,AbsMeanSigma=0.19,pvalue=0.123161908018385,pvalueTTest=0.0899177189690545,
chr7	117242832	117243009	CFTR	AMPL468425396	-0.0126977687494528	2	0.028175129952186	2	0.112659251247698	2	0.980047726713467	NA	NA	SegRatio=0.03,AbsMeanSigma=0.19,pvalue=0.123161908018385,pvalueTTest=0.0899177189690545,
chr7	117243561	117243680	CFTR	AMPL1314131500	0.113937309698717	2	0.028175129952186	2	0.112659251247698	2	0.980047726713467	NA	NA	SegRatio=0.03,AbsMeanSigma=0.19,pvalue=0.123161908018385,pvalueTTest=0.0899177189690545,
chr7	117243680	117243850	CFTR	AMPL1350926834	0.049883850771006	2	0.028175129952186	2	0.112659251247698	2	0.980047726713467	NA	NA	SegRatio=0.03,AbsMeanSigma=0.19,pvalue=0.123161908018385,pvalueTTest=0.0899177189690545,
chr7	117246626	117246753	CFTR	AMPL467500449	0.243383538222534	2	0.028175129952186	2	0.112659251247698	2	0.980047726713467	NA	NA	SegRatio=0.03,AbsMeanSigma=0.19,pvalue=0.123161908018385,pvalueTTest=0.0899177189690545,
chr7	117246740	117246889	CFTR	AMPL1317650819	0.0964588585182063	2	0.028175129952186	2	0.112659251247698	2	0.980047726713467	NA	NA	SegRatio=0.03,AbsMeanSigma=0.19,pvalue=0.123161908018385,pvalueTTest=0.0899177189690545,
chr7	117250552	117250723	CFTR	AMPL467096662	0.193478161421346	2	0.028175129952186	2	0.112659251247698	2	0.980047726713467	NA	NA	SegRatio=0.03,AbsMeanSigma=0.19,pvalue=0.123161908018385,pvalueTTest=0.0899177189690545,
chr7	117251505	117251662	CFTR	AMPL1489275007	0.367042911715871	2	0.028175129952186	2	0.112659251247698	2	0.980047726713467	NA	NA	SegRatio=0.03,AbsMeanSigma=0.19,pvalue=0.123161908018385,pvalueTTest=0.0899177189690545,
chr7	117251662	117251813	CFTR	AMPL1489330457	-0.0683627291118287	2	0.028175129952186	2	0.112659251247698	2	0.980047726713467	NA	NA	SegRatio=0.03,AbsMeanSigma=0.19,pvalue=0.123161908018385,pvalueTTest=0.0899177189690545,
chr7	117251782	117251855	CFTR	AMPL1524050819	0.122847265172962	2	0.028175129952186	2	0.112659251247698	2	0.980047726713467	NA	NA	SegRatio=0.03,AbsMeanSigma=0.19,pvalue=0.123161908018385,pvalueTTest=0.0899177189690545,
chr7	117254598	117254679	CFTR	AMPL3608012462	0.0158671250256141	2	0.028175129952186	2	0.112659251247698	2	0.980047726713467	NA	NA	SegRatio=0.03,AbsMeanSigma=0.19,pvalue=0.123161908018385,pvalueTTest=0.0899177189690545,
chr7	117254674	117254747	CFTR	AMPL3662363743	0.0660797651699471	2	0.028175129952186	2	0.112659251247698	2	0.980047726713467	NA	NA	SegRatio=0.03,AbsMeanSigma=0.19,pvalue=0.123161908018385,pvalueTTest=0.0899177189690545,
chr7	117267462	117267600	CFTR	AMPL468021362	-0.0733872537997721	2	0.028175129952186	2	0.112659251247698	2	0.980047726713467	NA	NA	SegRatio=0.03,AbsMeanSigma=0.19,pvalue=0.123161908018385,pvalueTTest=0.0899177189690545,
chr7	117267600	117267684	CFTR	AMPL468048766	-0.0232460844626418	2	0.028175129952186	2	0.112659251247698	2	0.980047726713467	NA	NA	SegRatio=0.03,AbsMeanSigma=0.19,pvalue=0.123161908018385,pvalueTTest=0.0899177189690545,
chr7	117267684	117267830	CFTR	AMPL1350926836	0.0703672887020285	2	0.028175129952186	2	0.112659251247698	2	0.980047726713467	NA	NA	SegRatio=0.03,AbsMeanSigma=0.19,pvalue=0.123161908018385,pvalueTTest=0.0899177189690545,
chr7	117279953	117280114	CFTR	AMPL612960517	-0.140597498487869	2	0.028175129952186	2	0.112659251247698	2	0.980047726713467	NA	NA	SegRatio=0.03,AbsMeanSigma=0.19,pvalue=0.123161908018385,pvalueTTest=0.0899177189690545,
chr7	117282452	117282593	CFTR	AMPL3687804467	-0.0371392309729274	2	0.028175129952186	2	0.112659251247698	2	0.980047726713467	NA	NA	SegRatio=0.03,AbsMeanSigma=0.19,pvalue=0.123161908018385,pvalueTTest=0.0899177189690545,
chr7	117282593	117282768	CFTR	AMPL469390256	-0.0463669330592887	2	0.028175129952186	2	0.112659251247698	2	0.980047726713467	NA	NA	SegRatio=0.03,AbsMeanSigma=0.19,pvalue=0.123161908018385,pvalueTTest=0.0899177189690545,
chr7	117292788	117292952	CFTR	AMPL469294494	-0.182359303303366	2	0.028175129952186	2	0.112659251247698	2	0.980047726713467	NA	NA	SegRatio=0.03,AbsMeanSigma=0.19,pvalue=0.123161908018385,pvalueTTest=0.0899177189690545,
chr7	117292952	117293126	CFTR	AMPL476533235	-0.0296790081113089	2	0.028175129952186	2	0.112659251247698	2	0.980047726713467	NA	NA	SegRatio=0.03,AbsMeanSigma=0.19,pvalue=0.123161908018385,pvalueTTest=0.0899177189690545,
chr7	117304588	117304761	CFTR	AMPL1350926835	0.227287921378089	2	0.028175129952186	2	0.112659251247698	2	0.980047726713467	NA	NA	SegRatio=0.03,AbsMeanSigma=0.19,pvalue=0.123161908018385,pvalueTTest=0.0899177189690545,
chr7	117304761	117304927	CFTR	AMPL469937071	0.138554953364027	2	0.028175129952186	2	0.112659251247698	2	0.980047726713467	NA	NA	SegRatio=0.03,AbsMeanSigma=0.19,pvalue=0.123161908018385,pvalueTTest=0.0899177189690545,
chr7	117305494	117305594	CFTR	AMPL647810578	0.171523466033532	2	0.028175129952186	2	0.112659251247698	2	0.980047726713467	NA	NA	SegRatio=0.03,AbsMeanSigma=0.19,pvalue=0.123161908018385,pvalueTTest=0.0899177189690545,
chr7	117305594	117305680	CFTR	AMPL3687791484	0.0310164464558041	2	0.028175129952186	2	0.112659251247698	2	0.980047726713467	NA	NA	SegRatio=0.03,AbsMeanSigma=0.19,pvalue=0.123161908018385,pvalueTTest=0.0899177189690545,
chr7	117306844	117307010	CFTR	AMPL1091210890	0.174174020806434	2	0.028175129952186	2	0.112659251247698	2	0.980047726713467	NA	NA	SegRatio=0.03,AbsMeanSigma=0.19,pvalue=0.123161908018385,pvalueTTest=0.0899177189690545,
chr7	117307008	117307185	CFTR	AMPL3848836362	0.200924145419505	2	0.028175129952186	2	0.112659251247698	2	0.980047726713467	NA	NA	SegRatio=0.03,AbsMeanSigma=0.19,pvalue=0.123161908018385,pvalueTTest=0.0899177189690545,
chr7	117307183	117307354	CFTR	AMPL3848864558	0.0740653183317539	2	0.028175129952186	2	0.112659251247698	2	0.980047726713467	NA	NA	SegRatio=0.03,AbsMeanSigma=0.19,pvalue=0.123161908018385,pvalueTTest=0.0899177189690545,
chr7	117307353	117307519	CFTR	AMPL497774927	0.203657138758417	2	0.028175129952186	2	0.112659251247698	2	0.980047726713467	NA	NA	SegRatio=0.03,AbsMeanSigma=0.19,pvalue=0.123161908018385,pvalueTTest=0.0899177189690545,
chr7	117307518	117307668	CFTR	AMPL3848886907	0.0769285585191555	2	0.028175129952186	2	0.112659251247698	2	0.980047726713467	NA	NA	SegRatio=0.03,AbsMeanSigma=0.19,pvalue=0.123161908018385,pvalueTTest=0.0899177189690545,
chr7	117307666	117307801	CFTR	AMPL492300506	-0.0321604404590799	2	0.028175129952186	2	0.112659251247698	2	0.980047726713467	NA	NA	SegRatio=0.03,AbsMeanSigma=0.19,pvalue=0.123161908018385,pvalueTTest=0.0899177189690545,
chr7	117307801	117307960	CFTR	AMPL3848900251	-0.134373606345533	2	0.028175129952186	2	0.112659251247698	2	0.980047726713467	NA	NA	SegRatio=0.03,AbsMeanSigma=0.19,pvalue=0.123161908018385,pvalueTTest=0.0899177189690545,
chr7	117307960	117308127	CFTR	AMPL3848829546	0.0770214534947295	2	0.028175129952186	2	0.112659251247698	2	0.980047726713467	NA	NA	SegRatio=0.03,AbsMeanSigma=0.19,pvalue=0.123161908018385,pvalueTTest=0.0899177189690545,
chr7	117308127	117308217	CFTR	AMPL1486309394	0.072023468042321	2	0.028175129952186	2	0.112659251247698	2	0.980047726713467	NA	NA	SegRatio=0.03,AbsMeanSigma=0.19,pvalue=0.123161908018385,pvalueTTest=0.0899177189690545,
chr7	117308443	117308519	CFTR	AMPL1380948432	-0.175600881547785	2	0.028175129952186	2	0.112659251247698	2	0.980047726713467	NA	NA	SegRatio=0.03,AbsMeanSigma=0.19,pvalue=0.123161908018385,pvalueTTest=0.0899177189690545,
chr7	117308502	117308594	CFTR	AMPL3848851241	NA	2	0.028175129952186	2	0.112659251247698	2	0.980047726713467	NA	NA	SegRatio=0.03,AbsMeanSigma=0.19,pvalue=0.123161908018385,pvalueTTest=0.0899177189690545,
chr7	117308594	117308719	CFTR	AMPL3848859657	0.0992684184378654	2	0.028175129952186	2	0.112659251247698	2	0.980047726713467	NA	NA	SegRatio=0.03,AbsMeanSigma=0.19,pvalue=0.123161908018385,pvalueTTest=0.0899177189690545,
chr9	34646542	34646714	GALT	AMPL712468205	NA	2	-0.0270002831718716	2	0.0875602514223179	2	0.0875602514223179	NA	NA	SegRatio=-0.03,AbsMeanSigma=0.34,pvalue=0.0842122259520991,pvalueTTest=0.087560251422318,
chr9	34646713	34646892	GALT	AMPL807033687	0.0953005211588512	2	-0.0270002831718716	2	0.0875602514223179	2	0.0875602514223179	NA	NA	SegRatio=-0.03,AbsMeanSigma=0.34,pvalue=0.0842122259520991,pvalueTTest=0.087560251422318,
chr9	34646880	34647060	GALT	AMPL807051270	0.0889736127903989	2	-0.0270002831718716	2	0.0875602514223179	2	0.0875602514223179	NA	NA	SegRatio=-0.03,AbsMeanSigma=0.34,pvalue=0.0842122259520991,pvalueTTest=0.087560251422318,
chr9	34647058	34647205	GALT	AMPL623733836	-0.202346467831826	2	-0.0270002831718716	2	0.0875602514223179	2	0.0875602514223179	NA	NA	SegRatio=-0.03,AbsMeanSigma=0.34,pvalue=0.0842122259520991,pvalueTTest=0.087560251422318,
chr9	34647198	34647344	GALT	AMPL3848826648	-0.165682029828244	2	-0.0270002831718716	2	0.0875602514223179	2	0.0875602514223179	NA	NA	SegRatio=-0.03,AbsMeanSigma=0.34,pvalue=0.0842122259520991,pvalueTTest=0.087560251422318,
chr9	34647344	34647522	GALT	AMPL3848835399	-0.150016176656762	2	-0.0270002831718716	2	0.0875602514223179	2	0.0875602514223179	NA	NA	SegRatio=-0.03,AbsMeanSigma=0.34,pvalue=0.0842122259520991,pvalueTTest=0.087560251422318,
chr9	34647522	34647639	GALT	AMPL1496130655	0.0354260200804537	2	-0.0270002831718716	2	0.0875602514223179	2	0.0875602514223179	NA	NA	SegRatio=-0.03,AbsMeanSigma=0.34,pvalue=0.0842122259520991,pvalueTTest=0.087560251422318,
chr9	34647639	34647726	GALT	AMPL868171912	-0.00377672401654641	2	-0.0270002831718716	2	0.0875602514223179	2	0.0875602514223179	NA	NA	SegRatio=-0.03,AbsMeanSigma=0.34,pvalue=0.0842122259520991,pvalueTTest=0.087560251422318,
chr9	34647726	34647898	GALT	AMPL556199792	-0.0570031111480439	2	-0.0270002831718716	2	0.0875602514223179	2	0.0875602514223179	NA	NA	SegRatio=-0.03,AbsMeanSigma=0.34,pvalue=0.0842122259520991,pvalueTTest=0.087560251422318,
chr9	34647893	34648071	GALT	AMPL3848847770	0.239583228767011	2	-0.0270002831718716	2	0.0875602514223179	2	0.0875602514223179	NA	NA	SegRatio=-0.03,AbsMeanSigma=0.34,pvalue=0.0842122259520991,pvalueTTest=0.087560251422318,
chr9	34648069	34648240	GALT	AMPL556343103	0.032330833364072	2	-0.0270002831718716	2	0.0875602514223179	2	0.0875602514223179	NA	NA	SegRatio=-0.03,AbsMeanSigma=0.34,pvalue=0.0842122259520991,pvalueTTest=0.087560251422318,
chr9	34648240	34648341	GALT	AMPL623737664	-0.0517928956341109	2	-0.0270002831718716	2	0.0875602514223179	2	0.0875602514223179	NA	NA	SegRatio=-0.03,AbsMeanSigma=0.34,pvalue=0.0842122259520991,pvalueTTest=0.087560251422318,
chr9	34648336	34648497	GALT	AMPL623762017	-0.354574028456068	2	-0.0270002831718716	2	0.0875602514223179	2	0.0875602514223179	NA	NA	SegRatio=-0.03,AbsMeanSigma=0.34,pvalue=0.0842122259520991,pvalueTTest=0.087560251422318,
chr9	34648510	34648681	GALT	AMPL3848901604	-0.25719335639365	2	-0.0270002831718716	2	0.0875602514223179	2	0.0875602514223179	NA	NA	SegRatio=-0.03,AbsMeanSigma=0.34,pvalue=0.0842122259520991,pvalueTTest=0.087560251422318,
chr9	34648690	34648810	GALT	AMPL3848818879	0.0892260831095574	2	-0.0270002831718716	2	0.0875602514223179	2	0.0875602514223179	NA	NA	SegRatio=-0.03,AbsMeanSigma=0.34,pvalue=0.0842122259520991,pvalueTTest=0.087560251422318,
chr9	34648807	34648943	GALT	AMPL623750282	-0.0034918930122844	2	-0.0270002831718716	2	0.0875602514223179	2	0.0875602514223179	NA	NA	SegRatio=-0.03,AbsMeanSigma=0.34,pvalue=0.0842122259520991,pvalueTTest=0.087560251422318,
chr9	34648939	34649017	GALT	AMPL3848843653	0.00579366018141739	2	-0.0270002831718716	2	0.0875602514223179	2	0.0875602514223179	NA	NA	SegRatio=-0.03,AbsMeanSigma=0.34,pvalue=0.0842122259520991,pvalueTTest=0.087560251422318,
chr9	34649016	34649170	GALT	AMPL3848851345	-0.000219339181270771	2	-0.0270002831718716	2	0.0875602514223179	2	0.0875602514223179	NA	NA	SegRatio=-0.03,AbsMeanSigma=0.34,pvalue=0.0842122259520991,pvalueTTest=0.087560251422318,
chr9	34649168	34649344	GALT	AMPL1371818357	-0.0270002831718716	2	-0.0270002831718716	2	0.0875602514223179	2	0.0875602514223179	NA	NA	SegRatio=-0.03,AbsMeanSigma=0.34,pvalue=0.0842122259520991,pvalueTTest=0.087560251422318,
chr9	34649344	34649511	GALT	AMPL3848885846	-0.213822942040907	2	-0.0270002831718716	2	0.0875602514223179	2	0.0875602514223179	NA	NA	SegRatio=-0.03,AbsMeanSigma=0.34,pvalue=0.0842122259520991,pvalueTTest=0.087560251422318,
chr9	34649511	34649646	GALT	AMPL3848895636	-0.128768878331095	2	-0.0270002831718716	2	0.0875602514223179	2	0.0875602514223179	NA	NA	SegRatio=-0.03,AbsMeanSigma=0.34,pvalue=0.0842122259520991,pvalueTTest=0.087560251422318,
chr9	34649641	34649818	GALT	AMPL3848812411	0.0253625786602588	2	-0.0270002831718716	2	0.0875602514223179	2	0.0875602514223179	NA	NA	SegRatio=-0.03,AbsMeanSigma=0.34,pvalue=0.0842122259520991,pvalueTTest=0.087560251422318,
chr9	34649817	34649982	GALT	AMPL3848835912	-0.279812451020162	2	-0.0270002831718716	2	0.0875602514223179	2	0.0875602514223179	NA	NA	SegRatio=-0.03,AbsMeanSigma=0.34,pvalue=0.0842122259520991,pvalueTTest=0.087560251422318,
chr9	34650315	34650399	GALT	AMPL3848889350	0.110102402347337	2	-0.0270002831718716	2	0.0875602514223179	2	0.0875602514223179	NA	NA	SegRatio=-0.03,AbsMeanSigma=0.34,pvalue=0.0842122259520991,pvalueTTest=0.087560251422318,
chr9	34650398	34650478	GALT	AMPL2782134136	0.0631418302683973	2	-0.0270002831718716	2	0.0875602514223179	2	0.0875602514223179	NA	NA	SegRatio=-0.03,AbsMeanSigma=0.34,pvalue=0.0842122259520991,pvalueTTest=0.087560251422318,
chr9	34650478	34650595	GALT	AMPL1496755741	-0.12276226858758	2	-0.0270002831718716	2	0.0875602514223179	2	0.0875602514223179	NA	NA	SegRatio=-0.03,AbsMeanSigma=0.34,pvalue=0.0842122259520991,pvalueTTest=0.087560251422318,
chr12	103232062	103232227	PAH	AMPL811140534	-0.0918360920173256	2	-0.0453717176511977	2	0.251363631963968	2	0.251363631963968	NA	NA	SegRatio=-0.05,AbsMeanSigma=0.15,pvalue=0.442603392059637,pvalueTTest=0.267382442269185,
chr12	103232222	103232291	PAH	AMPL811141827	NA	2	-0.0453717176511977	2	0.251363631963968	2	0.251363631963968	NA	NA	SegRatio=-0.05,AbsMeanSigma=0.15,pvalue=0.442603392059637,pvalueTTest=0.267382442269185,
chr12	103232441	103232565	PAH	AMPL3699300740	-0.0439325195381481	2	-0.0453717176511977	2	0.251363631963968	2	0.251363631963968	NA	NA	SegRatio=-0.05,AbsMeanSigma=0.15,pvalue=0.442603392059637,pvalueTTest=0.267382442269185,
chr12	103232551	103232666	PAH	AMPL1497161003	0.00212334184894642	2	-0.0453717176511977	2	0.251363631963968	2	0.251363631963968	NA	NA	SegRatio=-0.05,AbsMeanSigma=0.15,pvalue=0.442603392059637,pvalueTTest=0.267382442269185,
chr12	103232661	103232820	PAH	AMPL811143696	0.0342363751939927	2	-0.0453717176511977	2	0.251363631963968	2	0.251363631963968	NA	NA	SegRatio=-0.05,AbsMeanSigma=0.15,pvalue=0.442603392059637,pvalueTTest=0.267382442269185,
chr12	103232765	103232895	PAH	AMPL811145968	0.102675310705758	2	-0.0453717176511977	2	0.251363631963968	2	0.251363631963968	NA	NA	SegRatio=-0.05,AbsMeanSigma=0.15,pvalue=0.442603392059637,pvalueTTest=0.267382442269185,
chr12	103232895	103233035	PAH	AMPL659794021	-0.0379539778117795	2	-0.0453717176511977	2	0.251363631963968	2	0.251363631963968	NA	NA	SegRatio=-0.05,AbsMeanSigma=0.15,pvalue=0.442603392059637,pvalueTTest=0.267382442269185,
chr12	103234142	103234318	PAH	AMPL3848753200	0.0671752862912926	2	-0.0453717176511977	2	0.251363631963968	2	0.251363631963968	NA	NA	SegRatio=-0.05,AbsMeanSigma=0.15,pvalue=0.442603392059637,pvalueTTest=0.267382442269185,
chr12	103237301	103237409	PAH	AMPL663072267	-0.0157105780689066	2	-0.0453717176511977	2	0.251363631963968	2	0.251363631963968	NA	NA	SegRatio=-0.05,AbsMeanSigma=0.15,pvalue=0.442603392059637,pvalueTTest=0.267382442269185,
chr12	103237409	103237584	PAH	AMPL663100272	-0.0921041787108486	2	-0.0453717176511977	2	0.251363631963968	2	0.251363631963968	NA	NA	SegRatio=-0.05,AbsMeanSigma=0.15,pvalue=0.442603392059637,pvalueTTest=0.267382442269185,
chr12	103237954	103238083	PAH	AMPL868016102	-0.0288239359257344	2	-0.0453717176511977	2	0.251363631963968	2	0.251363631963968	NA	NA	SegRatio=-0.05,AbsMeanSigma=0.15,pvalue=0.442603392059637,pvalueTTest=0.267382442269185,
chr12	103238083	103238220	PAH	AMPL658783041	-0.130101430899423	2	-0.0453717176511977	2	0.251363631963968	2	0.251363631963968	NA	NA	SegRatio=-0.05,AbsMeanSigma=0.15,pvalue=0.442603392059637,pvalueTTest=0.267382442269185,
chr12	103240620	103240773	PAH	AMPL659377496	-0.0926252880099282	2	-0.0453717176511977	2	0.251363631963968	2	0.251363631963968	NA	NA	SegRatio=-0.05,AbsMeanSigma=0.15,pvalue=0.442603392059637,pvalueTTest=0.267382442269185,
chr12	103245412	103245591	PAH	AMPL556370172	-0.0842698706938054	2	-0.0453717176511977	2	0.251363631963968	2	0.251363631963968	NA	NA	SegRatio=-0.05,AbsMeanSigma=0.15,pvalue=0.442603392059637,pvalueTTest=0.267382442269185,
chr12	103246570	103246749	PAH	AMPL556350401	-0.00113503676599793	2	-0.0453717176511977	2	0.251363631963968	2	0.251363631963968	NA	NA	SegRatio=-0.05,AbsMeanSigma=0.15,pvalue=0.442603392059637,pvalueTTest=0.267382442269185,
chr12	103248833	103248985	PAH	AMPL812248025	0.207935384082339	2	-0.0453717176511977	2	0.251363631963968	2	0.251363631963968	NA	NA	SegRatio=-0.05,AbsMeanSigma=0.15,pvalue=0.442603392059637,pvalueTTest=0.267382442269185,
chr12	103248985	103249122	PAH	AMPL658674329	-0.0453717176511977	2	-0.0453717176511977	2	0.251363631963968	2	0.251363631963968	NA	NA	SegRatio=-0.05,AbsMeanSigma=0.15,pvalue=0.442603392059637,pvalueTTest=0.267382442269185,
chr12	103260314	103260494	PAH	AMPL658804790	-0.277288266548733	2	-0.0453717176511977	2	0.251363631963968	2	0.251363631963968	NA	NA	SegRatio=-0.05,AbsMeanSigma=0.15,pvalue=0.442603392059637,pvalueTTest=0.267382442269185,
chr12	103271164	103271270	PAH	AMPL661534109	0.0776041276863553	2	-0.0453717176511977	2	0.251363631963968	2	0.251363631963968	NA	NA	SegRatio=-0.05,AbsMeanSigma=0.15,pvalue=0.442603392059637,pvalueTTest=0.267382442269185,
chr12	103271270	103271384	PAH	AMPL661570029	NA	2	-0.0453717176511977	2	0.251363631963968	2	0.251363631963968	NA	NA	SegRatio=-0.05,AbsMeanSigma=0.15,pvalue=0.442603392059637,pvalueTTest=0.267382442269185,
chr12	103288475	103288574	PAH	AMPL3699214840	0.149831598054425	2	-0.0453717176511977	2	0.251363631963968	2	0.251363631963968	NA	NA	SegRatio=-0.05,AbsMeanSigma=0.15,pvalue=0.442603392059637,pvalueTTest=0.267382442269185,
chr12	103288574	103288725	PAH	AMPL659619504	-0.0497137700483187	2	-0.0453717176511977	2	0.251363631963968	2	0.251363631963968	NA	NA	SegRatio=-0.05,AbsMeanSigma=0.15,pvalue=0.442603392059637,pvalueTTest=0.267382442269185,
chr12	103306535	103306705	PAH	AMPL556186951	-0.0770096976839938	2	-0.0453717176511977	2	0.251363631963968	2	0.251363631963968	NA	NA	SegRatio=-0.05,AbsMeanSigma=0.15,pvalue=0.442603392059637,pvalueTTest=0.267382442269185,
chr12	103310767	103310940	PAH	AMPL663779199	-0.109565951043693	2	-0.0453717176511977	2	0.251363631963968	2	0.251363631963968	NA	NA	SegRatio=-0.05,AbsMeanSigma=0.15,pvalue=0.442603392059637,pvalueTTest=0.267382442269185,
chr12	103310940	103311077	PAH	AMPL812518150	-0.12605799809323	2	-0.0453717176511977	2	0.251363631963968	2	0.251363631963968	NA	NA	SegRatio=-0.05,AbsMeanSigma=0.15,pvalue=0.442603392059637,pvalueTTest=0.267382442269185,
chr12	103311073	103311261	PAH	AMPL812522983	NA	2	-0.0453717176511977	2	0.251363631963968	2	0.251363631963968	NA	NA	SegRatio=-0.05,AbsMeanSigma=0.15,pvalue=0.442603392059637,pvalueTTest=0.267382442269185,
chr12	103311261	103311417	PAH	AMPL811679394	0.078371871129071	2	-0.0453717176511977	2	0.251363631963968	2	0.251363631963968	NA	NA	SegRatio=-0.05,AbsMeanSigma=0.15,pvalue=0.442603392059637,pvalueTTest=0.267382442269185,
