# Supplementary material for: A statistical approach to detection of copy number variations in PCR-enriched targeted sequencing data
Source: BMC Bioinformatics. 2016 Oct 22;17:429. doi: 10.1186/s12859-016-1272-6 (PMC5075217; doi:10.1186/s12859-016-1272-6)
Supplement: Additional file 6 — Archive with ONCOCNV results. Set of files (png plots and txt files) in zip archive that were provided by ONCOCNV after specificity and sensitivity testing. (ZIP 5007 kb) [file 12859_2016_1272_MOESM6_ESM.zip › outputONCOCNV copy 2/MB.3.profile.txt]

chr	start	end	gene	ID	ratio	predLargeSeg	segMean	predLargeCorrected	pvalRatioCorrected	perGeneEvaluation	pvalRatioGene	predPoint	predPointSusp	comments
chr7	117119899	117120067	CFTR	AMPL1380948435	-0.0374729660131791	2	-0.0142581132863264	2	0.85189547027314	2	0.85189547027314	NA	NA	SegRatio=-0.01,AbsMeanSigma=0.01,pvalue=0.934173295378401,pvalueTTest=0.960150830252609,
chr7	117120062	117120193	CFTR	AMPL1380948436	-0.34379485769972	2	-0.0142581132863264	2	0.85189547027314	2	0.85189547027314	NA	NA	SegRatio=-0.01,AbsMeanSigma=0.01,pvalue=0.934173295378401,pvalueTTest=0.960150830252609,
chr7	117120192	117120274	CFTR	AMPL493118173	0.0524709678015133	2	-0.0142581132863264	2	0.85189547027314	2	0.85189547027314	NA	NA	SegRatio=-0.01,AbsMeanSigma=0.01,pvalue=0.934173295378401,pvalueTTest=0.960150830252609,
chr7	117144240	117144352	CFTR	AMPL1316862546	-0.00496631073849259	2	-0.0142581132863264	2	0.85189547027314	2	0.85189547027314	NA	NA	SegRatio=-0.01,AbsMeanSigma=0.01,pvalue=0.934173295378401,pvalueTTest=0.960150830252609,
chr7	117144342	117144420	CFTR	AMPL3662351274	-0.202940595982072	2	-0.0142581132863264	2	0.85189547027314	2	0.85189547027314	NA	NA	SegRatio=-0.01,AbsMeanSigma=0.01,pvalue=0.934173295378401,pvalueTTest=0.960150830252609,
chr7	117148945	117149124	CFTR	AMPL1090131405	0.554033376237683	2	-0.0142581132863264	2	0.85189547027314	2	0.85189547027314	NA	NA	SegRatio=-0.01,AbsMeanSigma=0.01,pvalue=0.934173295378401,pvalueTTest=0.960150830252609,
chr7	117149124	117149294	CFTR	AMPL496812712	0.782653338330803	2	-0.0142581132863264	2	0.85189547027314	2	0.85189547027314	NA	NA	SegRatio=-0.01,AbsMeanSigma=0.01,pvalue=0.934173295378401,pvalueTTest=0.960150830252609,
chr7	117170900	117171022	CFTR	AMPL469286737	0.370147731957979	2	-0.0142581132863264	2	0.85189547027314	2	0.85189547027314	NA	NA	SegRatio=-0.01,AbsMeanSigma=0.01,pvalue=0.934173295378401,pvalueTTest=0.960150830252609,
chr7	117171020	117171189	CFTR	AMPL469324749	-0.479748361555856	2	-0.0142581132863264	2	0.85189547027314	2	0.85189547027314	NA	NA	SegRatio=-0.01,AbsMeanSigma=0.01,pvalue=0.934173295378401,pvalueTTest=0.960150830252609,
chr7	117174199	117174365	CFTR	AMPL844200061	NA	2	-0.0142581132863264	2	0.85189547027314	2	0.85189547027314	NA	NA	SegRatio=-0.01,AbsMeanSigma=0.01,pvalue=0.934173295378401,pvalueTTest=0.960150830252609,
chr7	117174365	117174460	CFTR	AMPL468748906	-0.431615435046818	2	-0.0142581132863264	2	0.85189547027314	2	0.85189547027314	NA	NA	SegRatio=-0.01,AbsMeanSigma=0.01,pvalue=0.934173295378401,pvalueTTest=0.960150830252609,
chr7	117175183	117175355	CFTR	AMPL467504527	-0.0647438129620276	2	-0.0142581132863264	2	0.85189547027314	2	0.85189547027314	NA	NA	SegRatio=-0.01,AbsMeanSigma=0.01,pvalue=0.934173295378401,pvalueTTest=0.960150830252609,
chr7	117175355	117175523	CFTR	AMPL467561353	-0.232142846084313	2	-0.0142581132863264	2	0.85189547027314	2	0.85189547027314	NA	NA	SegRatio=-0.01,AbsMeanSigma=0.01,pvalue=0.934173295378401,pvalueTTest=0.960150830252609,
chr7	117176519	117176660	CFTR	AMPL468865894	0.280155541954987	2	-0.0142581132863264	2	0.85189547027314	2	0.85189547027314	NA	NA	SegRatio=-0.01,AbsMeanSigma=0.01,pvalue=0.934173295378401,pvalueTTest=0.960150830252609,
chr7	117176651	117176786	CFTR	AMPL468874944	-0.117234644274509	2	-0.0142581132863264	2	0.85189547027314	2	0.85189547027314	NA	NA	SegRatio=-0.01,AbsMeanSigma=0.01,pvalue=0.934173295378401,pvalueTTest=0.960150830252609,
chr7	117180175	117180248	CFTR	AMPL556296474	0.116541898275921	2	-0.0142581132863264	2	0.85189547027314	2	0.85189547027314	NA	NA	SegRatio=-0.01,AbsMeanSigma=0.01,pvalue=0.934173295378401,pvalueTTest=0.960150830252609,
chr7	117180248	117180361	CFTR	AMPL3662363979	0.10297261353552	2	-0.0142581132863264	2	0.85189547027314	2	0.85189547027314	NA	NA	SegRatio=-0.01,AbsMeanSigma=0.01,pvalue=0.934173295378401,pvalueTTest=0.960150830252609,
chr7	117180361	117180458	CFTR	AMPL468184487	-0.900313099810734	2	-0.0142581132863264	2	0.85189547027314	2	0.85189547027314	q-value=0.000525011214782861, copies=1	NA	SegRatio=-0.01,AbsMeanSigma=0.01,pvalue=0.934173295378401,pvalueTTest=0.960150830252609,
chr7	117182013	117182127	CFTR	AMPL3755398942	-1.46045143800897	2	-0.0142581132863264	2	0.85189547027314	2	0.85189547027314	NA	NA	SegRatio=-0.01,AbsMeanSigma=0.01,pvalue=0.934173295378401,pvalueTTest=0.960150830252609,
chr7	117182127	117182221	CFTR	AMPL3713721021	0.0434977638887579	2	-0.0142581132863264	2	0.85189547027314	2	0.85189547027314	NA	NA	SegRatio=-0.01,AbsMeanSigma=0.01,pvalue=0.934173295378401,pvalueTTest=0.960150830252609,
chr7	117188605	117188778	CFTR	AMPL3849093081	-0.175159210602331	2	-0.0142581132863264	2	0.85189547027314	2	0.85189547027314	q-value=5.24468825355113e-14, copies=1.5	NA	SegRatio=-0.01,AbsMeanSigma=0.01,pvalue=0.934173295378401,pvalueTTest=0.960150830252609,
chr7	117188898	117189021	CFTR	AMPL477617595	0.607311822815326	2	-0.0142581132863264	2	0.85189547027314	2	0.85189547027314	NA	NA	SegRatio=-0.01,AbsMeanSigma=0.01,pvalue=0.934173295378401,pvalueTTest=0.960150830252609,
chr7	117189018	117189174	CFTR	AMPL1758041121	0.352490964213367	2	-0.0142581132863264	2	0.85189547027314	2	0.85189547027314	NA	NA	SegRatio=-0.01,AbsMeanSigma=0.01,pvalue=0.934173295378401,pvalueTTest=0.960150830252609,
chr7	117199494	117199585	CFTR	AMPL3662352593	0.0067664769357311	2	-0.0142581132863264	2	0.85189547027314	2	0.85189547027314	NA	NA	SegRatio=-0.01,AbsMeanSigma=0.01,pvalue=0.934173295378401,pvalueTTest=0.960150830252609,
chr7	117199585	117199733	CFTR	AMPL712350278	0.417645473605259	2	-0.0142581132863264	2	0.85189547027314	2	0.85189547027314	NA	NA	SegRatio=-0.01,AbsMeanSigma=0.01,pvalue=0.934173295378401,pvalueTTest=0.960150830252609,
chr7	117227745	117227913	CFTR	AMPL3687801190	-0.26219355817163	2	-0.0142581132863264	2	0.85189547027314	2	0.85189547027314	NA	NA	SegRatio=-0.01,AbsMeanSigma=0.01,pvalue=0.934173295378401,pvalueTTest=0.960150830252609,
chr7	117229500	117229593	intron	AMPL4119989318	-0.488026639097608	2	-0.0142581132863264	2	0.657993902571496	2	0.657993902571496	NA	NA	SegRatio=-0.01,AbsMeanSigma=0.01,pvalue=0.934173295378401,pvalueTTest=0.960150830252609,
chr7	117230377	117230543	CFTR	AMPL468091028	0.239904313656649	2	-0.0142581132863264	2	0.85189547027314	2	0.85189547027314	NA	NA	SegRatio=-0.01,AbsMeanSigma=0.01,pvalue=0.934173295378401,pvalueTTest=0.960150830252609,
chr7	117231824	117231993	CFTR	AMPL474961767	NA	2	-0.0142581132863264	2	0.85189547027314	2	0.85189547027314	NA	NA	SegRatio=-0.01,AbsMeanSigma=0.01,pvalue=0.934173295378401,pvalueTTest=0.960150830252609,
chr7	117232001	117232109	CFTR	AMPL3662358230	-0.0142581132863264	2	-0.0142581132863264	2	0.85189547027314	2	0.85189547027314	NA	NA	SegRatio=-0.01,AbsMeanSigma=0.01,pvalue=0.934173295378401,pvalueTTest=0.960150830252609,
chr7	117232109	117232280	CFTR	AMPL468866489	0.352080904236321	2	-0.0142581132863264	2	0.85189547027314	2	0.85189547027314	NA	NA	SegRatio=-0.01,AbsMeanSigma=0.01,pvalue=0.934173295378401,pvalueTTest=0.960150830252609,
chr7	117232270	117232434	CFTR	AMPL468922661	-0.110022717948731	2	-0.0142581132863264	2	0.85189547027314	2	0.85189547027314	NA	NA	SegRatio=-0.01,AbsMeanSigma=0.01,pvalue=0.934173295378401,pvalueTTest=0.960150830252609,
chr7	117232434	117232539	CFTR	AMPL3662384424	-0.128902096270645	2	-0.0142581132863264	2	0.85189547027314	2	0.85189547027314	NA	NA	SegRatio=-0.01,AbsMeanSigma=0.01,pvalue=0.934173295378401,pvalueTTest=0.960150830252609,
chr7	117232539	117232720	CFTR	AMPL1488881666	0.100267946974548	2	-0.0142581132863264	2	0.85189547027314	2	0.85189547027314	NA	NA	SegRatio=-0.01,AbsMeanSigma=0.01,pvalue=0.934173295378401,pvalueTTest=0.960150830252609,
chr7	117234940	117235038	CFTR	AMPL3533204248	0.149562183608019	2	-0.0142581132863264	2	0.85189547027314	2	0.85189547027314	NA	NA	SegRatio=-0.01,AbsMeanSigma=0.01,pvalue=0.934173295378401,pvalueTTest=0.960150830252609,
chr7	117235038	117235148	CFTR	AMPL3539368019	0.406330649430602	2	-0.0142581132863264	2	0.85189547027314	2	0.85189547027314	NA	NA	SegRatio=-0.01,AbsMeanSigma=0.01,pvalue=0.934173295378401,pvalueTTest=0.960150830252609,
chr7	117242832	117243009	CFTR	AMPL468425396	0.170125157662171	2	-0.0142581132863264	2	0.85189547027314	2	0.85189547027314	NA	NA	SegRatio=-0.01,AbsMeanSigma=0.01,pvalue=0.934173295378401,pvalueTTest=0.960150830252609,
chr7	117243561	117243680	CFTR	AMPL1314131500	-0.156741542632766	2	-0.0142581132863264	2	0.85189547027314	2	0.85189547027314	NA	NA	SegRatio=-0.01,AbsMeanSigma=0.01,pvalue=0.934173295378401,pvalueTTest=0.960150830252609,
chr7	117243680	117243850	CFTR	AMPL1350926834	-0.0174967766026771	2	-0.0142581132863264	2	0.85189547027314	2	0.85189547027314	NA	NA	SegRatio=-0.01,AbsMeanSigma=0.01,pvalue=0.934173295378401,pvalueTTest=0.960150830252609,
chr7	117246626	117246753	CFTR	AMPL467500449	-0.131499892177628	2	-0.0142581132863264	2	0.85189547027314	2	0.85189547027314	NA	NA	SegRatio=-0.01,AbsMeanSigma=0.01,pvalue=0.934173295378401,pvalueTTest=0.960150830252609,
chr7	117246740	117246889	CFTR	AMPL1317650819	-0.0132108941601142	2	-0.0142581132863264	2	0.85189547027314	2	0.85189547027314	NA	NA	SegRatio=-0.01,AbsMeanSigma=0.01,pvalue=0.934173295378401,pvalueTTest=0.960150830252609,
chr7	117250552	117250723	CFTR	AMPL467096662	0.1466796697842	2	-0.0142581132863264	2	0.85189547027314	2	0.85189547027314	NA	NA	SegRatio=-0.01,AbsMeanSigma=0.01,pvalue=0.934173295378401,pvalueTTest=0.960150830252609,
chr7	117251505	117251662	CFTR	AMPL1489275007	0.105245597647946	2	-0.0142581132863264	2	0.85189547027314	2	0.85189547027314	NA	NA	SegRatio=-0.01,AbsMeanSigma=0.01,pvalue=0.934173295378401,pvalueTTest=0.960150830252609,
chr7	117251662	117251813	CFTR	AMPL1489330457	-0.0411729962210109	2	-0.0142581132863264	2	0.85189547027314	2	0.85189547027314	NA	NA	SegRatio=-0.01,AbsMeanSigma=0.01,pvalue=0.934173295378401,pvalueTTest=0.960150830252609,
chr7	117251782	117251855	CFTR	AMPL1524050819	0.202165875176364	2	-0.0142581132863264	2	0.85189547027314	2	0.85189547027314	NA	NA	SegRatio=-0.01,AbsMeanSigma=0.01,pvalue=0.934173295378401,pvalueTTest=0.960150830252609,
chr7	117254598	117254679	CFTR	AMPL3608012462	-0.121415092293471	2	-0.0142581132863264	2	0.85189547027314	2	0.85189547027314	NA	NA	SegRatio=-0.01,AbsMeanSigma=0.01,pvalue=0.934173295378401,pvalueTTest=0.960150830252609,
chr7	117254674	117254747	CFTR	AMPL3662363743	0.0340809897549787	2	-0.0142581132863264	2	0.85189547027314	2	0.85189547027314	NA	NA	SegRatio=-0.01,AbsMeanSigma=0.01,pvalue=0.934173295378401,pvalueTTest=0.960150830252609,
chr7	117267462	117267600	CFTR	AMPL468021362	-0.310017705994093	2	-0.0142581132863264	2	0.85189547027314	2	0.85189547027314	NA	NA	SegRatio=-0.01,AbsMeanSigma=0.01,pvalue=0.934173295378401,pvalueTTest=0.960150830252609,
chr7	117267600	117267684	CFTR	AMPL468048766	-0.0654085720251892	2	-0.0142581132863264	2	0.85189547027314	2	0.85189547027314	NA	NA	SegRatio=-0.01,AbsMeanSigma=0.01,pvalue=0.934173295378401,pvalueTTest=0.960150830252609,
chr7	117267684	117267830	CFTR	AMPL1350926836	-0.0481244884223781	2	-0.0142581132863264	2	0.85189547027314	2	0.85189547027314	NA	NA	SegRatio=-0.01,AbsMeanSigma=0.01,pvalue=0.934173295378401,pvalueTTest=0.960150830252609,
chr7	117279953	117280114	CFTR	AMPL612960517	-0.0146313898982949	2	-0.0142581132863264	2	0.85189547027314	2	0.85189547027314	NA	NA	SegRatio=-0.01,AbsMeanSigma=0.01,pvalue=0.934173295378401,pvalueTTest=0.960150830252609,
chr7	117282452	117282593	CFTR	AMPL3687804467	0.350910019136202	2	-0.0142581132863264	2	0.85189547027314	2	0.85189547027314	NA	NA	SegRatio=-0.01,AbsMeanSigma=0.01,pvalue=0.934173295378401,pvalueTTest=0.960150830252609,
chr7	117282593	117282768	CFTR	AMPL469390256	0.490498760740127	2	-0.0142581132863264	2	0.85189547027314	2	0.85189547027314	NA	NA	SegRatio=-0.01,AbsMeanSigma=0.01,pvalue=0.934173295378401,pvalueTTest=0.960150830252609,
chr7	117292788	117292952	CFTR	AMPL469294494	-1.31336211687199	2	-0.0142581132863264	2	0.85189547027314	2	0.85189547027314	NA	NA	SegRatio=-0.01,AbsMeanSigma=0.01,pvalue=0.934173295378401,pvalueTTest=0.960150830252609,
chr7	117292952	117293126	CFTR	AMPL476533235	-0.0762607020770356	2	-0.0142581132863264	2	0.85189547027314	2	0.85189547027314	NA	NA	SegRatio=-0.01,AbsMeanSigma=0.01,pvalue=0.934173295378401,pvalueTTest=0.960150830252609,
chr7	117304588	117304761	CFTR	AMPL1350926835	0.780087735201264	2	-0.0142581132863264	2	0.85189547027314	2	0.85189547027314	NA	NA	SegRatio=-0.01,AbsMeanSigma=0.01,pvalue=0.934173295378401,pvalueTTest=0.960150830252609,
chr7	117304761	117304927	CFTR	AMPL469937071	-0.0349577604201254	2	-0.0142581132863264	2	0.85189547027314	2	0.85189547027314	NA	NA	SegRatio=-0.01,AbsMeanSigma=0.01,pvalue=0.934173295378401,pvalueTTest=0.960150830252609,
chr7	117305494	117305594	CFTR	AMPL647810578	0.328850760786259	2	-0.0142581132863264	2	0.85189547027314	2	0.85189547027314	NA	NA	SegRatio=-0.01,AbsMeanSigma=0.01,pvalue=0.934173295378401,pvalueTTest=0.960150830252609,
chr7	117305594	117305680	CFTR	AMPL3687791484	0.198552752192588	2	-0.0142581132863264	2	0.85189547027314	2	0.85189547027314	NA	NA	SegRatio=-0.01,AbsMeanSigma=0.01,pvalue=0.934173295378401,pvalueTTest=0.960150830252609,
chr7	117306844	117307010	CFTR	AMPL1091210890	-0.0323531627515821	2	-0.0142581132863264	2	0.85189547027314	2	0.85189547027314	NA	NA	SegRatio=-0.01,AbsMeanSigma=0.01,pvalue=0.934173295378401,pvalueTTest=0.960150830252609,
chr7	117307008	117307185	CFTR	AMPL3848836362	0.388558741636497	2	-0.0142581132863264	2	0.85189547027314	2	0.85189547027314	NA	NA	SegRatio=-0.01,AbsMeanSigma=0.01,pvalue=0.934173295378401,pvalueTTest=0.960150830252609,
chr7	117307183	117307354	CFTR	AMPL3848864558	-0.100101464932742	2	-0.0142581132863264	2	0.85189547027314	2	0.85189547027314	NA	NA	SegRatio=-0.01,AbsMeanSigma=0.01,pvalue=0.934173295378401,pvalueTTest=0.960150830252609,
chr7	117307353	117307519	CFTR	AMPL497774927	-0.105120828418733	2	-0.0142581132863264	2	0.85189547027314	2	0.85189547027314	NA	NA	SegRatio=-0.01,AbsMeanSigma=0.01,pvalue=0.934173295378401,pvalueTTest=0.960150830252609,
chr7	117307518	117307668	CFTR	AMPL3848886907	0.0819016839605693	2	-0.0142581132863264	2	0.85189547027314	2	0.85189547027314	NA	NA	SegRatio=-0.01,AbsMeanSigma=0.01,pvalue=0.934173295378401,pvalueTTest=0.960150830252609,
chr7	117307666	117307801	CFTR	AMPL492300506	0.0797110022501104	2	-0.0142581132863264	2	0.85189547027314	2	0.85189547027314	NA	NA	SegRatio=-0.01,AbsMeanSigma=0.01,pvalue=0.934173295378401,pvalueTTest=0.960150830252609,
chr7	117307801	117307960	CFTR	AMPL3848900251	0.129761546584631	2	-0.0142581132863264	2	0.85189547027314	2	0.85189547027314	NA	NA	SegRatio=-0.01,AbsMeanSigma=0.01,pvalue=0.934173295378401,pvalueTTest=0.960150830252609,
chr7	117307960	117308127	CFTR	AMPL3848829546	0.0378357373226469	2	-0.0142581132863264	2	0.85189547027314	2	0.85189547027314	NA	NA	SegRatio=-0.01,AbsMeanSigma=0.01,pvalue=0.934173295378401,pvalueTTest=0.960150830252609,
chr7	117308127	117308217	CFTR	AMPL1486309394	0.191298516963437	2	-0.0142581132863264	2	0.85189547027314	2	0.85189547027314	NA	NA	SegRatio=-0.01,AbsMeanSigma=0.01,pvalue=0.934173295378401,pvalueTTest=0.960150830252609,
chr7	117308443	117308519	CFTR	AMPL1380948432	-0.372526712875903	2	-0.0142581132863264	2	0.85189547027314	2	0.85189547027314	NA	NA	SegRatio=-0.01,AbsMeanSigma=0.01,pvalue=0.934173295378401,pvalueTTest=0.960150830252609,
chr7	117308502	117308594	CFTR	AMPL3848851241	NA	2	-0.0142581132863264	2	0.85189547027314	2	0.85189547027314	NA	NA	SegRatio=-0.01,AbsMeanSigma=0.01,pvalue=0.934173295378401,pvalueTTest=0.960150830252609,
chr7	117308594	117308719	CFTR	AMPL3848859657	-0.000957514215235489	2	-0.0142581132863264	2	0.85189547027314	2	0.85189547027314	NA	NA	SegRatio=-0.01,AbsMeanSigma=0.01,pvalue=0.934173295378401,pvalueTTest=0.960150830252609,
chr9	34646542	34646714	GALT	AMPL712468205	NA	2	0.112375790777154	2	0.0543582216556883	2	0.0543582216556883	NA	NA	SegRatio=0.11,AbsMeanSigma=0.35,pvalue=0.0711069620853309,pvalueTTest=0.0543582216556883,
chr9	34646713	34646892	GALT	AMPL807033687	-0.0128598972277333	2	0.112375790777154	2	0.0543582216556883	2	0.0543582216556883	NA	NA	SegRatio=0.11,AbsMeanSigma=0.35,pvalue=0.0711069620853309,pvalueTTest=0.0543582216556883,
chr9	34646880	34647060	GALT	AMPL807051270	-0.0147776587617501	2	0.112375790777154	2	0.0543582216556883	2	0.0543582216556883	NA	NA	SegRatio=0.11,AbsMeanSigma=0.35,pvalue=0.0711069620853309,pvalueTTest=0.0543582216556883,
chr9	34647058	34647205	GALT	AMPL623733836	-0.293773449533345	2	0.112375790777154	2	0.0543582216556883	2	0.0543582216556883	NA	NA	SegRatio=0.11,AbsMeanSigma=0.35,pvalue=0.0711069620853309,pvalueTTest=0.0543582216556883,
chr9	34647198	34647344	GALT	AMPL3848826648	-0.0599671055572597	2	0.112375790777154	2	0.0543582216556883	2	0.0543582216556883	NA	NA	SegRatio=0.11,AbsMeanSigma=0.35,pvalue=0.0711069620853309,pvalueTTest=0.0543582216556883,
chr9	34647344	34647522	GALT	AMPL3848835399	0.25167726638985	2	0.112375790777154	2	0.0543582216556883	2	0.0543582216556883	NA	NA	SegRatio=0.11,AbsMeanSigma=0.35,pvalue=0.0711069620853309,pvalueTTest=0.0543582216556883,
chr9	34647522	34647639	GALT	AMPL1496130655	0.34575007955085	2	0.112375790777154	2	0.0543582216556883	2	0.0543582216556883	NA	NA	SegRatio=0.11,AbsMeanSigma=0.35,pvalue=0.0711069620853309,pvalueTTest=0.0543582216556883,
chr9	34647639	34647726	GALT	AMPL868171912	0.226165699598733	2	0.112375790777154	2	0.0543582216556883	2	0.0543582216556883	NA	NA	SegRatio=0.11,AbsMeanSigma=0.35,pvalue=0.0711069620853309,pvalueTTest=0.0543582216556883,
chr9	34647726	34647898	GALT	AMPL556199792	0.251265792350619	2	0.112375790777154	2	0.0543582216556883	2	0.0543582216556883	NA	NA	SegRatio=0.11,AbsMeanSigma=0.35,pvalue=0.0711069620853309,pvalueTTest=0.0543582216556883,
chr9	34647893	34648071	GALT	AMPL3848847770	0.196029907475792	2	0.112375790777154	2	0.0543582216556883	2	0.0543582216556883	NA	NA	SegRatio=0.11,AbsMeanSigma=0.35,pvalue=0.0711069620853309,pvalueTTest=0.0543582216556883,
chr9	34648069	34648240	GALT	AMPL556343103	0.195775619227201	2	0.112375790777154	2	0.0543582216556883	2	0.0543582216556883	NA	NA	SegRatio=0.11,AbsMeanSigma=0.35,pvalue=0.0711069620853309,pvalueTTest=0.0543582216556883,
chr9	34648240	34648341	GALT	AMPL623737664	-0.151516262627004	2	0.112375790777154	2	0.0543582216556883	2	0.0543582216556883	NA	NA	SegRatio=0.11,AbsMeanSigma=0.35,pvalue=0.0711069620853309,pvalueTTest=0.0543582216556883,
chr9	34648336	34648497	GALT	AMPL623762017	-0.235339817145143	2	0.112375790777154	2	0.0543582216556883	2	0.0543582216556883	NA	NA	SegRatio=0.11,AbsMeanSigma=0.35,pvalue=0.0711069620853309,pvalueTTest=0.0543582216556883,
chr9	34648510	34648681	GALT	AMPL3848901604	-0.130836051497353	2	0.112375790777154	2	0.0543582216556883	2	0.0543582216556883	NA	NA	SegRatio=0.11,AbsMeanSigma=0.35,pvalue=0.0711069620853309,pvalueTTest=0.0543582216556883,
chr9	34648690	34648810	GALT	AMPL3848818879	0.0109448001159149	2	0.112375790777154	2	0.0543582216556883	2	0.0543582216556883	NA	NA	SegRatio=0.11,AbsMeanSigma=0.35,pvalue=0.0711069620853309,pvalueTTest=0.0543582216556883,
chr9	34648807	34648943	GALT	AMPL623750282	0.244286642040946	2	0.112375790777154	2	0.0543582216556883	2	0.0543582216556883	NA	NA	SegRatio=0.11,AbsMeanSigma=0.35,pvalue=0.0711069620853309,pvalueTTest=0.0543582216556883,
chr9	34648939	34649017	GALT	AMPL3848843653	0.361972246758075	2	0.112375790777154	2	0.0543582216556883	2	0.0543582216556883	NA	NA	SegRatio=0.11,AbsMeanSigma=0.35,pvalue=0.0711069620853309,pvalueTTest=0.0543582216556883,
chr9	34649016	34649170	GALT	AMPL3848851345	0.307666661298086	2	0.112375790777154	2	0.0543582216556883	2	0.0543582216556883	NA	NA	SegRatio=0.11,AbsMeanSigma=0.35,pvalue=0.0711069620853309,pvalueTTest=0.0543582216556883,
chr9	34649168	34649344	GALT	AMPL1371818357	0.0670661793307426	2	0.112375790777154	2	0.0543582216556883	2	0.0543582216556883	NA	NA	SegRatio=0.11,AbsMeanSigma=0.35,pvalue=0.0711069620853309,pvalueTTest=0.0543582216556883,
chr9	34649344	34649511	GALT	AMPL3848885846	-0.0971341565034769	2	0.112375790777154	2	0.0543582216556883	2	0.0543582216556883	NA	NA	SegRatio=0.11,AbsMeanSigma=0.35,pvalue=0.0711069620853309,pvalueTTest=0.0543582216556883,
chr9	34649511	34649646	GALT	AMPL3848895636	-0.212768032693263	2	0.112375790777154	2	0.0543582216556883	2	0.0543582216556883	NA	NA	SegRatio=0.11,AbsMeanSigma=0.35,pvalue=0.0711069620853309,pvalueTTest=0.0543582216556883,
chr9	34649641	34649818	GALT	AMPL3848812411	0.112375790777154	2	0.112375790777154	2	0.0543582216556883	2	0.0543582216556883	NA	NA	SegRatio=0.11,AbsMeanSigma=0.35,pvalue=0.0711069620853309,pvalueTTest=0.0543582216556883,
chr9	34649817	34649982	GALT	AMPL3848835912	-0.155315640052944	2	0.112375790777154	2	0.0543582216556883	2	0.0543582216556883	NA	NA	SegRatio=0.11,AbsMeanSigma=0.35,pvalue=0.0711069620853309,pvalueTTest=0.0543582216556883,
chr9	34650315	34650399	GALT	AMPL3848889350	0.296412527064655	2	0.112375790777154	2	0.0543582216556883	2	0.0543582216556883	NA	NA	SegRatio=0.11,AbsMeanSigma=0.35,pvalue=0.0711069620853309,pvalueTTest=0.0543582216556883,
chr9	34650398	34650478	GALT	AMPL2782134136	0.384430566499379	2	0.112375790777154	2	0.0543582216556883	2	0.0543582216556883	NA	NA	SegRatio=0.11,AbsMeanSigma=0.35,pvalue=0.0711069620853309,pvalueTTest=0.0543582216556883,
chr9	34650478	34650595	GALT	AMPL1496755741	-0.0519275676153754	2	0.112375790777154	2	0.0543582216556883	2	0.0543582216556883	NA	NA	SegRatio=0.11,AbsMeanSigma=0.35,pvalue=0.0711069620853309,pvalueTTest=0.0543582216556883,
chr12	103232062	103232227	PAH	AMPL811140534	-0.612210885434955	2	0.156083441431356	2	0.354311799366812	2	0.354311799366812	NA	NA	SegRatio=0.16,AbsMeanSigma=0.26,pvalue=0.169324228862131,pvalueTTest=0.252748559026768,Adjusted:byPvalueMeanRatio;
chr12	103232222	103232291	PAH	AMPL811141827	NA	2	0.156083441431356	2	0.354311799366812	2	0.354311799366812	NA	NA	SegRatio=0.16,AbsMeanSigma=0.26,pvalue=0.169324228862131,pvalueTTest=0.252748559026768,Adjusted:byPvalueMeanRatio;
chr12	103232441	103232565	PAH	AMPL3699300740	-0.692312951719483	2	0.156083441431356	2	0.354311799366812	2	0.354311799366812	NA	NA	SegRatio=0.16,AbsMeanSigma=0.26,pvalue=0.169324228862131,pvalueTTest=0.252748559026768,Adjusted:byPvalueMeanRatio;
chr12	103232551	103232666	PAH	AMPL1497161003	0.0305657678717892	2	0.156083441431356	2	0.354311799366812	2	0.354311799366812	NA	NA	SegRatio=0.16,AbsMeanSigma=0.26,pvalue=0.169324228862131,pvalueTTest=0.252748559026768,Adjusted:byPvalueMeanRatio;
chr12	103232661	103232820	PAH	AMPL811143696	0.231018898480608	2	0.156083441431356	2	0.354311799366812	2	0.354311799366812	NA	NA	SegRatio=0.16,AbsMeanSigma=0.26,pvalue=0.169324228862131,pvalueTTest=0.252748559026768,Adjusted:byPvalueMeanRatio;
chr12	103232765	103232895	PAH	AMPL811145968	0.118783911310673	2	0.156083441431356	2	0.354311799366812	2	0.354311799366812	NA	NA	SegRatio=0.16,AbsMeanSigma=0.26,pvalue=0.169324228862131,pvalueTTest=0.252748559026768,Adjusted:byPvalueMeanRatio;
chr12	103232895	103233035	PAH	AMPL659794021	0.500863619432931	2	0.156083441431356	2	0.354311799366812	2	0.354311799366812	NA	NA	SegRatio=0.16,AbsMeanSigma=0.26,pvalue=0.169324228862131,pvalueTTest=0.252748559026768,Adjusted:byPvalueMeanRatio;
chr12	103234142	103234318	PAH	AMPL3848753200	0.0268521298935655	2	0.156083441431356	2	0.354311799366812	2	0.354311799366812	NA	NA	SegRatio=0.16,AbsMeanSigma=0.26,pvalue=0.169324228862131,pvalueTTest=0.252748559026768,Adjusted:byPvalueMeanRatio;
chr12	103237301	103237409	PAH	AMPL663072267	0.156083441431356	2	0.156083441431356	2	0.354311799366812	2	0.354311799366812	NA	NA	SegRatio=0.16,AbsMeanSigma=0.26,pvalue=0.169324228862131,pvalueTTest=0.252748559026768,Adjusted:byPvalueMeanRatio;
chr12	103237409	103237584	PAH	AMPL663100272	0.0161391197347057	2	0.156083441431356	2	0.354311799366812	2	0.354311799366812	NA	NA	SegRatio=0.16,AbsMeanSigma=0.26,pvalue=0.169324228862131,pvalueTTest=0.252748559026768,Adjusted:byPvalueMeanRatio;
chr12	103237954	103238083	PAH	AMPL868016102	0.0522901467185899	2	0.156083441431356	2	0.354311799366812	2	0.354311799366812	NA	NA	SegRatio=0.16,AbsMeanSigma=0.26,pvalue=0.169324228862131,pvalueTTest=0.252748559026768,Adjusted:byPvalueMeanRatio;
chr12	103238083	103238220	PAH	AMPL658783041	-0.139146243697696	2	0.156083441431356	2	0.354311799366812	2	0.354311799366812	NA	NA	SegRatio=0.16,AbsMeanSigma=0.26,pvalue=0.169324228862131,pvalueTTest=0.252748559026768,Adjusted:byPvalueMeanRatio;
chr12	103240620	103240773	PAH	AMPL659377496	-0.436972277810779	2	0.156083441431356	2	0.354311799366812	2	0.354311799366812	NA	NA	SegRatio=0.16,AbsMeanSigma=0.26,pvalue=0.169324228862131,pvalueTTest=0.252748559026768,Adjusted:byPvalueMeanRatio;
chr12	103245412	103245591	PAH	AMPL556370172	-0.205453424063226	2	0.156083441431356	2	0.354311799366812	2	0.354311799366812	NA	NA	SegRatio=0.16,AbsMeanSigma=0.26,pvalue=0.169324228862131,pvalueTTest=0.252748559026768,Adjusted:byPvalueMeanRatio;
chr12	103246570	103246749	PAH	AMPL556350401	0.233224999514772	2	0.156083441431356	2	0.354311799366812	2	0.354311799366812	NA	NA	SegRatio=0.16,AbsMeanSigma=0.26,pvalue=0.169324228862131,pvalueTTest=0.252748559026768,Adjusted:byPvalueMeanRatio;
chr12	103248833	103248985	PAH	AMPL812248025	0.607272224970556	2	0.156083441431356	2	0.354311799366812	2	0.354311799366812	NA	NA	SegRatio=0.16,AbsMeanSigma=0.26,pvalue=0.169324228862131,pvalueTTest=0.252748559026768,Adjusted:byPvalueMeanRatio;
chr12	103248985	103249122	PAH	AMPL658674329	0.231439170491101	2	0.156083441431356	2	0.354311799366812	2	0.354311799366812	NA	NA	SegRatio=0.16,AbsMeanSigma=0.26,pvalue=0.169324228862131,pvalueTTest=0.252748559026768,Adjusted:byPvalueMeanRatio;
chr12	103260314	103260494	PAH	AMPL658804790	-0.599037518089189	2	0.156083441431356	2	0.354311799366812	2	0.354311799366812	NA	NA	SegRatio=0.16,AbsMeanSigma=0.26,pvalue=0.169324228862131,pvalueTTest=0.252748559026768,Adjusted:byPvalueMeanRatio;
chr12	103271164	103271270	PAH	AMPL661534109	0.156780754061456	2	0.156083441431356	2	0.354311799366812	2	0.354311799366812	NA	NA	SegRatio=0.16,AbsMeanSigma=0.26,pvalue=0.169324228862131,pvalueTTest=0.252748559026768,Adjusted:byPvalueMeanRatio;
chr12	103271270	103271384	PAH	AMPL661570029	NA	2	0.156083441431356	2	0.354311799366812	2	0.354311799366812	NA	NA	SegRatio=0.16,AbsMeanSigma=0.26,pvalue=0.169324228862131,pvalueTTest=0.252748559026768,Adjusted:byPvalueMeanRatio;
chr12	103288475	103288574	PAH	AMPL3699214840	0.410372388838995	2	0.156083441431356	2	0.354311799366812	2	0.354311799366812	NA	NA	SegRatio=0.16,AbsMeanSigma=0.26,pvalue=0.169324228862131,pvalueTTest=0.252748559026768,Adjusted:byPvalueMeanRatio;
chr12	103288574	103288725	PAH	AMPL659619504	0.284502942342492	2	0.156083441431356	2	0.354311799366812	2	0.354311799366812	NA	NA	SegRatio=0.16,AbsMeanSigma=0.26,pvalue=0.169324228862131,pvalueTTest=0.252748559026768,Adjusted:byPvalueMeanRatio;
chr12	103306535	103306705	PAH	AMPL556186951	-0.0237753438363706	2	0.156083441431356	2	0.354311799366812	2	0.354311799366812	NA	NA	SegRatio=0.16,AbsMeanSigma=0.26,pvalue=0.169324228862131,pvalueTTest=0.252748559026768,Adjusted:byPvalueMeanRatio;
chr12	103310767	103310940	PAH	AMPL663779199	-0.00700251573793154	2	0.156083441431356	2	0.354311799366812	2	0.354311799366812	NA	NA	SegRatio=0.16,AbsMeanSigma=0.26,pvalue=0.169324228862131,pvalueTTest=0.252748559026768,Adjusted:byPvalueMeanRatio;
chr12	103310940	103311077	PAH	AMPL812518150	0.136044753455432	2	0.156083441431356	2	0.354311799366812	2	0.354311799366812	NA	NA	SegRatio=0.16,AbsMeanSigma=0.26,pvalue=0.169324228862131,pvalueTTest=0.252748559026768,Adjusted:byPvalueMeanRatio;
chr12	103311073	103311261	PAH	AMPL812522983	NA	2	0.156083441431356	2	0.354311799366812	2	0.354311799366812	NA	NA	SegRatio=0.16,AbsMeanSigma=0.26,pvalue=0.169324228862131,pvalueTTest=0.252748559026768,Adjusted:byPvalueMeanRatio;
chr12	103311261	103311417	PAH	AMPL811679394	0.329838126330361	2	0.156083441431356	2	0.354311799366812	2	0.354311799366812	NA	NA	SegRatio=0.16,AbsMeanSigma=0.26,pvalue=0.169324228862131,pvalueTTest=0.252748559026768,Adjusted:byPvalueMeanRatio;
