# Supplementary material for: A statistical approach to detection of copy number variations in PCR-enriched targeted sequencing data
Source: BMC Bioinformatics. 2016 Oct 22;17:429. doi: 10.1186/s12859-016-1272-6 (PMC5075217; doi:10.1186/s12859-016-1272-6)
Supplement: Additional file 6 — Archive with ONCOCNV results. Set of files (png plots and txt files) in zip archive that were provided by ONCOCNV after specificity and sensitivity testing. (ZIP 5007 kb) [file 12859_2016_1272_MOESM6_ESM.zip › outputONCOCNV copy 2/target.bed]

7	117119899	117120067
7	117120062	117120193
7	117120192	117120274
7	117144240	117144352
7	117144342	117144420
7	117148945	117149124
7	117149124	117149294
7	117170900	117171022
7	117171020	117171189
7	117174199	117174365
7	117174365	117174460
7	117175183	117175355
7	117175355	117175523
7	117176519	117176660
7	117176651	117176786
7	117180175	117180248
7	117180248	117180361
7	117180361	117180458
7	117182013	117182127
7	117182127	117182221
7	117188605	117188778
7	117188898	117189021
7	117189018	117189174
7	117199494	117199585
7	117199585	117199733
7	117227745	117227913
7	117229500	117229593
7	117230377	117230543
7	117231824	117231993
7	117232001	117232109
7	117232109	117232280
7	117232270	117232434
7	117232434	117232539
7	117232539	117232720
7	117234940	117235038
7	117235038	117235148
7	117242832	117243009
7	117243561	117243680
7	117243680	117243850
7	117246626	117246753
7	117246740	117246889
7	117250552	117250723
7	117251505	117251662
7	117251662	117251813
7	117251782	117251855
7	117254598	117254679
7	117254674	117254747
7	117267462	117267600
7	117267600	117267684
7	117267684	117267830
7	117279953	117280114
7	117282452	117282593
7	117282593	117282768
7	117292788	117292952
7	117292952	117293126
7	117304588	117304761
7	117304761	117304927
7	117305494	117305594
7	117305594	117305680
7	117306844	117307010
7	117307008	117307185
7	117307183	117307354
7	117307353	117307519
7	117307518	117307668
7	117307666	117307801
7	117307801	117307960
7	117307960	117308127
7	117308127	117308217
7	117308443	117308519
7	117308502	117308594
7	117308594	117308719
9	34646542	34646714
9	34646713	34646892
9	34646880	34647060
9	34647058	34647205
9	34647198	34647344
9	34647344	34647522
9	34647522	34647639
9	34647639	34647726
9	34647726	34647898
9	34647893	34648071
9	34648069	34648240
9	34648240	34648341
9	34648336	34648497
9	34648510	34648681
9	34648690	34648810
9	34648807	34648943
9	34648939	34649017
9	34649016	34649170
9	34649168	34649344
9	34649344	34649511
9	34649511	34649646
9	34649641	34649818
9	34649817	34649982
9	34650315	34650399
9	34650398	34650478
9	34650478	34650595
12	103232062	103232227
12	103232222	103232291
12	103232441	103232565
12	103232551	103232666
12	103232661	103232820
12	103232765	103232895
12	103232895	103233035
12	103234142	103234318
12	103237301	103237409
12	103237409	103237584
12	103237954	103238083
12	103238083	103238220
12	103240620	103240773
12	103245412	103245591
12	103246570	103246749
12	103248833	103248985
12	103248985	103249122
12	103260314	103260494
12	103271164	103271270
12	103271270	103271384
12	103288475	103288574
12	103288574	103288725
12	103306535	103306705
12	103310767	103310940
12	103310940	103311077
12	103311073	103311261
12	103311261	103311417
