# Supplementary material for: A statistical approach to detection of copy number variations in PCR-enriched targeted sequencing data
Source: BMC Bioinformatics. 2016 Oct 22;17:429. doi: 10.1186/s12859-016-1272-6 (PMC5075217; doi:10.1186/s12859-016-1272-6)
Supplement: Additional file 6 — Archive with ONCOCNV results. Set of files (png plots and txt files) in zip archive that were provided by ONCOCNV after specificity and sensitivity testing. (ZIP 5007 kb) [file 12859_2016_1272_MOESM6_ESM.zip › outputONCOCNV copy 2/target.GC.txt]

region	GC
7:117119899-117120067	0.583333333333333
7:117120062-117120193	0.610687022900763
7:117120192-117120274	0.548780487804878
7:117144240-117144352	0.410714285714286
7:117144342-117144420	0.397435897435897
7:117148945-117149124	0.35195530726257
7:117149124-117149294	0.3
7:117170900-117171022	0.368852459016393
7:117171020-117171189	0.42603550295858
7:117174199-117174365	0.210843373493976
7:117174365-117174460	0.315789473684211
7:117175183-117175355	0.412790697674419
7:117175355-117175523	0.422619047619048
7:117176519-117176660	0.312056737588652
7:117176651-117176786	0.274074074074074
7:117180175-117180248	0.424657534246575
7:117180248-117180361	0.47787610619469
7:117180361-117180458	0.298969072164948
7:117182013-117182127	0.263157894736842
7:117182127-117182221	0.351063829787234
7:117188605-117188778	0.312138728323699
7:117188898-117189021	0.32520325203252
7:117189018-117189174	0.294871794871795
7:117199494-117199585	0.395604395604396
7:117199585-117199733	0.344594594594595
7:117227745-117227913	0.363095238095238
7:117229500-117229593	0.247311827956989
7:117230377-117230543	0.259036144578313
7:117231824-117231993	0.195266272189349
7:117232001-117232109	0.314814814814815
7:117232109-117232280	0.385964912280702
7:117232270-117232434	0.371951219512195
7:117232434-117232539	0.580952380952381
7:117232539-117232720	0.403314917127072
7:117234940-117235038	0.357142857142857
7:117235038-117235148	0.318181818181818
7:117242832-117243009	0.361581920903955
7:117243561-117243680	0.369747899159664
7:117243680-117243850	0.423529411764706
7:117246626-117246753	0.275590551181102
7:117246740-117246889	0.288590604026846
7:117250552-117250723	0.380116959064327
7:117251505-117251662	0.273885350318471
7:117251662-117251813	0.43046357615894
7:117251782-117251855	0.342465753424658
7:117254598-117254679	0.382716049382716
7:117254674-117254747	0.410958904109589
7:117267462-117267600	0.304347826086957
7:117267600-117267684	0.392857142857143
7:117267684-117267830	0.445205479452055
7:117279953-117280114	0.335403726708075
7:117282452-117282593	0.425531914893617
7:117282593-117282768	0.342857142857143
7:117292788-117292952	0.219512195121951
7:117292952-117293126	0.390804597701149
7:117304588-117304761	0.398843930635838
7:117304761-117304927	0.487951807228916
7:117305494-117305594	0.32
7:117305594-117305680	0.337209302325581
7:117306844-117307010	0.481927710843373
7:117307008-117307185	0.525423728813559
7:117307183-117307354	0.415204678362573
7:117307353-117307519	0.397590361445783
7:117307518-117307668	0.333333333333333
7:117307666-117307801	0.4
7:117307801-117307960	0.408805031446541
7:117307960-117308127	0.455089820359281
7:117308127-117308217	0.411111111111111
7:117308443-117308519	0.539473684210526
7:117308502-117308594	0.532608695652174
7:117308594-117308719	0.336
9:34646542-34646714	0.686046511627907
9:34646713-34646892	0.670391061452514
9:34646880-34647060	0.65
9:34647058-34647205	0.619047619047619
9:34647198-34647344	0.616438356164384
9:34647344-34647522	0.539325842696629
9:34647522-34647639	0.58974358974359
9:34647639-34647726	0.494252873563218
9:34647726-34647898	0.569767441860465
9:34647893-34648071	0.584269662921348
9:34648069-34648240	0.532163742690059
9:34648240-34648341	0.504950495049505
9:34648336-34648497	0.577639751552795
9:34648510-34648681	0.450292397660819
9:34648690-34648810	0.516666666666667
9:34648807-34648943	0.639705882352941
9:34648939-34649017	0.551282051282051
9:34649016-34649170	0.512987012987013
9:34649168-34649344	0.511363636363636
9:34649344-34649511	0.562874251497006
9:34649511-34649646	0.555555555555556
9:34649641-34649818	0.542372881355932
9:34649817-34649982	0.503030303030303
9:34650315-34650399	0.547619047619048
9:34650398-34650478	0.575
9:34650478-34650595	0.367521367521368
12:103232062-103232227	0.242424242424242
12:103232222-103232291	0.36231884057971
12:103232441-103232565	0.233870967741935
12:103232551-103232666	0.31304347826087
12:103232661-103232820	0.308176100628931
12:103232765-103232895	0.307692307692308
12:103232895-103233035	0.407142857142857
12:103234142-103234318	0.465909090909091
12:103237301-103237409	0.555555555555556
12:103237409-103237584	0.474285714285714
12:103237954-103238083	0.372093023255814
12:103238083-103238220	0.452554744525547
12:103240620-103240773	0.496732026143791
12:103245412-103245591	0.480446927374302
12:103246570-103246749	0.553072625698324
12:103248833-103248985	0.5
12:103248985-103249122	0.445255474452555
12:103260314-103260494	0.477777777777778
12:103271164-103271270	0.547169811320755
12:103271270-103271384	0.491228070175439
12:103288475-103288574	0.414141414141414
12:103288574-103288725	0.417218543046358
12:103306535-103306705	0.370588235294118
12:103310767-103310940	0.583815028901734
12:103310940-103311077	0.562043795620438
12:103311073-103311261	0.702127659574468
12:103311261-103311417	0.474358974358974
