# Supplementary material for: A statistical approach to detection of copy number variations in PCR-enriched targeted sequencing data
Source: BMC Bioinformatics. 2016 Oct 22;17:429. doi: 10.1186/s12859-016-1272-6 (PMC5075217; doi:10.1186/s12859-016-1272-6)
Supplement: Additional file 6 — Archive with ONCOCNV results. Set of files (png plots and txt files) in zip archive that were provided by ONCOCNV after specificity and sensitivity testing. (ZIP 5007 kb) [file 12859_2016_1272_MOESM6_ESM.zip › outputONCOCNV copy 2/Test.output.txt]

X1599.1
[raw data: check] minimum number of positions per signal 
[raw data: check] number of records per position 
[raw data: format] changing dataframe to compact format (list) 
[getuniKmax] uniKmax initialized by pre-screening
Y 
        2 
0.0157131 
         2 
0.02287404 
         2 
0.01943259 
         2 
0.02162416 
         2 
0.01480401 
         2 
0.02332276 
         2 
0.02168135 
         2 
0.02657859 
X1602.1
[raw data: check] minimum number of positions per signal 
[raw data: check] number of records per position 
[raw data: format] changing dataframe to compact format (list) 
[getuniKmax] uniKmax initialized by pre-screening
Y 
         1 
-0.0244188 
[1] 0.009041056
[1] 0.01527917
          1 
-0.01747132 
          1 
-0.02326047 
[1] 0.008361162
          1 
-0.01304537 
[1] 0.008326223
X1642.1
[raw data: check] minimum number of positions per signal 
[raw data: check] number of records per position 
[raw data: format] changing dataframe to compact format (list) 
[getuniKmax] uniKmax initialized by pre-screening
Y 
         2 
0.01228114 
[1] 0.007985412
[1] 0.006504948
[1] 0.008328135
[1] 0.007775858
         2 
0.01185652 
[1] 0.008755907
         2 
0.03196411 
X1666.1
[raw data: check] minimum number of positions per signal 
[raw data: check] number of records per position 
[raw data: format] changing dataframe to compact format (list) 
[getuniKmax] uniKmax initialized by pre-screening
Y 
[1] 0.01392334
[1] 0.01616723
[1] 0.01448078
[1] 0.01711219
[1] 0.01425423
[1] 0.01617349
[1] 0.01614457
         1 
0.00969382 
B02
[raw data: check] minimum number of positions per signal 
[raw data: check] number of records per position 
[raw data: format] changing dataframe to compact format (list) 
[getuniKmax] uniKmax initialized by pre-screening
Y 
[1] 0.02006849
[1] 0.01976657
[1] 0.0252339
[1] 0.02093608
[1] 0.01239326
[1] 0.02820618
[1] 0.02326515
[1] 0.01661774
B03
[raw data: check] minimum number of positions per signal 
[raw data: check] number of records per position 
[raw data: format] changing dataframe to compact format (list) 
[getuniKmax] uniKmax initialized by pre-screening
Y 
         2 
0.01977035 
         2 
0.02643285 
       2 
0.016361 
         2 
0.02309155 
         2 
0.02003418 
         2 
0.01303964 
        2 
0.0200617 
         2 
0.01579239 
B05
[raw data: check] minimum number of positions per signal 
[raw data: check] number of records per position 
[raw data: format] changing dataframe to compact format (list) 
[getuniKmax] uniKmax initialized by pre-screening
Y 
          1 
-0.02555411 
          1 
-0.02719715 
          1 
-0.02725546 
[1] -0.01159737
          1 
-0.01732229 
          1 
-0.02484574 
          1 
-0.01814715 
          1 
-0.02575527 
B07
[raw data: check] minimum number of positions per signal 
[raw data: check] number of records per position 
[raw data: format] changing dataframe to compact format (list) 
[getuniKmax] uniKmax initialized by pre-screening
Y 
         2 
0.02565473 
[1] -0.01765827
          2 
-0.00353582 
[1] -0.004425744
         2 
0.01097571 
[1] -0.0009399007
           2 
-0.002108351 
[1] -0.002579579
B08
[raw data: check] minimum number of positions per signal 
[raw data: check] number of records per position 
[raw data: format] changing dataframe to compact format (list) 
[getuniKmax] uniKmax initialized by pre-screening
Y 
            1 
-0.0009935491 
          1 
-0.02288808 
          1 
0.001782956 
[1] 0.01275076
          1 
0.001851745 
           1 
-0.002646925 
          1 
-0.01100927 
[1] 0.0143179
B09
[raw data: check] minimum number of positions per signal 
[raw data: check] number of records per position 
[raw data: format] changing dataframe to compact format (list) 
[getuniKmax] uniKmax initialized by pre-screening
Y 
[1] 0.03489233
        2 
0.0395201 
[1] 0.03643062
[1] 0.02924788
[1] 0.02917448
[1] 0.03344089
[1] 0.02773289
[1] 0.02781862
B10
[raw data: check] minimum number of positions per signal 
[raw data: check] number of records per position 
[raw data: format] changing dataframe to compact format (list) 
[getuniKmax] uniKmax initialized by pre-screening
Y 
         1 
0.01684481 
[1] 0.0204781
[1] 0.02652774
         1 
0.01845296 
         1 
0.00867319 
[1] 0.0241847
[1] 0.0252725
[1] 0.02432514
B11
[raw data: check] minimum number of positions per signal 
[raw data: check] number of records per position 
[raw data: format] changing dataframe to compact format (list) 
[getuniKmax] uniKmax initialized by pre-screening
Y 
[1] 0.02802426
[1] 0.03006425
[1] 0.02165138
[1] 0.02417234
[1] 0.02647534
[1] 0.02615124
[1] 0.03381967
[1] 0.02890192
MB.1
[raw data: check] minimum number of positions per signal 
[raw data: check] number of records per position 
[raw data: format] changing dataframe to compact format (list) 
[getuniKmax] uniKmax initialized by pre-screening
Y 
          1 
-0.06032905 
          1 
-0.08036357 
          1 
-0.06192395 
          1 
-0.06732934 
          1 
-0.06130736 
          1 
-0.06439984 
          1 
-0.06947248 
          1 
-0.06271874 
MB.3
[raw data: check] minimum number of positions per signal 
[raw data: check] number of records per position 
[raw data: format] changing dataframe to compact format (list) 
[getuniKmax] uniKmax initialized by pre-screening
Y 
          1 
-0.06521647 
          1 
-0.07160756 
          1 
-0.08921532 
          1 
-0.07227717 
          1 
-0.06150645 
          1 
-0.07058303 
          1 
-0.07366623 
          1 
-0.06186762 
FKU.1
[raw data: check] minimum number of positions per signal 
[raw data: check] number of records per position 
[raw data: format] changing dataframe to compact format (list) 
[getuniKmax] uniKmax initialized by pre-screening
Y 
           2 
0.0008213917 
[1] -0.03140493
         2 
0.00091984 
          2 
-0.01836689 
           2 
-0.002715664 
          2 
-0.01450632 
           2 
-0.004956841 
[1] -0.03093283
FKU.2
[raw data: check] minimum number of positions per signal 
[raw data: check] number of records per position 
[raw data: format] changing dataframe to compact format (list) 
[getuniKmax] uniKmax initialized by pre-screening
Y 
          1 
-0.02560384 
          1 
-0.03222186 
          1 
-0.02503389 
          1 
-0.03423647 
          1 
-0.03482609 
          1 
-0.02182593 
          1 
-0.02078874 
          1 
-0.02304037 
X1599.1.1
[raw data: check] minimum number of positions per signal 
[raw data: check] number of records per position 
[raw data: format] changing dataframe to compact format (list) 
[getuniKmax] uniKmax initialized by pre-screening
Y 
[1] 0.01031565
[1] 0.00979409
        2 
0.0276295 
[1] 0.0155434
[1] 0.01301993
[1] 0.008163744
[1] 0.009020711
         2 
0.01356581 
X1602.1.1
[raw data: check] minimum number of positions per signal 
[raw data: check] number of records per position 
[raw data: format] changing dataframe to compact format (list) 
[getuniKmax] uniKmax initialized by pre-screening
Y 
[1] 0.0111254
[1] 0.01386656
         1 
-0.0258847 
          1 
-0.01981964 
          1 
-0.02295221 
[1] 0.009379257
[1] 0.01801859
[1] 0.01557206
X1642.1.1
[raw data: check] minimum number of positions per signal 
[raw data: check] number of records per position 
[raw data: format] changing dataframe to compact format (list) 
[getuniKmax] uniKmax initialized by pre-screening
Y 
[1] 0.006449833
[1] 0.002940813
[1] 0.006581041
[1] 0.009182864
         2 
0.01425434 
[1] 0.004085062
[1] 0.005758738
         2 
0.01055702 
X1666.1.1
[raw data: check] minimum number of positions per signal 
[raw data: check] number of records per position 
[raw data: format] changing dataframe to compact format (list) 
[getuniKmax] uniKmax initialized by pre-screening
Y 
[1] 0.01368463
[1] 0.01347903
         1 
0.01151601 
         2 
0.01132481 
[1] 0.01776024
[1] 0.01115983
[1] 0.01676825
[1] 0.01444573
X671.1
[raw data: check] minimum number of positions per signal 
[raw data: check] number of records per position 
[raw data: format] changing dataframe to compact format (list) 
[getuniKmax] uniKmax initialized by pre-screening
Y 
         2 
0.01014063 
[1] 0.001190633
[1] 0.002188451
[1] 0.00109576
[1] 0.001231497
[1] 0.0001847139
[1] 0.002399879
[1] -0.001522052
X705.1
[raw data: check] minimum number of positions per signal 
[raw data: check] number of records per position 
[raw data: format] changing dataframe to compact format (list) 
[getuniKmax] uniKmax initialized by pre-screening
Y 
[1] 0.001514459
[1] 0.000478681
          1 
-0.01574698 
           1 
-0.006906355 
           1 
-0.008459697 
[1] 0.002751465
[1] -5.223241e-05
[1] -0.003480882
X716.1
[raw data: check] minimum number of positions per signal 
[raw data: check] number of records per position 
[raw data: format] changing dataframe to compact format (list) 
[getuniKmax] uniKmax initialized by pre-screening
Y 
[1] 0.01567413
[1] 0.01459613
[1] 0.01224087
[1] 0.01401546
[1] 0.01583399
[1] 0.01926062
[1] 0.01612176
[1] 0.01305487
X749.1
[raw data: check] minimum number of positions per signal 
[raw data: check] number of records per position 
[raw data: format] changing dataframe to compact format (list) 
[getuniKmax] uniKmax initialized by pre-screening
Y 
[1] 0.004317116
[1] 0.0008144706
[1] -0.003255108
[1] 0.00938156
[1] 0.006749762
[1] -0.001042891
[1] 0.004696884
[1] 0.005181524
X786.1
[raw data: check] minimum number of positions per signal 
[raw data: check] number of records per position 
[raw data: format] changing dataframe to compact format (list) 
[getuniKmax] uniKmax initialized by pre-screening
Y 
           1 
-0.006450768 
[1] 2.673222e-05
           1 
-0.003029737 
[1] 0.002370155
           1 
-0.006758201 
           1 
-0.001772192 
[1] 0.009518395
[1] -0.002014623
X803.1
[raw data: check] minimum number of positions per signal 
[raw data: check] number of records per position 
[raw data: format] changing dataframe to compact format (list) 
[getuniKmax] uniKmax initialized by pre-screening
Y 
[1] 0.01391008
          1 
0.001020327 
[1] 0.0150416
[1] 0.01780934
[1] 0.01208661
[1] 0.01499338
[1] 0.007367086
          1 
0.009742364 
X820.1
[raw data: check] minimum number of positions per signal 
[raw data: check] number of records per position 
[raw data: format] changing dataframe to compact format (list) 
[getuniKmax] uniKmax initialized by pre-screening
Y 
           2 
-0.006491766 
[1] -0.01017726
            2 
-0.0001515224 
[1] -0.006323892
[1] -0.004598668
[1] -0.008433167
[1] -0.008434615
[1] -0.01114342
X838.1
[raw data: check] minimum number of positions per signal 
[raw data: check] number of records per position 
[raw data: format] changing dataframe to compact format (list) 
[getuniKmax] uniKmax initialized by pre-screening
Y 
[1] 0.004487925
          1 
0.001422817 
[1] 0.005103994
           1 
-0.004514904 
[1] 0.006389234
           1 
-0.002501243 
[1] 0.01192007
          2 
0.007891171 
X858.1
[raw data: check] minimum number of positions per signal 
[raw data: check] number of records per position 
[raw data: format] changing dataframe to compact format (list) 
[getuniKmax] uniKmax initialized by pre-screening
Y 
          1 
0.003926448 
          1 
0.001996583 
           1 
-0.002155778 
          2 
0.007148455 
            1 
-0.0009379919 
          1 
0.002501302 
          1 
0.001595252 
          1 
0.003540108 
X893.1
[raw data: check] minimum number of positions per signal 
[raw data: check] number of records per position 
[raw data: format] changing dataframe to compact format (list) 
[getuniKmax] uniKmax initialized by pre-screening
Y 
          1 
-0.01850359 
        1 
-0.019012 
          1 
-0.01226376 
          1 
-0.01323444 
          1 
-0.01946743 
          1 
-0.01915542 
          1 
-0.01285479 
          1 
-0.01311155 
X959.1
[raw data: check] minimum number of positions per signal 
[raw data: check] number of records per position 
[raw data: format] changing dataframe to compact format (list) 
[getuniKmax] uniKmax initialized by pre-screening
Y 
[1] 0.005283161
[1] 0.008860076
[1] 0.002840844
[1] 0.004224082
[1] 0.00748514
[1] 0.005045667
[1] 0.003244947
[1] 0.006389628
X982.1
[raw data: check] minimum number of positions per signal 
[raw data: check] number of records per position 
[raw data: format] changing dataframe to compact format (list) 
[getuniKmax] uniKmax initialized by pre-screening
Y 
[1] -0.02094852
[1] -0.01919956
[1] -0.02092354
[1] -0.02021078
[1] -0.01599525
[1] -0.02010648
         1 
-0.0211779 
[1] -0.01760559
