# Supplementary material for: A statistical approach to detection of copy number variations in PCR-enriched targeted sequencing data
Source: BMC Bioinformatics. 2016 Oct 22;17:429. doi: 10.1186/s12859-016-1272-6 (PMC5075217; doi:10.1186/s12859-016-1272-6)
Supplement: Additional file 6 — Archive with ONCOCNV results. Set of files (png plots and txt files) in zip archive that were provided by ONCOCNV after specificity and sensitivity testing. (ZIP 5007 kb) [file 12859_2016_1272_MOESM6_ESM.zip › outputONCOCNV copy 2/Test.stats.txt]

chr	start	end	ID	1599-1	1602-1	1642-1	1666-1	B02	B03	B05	B07	B08	B09	B10	B11	MB-1	MB-3	FKU-1	FKU-2	1599-1	1602-1	1642-1	1666-1	671-1	705-1	716-1	749-1	786-1	803-1	820-1	838-1	858-1	893-1	959-1	982-1
chr7	117119899	117120067	AMPL1380948435	0.621950374934327	0.466078027099893	0.407384346366856	0.483122783761028	0.422218233514068	0.502709506896722	0.468183995102708	0.545650793451292	0.429716953324196	0.470514026533208	0.404338123956941	0.452210630715883	0.289716902258899	0.23985774664472	0.312058016497202	0.359432742475505	0.621950374934327	0.466078027099893	0.407384346366856	0.483122783761028	0.43540363322698	0.375441697186504	0.380063442455106	0.389816009172668	0.430283631297989	0.451723251882274	0.501819083366486	0.50948801965701	0.385454125540826	0.405488749199952	0.478860231330949	0.387988614608281
chr7	117120062	117120193	AMPL1380948436	0.690993591461407	0.559221269519158	0.533197041027508	0.548417936200108	0.569019221574765	0.680405380043514	0.598629544346293	0.713126588551839	0.521476724763208	0.511303761646959	0.605377419819677	0.584223698438759	0.464671691746564	0.429946259252818	0.422056015127783	0.450783857087601	0.690993591461407	0.559221269519158	0.533197041027508	0.548417936200108	0.602337824650661	0.533473548007402	0.531613818031541	0.604200415694766	0.59779863279568	0.719388074515558	0.61841540664868	0.461980440280354	0.484109566037901	0.449485185741205	0.412682478445334	0.370448698721843
chr7	117120192	117120274	AMPL493118173	1.77214325904543	1.734989424733	1.66413009419234	1.72286181414051	1.848437822306	2.08763577027916	2.0256262792732	2.36257042426765	2.20624536691049	2.52890034315938	2.11790318073093	2.17914749020109	1.57210722155991	1.31509588251825	1.45328597065985	1.94387621630046	1.77214325904543	1.734989424733	1.66413009419234	1.72286181414051	2.1902587748049	2.38704051237644	1.86396793490469	1.870380763445	1.99166515516793	2.55645378134415	2.06266002498383	2.40288329369573	2.23533868006643	2.00909614742368	2.25569798257546	1.91824019011531
chr7	117144240	117144352	AMPL1316862546	0.995280484310073	0.833015728096335	0.901526470200727	0.952852064605908	0.738881908649619	0.825181099269844	0.803797261338777	0.873171496441746	0.832175741698722	0.831621795826882	0.79997040313969	0.810768172230252	0.817495755211156	0.722639603172515	0.918473279648278	0.866206480487845	0.995280484310073	0.833015728096335	0.901526470200727	0.952852064605908	0.897672597014773	0.951824021036208	0.888477665596126	0.933043480019742	0.963357241183831	1.00665786152044	0.884456134433432	1.10005189054335	0.935363368693596	0.886482299975067	1.03433809967485	0.884009987176352
chr7	117144342	117144420	AMPL3662351274	1.56342360414577	1.33224180784069	1.38657692058766	1.39086376436914	1.24602811477539	1.47987860828049	1.33150390353181	1.41646818788347	1.24188692871144	1.35459299902614	1.37091012068139	1.46242900830057	1.16900280577532	1.14917859209765	1.27364855602026	1.32063070991	1.56342360414577	1.33224180784069	1.38657692058766	1.39086376436914	1.4266416918501	1.73118078355987	1.41642883822997	1.84712816654126	1.44335027775001	1.87610407323363	1.59255181216451	1.3712024209659	1.51976254711011	1.26285903641194	1.19311341822323	1.27601967218016
chr7	117148945	117149124	AMPL1090131405	0.864340507556188	0.745124648191894	0.903949871805951	0.951761771471473	0.731364909520164	0.779768989923635	0.813339547262492	0.786512392880526	0.760269007121997	0.727600169817289	0.811032392123409	0.75278248459854	0.79185020723934	1.04053067922932	0.826343574411586	0.756545092197046	0.864340507556188	0.745124648191894	0.903949871805951	0.951761771471473	0.863375439313653	0.74609768700467	0.930504520704744	0.790731483014517	0.835353870420603	0.738461401785749	0.870579014530281	0.992674769647828	0.760159172554174	0.876624338089296	1.05490929316559	0.98341154623625
chr7	117149124	117149294	AMPL496812712	0.603573072157649	0.576914448858484	0.746368358035079	0.763902378088025	0.705666536161716	0.66338531054522	0.642643790805659	0.483892591895707	0.64459806652466	0.64672482626617	0.766660589212812	0.661741710287405	0.916630987064816	1.45588521566358	0.75671369536761	0.758726451720353	0.603573072157649	0.576914448858484	0.746368358035079	0.763902378088025	0.770844259596441	0.770790824878341	0.926878853232647	0.766317619550065	0.666180304456652	0.590028104797049	0.771768231448046	0.729292456432343	0.705960074167481	0.778406799681205	0.743533604932279	0.883941655261134
chr7	117170900	117171022	AMPL469286737	1.34412993077593	1.43918264261365	1.66103320014302	1.71656402948262	1.51575981536267	1.44047222011538	1.441234843589	1.53774508596958	1.64716070241665	1.52783643067723	1.71034170121185	1.5015200203128	2.0875522122353	2.44531576804749	1.73693237340584	1.81787355457898	1.34412993077593	1.43918264261365	1.66103320014302	1.71656402948262	1.47979525712023	1.80222417097839	1.87487456780428	1.59653465248042	1.56469625049782	1.32057122654539	1.55157730315066	1.44504715764101	1.47173393388315	1.64047590744727	1.33359905368642	1.72014506627745
chr7	117171020	117171189	AMPL469324749	1.00290101072448	0.718538906085604	0.776616400232995	0.809316282720096	0.774640939669286	0.784763329725961	0.814994141335237	0.842760813689694	0.786128133704735	0.725281630379156	0.775684473240348	0.83190542904919	0.70698312922221	0.535131793549745	0.744898669383158	0.684398474664898	1.00290101072448	0.718538906085604	0.776616400232995	0.809316282720096	0.872100924485453	0.678980317438715	0.773663199915958	0.708350526307273	0.819038244138026	0.747190308574696	0.929107640150139	0.966237484661486	0.70776231139943	0.766333195386581	0.929965836993656	0.816036713430448
chr7	117174199	117174365	AMPL844200061	0.0105176976713272	0.0271823329670675	0.0212084666411423	0.030982560962654	0.0202407726402432	0.00685463507708538	0.0282458876976478	0.00527183674841517	0.0116837265496527	0.0156236890373848	0.0221899979251172	0.0162482468012266	0.0189410508621676	0.0137924772167008	0.00995224007255429	0.00133736491707754	0.0105176976713272	0.0271823329670675	0.0212084666411423	0.030982560962654	0.0187510408567374	0.03032585234359	0.0266220359956477	0.0135746266699849	0.0169348577779932	0.00749451968360874	0.0333286469525031	0.017715917108708	0.0225676616367625	0.0283016659184013	0.0248130371434716	0.0705382951311498
chr7	117174365	117174460	AMPL468748906	0.528729345932535	0.757166830251702	0.739697737158896	0.812069229442194	0.668063864219489	0.471117866280521	0.655200530788648	0.495136456712993	0.629486390069882	0.65164726623937	0.720742124557243	0.616335909145123	0.483216114416311	0.537442022745083	0.355920041107026	0.236023791576021	0.528729345932535	0.757166830251702	0.739697737158896	0.812069229442194	0.769976951390869	0.846288445370439	0.755524684702617	0.481809940030055	0.653829817289295	0.72026278643524	0.718261577481663	0.710364108952825	0.747838008509048	0.822575506906966	1.00670736026365	0.879228910961041
chr7	117175183	117175355	AMPL467504527	1.00727181544634	0.922051879390762	1.00296318406425	1.00544714914706	0.949965185857478	0.945284287930155	0.947986183824573	0.954623891900882	0.932788574348787	0.907998570926474	1.05504940545124	0.956568297146629	1.00687983445954	0.997019687361205	1.0213389938024	1.00030230570945	1.00727181544634	0.922051879390762	1.00296318406425	1.00544714914706	0.987187792267524	0.918497882831969	1.08177906732435	1.08575309741657	0.976754961486521	0.888765067537723	1.15644499517088	1.03487410527918	0.891441378557132	0.888628431285989	0.85687027068671	0.967459146800707
chr7	117175355	117175523	AMPL467561353	0.741064264221235	0.680157934462726	0.694900459131941	0.728032551370578	0.64147542144418	0.565171915687782	0.682390383324066	0.684342462908483	0.642009955638089	0.661135971662211	0.683570034121783	0.674302242250902	0.627345643651052	0.552626796957011	0.654272900134891	0.547077777150218	0.741064264221235	0.680157934462726	0.694900459131941	0.728032551370578	0.71795279947002	0.619566932211532	0.730193487294417	0.535682644863086	0.65180001926251	0.597977911303174	0.668046654731635	0.761928738257409	0.648263756591389	0.624545889572339	0.834366067071045	0.690015679872212
chr7	117176519	117176660	AMPL468865894	0.906782759626397	0.981705207603699	1.1615501142711	1.20484532615895	1.01584540721847	0.928049529230922	1.01424772633469	0.915467537481882	1.0499886077033	0.989269057759686	1.1648406587074	1.04253821851558	1.37988645205855	1.52393178586314	1.16933880024108	1.12260877202456	0.906782759626397	0.981705207603699	1.1615501142711	1.20484532615895	1.04418030212008	1.11098639870672	1.29043629799006	1.00883063275251	1.00067222433934	0.976081459857233	1.13229603810672	0.941859888749183	0.974513700901354	1.090664577941	0.968577344842882	1.16632208334109
chr7	117176651	117176786	AMPL468874944	0.387986180764516	0.496447706455178	0.564340016347977	0.504786243239685	0.451682975735907	0.324971761078413	0.418520364160036	0.32087913008687	0.437384871098273	0.502836229592249	0.538486951827256	0.383769547750205	0.439724212489647	0.458758225527048	0.365495402328749	0.360137512558791	0.387986180764516	0.496447706455178	0.564340016347977	0.504786243239685	0.502639012239713	0.549472731156211	0.638901663858767	0.384953787982988	0.414488857671742	0.396265788900734	0.52203124089097	0.504471963204691	0.50147971080463	0.600889789874442	0.655983181963335	0.610043043274976
chr7	117180175	117180248	AMPL556296474	2.59039034912958	2.43611528815249	2.49432485639534	2.82694647852052	2.06780390527351	2.57536047442604	2.00559345202195	2.46503503577008	2.24208400639354	2.22280708464339	2.13859010623513	2.383150390421	2.30173725808663	2.16409635671357	2.31139185144423	2.57279697937946	2.59039034912958	2.43611528815249	2.49432485639534	2.82694647852052	2.2748094922103	2.68741789805505	2.14387243297591	2.57364694204463	2.37107893265029	2.78429106095055	2.44147013967328	2.33019871795965	2.59890251338271	2.05943081313079	1.81967937462432	2.02819608167964
chr7	117180248	117180361	AMPL3662363979	1.54507771100913	1.22261067951772	1.40948841699395	1.40240642923765	1.26205297410335	1.45114713998686	1.34440426896486	1.48016147396266	1.40647022894909	1.39106738668987	1.51291659981484	1.33468083938158	1.51923989906498	1.27242315476692	1.73491911306097	1.82906547322712	1.54507771100913	1.22261067951772	1.40948841699395	1.40240642923765	1.57975030141793	1.59460940712044	1.52657919683068	1.48813346487704	1.68102549053409	1.79457268671757	1.5107863023122	1.64506359119454	1.68485711014942	1.70461184283751	1.74623121299678	1.62342117585024
chr7	117180361	117180458	AMPL468184487	0.402908726178536	0.76481425268225	0.969799772743498	1.9137520661629	0.708172004036184	0.405357835612383	1.06102619591669	0.327044099315343	0.44544040177788	0.574273866347692	0.902456046604039	0.615213901435102	0.788322631512106	0.555865269930395	0.222547136082905	0.357035071058143	0.402908726178536	0.76481425268225	0.969799772743498	1.9137520661629	1.0396968880812	1.36918740620535	1.13741300181334	0.588029736483945	0.913601075571538	0.860923290768363	1.31999112495834	0.842520185970721	1.72966668518226	1.08653110414844	1.29513821708657	1.81206658601173
chr7	117182013	117182127	AMPL3755398942	0.0153152439775467	0.0384171362212579	0.0382943050299362	0.0860003871457879	0.0316566210169366	0.0210716559777069	0.0596384663931914	0.0134339348720579	0.0283552427959406	0.0553919959159149	0.0522690095604541	0.0305604817394415	0.0496454912071552	0.0200837826137923	0.00676286723058952	0.0214213012156454	0.0153152439775467	0.0384171362212579	0.0382943050299362	0.0860003871457879	0.0436866355399075	0.0649392606944781	0.0828777962695723	0.0160603313343352	0.0504933228150857	0.0313750835000199	0.0612417368187389	0.0556669122076946	0.0891959959929184	0.0796749822989379	0.0993609776841649	0.126680177981147
chr7	117182127	117182221	AMPL3713721021	1.6244936938475	1.4598511764078	1.78726907092703	1.67219308748835	1.56083631856287	1.58709919491665	1.60991042790748	1.6024561005668	1.55091112033031	1.55947830447161	1.7507186285388	1.58054532669449	1.60957020215879	1.76709511557332	1.78798698313416	1.71697737151863	1.6244936938475	1.4598511764078	1.78726907092703	1.67219308748835	1.84276851415377	2.16736855097417	1.84324883268178	1.87732393490925	1.72601717632725	2.1490335870416	1.7292738997818	1.53957866430155	1.72935853933079	1.7376219268724	1.49942345796836	1.71626509099242
chr7	117188605	117188778	AMPL3849093081	1.06666009589462	0.981928274199677	1.14775808139324	1.02471910172327	1.02431916073459	1.06186529950086	1.00687609735621	1.02814529464251	0.999645235910069	1.03311103860927	1.09654504197588	1.05172960520637	0.961802475895384	0.942951007401897	0.898294174656686	0.831547221966453	1.06666009589462	0.981928274199677	1.14775808139324	1.02471910172327	1.05345081733461	1.13998807606186	1.15744568058893	1.14704614535746	1.12045083797981	1.24858481324306	1.12463312924699	1.13267608028526	1.00152151570083	1.05095700689592	1.07661509175148	1.12581293620302
chr7	117188898	117189021	AMPL477617595	0.840758046497215	0.922522362031537	1.28459165165725	1.09630721430708	0.979358408315387	0.831559496876337	1.03401764902913	0.829767816992931	1.06173094488605	1.19179642780758	1.38551120951955	0.994093278548756	1.36402668849491	1.59989371694895	1.07720457344658	0.992694446578692	0.840758046497215	0.922522362031537	1.28459165165725	1.09630721430708	1.05147604960305	1.28681104777126	1.38636099644955	0.916011393177841	1.05024965832626	1.02030573765812	1.16198656651478	1.35402064625117	1.19979492170962	1.36358806963927	1.4912408374716	1.40998851581125
chr7	117189018	117189174	AMPL1758041121	0.53893346706787	0.599764032265443	0.693288460293832	0.793307480417956	0.614239211508995	0.555967538488729	0.622169995555496	0.555367725150352	0.637520375528732	0.577545254120538	0.741708211189325	0.610906304945262	0.969869224377732	0.983332894898371	0.647414482189897	0.902241239313514	0.53893346706787	0.599764032265443	0.693288460293832	0.793307480417956	0.672417133081797	0.67671704971392	0.758033640321696	0.761060139000137	0.65388401405797	0.656935485792223	0.639216183355531	0.650874665813045	0.622656664335181	0.769962544457839	0.5973818221256	0.774785800951221
chr7	117199494	117199585	AMPL3662352593	1.10836796102593	1.26588493618579	1.37729180728016	1.41294096697818	1.26357780653279	0.978095328020154	1.20698402864493	1.18406322353484	1.28707874607596	1.37421280919652	1.30602553398827	1.25474556433501	1.0268797060387	0.974946260400304	1.08080598086103	0.848976884942144	1.10836796102593	1.26588493618579	1.37729180728016	1.41294096697818	1.41780534970278	1.52617253287515	1.27269270981846	1.03538227349485	1.20626522278411	1.32270036679778	1.29121910296992	1.36411537103326	1.4540907698406	1.36812119093458	1.59977626083043	1.41255735138823
chr7	117199585	117199733	AMPL712350278	1.01543888422023	0.866226189440993	1.09995132826179	1.13591384191541	0.846718727749833	1.06867466059911	0.853016265939336	0.950515727791112	0.924610822521686	0.905907755600699	1.02483217762266	0.893754210731207	1.59590127680515	1.59185689411725	1.28370447962879	1.72201998322724	1.01543888422023	0.866226189440993	1.09995132826179	1.13591384191541	0.98638076679759	1.01642228792936	1.15732664590213	1.23612797607919	1.19032216562074	0.955133490826399	1.09832261202357	0.92973284189206	1.02967134563447	0.883534665078739	0.837534309898878	1.00918482181329
chr7	117227745	117227913	AMPL3687801190	0.892954458613937	0.659618902760018	0.730944753152054	0.730902587709753	0.706659990828808	0.726219572088828	0.790540188452113	0.828894343751188	0.712560500213704	0.722886742619493	0.682925156731102	0.744542059152038	0.61237319392191	0.591467397976184	0.657550820476248	0.619757191989015	0.892954458613937	0.659618902760018	0.730944753152054	0.730902587709753	0.765198725628692	0.694479007941233	0.780989555975768	0.81484120627061	0.721123493193852	0.719239685886326	0.811535548881739	0.792332182468406	0.607647722701757	0.741065645089567	0.897958705791795	0.700083248714343
chr7	117229500	117229593	AMPL4119989318	0.0173294075775714	0.0313946489550065	0.0560268396171595	0.0587585934385817	0.0508477872619092	0.0326270802235462	0.0491569561705838	0.0211723766186351	0.037075242193402	0.0266749473419959	0.0535872309159377	0.044711797425239	0.0297517065585532	0.0418520115113221	0.0213170561554066	0.0238712447564377	0.0173294075775714	0.0313946489550065	0.0560268396171595	0.0587585934385817	0.0485309197227601	0.0971156169611615	0.0753748115916818	0.0196868577646689	0.0604556213149863	0.0518370944782938	0.0637391174437271	0.0432721552015754	0.0920732861862384	0.102717802541122	0.0608986637419075	0.11191739060235
chr7	117230377	117230543	AMPL468091028	0.592227284262426	0.58601911955472	0.842400294986171	0.864607091864063	0.525510430400388	0.438696644933465	0.576922256224456	0.411862245969935	0.454367143597603	0.414367404904552	0.708121992610358	0.440056684199886	0.83719444810781	1.04753864460842	0.697983770421808	0.686068202460776	0.592227284262426	0.58601911955472	0.842400294986171	0.864607091864063	0.690975855570773	0.751010813920671	0.82344711338262	0.464930963446982	0.660459453341733	0.461849775502388	0.750688095644474	0.789756936372404	0.64398434456333	0.854710310735719	0.973911707881261	0.815109188182176
chr7	117231824	117231993	AMPL474961767	0.0127150682817684	0.0172763452829326	0.0224985437835739	0.0275795207977471	0.0132543126559383	0.0142140164583348	0.0131786286683996	0.00776738077133359	0.0140266171463943	0.0126774158023956	0.016026538703313	0.0126348546378374	0.0163722408872512	0.00948334824012206	0.00391022923560713	0.0065681235572447	0.0127150682817684	0.0172763452829326	0.0224985437835739	0.0275795207977471	0.0202600003576346	0.0157698654372863	0.0297562769198445	0.015000364086507	0.013465812524513	0.00644129576357496	0.019486317956169	0.0146538386299372	0.0522509088952599	0.0463321158032999	0.0213259978999364	0.040031989715456
chr7	117232001	117232109	AMPL3662358230	1.82552472231509	1.6146838769359	1.75899880326576	1.84681523543764	1.56591113271709	1.56866772278485	1.48913366085988	1.55375184833731	1.6072696791499	1.75512396583175	1.64916644710136	1.56088482002524	1.54532317260001	1.48926826909774	1.76628916527175	1.71640880700109	1.82552472231509	1.6146838769359	1.75899880326576	1.84681523543764	1.79843316305952	1.98512104469609	1.88792055265687	1.59875794060685	1.76752724593273	1.95541039726453	1.70148032953949	2.01788785281876	1.86568291618521	1.90823108946613	2.08212685118086	1.76845021233741
chr7	117232109	117232280	AMPL468866489	0.922056227161015	0.80870012005153	1.16612335316967	1.11941487530747	0.988996504873949	0.955987760672809	0.930908475424758	0.960846198944335	0.991803381351346	0.957490215117957	1.10366805641589	1.04299966710739	1.29960863648953	1.37908640614707	1.09751673913567	1.15675026564485	0.922056227161015	0.80870012005153	1.16612335316967	1.11941487530747	0.962926258358794	1.01997932130794	1.18791507986387	1.2872973269521	0.968375818949783	0.836668893333864	1.04919805719651	0.916920033599913	0.946729431152906	1.06691211929037	0.927369125052205	1.11919844931091
chr7	117232270	117232434	AMPL468922661	1.00317721457054	0.833507046396915	0.984910845221163	0.971192296822096	0.794464039390142	0.846463838909349	0.871290908410034	0.91781391976067	0.877110650632969	0.871844925265388	0.869357637505273	0.833284071724692	0.784519847636972	0.770629434341905	0.864987213590523	0.78919208503006	1.00317721457054	0.833507046396915	0.984910845221163	0.971192296822096	0.922414007413504	0.919064766111656	0.984948161016435	0.988433543950964	0.946040948704766	0.902724035548823	0.975104856047652	1.07497410507441	0.977348809751673	0.981630627163281	1.16709217122119	0.978953016791684
chr7	117232434	117232539	AMPL3662384424	1.15884224100874	0.879702527082104	0.857015958282867	0.933718489011412	0.814214530313444	0.882601361809096	0.867431211194764	0.988682774196232	0.831213688818146	0.822627661796148	0.851238155698824	0.891577409198415	0.779765181893718	0.681414052967954	0.691247841585399	0.697722382452452	1.15884224100874	0.879702527082104	0.857015958282867	0.933718489011412	1.01828866732574	0.989896981877657	0.776454192700647	1.05962889375108	0.832519144407665	1.00415857303666	0.865637918807189	0.778328171801523	0.829522762734141	0.754675152533979	0.801726953703528	0.802927336578574
chr7	117232539	117232720	AMPL1488881666	0.615122162066309	0.529388523036882	0.620871416357753	0.606481491164327	0.535587328258729	0.576967552627157	0.510329845021259	0.560249159198634	0.542321433762361	0.609913091573756	0.514761797820886	0.513487987423109	0.559357486566069	0.533806969052111	0.671173205452871	0.574017710927733	0.615122162066309	0.529388523036882	0.620871416357753	0.606481491164327	0.596738925651816	0.503899960553484	0.672697108448606	0.665278578477539	0.613860748395658	0.581663750748147	0.598232114438694	0.745686081221198	0.589137089555436	0.574497757677691	0.656388799214163	0.639018929753487
chr7	117234940	117235038	AMPL3533204248	2.0981403393855	1.77944753784773	2.00027869538858	1.90242408768133	1.74601525137396	1.88096782135694	1.76428714356354	2.01926140883748	1.77677423429911	1.72940513196514	1.93905418843602	1.76144259200236	2.29206816139266	2.36197579731635	2.16792285890673	2.71386822785077	2.0981403393855	1.77944753784773	2.00027869538858	1.90242408768133	2.08676124277295	2.23452020176596	1.91107250232796	2.49625956841631	1.9383253105138	2.32473500236838	1.95575026687028	1.82578605235909	2.0191971133703	1.81371322302244	1.63392583618478	1.90907657076718
chr7	117235038	117235148	AMPL3539368019	1.49076228686058	1.52258858233607	1.77950603373715	1.85853116829157	1.47748099168827	1.41831400780856	1.41090776857723	1.41611120220156	1.54474207253594	1.92515960870618	1.55713267258163	1.47529157243985	1.85565819679399	1.63494771065206	1.67610198807374	1.8890401032349	1.49076228686058	1.52258858233607	1.77950603373715	1.85853116829157	1.71197003022012	1.88172724643643	1.79679548399214	1.55944694156301	1.62951453582063	1.67245316639513	1.56276727041574	1.96431376416438	1.62985410859787	1.72120440600837	2.0044845500123	1.66414800883047
chr7	117242832	117243009	AMPL468425396	0.777742833018831	0.674815643948136	0.804368841246631	0.761840606552379	0.746659612951194	0.913581287982615	0.809284577859216	0.845459649381429	0.785904802871896	0.770860766408525	0.837947123375637	0.75684394798783	0.872563917774271	0.849203601468267	0.826969299949715	0.800212675920044	0.777742833018831	0.674815643948136	0.804368841246631	0.761840606552379	0.778168195554602	0.726923480221375	0.84028750903387	1.03041578221986	0.919667111012802	0.745048408772764	0.892323637011635	0.738927057043851	0.716591561027853	0.814864123465292	0.75048923360212	0.782828951427243
chr7	117243561	117243680	AMPL1314131500	1.00557892163887	1.09516719269096	1.27333495044513	1.11965182361204	1.21619766087148	1.04862476218471	1.12393710194552	1.1453840606042	1.23052222560333	1.27734075576087	1.26729787458049	1.17861232258981	0.975499136470455	0.89561856467741	1.04584940773655	0.921590526554843	1.00557892163887	1.09516719269096	1.27333495044513	1.11965182361204	1.28692017550543	1.34001891589019	1.29978175743456	1.0580508909309	1.25991546942156	1.22318118735335	1.26303435467903	1.44895986528559	1.29634012663658	1.33177968094232	1.48079357746914	1.38303796401402
chr7	117243680	117243850	AMPL1350926834	1.06336303026727	0.942267577499581	1.2011477460054	1.17894339786605	1.13902191936476	1.08804115395477	1.14117540105511	1.09261917691345	1.04770954175542	1.03144318445528	1.11143480264933	1.12053166726988	1.28062004730363	1.36969034628109	1.37802228599906	1.12568365126152	1.06336303026727	0.942267577499581	1.2011477460054	1.17894339786605	1.12880162955156	1.06255910322212	1.23703367259289	1.24930483273675	1.07407793768188	0.891902949111819	1.13983039002016	1.03248145517388	1.03257482420037	1.14043505089388	1.01005481566157	1.19389522269036
chr7	117246626	117246753	AMPL467500449	0.6461344663913	0.730448083256301	0.854924980010467	1.21870330471652	0.79075368458217	0.685907289857011	1.03467800356388	0.647730241120238	0.39960798075728	0.728959289335508	0.871833610002775	0.541565580390488	0.687270810559106	0.694977948447505	0.297459656299788	0.405548013279449	0.6461344663913	0.730448083256301	0.854924980010467	1.21870330471652	0.888459750830057	1.03876227807574	1.04631902102688	0.47795779514308	0.987657161044098	0.901230744945454	0.955283749152678	0.899437038190468	0.973430318473897	0.948246945183096	1.25778408705168	1.04492949532863
chr7	117246740	117246889	AMPL1317650819	0.469609499639859	0.62705016973221	0.659700030275402	0.693585694637534	0.64393127694113	0.470930298025262	0.606556742092475	0.47280237898706	0.566952613004472	0.57137932508183	0.673303932305037	0.552867498400348	0.536837687469587	0.636157184054056	0.487120962191053	0.335238789616416	0.469609499639859	0.62705016973221	0.659700030275402	0.693585694637534	0.615222908968672	0.666773665444753	0.726145142894477	0.614388514132285	0.518393911055206	0.561510540187692	0.672782782825488	0.606659084488374	0.547747223714902	0.66214501605065	0.581389027599489	0.639168480087716
chr7	117250552	117250723	AMPL467096662	0.906348284619942	0.748940130374018	0.970122394091716	0.962452420079638	0.767764026962485	0.805159065253433	0.832196531049821	0.807955225876628	0.82734297313489	0.886931363177446	0.910431111980273	0.876724357858386	0.949515987384257	0.932556972700424	1.04985462722485	1.03211724039019	0.906348284619942	0.748940130374018	0.970122394091716	0.962452420079638	0.894665890327688	0.80091754856523	0.977601532341084	0.91749790289484	0.960547396807909	0.796654294087462	0.855073306525789	0.952221002316988	0.791810069691521	0.930457264548516	1.03576291888948	0.999746269472834
chr7	117251505	117251662	AMPL1489275007	0.710009007915466	0.562976770982974	0.642230193910727	0.655172626726186	0.596059478704138	0.657918838233881	0.657031731667578	0.592242169746322	0.533259171205696	0.519999291960413	0.636235212145942	0.614889199674655	0.676106239488697	0.660615733593289	0.675560591727551	0.644797291484721	0.710009007915466	0.562976770982974	0.642230193910727	0.655172626726186	0.708777401046548	0.705414094005037	0.739616643347566	0.87282904079722	0.711962583138499	0.706239140694715	0.790365056302216	0.668418048525266	0.648517384878448	0.657331728551505	0.630470430635495	0.727587787599068
chr7	117251662	117251813	AMPL1489330457	0.938341514610055	0.780462278537103	1.0053543545693	0.981362359365919	0.82824824615447	0.942782170764159	0.767755027628084	0.896133693371744	0.863426532289636	0.859532326408568	0.878194884771526	0.916187704426999	0.807917353596354	0.726288101595195	0.913198215787684	0.874778363309591	0.938341514610055	0.780462278537103	1.0053543545693	0.981362359365919	0.912157421279235	0.804042660890042	0.90120972183668	0.953212981712034	0.945927429629045	0.873334889753505	0.847941318681847	0.898960838103843	0.780612640428091	0.862869687267602	0.978594963236155	0.915035844390041
chr7	117251782	117251855	AMPL1524050819	1.81952844835878	1.55802298652738	1.75933818177305	1.75473235465798	1.68083648029652	1.86527453325948	1.75188347170212	1.64535469256873	1.54982765418908	1.59875283711321	1.82989701664671	1.64418902905015	1.5557400778834	1.69834518429043	1.75768375126144	1.63916970672049	1.81952844835878	1.55802298652738	1.75933818177305	1.75473235465798	1.89958318421685	2.23106391536645	1.76603318237354	2.21094407465004	1.83378107706906	2.34971158395444	1.86222999567097	1.82768998624315	2.07472330405446	1.81058292321082	1.47584460907031	1.76264141017677
chr7	117254598	117254679	AMPL3608012462	2.46056193271172	2.21353416310543	2.43747597942041	2.46043609126262	2.27531458185333	2.32568647457654	2.13167529878193	2.39443896314823	2.26274837511606	2.64225682105783	2.27378991084534	2.5029655247338	2.06974708774258	1.78500196808583	2.22179868826331	2.18165494670318	2.46056193271172	2.21353416310543	2.43747597942041	2.46043609126262	2.56123013499823	2.86617845127391	2.22185767083982	2.35771154699608	2.49552701389286	2.91823642988913	2.3938628865779	2.75357613249227	2.79150431903763	2.04549999255843	2.74597611054419	2.4832189175964
chr7	117254674	117254747	AMPL3662363743	2.02006292851156	1.79981651885893	1.94260257570774	1.93526943506194	1.92801831563425	2.01075555535214	1.86589238690914	2.06193812110616	1.74318710437839	1.70533635958742	1.83583342221572	1.69807162831677	1.48165721703181	1.52114019276244	1.77880613110492	1.63004631317659	2.02006292851156	1.79981651885893	1.94260257570774	1.93526943506194	2.06587666162304	2.45011382705698	1.78273325974823	2.43281019034354	2.18036570063511	2.62238890285396	2.15997025660674	1.73863780593896	2.14803508158289	1.82130912536254	1.48289762990218	1.70739178053523
chr7	117267462	117267600	AMPL468021362	1.22332432078845	1.105947860915	1.12557328262605	1.16348777506358	1.07580304136567	1.07465445486305	1.08386430227626	1.13829651878643	1.00410435141451	1.13824530738084	1.10851619643309	1.08474708536015	1.0508055805557	0.860240801825109	1.08222677844043	0.974880878248781	1.22332432078845	1.105947860915	1.12557328262605	1.16348777506358	1.30596923253946	1.12870081979237	1.10205383791278	1.21446184437899	1.23486551964457	1.18436491949319	1.11586564108368	1.2976943065342	1.1886335987752	1.10756587087819	1.38138268332743	1.08325693909378
chr7	117267600	117267684	AMPL468048766	1.77471700816736	1.57518573904608	1.517213306428	1.81386296635823	1.75702043841293	1.70529901591014	1.71504658712736	1.72290214734143	1.59829051893119	1.55987817070353	1.76051527655893	1.63223955465496	1.58258793637031	1.70626078863176	1.65600535645364	1.55930380926874	1.77471700816736	1.57518573904608	1.517213306428	1.81386296635823	1.81943135246338	2.29847874709484	1.67082783055443	1.99518731576548	1.75300738676959	2.07903775354014	1.71873036053022	1.48700481686513	1.94479126977417	1.56416119806326	1.3729880552721	1.58912702031176
chr7	117267684	117267830	AMPL1350926836	0.901485277751061	0.83627838250011	1.02145785882547	0.957727194825875	0.810585949676467	0.829588209314105	0.859081262475377	0.862387637134154	0.801482301166355	0.969292179022742	1.018835605781	0.834410537214587	1.08540005433726	1.09929822177986	1.18662512477864	1.06287534786421	0.901485277751061	0.83627838250011	1.02145785882547	0.957727194825875	0.930603883176942	0.873157286877508	1.00096088764552	1.00322069704888	0.953566160075909	0.813771373590749	0.93021275462053	1.05802471361407	1.00162216048212	1.02327968527436	1.19019726537928	1.08182339330364
chr7	117279953	117280114	AMPL612960517	0.622297949749871	0.599272617305743	0.638519748465496	0.716760379661647	0.619897525452233	0.536345628550577	0.621777953970395	0.553068065832959	0.603667268368734	0.605134209154165	0.667532213797022	0.621251548243585	0.542132875409978	0.593007986269851	0.558215582305554	0.499161072031201	0.622297949749871	0.599272617305743	0.638519748465496	0.716760379661647	0.660234630514029	0.662138449416493	0.790336348116669	0.737424730956655	0.557913655267538	0.601761053291497	0.701183077899585	0.62969979314476	0.631574133117559	0.719788124516856	0.6076111735288	0.684459998069698
chr7	117282452	117282593	AMPL3687804467	1.28016389594315	1.38549383086543	1.64095170915514	1.62773805653263	1.44124721979823	1.3100293354651	1.40498250615215	1.34682342802419	1.5451797414673	1.71942479723793	1.58436770333421	1.40758600450957	1.81517060758833	1.81296732969227	1.65441521637315	1.47371922947404	1.28016389594315	1.38549383086543	1.64095170915514	1.62773805653263	1.5441947596892	1.41656016243419	1.65249338327203	1.50925058028618	1.4544875215255	1.41724822137463	1.48543787177367	1.7223521741812	1.4916606989454	1.79259941832665	1.85682028219644	1.66551531679641
chr7	117282593	117282768	AMPL469390256	0.764375411950136	0.72651294909022	0.869891315402609	0.940453507620675	0.735281942658604	0.838772317375465	0.710020914182586	0.772610269066307	0.735162329221382	0.755185080646281	0.825855781601622	0.780906215787712	0.934999540685462	1.21084551556194	0.89620964468978	1.02882336757989	0.764375411950136	0.72651294909022	0.869891315402609	0.940453507620675	0.765717504425728	0.759767085236013	0.914329236264314	1.07196887580489	0.849093032428032	0.764226878594274	0.824237844429453	0.735873907885076	0.708725899589446	0.887712748593329	0.668596147629823	0.854225471971094
chr7	117292788	117292952	AMPL469294494	0.0319378868312254	0.0315599755431842	0.0824336888764008	0.14504183645779	0.029593216366968	0.0215855988064315	0.0771939443054009	0.0100052389508794	0.0177393165296555	0.0226899704524904	0.0455818214193494	0.0171316626588136	0.0713199861488156	0.0383918649355116	0.0194756437842587	0.0351955303786991	0.0319378868312254	0.0315599755431842	0.0824336888764008	0.14504183645779	0.087306675598809	0.0586829172861077	0.0669021392388522	0.0128814102165634	0.0734630590020957	0.0369813417924413	0.0755023529394393	0.0500207441342789	0.103608763638116	0.0840306373447166	0.12793276658309	0.166596542565846
chr7	117292952	117293126	AMPL476533235	0.825113847288993	0.6597551032355	0.643420998306102	0.689996322645658	0.680146831337725	0.802902753633316	0.749806568856611	0.750017245677186	0.5728084967111	0.612415816915179	0.658753373156268	0.65750927453201	0.719193878368789	0.735551224624443	0.776030686055923	0.699180527452352	0.825113847288993	0.6597551032355	0.643420998306102	0.689996322645658	0.65741795831337	0.665425886481763	0.671734218596483	0.879015588203374	0.706258649992561	0.675669714234312	0.76462519814678	0.652037919526126	0.599766179952383	0.662410792192834	0.599202761190947	0.676690170980373
chr7	117304588	117304761	AMPL1350926835	1.02551527414614	0.998038034948265	1.25276573564837	1.13806065241252	1.00058142737487	1.12106081860586	1.06853540076093	0.981986250049085	1.14289657812771	1.20714299274724	1.05709196508012	1.08356082858816	1.405263934925	1.30491185024319	1.18096080367693	1.36024699889574	1.02551527414614	0.998038034948265	1.25276573564837	1.13806065241252	1.12901859586246	1.00305257142981	1.13630512021288	1.00702347892631	1.14908114254145	0.951045883665343	1.06828725818113	1.31519260507056	1.08504608998322	1.24829432602021	1.30354501779446	1.19274503461455
chr7	117304761	117304927	AMPL469937071	0.840606760039154	0.858641929606779	0.823736844341966	0.868479911984395	0.884596730203221	0.937561753321345	0.81560000726958	0.87248898186271	0.781511486987877	0.861340769539299	0.913705796916591	0.81579739147825	0.819011039280129	0.805480669455324	0.948780220250176	0.770322192236661	0.840606760039154	0.858641929606779	0.823736844341966	0.868479911984395	0.843796838553183	0.815230265942391	0.887707200268666	0.992644575242644	0.826582343925856	0.893721472270342	0.857815889420377	0.754325102154988	0.794704084780279	0.783012757075769	0.728107558678745	0.853513371086913
chr7	117305494	117305594	AMPL647810578	1.63043731193581	1.70404446409783	1.29417456798913	1.19898638105351	1.68620629258145	1.00511799013662	1.70321290522431	1.51615388966046	1.31131655834107	1.88200240981026	1.71934630393786	1.03842545306639	1.63499151042231	1.77325741831957	1.76991964415649	1.55845808516879	1.63043731193581	1.70404446409783	1.29417456798913	1.19898638105351	1.6917376571357	1.89074553867615	1.82103906222642	1.030925022452	1.69875977636446	1.75105705147676	1.58073011260443	1.46887330831748	1.41286457652783	2.02017291325548	2.06849231702087	1.90602311032715
chr7	117305594	117305680	AMPL3687791484	2.02079027781017	1.89348561675726	2.12218822293432	2.25010848991275	2.05041990610822	2.18606179805932	1.89733539595083	1.99701467059878	1.81170218738529	1.95629439396722	2.1113585713866	1.91836374345799	2.33988051581011	2.40136651001283	2.39486384753667	2.5840067303617	2.02079027781017	1.89348561675726	2.12218822293432	2.25010848991275	2.16439339972861	2.47400460661582	2.12989097284827	2.25011275392211	2.12317731867349	2.34351887594891	2.09844985878689	1.84477557897593	2.17804176261778	1.90108213578396	1.68979307529309	2.11948438571977
chr7	117306844	117307010	AMPL1091210890	0.927175502410847	0.852246086555704	0.908570710906535	0.789087099517594	0.794637740691029	0.865968898071787	0.885508579321258	0.846129798120634	0.884717738176476	1.00059538922034	0.864104625083976	0.830691617712708	0.8947752427288	0.754448503753532	0.915606086674995	0.997674228139842	0.927175502410847	0.852246086555704	0.908570710906535	0.789087099517594	0.828796005867793	0.791147971434246	0.815185102211557	0.838233196871566	0.810453907946815	0.812218570711097	0.766558879907571	0.858755771427372	0.822107673910634	0.810371034130223	1.01578370806087	0.83548691788673
chr7	117307008	117307185	AMPL3848836362	0.927221211657572	0.935744359608082	1.00884242403633	1.0088258806671	1.10944337969584	1.0707258410367	1.00597649244529	0.969064861279299	1.02940745287093	1.05244792240238	1.10236871380535	1.01907259775207	1.19942010847147	1.32263622620153	1.1922296303263	1.19906476203693	0.927221211657572	0.935744359608082	1.00884242403633	1.0088258806671	0.990076144852522	0.946087981738062	1.0572469888254	1.05667348168956	0.993028714440632	0.849601192551018	1.0143762445762	0.846486853512955	0.970573380126333	1.03339988730452	0.82539271331241	1.08787497475335
chr7	117307183	117307354	AMPL3848864558	0.914987653017532	0.735746366419243	0.79800390481738	0.776353221665802	0.710272692242071	0.839169457357802	0.771187065429199	0.813072915351698	0.768112021516703	0.803183940780765	0.624060295964209	0.741995352340418	0.674443191658686	0.595818884209173	0.669201814531668	0.681586856861446	0.914987653017532	0.735746366419243	0.79800390481738	0.776353221665802	0.73357142177428	0.68316102250591	0.690648302246436	0.676181129512265	0.816504429397432	0.733904127087422	0.765714294312283	0.797439831788276	0.672099654016815	0.710664209930756	0.91156169678427	0.729647391495014
chr7	117307353	117307519	AMPL497774927	1.09788582615316	0.986558790628273	1.09690189467988	1.18701936688168	1.05476915203045	1.10968925636816	1.00696589642114	0.946953675934074	0.910681574953482	0.970706592800992	1.06185666541664	1.07306129916434	1.11979492697135	1.02271218561836	1.10138123469601	1.07256666349618	1.09788582615316	0.986558790628273	1.09690189467988	1.18701936688168	1.05849625636283	0.940993359484926	1.14107554284793	1.11142255860501	1.04270338604501	0.914331401400266	1.07048439854587	0.967848524149415	0.938169933756841	0.918860753484095	0.874659559307375	1.06747953298473
chr7	117307518	117307668	AMPL3848886907	1.09591173520562	0.975888392471397	1.11345015425107	1.10576760075712	0.949916952032352	1.08476884973235	0.969022253947303	0.97941061751515	0.986989291241102	1.06297240162641	0.949775420994869	0.991973520822439	1.06400216755175	1.00892890338647	1.08816465987966	1.15589341359623	1.09591173520562	0.975888392471397	1.11345015425107	1.10576760075712	1.17970298446078	1.0245856795332	1.10837021862707	0.95862882324544	1.12090479596205	1.0025294072102	0.976539936231182	1.1175200512173	0.998103195160757	1.09621785990608	1.19278337301763	1.08246500190593
chr7	117307666	117307801	AMPL492300506	0.99782087001746	1.22194950321542	1.36964591768003	1.42625924387062	1.36703235309459	1.18656836105576	1.19651672575214	1.14819628114418	1.35365828719465	1.46423905394554	1.51113402427828	1.33112257451752	1.56791493563575	1.6230374189626	1.1805175160038	1.18894713050231	0.99782087001746	1.22194950321542	1.36964591768003	1.42625924387062	1.30040551790458	1.4049392587048	1.51598044975676	1.19241783106925	1.14926455990801	1.15423930371667	1.2753174427	1.19468133104384	1.30523474136304	1.45466369981187	1.10983201134494	1.51209721152992
chr7	117307801	117307960	AMPL3848900251	1.16142452514777	1.14935109772072	1.34978684899188	1.27263548463619	1.20373426071167	1.16967569597007	1.2016937567971	1.07533036090433	1.17915009664629	1.28080926405573	1.21966999324257	1.188157305266	1.29565364976862	1.32837169721979	1.32027209643433	1.31386430337744	1.16142452514777	1.14935109772072	1.34978684899188	1.27263548463619	1.25877270375248	1.12861984548864	1.19131157303621	1.04520356608358	1.23931307809769	1.06608364115736	1.1921753836676	1.39789786716497	1.08297402681968	1.32471969593322	1.32765354401311	1.26503605236043
chr7	117307960	117308127	AMPL3848829546	0.991589739277713	1.01561774820314	1.14767521781239	1.14718961504534	1.19003533122062	1.081089511479	1.03462826128911	1.08997592364838	1.08975819947848	1.08103237196293	1.17616368361173	1.11239681281511	1.32923077655245	1.3202621694056	1.30121268027259	1.17382200488258	0.991589739277713	1.01561774820314	1.14767521781239	1.14718961504534	1.14721562721882	0.987667826485742	1.13059273825497	1.1250073459237	1.08776160045232	0.933067700609288	1.07827248699115	0.968540857500024	1.00706018230328	1.1534199894649	0.911043346555923	1.17327289618143
chr7	117308127	117308217	AMPL1486309394	1.77429064972696	1.84767022630199	2.04977473590347	1.97152362925688	1.68689764407492	1.80513852875689	1.67885710394902	1.74174164172153	1.80181815055538	2.22266977897836	1.9886299055558	1.76567290841255	2.00810495767253	1.74769076305221	2.0644779365913	2.26442627759568	1.77429064972696	1.84767022630199	2.04977473590347	1.97152362925688	2.03880067235306	2.1090540159948	1.79310122445168	1.6916058732098	2.03773828352974	2.11322555156511	1.68757575910455	2.29592069617589	2.09461930590037	1.94013160919885	2.21108284734444	2.03684987671669
chr7	117308443	117308519	AMPL1380948432	1.8077878371958	1.56287895081936	0.748591898327139	1.18426762626987	1.7291064720975	2.09607525251927	1.80612010723519	2.02372633179787	1.45887724185115	1.62763445142211	1.40413566591947	1.85728863216477	1.18156269073029	0.876657111092035	1.16514541144157	1.26775155376229	1.8077878371958	1.56287895081936	0.748591898327139	1.18426762626987	1.6300575885828	1.76115275003425	1.25920780783769	1.55105738386599	1.52008386939833	1.98481506489256	1.64312735389145	1.09772435414442	1.45765035556848	1.09827841979312	1.09748716260237	1.20346169082089
chr7	117308502	117308594	AMPL3848851241	2.44080938467577	2.0368674516678	2.04195116820918	1.85354433835204	1.80172210951266	2.12182414105953	2.008036998888	2.13430597272455	1.91724590583074	2.17312519381144	1.80879696641774	2.03023609895109	1.39849190230938	1.25552020594243	1.65446615907596	1.75671603803246	2.44080938467577	2.0368674516678	2.04195116820918	1.85354433835204	2.05368736826801	2.12114212997103	1.68123944711645	1.67932518060977	1.9352370083982	2.45944475432339	1.8556396974052	2.18039561962186	1.94437576047606	1.66645541125473	2.15322209619269	1.65741140028448
chr7	117308594	117308719	AMPL3848859657	1.26996830491474	1.20610249919946	1.19756915410006	1.32049223950879	1.33204074950493	1.32599716736514	1.24910094412046	1.32581422385893	1.2145571278242	1.25391652469084	1.19953385489603	1.34950355415814	1.32409158628662	1.20430394065344	1.40183803552108	1.30537514826104	1.26996830491474	1.20610249919946	1.19756915410006	1.32049223950879	1.38451685353075	1.37874882193832	1.23861133872606	1.43991494939198	1.27868820991594	1.44065652974074	1.29936015256084	1.18748114029628	1.2116384095678	1.23528092556273	1.12859618143366	1.19903815595734
chr9	34646542	34646714	AMPL712468205	0.62934967693779	0.710635799932127	0.623884037760783	0.586822313814454	0.810328262117574	0.701980167164306	0.774881589510093	0.696411166976326	0.987916441738104	0.847683864410058	0.748297727567803	0.797140247622191	0.625918037979203	0.692189903107913	0.670433809724838	0.734415499288614	0.62934967693779	0.710635799932127	0.623884037760783	0.586822313814454	0.585435840143985	0.611184158210588	0.559052081475564	0.610838469587299	0.645981368951245	0.49275377600006	0.598900653128229	0.710913515800479	0.65419040084341	0.579975728206122	0.678012633399266	0.604378309846571
chr9	34646713	34646892	AMPL807033687	0.602487350319114	0.833353337878298	0.540481777137239	0.605176824501672	0.756392606043667	0.700661990945875	0.693499662279371	0.661843761841188	0.801201938621836	0.616727762987988	0.709350719081072	0.711972758577768	0.416652327322918	0.59732984290116	0.630679198638776	0.55934727308339	0.602487350319114	0.833353337878298	0.540481777137239	0.605176824501672	0.547760852736759	0.51780172069282	0.625728108616639	0.708904543478686	0.574352526842456	0.503022531334057	0.643919389445474	0.524007761678209	0.622627916162858	0.608037839293474	0.486825897391346	0.516781677290446
chr9	34646880	34647060	AMPL807051270	0.897591106653293	1.08604079941853	0.886410219762834	0.839326182745231	1.07850832981839	0.958760346985665	1.16699454238815	1.02705630652805	1.24630743835758	1.15769271464262	0.927505655103355	1.14381639611449	0.913219617146137	0.834414221661026	0.857853606135446	0.869510090253245	0.897591106653293	1.08604079941853	0.886410219762834	0.839326182745231	0.873277641677942	0.709872705071572	0.844061341255112	0.781643971941066	0.916238527484903	0.723127467972198	0.922824385182495	0.944165140225143	0.983385855821926	0.971805832948482	0.96323693252683	0.839170584410246
chr9	34647058	34647205	AMPL623733836	0.85515321474628	0.894689249115727	0.572876752798071	0.614461113377533	0.812690735184973	0.795562521607302	0.818150783862684	0.885543053811167	0.733725663586388	0.564578477323727	0.613923275928243	0.810385914723307	0.593764577829976	0.577060357999148	0.566424634986519	0.696212160845412	0.85515321474628	0.894689249115727	0.572876752798071	0.614461113377533	0.574891605695441	0.639585453288881	0.566013336735051	0.770290805222305	0.616512208230135	0.715140323822991	0.70792334974915	0.527519499557039	0.634383767419022	0.592319854332146	0.484223465921855	0.554048184191124
chr9	34647198	34647344	AMPL3848826648	1.08914139679312	1.20714966517407	0.844945310983108	0.790400144695378	1.13533174024086	0.994986276098024	1.13125747554001	1.16958045314198	1.12104200319677	1.07664804586271	0.84742189497589	1.01453236904873	0.808020040451068	0.800558833407447	0.79963295121765	0.773967885640749	1.08914139679312	1.20714966517407	0.844945310983108	0.790400144695378	0.849589112132901	0.728138132378688	0.794297430133724	0.816081451637841	0.915973647995993	0.798859332713431	0.964497996788891	0.990175433382308	0.898985671942325	0.814118743315765	0.933643632619745	0.714680693105041
chr9	34647344	34647522	AMPL3848835399	1.14383825634206	1.24661448771902	1.04906131307453	0.999546588416296	1.2675036313488	1.2785049694339	1.17088725592491	1.147372323555	1.36200744890614	0.991421146805615	1.15217127693209	1.31703602746759	1.29372059446122	1.3107037590527	1.37796405037529	1.43553351261987	1.14383825634206	1.24661448771902	1.04906131307453	0.999546588416296	0.903199714615622	0.869237542307099	1.07442246396228	1.31895991621192	1.0318212222187	0.725136883432312	1.00719741725404	0.939121708825893	0.935806306274018	0.992402685372435	0.778090843121195	0.970663301190494
chr9	34647522	34647639	AMPL1496130655	1.57719826145102	2.03154114758848	1.59600780963476	1.64843112814121	1.91663906344452	1.65439514368561	1.82042332032904	1.74931483797358	1.85200935382922	1.91792249595306	1.6362027580169	1.79045495663203	1.51029787780628	1.42950185019554	1.87517215343115	1.75894348863013	1.57719826145102	2.03154114758848	1.59600780963476	1.64843112814121	1.58693103811391	1.58438475220538	1.53951162003478	1.5588341320762	1.64758176770512	1.39694323837658	1.42085569950626	1.69333246390386	1.72788653776025	1.66105783167697	1.68873130195727	1.54901560204528
chr9	34647639	34647726	AMPL868171912	2.08246694105304	2.6359695222912	1.96344571306994	1.90834324308692	2.43880199249384	2.33822720469865	2.39560840867395	2.17775334369302	2.55379701668819	1.94158496029405	2.17924083747348	2.27092594229327	1.81424787407604	2.0987552831413	2.06730523707883	2.04650650736053	2.08246694105304	2.6359695222912	1.96344571306994	1.90834324308692	1.96957053633475	2.53576616587679	1.9827982671479	2.19834837712741	2.07261525389974	2.6150920421291	2.01679359194359	1.90540958202587	2.37599678981136	2.14923501597349	1.5475705881623	1.95604584230349
chr9	34647726	34647898	AMPL556199792	1.22590445755872	1.38654998097506	1.18226843901125	1.11757880146829	1.2900136529961	1.26062406982909	1.33167865074997	1.22619244742498	1.38320830904105	1.3262679487251	1.15331072321267	1.31528140857661	1.29644004829104	1.14743787784427	1.40234006045596	1.45076102144183	1.22590445755872	1.38654998097506	1.18226843901125	1.11757880146829	1.16272805963682	0.9271061104124	1.06937537613472	1.093941280655	1.23981725390281	0.958383490935896	1.05152250223153	1.3201394021257	1.20570169002055	1.2701195303729	1.30139510980278	1.17623062804933
chr9	34647893	34648071	AMPL3848847770	0.748474637395332	0.90513755268594	0.706494534370707	0.648305736660254	0.83544778789951	0.752897370888854	0.806055118814448	0.813054945936406	0.815993796055766	0.717750900530838	0.730377988546488	0.816991668045569	0.666997400967443	0.609046349275223	0.66949128985454	0.562489673493971	0.748474637395332	0.90513755268594	0.706494534370707	0.648305736660254	0.638272789612201	0.560637419631564	0.630099548586643	0.821283979020981	0.66481775542371	0.696306139874159	0.737822060986244	0.65999386759153	0.777959459432617	0.730225380194256	0.506916060434905	0.69291326018719
chr9	34648069	34648240	AMPL556343103	1.06578390141184	1.25495978322776	1.24188842978804	1.07523981305772	1.32302843698369	1.18075209110168	1.24898029618845	1.22184836217289	1.35601072215254	1.21994276719574	1.13788049903728	1.18692967788024	1.28636983883429	1.12736966405421	1.36223468501875	1.30864676517398	1.06578390141184	1.25495978322776	1.24188842978804	1.07523981305772	1.099446994421	0.903954508867136	1.08008482880346	1.06986514888725	1.17739469013781	0.956712691073071	1.08540386386922	1.27174002685871	1.18849752555476	1.2161882355516	1.30147826072667	1.19680432411017
chr9	34648240	34648341	AMPL623737664	1.57307268339672	1.63724083330704	1.10149636250273	1.02321057921775	1.35655484135192	1.51590744885167	1.42637537939305	1.49789323889562	1.26632829856802	1.08854673727969	1.12737337740346	1.28406730620056	0.947622649985818	0.946423399508363	1.12319076409593	1.23090537318344	1.57307268339672	1.63724083330704	1.10149636250273	1.02321057921775	1.2358235501679	1.27244945034455	1.00334808929995	1.4460169456835	1.25913581875979	1.72140212752671	1.30162430064292	0.954739299399876	1.28230283348235	1.03574756777547	0.916316595056284	0.955813298998238
chr9	34648336	34648497	AMPL623762017	1.02854339415763	1.09385799610003	0.84319594180923	0.800615354441004	1.03651194717138	1.07897348993923	1.02731697078715	1.02460275586745	0.950340932465191	0.995950052566229	0.804806983569797	1.03309246224776	0.805387600212806	0.679754957882467	0.783964531032066	0.784592955761749	1.02854339415763	1.09385799610003	0.84319594180923	0.800615354441004	0.904801777688332	0.729271931093443	0.665396949372477	0.854642896968745	0.932904800611293	0.883806362378363	0.952365347345527	0.905614053652464	0.932402864944607	0.804411863480324	0.913015737065645	0.756380824313149
chr9	34648510	34648681	AMPL3848901604	0.902421298984673	1.00738268313521	0.77329790157226	0.835566602979295	0.985357812803037	1.00478527977908	0.919254981991606	0.944213708150359	0.935092895759465	0.737241088499914	0.787519744044175	0.904327373623042	0.750198533797012	0.745777794392155	0.879172739976638	0.767272061724028	0.902421298984673	1.00738268313521	0.77329790157226	0.835566602979295	0.825495384056168	0.696148874644806	0.757485234721897	0.999858576404251	0.803978953970434	0.842125429594737	0.86662835120857	0.695157537813162	0.807458490041156	0.795834018595138	0.671439334047538	0.737255810592981
chr9	34648690	34648810	AMPL3848818879	1.08561517886994	1.46427496785146	1.01745497864216	1.06076543095887	1.44769002733315	1.45183709686401	1.41934408768693	1.60986518106083	1.4815614360879	1.43771903685325	1.18541361954968	1.36546204055808	1.32266620907241	1.16194724312096	1.38498690263023	1.52071764720887	1.08561517886994	1.46427496785146	1.01745497864216	1.06076543095887	1.29435309860582	1.32021516991874	1.12132321614082	1.2370161357746	1.521610411716	1.48772461152703	1.39521387022238	1.31306026331857	1.41041168663802	1.39637275011845	1.37191540835391	1.25550327745099
chr9	34648807	34648943	AMPL623750282	1.36870464334179	1.67160766389476	1.36682329717856	1.30350297498622	1.64155311965005	1.67798554587181	1.55920415446277	1.57168571237402	1.64239404118193	1.37636309179723	1.39247995630091	1.66013873122802	1.28912792167913	1.46716462239918	1.41640866138479	1.61931290900729	1.36870464334179	1.67160766389476	1.36682329717856	1.30350297498622	1.26681204776315	1.28682875000876	1.21910564835242	1.63412054547298	1.3396444952209	1.47964412327012	1.29306047814149	1.17906832843931	1.48255550692641	1.29081955982638	1.06286690216261	1.20633163126005
chr9	34648939	34649017	AMPL3848843653	1.69428284854564	1.84778365685183	1.45157271374021	1.31668436360279	1.90972554850978	1.55119805928196	1.59149281471804	1.89610395051332	2.22268750644795	2.00659026963531	1.50841782275582	2.03155162729438	1.21737533566947	1.35905412041178	1.25246814766072	1.35763113928248	1.69428284854564	1.84778365685183	1.45157271374021	1.31668436360279	1.75187609153062	2.3082410447465	1.25817954733807	1.57087146128142	1.52058067311118	2.44033090928583	1.37300596319167	1.7700615911745	1.94515883569172	1.52185556375239	1.60071924713213	1.44448762889937
chr9	34649016	34649170	AMPL3848851345	1.2933195690969	1.58308536662404	1.23724134822527	1.23359380105606	1.44402676227682	1.53768357063292	1.36325842335014	1.47606294049701	1.52599078729998	1.28651507397564	1.40911572385516	1.52082886672173	1.65050841286888	1.73426071153553	1.70070427019942	1.79908581260467	1.2933195690969	1.58308536662404	1.23724134822527	1.23359380105606	1.20464479104037	1.1902607454978	1.26957187243194	1.54737521998863	1.39603133710014	1.22995287807588	1.20522117351712	1.19905153532957	1.30405704531205	1.41450746115895	0.961203082526123	1.20810826105572
chr9	34649168	34649344	AMPL1371818357	1.12249760645573	1.3014995508677	1.08018576688181	0.981682884194887	1.22604902353918	1.21185966935426	1.24147095951093	1.145493743705	1.3756481598717	1.33841134937007	1.14679718889136	1.31284603226123	1.17121988006214	1.11940842219613	1.21277092775049	1.14028595975184	1.12249760645573	1.3014995508677	1.08018576688181	0.981682884194887	1.07086555092798	0.940527119776435	1.00004760216409	1.17630696023072	1.16220043443517	0.862380753593432	1.02687581178659	1.27782409533079	1.18970227609873	1.16473147615021	1.17381702523706	1.12658207420826
chr9	34649344	34649511	AMPL3848885846	0.718962876653914	0.797077152932512	0.515231122765149	0.537985733901294	0.777211553201692	0.763879073587052	0.702620684905291	0.767699388531188	0.802640142185453	0.760976566647231	0.63316919757587	0.925987909518205	0.573113099692022	0.562790883220144	0.571135418710625	0.523766557105025	0.718962876653914	0.797077152932512	0.515231122765149	0.537985733901294	0.599236107474981	0.652534578360419	0.557540083191113	0.855983850159338	0.566726198614437	0.67605504056122	0.699654495948169	0.566295180796665	0.693805980807192	0.580460954047785	0.517953577737378	0.559369149706686
chr9	34649511	34649646	AMPL3848895636	1.29527694193692	1.28093338913089	1.0619189217047	0.930997269371306	1.17714114288725	1.16128237388251	1.14007725755628	1.1854701194876	1.13416770407052	1.07500037788243	0.938138966745249	1.14631381182653	0.98378976353616	0.74198419100955	1.10872377626065	1.09850163648069	1.29527694193692	1.28093338913089	1.0619189217047	0.930997269371306	1.02026496750492	0.880691822591692	0.86240436605671	1.05679725535709	1.1700881628054	1.30053510368875	1.02552305453534	1.13391539002145	1.21603874537012	1.0138565180507	1.09266966065404	0.919401363798305
chr9	34649641	34649818	AMPL3848812411	1.16471731578918	1.18692573818878	0.896660419470775	1.00791784657108	1.29153833238356	1.26144218497052	1.2119400797728	1.21133107659912	1.18524914887032	1.04225472218541	1.08033358126954	1.23368103266808	1.11983773160607	1.16999947833671	1.14369418608546	1.2266583025859	1.16471731578918	1.18692573818878	0.896660419470775	1.00791784657108	0.982162569982475	0.925175338463569	0.998702367294354	1.32402460356282	1.02176831165978	0.93921786436095	0.968978628347914	0.866599660982788	1.03482473317208	1.09710262008356	0.811575566569735	0.950420501591948
chr9	34649817	34649982	AMPL3848835912	0.810701194492569	0.860628517221128	0.704974572598027	0.669188109337687	0.774565073233208	0.853593627606019	0.793546816465644	0.898328969561381	0.863305440664772	0.779768233416311	0.621145902703869	0.856840627021854	0.699730632432486	0.566837377297997	0.798334519209955	0.764227050311556	0.810701194492569	0.860628517221128	0.704974572598027	0.669188109337687	0.773452024672453	0.754665052099685	0.712068526424026	0.797221370235278	0.793460401310716	0.831278496906456	0.707336807963397	0.750454160139209	0.784924764737682	0.742201183070607	0.83627454275664	0.646577288434486
chr9	34650315	34650399	AMPL3848889350	1.74913550174333	2.27193289142253	1.75527329483991	1.71054165814796	2.21627535907735	2.14629867315786	1.91180945839258	2.03935356215925	2.31020965055784	1.99481838353309	1.91657560510372	2.12191142105145	1.46280833853718	1.59996019636876	1.68091755104796	1.76280617081737	1.74913550174333	2.27193289142253	1.75527329483991	1.71054165814796	1.74161453290792	2.01998208908795	1.69804001020515	2.25003477122461	1.72432181134972	2.15679339525758	1.63561657484764	1.71917657265819	2.23308547110842	1.83821566303978	1.50477039093437	1.84778609671728
chr9	34650398	34650478	AMPL2782134136	1.695574222668	1.990706149647	1.53850458708174	1.42841708600711	1.79664969366381	1.65939290824442	1.62203775471724	1.78306698423272	1.99606731662024	1.72949142962641	1.39216131100199	1.64642130816262	1.1963735956071	1.24637444428369	1.5240362835106	1.36809087604739	1.695574222668	1.990706149647	1.53850458708174	1.42841708600711	1.63026236968689	1.73417048721569	1.39625693787863	1.52983921535312	1.71013838794767	2.03331003091107	1.51651295177988	1.66583234781526	1.84635711705341	1.56602551415154	1.68137404424923	1.39373874193717
chr9	34650478	34650595	AMPL1496755741	1.29366989858464	1.84778365685183	1.439536455749	1.21571795700414	1.52841860941719	1.37019793742217	1.55492404686333	1.33512645036145	1.57941125898415	1.31845124344914	1.44545133291702	1.61179367877068	1.25553588703041	1.52343215657389	1.39131749135103	1.25611714074773	1.29366989858464	1.84778365685183	1.439536455749	1.21571795700414	1.41666517652248	1.53882736316433	1.36888892779743	1.66115143032058	1.3226420301855	1.63752052300661	1.3240303507285	1.33746806328656	1.6398340801775	1.57941034760582	1.30697901415325	1.40667963861255
chr12	103232062	103232227	AMPL811140534	0.603956110756512	0.628178384999721	0.739113777082193	0.920498927691578	0.55056718934785	0.410705731056397	0.825516025723436	0.374579976237772	0.34806490156908	0.410728052833657	0.569274310406189	0.491763857479951	0.516794519378241	0.486356182969273	0.226951284725238	0.357895062293792	0.603956110756512	0.628178384999721	0.739113777082193	0.920498927691578	0.747984701908848	0.70710589899471	0.710221396653795	0.380686007628409	0.71476340854268	0.611677714843866	0.737674052548735	0.680099082626158	0.797087855100353	0.731761012976264	0.948609929097085	0.846858546071509
chr12	103232222	103232291	AMPL811141827	2.46611283124737	2.5561820994018	2.56136803208647	2.1126795034688	2.79726826011425	2.84375739803488	2.60772994356436	2.82037535782876	2.79525161591287	2.69322077037131	2.74302803848245	2.659747733323	2.42241217096015	2.48532443805981	2.50284895072948	2.50959434004637	2.46611283124737	2.5561820994018	2.56136803208647	2.1126795034688	2.66607190476968	3.19297874496398	2.63256147252913	2.22073022972158	2.57449574951821	3.09444916168249	2.60973196126843	2.29928550423087	2.75538065882472	2.21967094614522	2.12290816154843	2.3249013157574
chr12	103232441	103232565	AMPL3699300740	0.0920624777558482	0.130573199062868	0.17716595230291	0.314963342770045	0.086307428378767	0.0744305267599648	0.23538619397068	0.0423447532372702	0.0729918830682601	0.110034157785733	0.183478018896961	0.105133145297184	0.166339086668275	0.1107847363535	0.0426341123108132	0.0662427041991147	0.0920624777558482	0.130573199062868	0.17716595230291	0.314963342770045	0.217134028759591	0.226868449458451	0.261763611995025	0.0704183758505465	0.1576164412855	0.145478297406824	0.193341989579305	0.172256463975502	0.311826324701049	0.233640903320995	0.406913798639109	0.454314657476415
chr12	103232551	103232666	AMPL1497161003	0.845524399284811	0.978619602840961	0.962502919467714	1.0300186068731	1.01502422746119	0.870717471357072	0.988728877625054	0.876076122954566	0.903225438348607	0.82463543733578	0.965633797176136	0.944023139151263	0.894597361555485	0.972561539112592	0.836092015556187	0.762530587937166	0.845524399284811	0.978619602840961	0.962502919467714	1.0300186068731	0.989288610348546	1.04801802354866	0.968658944506106	0.853593182049234	0.911452978992958	1.0655903595364	1.068711010913	0.80755393319328	0.914452863266529	0.932806501907655	0.774544348571976	0.896020361109423
chr12	103232661	103232820	AMPL811143696	0.587891977820253	0.7078066309856	0.765233489192249	0.794512701289946	0.616737709649414	0.64089640445403	0.639920356380295	0.630887998048155	0.715622127619815	0.651751779439211	0.718855778140173	0.65521821652682	0.775177397297467	0.776863447859164	0.764732630883266	0.741404830067399	0.587891977820253	0.7078066309856	0.765233489192249	0.794512701289946	0.720417348337342	0.650911940591218	0.73414695490405	0.570433132676125	0.721529421147907	0.65725523564931	0.722430114355904	0.775852785606185	0.692531176435584	0.845062824617622	0.908309314867507	0.810081301317482
chr12	103232765	103232895	AMPL811145968	1.05789368104313	1.08008569555207	1.07568037667465	1.24621393287475	1.04436620221763	1.02019232864375	1.03244151436383	1.05183281278476	0.973893531414423	0.942866119492903	0.993388974986152	0.940565178934592	1.0371070409306	1.13685023938549	1.07596474466456	1.00925786580622	1.05789368104313	1.08008569555207	1.07568037667465	1.24621393287475	1.0619002914722	1.14918513856047	1.1347060265434	0.968523507852132	1.0626902401698	1.07302785570068	1.05888651773822	0.88344329640234	0.959200018446923	1.00587023408964	0.868348935918482	1.12890210997586
chr12	103232895	103233035	AMPL659794021	0.733869465539476	0.841784314707875	0.980740093105393	0.959740151819927	0.909324742915561	0.700783073087167	0.813844727105512	0.786831048695157	0.891245788566123	0.964117471772182	0.963446821677305	0.84689150663655	1.08879654430321	1.19383742079986	0.896839005395321	0.954611077809945	0.733869465539476	0.841784314707875	0.980740093105393	0.959740151819927	0.877106723275116	0.912693477949164	1.0079391342628	0.697141920920411	0.837618802260086	0.754229724659174	0.766842286769412	1.0458784808583	0.881129017558616	1.07720183580566	1.08306691681509	0.988790145971762
chr12	103234142	103234318	AMPL3848753200	0.948514292878636	0.825690618887677	0.847345723798401	0.810915722014009	0.806052991254129	0.99419904112999	0.893805808832442	0.884447963804783	0.822817590951296	0.786773162769963	0.848248269614758	0.880551886424237	0.936832985211386	0.909316080319691	0.97246956745318	0.991443323412549	0.948514292878636	0.825690618887677	0.847345723798401	0.810915722014009	0.794085272281855	0.630943953338396	0.76627024061924	0.778603178438429	0.865565506797925	0.733377075289497	0.808327898490902	0.678047059532028	0.7031786615919	0.720727651399287	0.678692959140184	0.78431993486546
chr12	103237301	103237409	AMPL663072267	1.54945763215573	1.36646002370831	1.40824218497185	1.37506629939112	1.37002820956631	1.62251751028343	1.44354793654784	1.65503945253139	1.50151512546282	1.59850969166473	1.42245621775531	1.44850111298342	1.33803792412766	1.0663372802223	1.50216162843261	1.63213005120822	1.54945763215573	1.36646002370831	1.40824218497185	1.37506629939112	1.37908696878843	1.46142198456218	1.16830957967107	1.18015981749527	1.58779972092554	1.54503339931137	1.2965402081007	1.69256076291119	1.52004843171265	1.35142201776781	1.59824390809017	1.25405767782237
chr12	103237409	103237584	AMPL663100272	0.628537612838516	0.630200689659679	0.630087789047403	0.635540846946784	0.582394498101931	0.629259852225694	0.597489297595158	0.565705739081722	0.563993880709201	0.579275927901883	0.626511282594334	0.62035806287083	0.622374790340977	0.652849175867538	0.746421796771123	0.654590453355391	0.628537612838516	0.630200689659679	0.630087789047403	0.635540846946784	0.667890645556007	0.578709004790015	0.683569952826177	0.560127881051204	0.553822842772879	0.524295184151885	0.647346617542767	0.515642413818509	0.61851052078518	0.613882001547403	0.523696872510928	0.611860368522376
chr12	103237954	103238083	AMPL868016102	1.06713551507235	1.06068115777057	1.23794313004502	1.15371011166069	1.03027450469234	0.966355943907862	0.939580842630825	0.98112355578887	0.993972154443749	1.28758786519826	1.01032790826495	0.996643107409602	1.4058782099159	1.11992776631049	1.04417771320405	1.16508328768223	1.06713551507235	1.06068115777057	1.23794313004502	1.15371011166069	1.14493274043615	1.10414865764993	1.03482223639217	0.806808988427192	1.12904052918708	1.06085216606741	1.01195319224224	1.34503637335416	1.08798371856478	1.13627897770995	1.40192457678583	1.17799560434008
chr12	103238083	103238220	AMPL658783041	1.25774183865465	1.33488714073653	1.27358545049644	1.32097088615316	1.43518514411543	1.40088060324784	1.30824849271729	1.3390369139574	1.44479275811199	1.33257027088331	1.47642089672567	1.39454235015393	1.26870200303405	1.3261013806285	1.37873636314135	1.12297653526106	1.25774183865465	1.33488714073653	1.27358545049644	1.32097088615316	1.34958221360419	1.29688917708096	1.27472178194514	1.11538595325318	1.30641508688334	1.33717001376854	1.27208390448641	1.09815545805772	1.15824581657958	1.22538638771566	1.03913648891259	1.32098260953392
chr12	103240620	103240773	AMPL659377496	1.09900157990311	0.947211814995436	0.839422792610669	0.854032774182569	0.892250103929694	0.970948853874731	0.927803565409697	1.02884373483736	0.792278842827753	0.93010453646485	0.7852836366833	0.949752504608297	0.79900037613398	0.662174126766506	0.789683146706876	0.695027673310479	1.09900157990311	0.947211814995436	0.839422792610669	0.854032774182569	0.836149355223376	0.814822190266872	0.789829067927669	0.665522689411048	0.850442941859555	0.857853092934901	0.873017611209637	0.873046733112931	0.770408553625109	0.718529353551882	0.910277619978191	0.752562159601831
chr12	103245412	103245591	AMPL556370172	0.861339325238285	0.655413123384711	0.530254319927947	0.578240170592102	0.642377544103262	0.762111177651814	0.664685700862664	0.810346101755693	0.577876679997718	0.55625190471746	0.60706379798491	0.704438655312395	0.58457797020686	0.532736358818701	0.547614133452205	0.544464418810661	0.861339325238285	0.655413123384711	0.530254319927947	0.578240170592102	0.631229173153789	0.546752296130917	0.550811001734647	0.743523633282307	0.627450221381276	0.55688677475843	0.636560310708954	0.532654754445176	0.460430727918752	0.503052888624097	0.471005853458392	0.552396729593163
chr12	103246570	103246749	AMPL556350401	0.88759967051994	0.851888776888046	0.962954432628793	0.883522248233896	0.846075185252889	0.963410237550578	0.875551509412199	0.939903698718142	0.887883440621493	0.958794336330662	0.898793359927808	0.941762908171651	0.940102553049013	0.905587856047155	0.887873252327564	0.935139343469792	0.88759967051994	0.851888776888046	0.962954432628793	0.883522248233896	0.880764672733868	0.790764289109163	0.835155475582208	0.741163240795697	0.898921532896656	0.72977362058827	0.847029962573417	0.975380784113894	0.796784344093165	0.860001720899978	1.03405559889033	0.881654253942772
chr12	103248833	103248985	AMPL812248025	1.19723974555245	1.25379562758469	1.24981493916251	1.23713671672834	1.30665432266459	1.38740219095323	1.14289923096607	1.20977381356765	1.26889711511834	1.16100634296973	1.45687984829411	1.25100810733391	1.47447108885251	1.93482140755622	1.45208420679658	1.59053161526167	1.19723974555245	1.25379562758469	1.24981493916251	1.23713671672834	1.25530816809203	0.811416062377504	1.35545299060236	1.3805707897015	1.28757973178468	1.16326532411487	1.17688130094124	1.0905962739227	1.2147086296404	1.39808988335766	1.05091170431291	1.30874319008901
chr12	103248985	103249122	AMPL658674329	1.43419821508321	1.44047690731148	1.56654094153073	1.45940300388501	1.45698542478554	1.50147084419252	1.51017566360106	1.53546093353612	1.60366490679932	1.60747976469123	1.6132290462348	1.44294117289457	1.76810423867118	1.73554667143377	1.80803386630024	1.88135029933347	1.43419821508321	1.44047690731148	1.56654094153073	1.45940300388501	1.35867030931869	1.52276404208923	1.46159199081668	1.22024251291385	1.48132032289838	1.45181701834462	1.28266056582379	1.52069675570545	1.41216142561051	1.64032599474997	1.70245507948429	1.50046910356837
chr12	103260314	103260494	AMPL658804790	0.697628998105427	0.70338283954194	0.600067642151892	0.651817141919169	0.734906637562147	0.742424678947874	0.692903009542964	0.747502518952367	0.695585611609753	0.703511319558259	0.655453379888094	0.702398169011357	0.442286164998856	0.437558677212489	0.428926803067723	0.419338199554756	0.697628998105427	0.70338283954194	0.600067642151892	0.651817141919169	0.625993081757258	0.477909665870896	0.554523749771412	0.668192144181853	0.572649079678065	0.530466266827873	0.629364767055468	0.489280477949095	0.485374878194798	0.518528448019065	0.517015814563399	0.558001456644883
chr12	103271164	103271270	AMPL661534109	1.88784277360383	1.90807306418996	1.84400014409521	0.890036174918317	1.85843108066311	1.79625927749585	1.92750204119387	1.89060002032315	1.92018494186624	1.97972262492335	1.69561384256097	1.84054825872259	1.36209742667984	1.36941082282496	1.4536154220186	1.28175072316737	1.88784277360383	1.90807306418996	1.84400014409521	0.890036174918317	1.66351804823276	1.82143598826384	1.65614352229008	1.32731995235275	1.68847987644356	1.91895055408325	1.82678715843437	1.88219744161802	1.73805971437144	1.72706021324825	1.88826334842109	1.64962010450105
chr12	103271270	103271384	AMPL661570029	1.79306164106354	1.7031597058091	1.645419816125	1.57761365928093	1.76512952359953	1.8409973117365	1.68632904973852	1.87019564754578	1.64460408216456	1.52229074490345	1.59658065566478	1.7922243807195	1.3856608212486	1.31749613946478	1.36320080890883	1.31448893823279	1.79306164106354	1.7031597058091	1.645419816125	1.57761365928093	1.55224076902734	1.77543938738703	1.42362666172733	1.72957414369763	1.57351285051662	1.94661931106645	1.7355677113537	1.42018512607923	1.7545791317028	1.40392813637094	1.34814781085106	1.35582028325768
chr12	103288475	103288574	AMPL3699214840	1.5994255493754	1.45448900496094	1.29159990298428	1.50818960110313	1.38898800052369	1.4009458550027	1.46584744670914	1.47401087994451	1.4192515060853	1.45451947717299	1.4828271637839	1.31908957154133	1.73408190499336	1.65356476853557	1.64317180166263	1.83656676703393	1.5994255493754	1.45448900496094	1.29159990298428	1.50818960110313	1.48244971395553	1.6750393546406	1.54235335814283	1.15941366299385	1.63478804564529	1.67606605479816	1.45565550773506	1.6134764442993	1.55822702090659	1.55337076252203	1.70843400059426	1.49685270635545
chr12	103288574	103288725	AMPL659619504	1.33146658518602	1.27176679847206	1.4828510424538	1.34325303418632	1.37794136076644	1.40747498139836	1.29874030457208	1.45540225544368	1.3843367542495	1.21798194993256	1.38760531629749	1.26524703292112	1.57252367380404	1.92868155580185	1.64186037039782	1.79219298298217	1.33146658518602	1.27176679847206	1.4828510424538	1.34325303418632	1.31927853021178	1.27274069979912	1.48755109741015	1.39251172377306	1.43617847797475	1.38312353412613	1.29633827115352	1.19417260705927	1.28034649877252	1.38245828500927	1.12265641688329	1.34325883371382
chr12	103306535	103306705	AMPL556186951	1.18186559679037	0.969590995239834	1.0437559723909	1.06927424457618	0.884279227887296	0.993590554807639	1.01154339175097	1.03084565454378	0.945030203724944	1.06593517518947	0.927257819870858	0.970466364337573	1.12008015691375	1.05790734218662	1.13895777093858	1.20795519421915	1.18186559679037	0.969590995239834	1.0437559723909	1.06927424457618	1.03542144608501	0.877046735200553	1.03175779503944	1.09769821178793	1.06384112449283	0.976061996617755	1.06311848749671	1.14173875201767	0.978270203110567	1.09990262582173	1.14482974608717	0.98496355871955
chr12	103310767	103310940	AMPL663779199	0.672290861022374	0.652061744585723	0.554342732928224	0.584359306422427	0.654585980525613	0.643111812498801	0.64098572550402	0.72210450583133	0.624077586530772	0.634858139814154	0.675085982438605	0.688593811932521	0.534334708830769	0.51547988404637	0.592071993218085	0.504317991100025	0.672290861022374	0.652061744585723	0.554342732928224	0.584359306422427	0.588349132823942	0.649587800098314	0.591054833847162	0.698485161615826	0.499869641805911	0.609460405600286	0.631226042075662	0.509077953935475	0.573071384659704	0.511447639014808	0.543143757414359	0.470780827029452
chr12	103310940	103311077	AMPL812518150	1.13912394116657	1.23801579525492	1.23246889035127	1.05935764671075	1.28712490456428	1.1194124978522	1.26888980686707	1.13941900788146	1.43535480868502	1.45850186535221	1.30086361816482	1.28297896214162	1.21178483647246	1.12639235103164	1.24769611404978	1.15052430019532	1.13912394116657	1.23801579525492	1.23246889035127	1.05935764671075	1.30073369913871	1.26122472471124	1.23801513377394	1.02800548686929	1.09535625459702	1.16349682861864	1.33073629917551	1.55572023224844	1.32524415944223	1.30768845853238	1.45159663234173	1.2079725947715
chr12	103311073	103311261	AMPL812522983	0.37576239356367	0.381199049932405	0.345318961314905	0.325718592194816	0.349500244360133	0.363149815786013	0.380966410322025	0.342136596635178	0.267655392902533	0.242918735888848	0.331933485858574	0.321608693555838	0.311745517126349	0.33490775794808	0.346817920712786	0.314110028076998	0.37576239356367	0.381199049932405	0.345318961314905	0.325718592194816	0.326168371328205	0.303211079987303	0.351789794803823	0.375314960650253	0.309743181395361	0.272144746011042	0.381168963323054	0.317795382042994	0.339466676239006	0.330697941020298	0.332064099139112	0.350865484327886
chr12	103311261	103311417	AMPL811679394	0.748136074891341	0.867743706256385	0.816058291804198	0.811852330609544	0.776175003634093	0.761821408424789	0.92724368902836	0.920704322124257	0.860617971732178	0.912217910763603	0.809767578882727	0.871694137952555	0.852162734968631	0.736032010136616	0.850746402441468	0.745700961199182	0.748136074891341	0.867743706256385	0.816058291804198	0.811852330609544	0.909858197879227	0.7279691123851	0.856695235260473	0.828770115779509	0.834088269900717	0.850327722884319	0.897604759454333	0.954483884927057	0.864515038085209	0.858302445256131	0.971158017461092	0.810647791737983
