# Supplementary material for: A statistical approach to detection of copy number variations in PCR-enriched targeted sequencing data
Source: BMC Bioinformatics. 2016 Oct 22;17:429. doi: 10.1186/s12859-016-1272-6 (PMC5075217; doi:10.1186/s12859-016-1272-6)
Supplement: Additional file 6 — Archive with ONCOCNV results. Set of files (png plots and txt files) in zip archive that were provided by ONCOCNV after specificity and sensitivity testing. (ZIP 5007 kb) [file 12859_2016_1272_MOESM6_ESM.zip › outputONCOCNV copy 2/X1599.1.1.profile.txt]

chr	start	end	gene	ID	ratio	predLargeSeg	segMean	predLargeCorrected	pvalRatioCorrected	perGeneEvaluation	pvalRatioGene	predPoint	predPointSusp	comments
chr7	117119899	117120067	CFTR	AMPL1380948435	0.153792919704814	2	-0.0254989184074585	2	0.937954963997405	2	0.937954963997405	NA	NA	SegRatio=-0.03,AbsMeanSigma=0.6,pvalue=0.0114368124337767,pvalueTTest=0.203739140181099,
chr7	117120062	117120193	CFTR	AMPL1380948436	-0.212319708648796	2	-0.0254989184074585	2	0.937954963997405	2	0.937954963997405	NA	NA	SegRatio=-0.03,AbsMeanSigma=0.6,pvalue=0.0114368124337767,pvalueTTest=0.203739140181099,
chr7	117120192	117120274	CFTR	AMPL493118173	-0.188587124396576	2	-0.0254989184074585	2	0.937954963997405	2	0.937954963997405	NA	NA	SegRatio=-0.03,AbsMeanSigma=0.6,pvalue=0.0114368124337767,pvalueTTest=0.203739140181099,
chr7	117144240	117144352	CFTR	AMPL1316862546	-0.00258285665127558	2	-0.0254989184074585	2	0.937954963997405	2	0.937954963997405	NA	NA	SegRatio=-0.03,AbsMeanSigma=0.6,pvalue=0.0114368124337767,pvalueTTest=0.203739140181099,
chr7	117144342	117144420	CFTR	AMPL3662351274	-0.153667590238554	2	-0.0254989184074585	2	0.937954963997405	2	0.937954963997405	NA	NA	SegRatio=-0.03,AbsMeanSigma=0.6,pvalue=0.0114368124337767,pvalueTTest=0.203739140181099,
chr7	117148945	117149124	CFTR	AMPL1090131405	0.14455183419281	2	-0.0254989184074585	2	0.937954963997405	2	0.937954963997405	NA	NA	SegRatio=-0.03,AbsMeanSigma=0.6,pvalue=0.0114368124337767,pvalueTTest=0.203739140181099,
chr7	117149124	117149294	CFTR	AMPL496812712	0.0908538451953732	2	-0.0254989184074585	2	0.937954963997405	2	0.937954963997405	NA	NA	SegRatio=-0.03,AbsMeanSigma=0.6,pvalue=0.0114368124337767,pvalueTTest=0.203739140181099,
chr7	117170900	117171022	CFTR	AMPL469286737	-0.0254989184074585	2	-0.0254989184074585	2	0.937954963997405	2	0.937954963997405	NA	NA	SegRatio=-0.03,AbsMeanSigma=0.6,pvalue=0.0114368124337767,pvalueTTest=0.203739140181099,
chr7	117171020	117171189	CFTR	AMPL469324749	-0.0390279308015124	2	-0.0254989184074585	2	0.937954963997405	2	0.937954963997405	NA	NA	SegRatio=-0.03,AbsMeanSigma=0.6,pvalue=0.0114368124337767,pvalueTTest=0.203739140181099,
chr7	117174199	117174365	CFTR	AMPL844200061	NA	2	-0.0254989184074585	2	0.937954963997405	2	0.937954963997405	NA	NA	SegRatio=-0.03,AbsMeanSigma=0.6,pvalue=0.0114368124337767,pvalueTTest=0.203739140181099,
chr7	117174365	117174460	CFTR	AMPL468748906	-0.540174808056299	2	-0.0254989184074585	2	0.937954963997405	2	0.937954963997405	NA	NA	SegRatio=-0.03,AbsMeanSigma=0.6,pvalue=0.0114368124337767,pvalueTTest=0.203739140181099,
chr7	117175183	117175355	CFTR	AMPL467504527	0.0281054163382111	2	-0.0254989184074585	2	0.937954963997405	2	0.937954963997405	NA	NA	SegRatio=-0.03,AbsMeanSigma=0.6,pvalue=0.0114368124337767,pvalueTTest=0.203739140181099,
chr7	117175355	117175523	CFTR	AMPL467561353	-0.122909574543095	2	-0.0254989184074585	2	0.937954963997405	2	0.937954963997405	NA	NA	SegRatio=-0.03,AbsMeanSigma=0.6,pvalue=0.0114368124337767,pvalueTTest=0.203739140181099,
chr7	117176519	117176660	CFTR	AMPL468865894	0.0639387281539286	2	-0.0254989184074585	2	0.937954963997405	2	0.937954963997405	NA	NA	SegRatio=-0.03,AbsMeanSigma=0.6,pvalue=0.0114368124337767,pvalueTTest=0.203739140181099,
chr7	117176651	117176786	CFTR	AMPL468874944	-0.0948083123219748	2	-0.0254989184074585	2	0.937954963997405	2	0.937954963997405	NA	NA	SegRatio=-0.03,AbsMeanSigma=0.6,pvalue=0.0114368124337767,pvalueTTest=0.203739140181099,
chr7	117180175	117180248	CFTR	AMPL556296474	0.0698537982804734	2	-0.0254989184074585	2	0.937954963997405	2	0.937954963997405	NA	NA	SegRatio=-0.03,AbsMeanSigma=0.6,pvalue=0.0114368124337767,pvalueTTest=0.203739140181099,
chr7	117180248	117180361	CFTR	AMPL3662363979	0.142355390884116	2	-0.0254989184074585	2	0.937954963997405	2	0.937954963997405	NA	NA	SegRatio=-0.03,AbsMeanSigma=0.6,pvalue=0.0114368124337767,pvalueTTest=0.203739140181099,
chr7	117180361	117180458	CFTR	AMPL468184487	-0.87515736282458	2	0.0144713778684637	2	0.937954963997405	2	0.937954963997405	q-value=4.29139998235229e-10, copies=1	NA	SegRatio=0.01,AbsMeanSigma=0.13,pvalue=0.352375283581389,pvalueTTest=0.744064006439596,
chr7	117182013	117182127	CFTR	AMPL3755398942	-1.91247478299897	2	0.0144713778684637	2	0.937954963997405	2	0.937954963997405	NA	NA	SegRatio=0.01,AbsMeanSigma=0.13,pvalue=0.352375283581389,pvalueTTest=0.744064006439596,
chr7	117182127	117182221	CFTR	AMPL3713721021	-0.0606288919096401	2	0.0144713778684637	2	0.937954963997405	2	0.937954963997405	NA	NA	SegRatio=0.01,AbsMeanSigma=0.13,pvalue=0.352375283581389,pvalueTTest=0.744064006439596,
chr7	117188605	117188778	CFTR	AMPL3849093081	0.206078853740827	2	0.0144713778684637	2	0.937954963997405	2	0.937954963997405	q-value=1.50140110497455e-49, copies=2.5	NA	SegRatio=0.01,AbsMeanSigma=0.13,pvalue=0.352375283581389,pvalueTTest=0.744064006439596,
chr7	117188898	117189021	CFTR	AMPL477617595	0.00265566242532007	2	0.0144713778684637	2	0.937954963997405	2	0.937954963997405	NA	NA	SegRatio=0.01,AbsMeanSigma=0.13,pvalue=0.352375283581389,pvalueTTest=0.744064006439596,
chr7	117189018	117189174	CFTR	AMPL1758041121	-0.0934524961075489	2	0.0144713778684637	2	0.937954963997405	2	0.937954963997405	NA	NA	SegRatio=0.01,AbsMeanSigma=0.13,pvalue=0.352375283581389,pvalueTTest=0.744064006439596,
chr7	117199494	117199585	CFTR	AMPL3662352593	-0.122689113469933	2	0.0144713778684637	2	0.937954963997405	2	0.937954963997405	NA	NA	SegRatio=0.01,AbsMeanSigma=0.13,pvalue=0.352375283581389,pvalueTTest=0.744064006439596,
chr7	117199585	117199733	CFTR	AMPL712350278	0.0512976071385252	2	0.0144713778684637	2	0.937954963997405	2	0.937954963997405	NA	NA	SegRatio=0.01,AbsMeanSigma=0.13,pvalue=0.352375283581389,pvalueTTest=0.744064006439596,
chr7	117227745	117227913	CFTR	AMPL3687801190	-0.0353032733644955	2	0.0144713778684637	2	0.937954963997405	2	0.937954963997405	NA	NA	SegRatio=0.01,AbsMeanSigma=0.13,pvalue=0.352375283581389,pvalueTTest=0.744064006439596,
chr7	117229500	117229593	intron	AMPL4119989318	-1.55994256452517	2	0.0144713778684637	2	0.0270567382621154	2	0.0270567382621154	NA	NA	SegRatio=0.01,AbsMeanSigma=0.13,pvalue=0.352375283581389,pvalueTTest=0.744064006439596,
chr7	117230377	117230543	CFTR	AMPL468091028	-0.0382167181660502	2	0.0144713778684637	2	0.937954963997405	2	0.937954963997405	NA	NA	SegRatio=0.01,AbsMeanSigma=0.13,pvalue=0.352375283581389,pvalueTTest=0.744064006439596,
chr7	117231824	117231993	CFTR	AMPL474961767	NA	2	0.0144713778684637	2	0.937954963997405	2	0.937954963997405	NA	NA	SegRatio=0.01,AbsMeanSigma=0.13,pvalue=0.352375283581389,pvalueTTest=0.744064006439596,
chr7	117232001	117232109	CFTR	AMPL3662358230	0.228583806624977	2	0.0144713778684637	2	0.937954963997405	2	0.937954963997405	NA	NA	SegRatio=0.01,AbsMeanSigma=0.13,pvalue=0.352375283581389,pvalueTTest=0.744064006439596,
chr7	117232109	117232280	CFTR	AMPL468866489	0.0176237003903739	2	0.0144713778684637	2	0.937954963997405	2	0.937954963997405	NA	NA	SegRatio=0.01,AbsMeanSigma=0.13,pvalue=0.352375283581389,pvalueTTest=0.744064006439596,
chr7	117232270	117232434	CFTR	AMPL468922661	-0.0887984460959287	2	0.0144713778684637	2	0.937954963997405	2	0.937954963997405	NA	NA	SegRatio=0.01,AbsMeanSigma=0.13,pvalue=0.352375283581389,pvalueTTest=0.744064006439596,
chr7	117232434	117232539	CFTR	AMPL3662384424	0.0531322487452597	2	0.0144713778684637	2	0.937954963997405	2	0.937954963997405	NA	NA	SegRatio=0.01,AbsMeanSigma=0.13,pvalue=0.352375283581389,pvalueTTest=0.744064006439596,
chr7	117232539	117232720	CFTR	AMPL1488881666	-0.0130219960237534	2	0.0144713778684637	2	0.937954963997405	2	0.937954963997405	NA	NA	SegRatio=0.01,AbsMeanSigma=0.13,pvalue=0.352375283581389,pvalueTTest=0.744064006439596,
chr7	117234940	117235038	CFTR	AMPL3533204248	0.104174242618196	2	0.0144713778684637	2	0.937954963997405	2	0.937954963997405	NA	NA	SegRatio=0.01,AbsMeanSigma=0.13,pvalue=0.352375283581389,pvalueTTest=0.744064006439596,
chr7	117235038	117235148	CFTR	AMPL3539368019	0.368414971777485	2	0.0144713778684637	2	0.937954963997405	2	0.937954963997405	NA	NA	SegRatio=0.01,AbsMeanSigma=0.13,pvalue=0.352375283581389,pvalueTTest=0.744064006439596,
chr7	117242832	117243009	CFTR	AMPL468425396	-0.0179868996443861	2	0.0144713778684637	2	0.937954963997405	2	0.937954963997405	NA	NA	SegRatio=0.01,AbsMeanSigma=0.13,pvalue=0.352375283581389,pvalueTTest=0.744064006439596,
chr7	117243561	117243680	CFTR	AMPL1314131500	-0.196177490676813	2	0.0144713778684637	2	0.937954963997405	2	0.937954963997405	NA	NA	SegRatio=0.01,AbsMeanSigma=0.13,pvalue=0.352375283581389,pvalueTTest=0.744064006439596,
chr7	117243680	117243850	CFTR	AMPL1350926834	-0.122552539103629	2	0.0144713778684637	2	0.937954963997405	2	0.937954963997405	NA	NA	SegRatio=0.01,AbsMeanSigma=0.13,pvalue=0.352375283581389,pvalueTTest=0.744064006439596,
chr7	117246626	117246753	CFTR	AMPL467500449	-0.027345550964813	2	0.0144713778684637	2	0.937954963997405	2	0.937954963997405	NA	NA	SegRatio=0.01,AbsMeanSigma=0.13,pvalue=0.352375283581389,pvalueTTest=0.744064006439596,
chr7	117246740	117246889	CFTR	AMPL1317650819	-0.106201761480851	2	0.0144713778684637	2	0.937954963997405	2	0.937954963997405	NA	NA	SegRatio=0.01,AbsMeanSigma=0.13,pvalue=0.352375283581389,pvalueTTest=0.744064006439596,
chr7	117250552	117250723	CFTR	AMPL467096662	0.0478024578816042	2	0.0144713778684637	2	0.937954963997405	2	0.937954963997405	NA	NA	SegRatio=0.01,AbsMeanSigma=0.13,pvalue=0.352375283581389,pvalueTTest=0.744064006439596,
chr7	117251505	117251662	CFTR	AMPL1489275007	0.432462892812749	2	0.0144713778684637	2	0.937954963997405	2	0.937954963997405	NA	NA	SegRatio=0.01,AbsMeanSigma=0.13,pvalue=0.352375283581389,pvalueTTest=0.744064006439596,
chr7	117251662	117251813	CFTR	AMPL1489330457	-0.0653935833490808	2	0.0144713778684637	2	0.937954963997405	2	0.937954963997405	NA	NA	SegRatio=0.01,AbsMeanSigma=0.13,pvalue=0.352375283581389,pvalueTTest=0.744064006439596,
chr7	117251782	117251855	CFTR	AMPL1524050819	0.107855576591408	2	0.0144713778684637	2	0.937954963997405	2	0.937954963997405	NA	NA	SegRatio=0.01,AbsMeanSigma=0.13,pvalue=0.352375283581389,pvalueTTest=0.744064006439596,
chr7	117254598	117254679	CFTR	AMPL3608012462	-0.0534131779427327	2	0.0144713778684637	2	0.937954963997405	2	0.937954963997405	NA	NA	SegRatio=0.01,AbsMeanSigma=0.13,pvalue=0.352375283581389,pvalueTTest=0.744064006439596,
chr7	117254674	117254747	CFTR	AMPL3662363743	0.0609790734645161	2	0.0144713778684637	2	0.937954963997405	2	0.937954963997405	NA	NA	SegRatio=0.01,AbsMeanSigma=0.13,pvalue=0.352375283581389,pvalueTTest=0.744064006439596,
chr7	117267462	117267600	CFTR	AMPL468021362	0.226391858431917	2	0.0144713778684637	2	0.937954963997405	2	0.937954963997405	NA	NA	SegRatio=0.01,AbsMeanSigma=0.13,pvalue=0.352375283581389,pvalueTTest=0.744064006439596,
chr7	117267600	117267684	CFTR	AMPL468048766	-0.126875925867529	2	0.0144713778684637	2	0.937954963997405	2	0.937954963997405	NA	NA	SegRatio=0.01,AbsMeanSigma=0.13,pvalue=0.352375283581389,pvalueTTest=0.744064006439596,
chr7	117267684	117267830	CFTR	AMPL1350926836	-0.307731002118295	2	0.0144713778684637	2	0.937954963997405	2	0.937954963997405	NA	NA	SegRatio=0.01,AbsMeanSigma=0.13,pvalue=0.352375283581389,pvalueTTest=0.744064006439596,
chr7	117279953	117280114	CFTR	AMPL612960517	0.0183954063015058	2	0.0144713778684637	2	0.937954963997405	2	0.937954963997405	NA	NA	SegRatio=0.01,AbsMeanSigma=0.13,pvalue=0.352375283581389,pvalueTTest=0.744064006439596,
chr7	117282452	117282593	CFTR	AMPL3687804467	0.0509351688902042	2	0.0144713778684637	2	0.937954963997405	2	0.937954963997405	NA	NA	SegRatio=0.01,AbsMeanSigma=0.13,pvalue=0.352375283581389,pvalueTTest=0.744064006439596,
chr7	117282593	117282768	CFTR	AMPL469390256	0.0975477392864424	2	0.0144713778684637	2	0.937954963997405	2	0.937954963997405	NA	NA	SegRatio=0.01,AbsMeanSigma=0.13,pvalue=0.352375283581389,pvalueTTest=0.744064006439596,
chr7	117292788	117292952	CFTR	AMPL469294494	-1.38542645463089	2	0.0144713778684637	2	0.937954963997405	2	0.937954963997405	q-value=5.7341860018368e-05, copies=0.5	NA	SegRatio=0.01,AbsMeanSigma=0.13,pvalue=0.352375283581389,pvalueTTest=0.744064006439596,
chr7	117292952	117293126	CFTR	AMPL476533235	0.0675657147349778	2	0.0144713778684637	2	0.937954963997405	2	0.937954963997405	NA	NA	SegRatio=0.01,AbsMeanSigma=0.13,pvalue=0.352375283581389,pvalueTTest=0.744064006439596,
chr7	117304588	117304761	CFTR	AMPL1350926835	0.363949645853276	2	0.0144713778684637	2	0.937954963997405	2	0.937954963997405	NA	NA	SegRatio=0.01,AbsMeanSigma=0.13,pvalue=0.352375283581389,pvalueTTest=0.744064006439596,
chr7	117304761	117304927	CFTR	AMPL469937071	-0.0997169413386952	2	0.0144713778684637	2	0.937954963997405	2	0.937954963997405	NA	NA	SegRatio=0.01,AbsMeanSigma=0.13,pvalue=0.352375283581389,pvalueTTest=0.744064006439596,
chr7	117305494	117305594	CFTR	AMPL647810578	0.320658075471169	2	0.0144713778684637	2	0.937954963997405	2	0.937954963997405	NA	NA	SegRatio=0.01,AbsMeanSigma=0.13,pvalue=0.352375283581389,pvalueTTest=0.744064006439596,
chr7	117305594	117305680	CFTR	AMPL3687791484	0.123902801407281	2	0.0144713778684637	2	0.937954963997405	2	0.937954963997405	NA	NA	SegRatio=0.01,AbsMeanSigma=0.13,pvalue=0.352375283581389,pvalueTTest=0.744064006439596,
chr7	117306844	117307010	CFTR	AMPL1091210890	-0.0418214066345017	2	0.0144713778684637	2	0.937954963997405	2	0.937954963997405	NA	NA	SegRatio=0.01,AbsMeanSigma=0.13,pvalue=0.352375283581389,pvalueTTest=0.744064006439596,
chr7	117307008	117307185	CFTR	AMPL3848836362	-0.104695575485476	2	0.0144713778684637	2	0.937954963997405	2	0.937954963997405	NA	NA	SegRatio=0.01,AbsMeanSigma=0.13,pvalue=0.352375283581389,pvalueTTest=0.744064006439596,
chr7	117307183	117307354	CFTR	AMPL3848864558	0.0363236196224948	2	0.0144713778684637	2	0.937954963997405	2	0.937954963997405	NA	NA	SegRatio=0.01,AbsMeanSigma=0.13,pvalue=0.352375283581389,pvalueTTest=0.744064006439596,
chr7	117307353	117307519	CFTR	AMPL497774927	0.0144713778684637	2	0.0144713778684637	2	0.937954963997405	2	0.937954963997405	NA	NA	SegRatio=0.01,AbsMeanSigma=0.13,pvalue=0.352375283581389,pvalueTTest=0.744064006439596,
chr7	117307518	117307668	CFTR	AMPL3848886907	0.145603895759983	2	0.0144713778684637	2	0.937954963997405	2	0.937954963997405	NA	NA	SegRatio=0.01,AbsMeanSigma=0.13,pvalue=0.352375283581389,pvalueTTest=0.744064006439596,
chr7	117307666	117307801	CFTR	AMPL492300506	-0.159994881119816	2	0.0144713778684637	2	0.937954963997405	2	0.937954963997405	NA	NA	SegRatio=0.01,AbsMeanSigma=0.13,pvalue=0.352375283581389,pvalueTTest=0.744064006439596,
chr7	117307801	117307960	CFTR	AMPL3848900251	-0.0720903696418873	2	0.0144713778684637	2	0.937954963997405	2	0.937954963997405	NA	NA	SegRatio=0.01,AbsMeanSigma=0.13,pvalue=0.352375283581389,pvalueTTest=0.744064006439596,
chr7	117307960	117308127	CFTR	AMPL3848829546	-0.12905601386768	2	0.0144713778684637	2	0.937954963997405	2	0.937954963997405	NA	NA	SegRatio=0.01,AbsMeanSigma=0.13,pvalue=0.352375283581389,pvalueTTest=0.744064006439596,
chr7	117308127	117308217	CFTR	AMPL1486309394	-0.0156292100939883	2	0.0144713778684637	2	0.937954963997405	2	0.937954963997405	NA	NA	SegRatio=0.01,AbsMeanSigma=0.13,pvalue=0.352375283581389,pvalueTTest=0.744064006439596,
chr7	117308443	117308519	CFTR	AMPL1380948432	-0.0640183782741036	2	0.0144713778684637	2	0.937954963997405	2	0.937954963997405	NA	NA	SegRatio=0.01,AbsMeanSigma=0.13,pvalue=0.352375283581389,pvalueTTest=0.744064006439596,
chr7	117308502	117308594	CFTR	AMPL3848851241	NA	2	0.0144713778684637	2	0.937954963997405	2	0.937954963997405	NA	NA	SegRatio=0.01,AbsMeanSigma=0.13,pvalue=0.352375283581389,pvalueTTest=0.744064006439596,
chr7	117308594	117308719	CFTR	AMPL3848859657	0.171121218328801	2	0.0144713778684637	2	0.937954963997405	2	0.937954963997405	NA	NA	SegRatio=0.01,AbsMeanSigma=0.13,pvalue=0.352375283581389,pvalueTTest=0.744064006439596,
chr9	34646542	34646714	GALT	AMPL712468205	NA	2	0.00958858939130972	2	0.675264350524929	2	0.675264350524929	NA	NA	SegRatio=0.01,AbsMeanSigma=0.06,pvalue=0.748512848541394,pvalueTTest=0.675264350524929,
chr9	34646713	34646892	GALT	AMPL807033687	-0.149352216673951	2	0.00958858939130972	2	0.675264350524929	2	0.675264350524929	NA	NA	SegRatio=0.01,AbsMeanSigma=0.06,pvalue=0.748512848541394,pvalueTTest=0.675264350524929,
chr9	34646880	34647060	GALT	AMPL807051270	-0.127166927233586	2	0.00958858939130972	2	0.675264350524929	2	0.675264350524929	NA	NA	SegRatio=0.01,AbsMeanSigma=0.06,pvalue=0.748512848541394,pvalueTTest=0.675264350524929,
chr9	34647058	34647205	GALT	AMPL623733836	-0.0658295453048875	2	0.00958858939130972	2	0.675264350524929	2	0.675264350524929	NA	NA	SegRatio=0.01,AbsMeanSigma=0.06,pvalue=0.748512848541394,pvalueTTest=0.675264350524929,
chr9	34647198	34647344	GALT	AMPL3848826648	0.060194299686381	2	0.00958858939130972	2	0.675264350524929	2	0.675264350524929	NA	NA	SegRatio=0.01,AbsMeanSigma=0.06,pvalue=0.748512848541394,pvalueTTest=0.675264350524929,
chr9	34647344	34647522	GALT	AMPL3848835399	-0.0679251381003125	2	0.00958858939130972	2	0.675264350524929	2	0.675264350524929	NA	NA	SegRatio=0.01,AbsMeanSigma=0.06,pvalue=0.748512848541394,pvalueTTest=0.675264350524929,
chr9	34647522	34647639	GALT	AMPL1496130655	0.176095587978273	2	0.00958858939130972	2	0.675264350524929	2	0.675264350524929	NA	NA	SegRatio=0.01,AbsMeanSigma=0.06,pvalue=0.748512848541394,pvalueTTest=0.675264350524929,
chr9	34647639	34647726	GALT	AMPL868171912	0.0744459789803369	2	0.00958858939130972	2	0.675264350524929	2	0.675264350524929	NA	NA	SegRatio=0.01,AbsMeanSigma=0.06,pvalue=0.748512848541394,pvalueTTest=0.675264350524929,
chr9	34647726	34647898	GALT	AMPL556199792	0.00958858939130972	2	0.00958858939130972	2	0.675264350524929	2	0.675264350524929	NA	NA	SegRatio=0.01,AbsMeanSigma=0.06,pvalue=0.748512848541394,pvalueTTest=0.675264350524929,
chr9	34647893	34648071	GALT	AMPL3848847770	0.0105360538385616	2	0.00958858939130972	2	0.675264350524929	2	0.675264350524929	NA	NA	SegRatio=0.01,AbsMeanSigma=0.06,pvalue=0.748512848541394,pvalueTTest=0.675264350524929,
chr9	34648069	34648240	GALT	AMPL556343103	-0.101292883769792	2	0.00958858939130972	2	0.675264350524929	2	0.675264350524929	NA	NA	SegRatio=0.01,AbsMeanSigma=0.06,pvalue=0.748512848541394,pvalueTTest=0.675264350524929,
chr9	34648240	34648341	GALT	AMPL623737664	0.136143183059966	2	0.00958858939130972	2	0.675264350524929	2	0.675264350524929	NA	NA	SegRatio=0.01,AbsMeanSigma=0.06,pvalue=0.748512848541394,pvalueTTest=0.675264350524929,
chr9	34648336	34648497	GALT	AMPL623762017	-0.10858211706763	2	0.00958858939130972	2	0.675264350524929	2	0.675264350524929	NA	NA	SegRatio=0.01,AbsMeanSigma=0.06,pvalue=0.748512848541394,pvalueTTest=0.675264350524929,
chr9	34648510	34648681	GALT	AMPL3848901604	-0.0364693373679435	2	0.00958858939130972	2	0.675264350524929	2	0.675264350524929	NA	NA	SegRatio=0.01,AbsMeanSigma=0.06,pvalue=0.748512848541394,pvalueTTest=0.675264350524929,
chr9	34648690	34648810	GALT	AMPL3848818879	-0.251214360996192	2	0.00958858939130972	2	0.675264350524929	2	0.675264350524929	NA	NA	SegRatio=0.01,AbsMeanSigma=0.06,pvalue=0.748512848541394,pvalueTTest=0.675264350524929,
chr9	34648807	34648943	GALT	AMPL623750282	0.189996046995334	2	0.00958858939130972	2	0.675264350524929	2	0.675264350524929	NA	NA	SegRatio=0.01,AbsMeanSigma=0.06,pvalue=0.748512848541394,pvalueTTest=0.675264350524929,
chr9	34648939	34649017	GALT	AMPL3848843653	0.0707165503376845	2	0.00958858939130972	2	0.675264350524929	2	0.675264350524929	NA	NA	SegRatio=0.01,AbsMeanSigma=0.06,pvalue=0.748512848541394,pvalueTTest=0.675264350524929,
chr9	34649016	34649170	GALT	AMPL3848851345	-0.024305444558841	2	0.00958858939130972	2	0.675264350524929	2	0.675264350524929	NA	NA	SegRatio=0.01,AbsMeanSigma=0.06,pvalue=0.748512848541394,pvalueTTest=0.675264350524929,
chr9	34649168	34649344	GALT	AMPL1371818357	-0.0738076536716034	2	0.00958858939130972	2	0.675264350524929	2	0.675264350524929	NA	NA	SegRatio=0.01,AbsMeanSigma=0.06,pvalue=0.748512848541394,pvalueTTest=0.675264350524929,
chr9	34649344	34649511	GALT	AMPL3848885846	-0.137824567175222	2	0.00958858939130972	2	0.675264350524929	2	0.675264350524929	NA	NA	SegRatio=0.01,AbsMeanSigma=0.06,pvalue=0.748512848541394,pvalueTTest=0.675264350524929,
chr9	34649511	34649646	GALT	AMPL3848895636	0.123140741699158	2	0.00958858939130972	2	0.675264350524929	2	0.675264350524929	NA	NA	SegRatio=0.01,AbsMeanSigma=0.06,pvalue=0.748512848541394,pvalueTTest=0.675264350524929,
chr9	34649641	34649818	GALT	AMPL3848812411	0.0194679803587642	2	0.00958858939130972	2	0.675264350524929	2	0.675264350524929	NA	NA	SegRatio=0.01,AbsMeanSigma=0.06,pvalue=0.748512848541394,pvalueTTest=0.675264350524929,
chr9	34649817	34649982	GALT	AMPL3848835912	-0.0801671402534364	2	0.00958858939130972	2	0.675264350524929	2	0.675264350524929	NA	NA	SegRatio=0.01,AbsMeanSigma=0.06,pvalue=0.748512848541394,pvalueTTest=0.675264350524929,
chr9	34650315	34650399	GALT	AMPL3848889350	0.026162877083336	2	0.00958858939130972	2	0.675264350524929	2	0.675264350524929	NA	NA	SegRatio=0.01,AbsMeanSigma=0.06,pvalue=0.748512848541394,pvalueTTest=0.675264350524929,
chr9	34650398	34650478	GALT	AMPL2782134136	0.150779504093416	2	0.00958858939130972	2	0.675264350524929	2	0.675264350524929	NA	NA	SegRatio=0.01,AbsMeanSigma=0.06,pvalue=0.748512848541394,pvalueTTest=0.675264350524929,
chr9	34650478	34650595	GALT	AMPL1496755741	-0.1272356576189	2	0.00958858939130972	2	0.675264350524929	2	0.675264350524929	NA	NA	SegRatio=0.01,AbsMeanSigma=0.06,pvalue=0.748512848541394,pvalueTTest=0.675264350524929,
chr12	103232062	103232227	PAH	AMPL811140534	-0.0643196572811828	2	0.0257492502524442	2	0.540385675213537	2	0.540385675213537	NA	NA	SegRatio=0.03,AbsMeanSigma=0.08,pvalue=0.685146058326485,pvalueTTest=0.655508099382244,
chr12	103232222	103232291	PAH	AMPL811141827	NA	2	0.0257492502524442	2	0.540385675213537	2	0.540385675213537	NA	NA	SegRatio=0.03,AbsMeanSigma=0.08,pvalue=0.685146058326485,pvalueTTest=0.655508099382244,
chr12	103232441	103232565	PAH	AMPL3699300740	-0.639547826182567	2	0.0257492502524442	2	0.540385675213537	2	0.540385675213537	NA	NA	SegRatio=0.03,AbsMeanSigma=0.08,pvalue=0.685146058326485,pvalueTTest=0.655508099382244,
chr12	103232551	103232666	PAH	AMPL1497161003	0.0250247406657561	2	0.0257492502524442	2	0.540385675213537	2	0.540385675213537	NA	NA	SegRatio=0.03,AbsMeanSigma=0.08,pvalue=0.685146058326485,pvalueTTest=0.655508099382244,
chr12	103232661	103232820	PAH	AMPL811143696	-0.15649827935623	2	0.0257492502524442	2	0.540385675213537	2	0.540385675213537	NA	NA	SegRatio=0.03,AbsMeanSigma=0.08,pvalue=0.685146058326485,pvalueTTest=0.655508099382244,
chr12	103232765	103232895	PAH	AMPL811145968	0.304139666686391	2	0.0257492502524442	2	0.540385675213537	2	0.540385675213537	NA	NA	SegRatio=0.03,AbsMeanSigma=0.08,pvalue=0.685146058326485,pvalueTTest=0.655508099382244,
chr12	103232895	103233035	PAH	AMPL659794021	-0.111943708353266	2	0.0257492502524442	2	0.540385675213537	2	0.540385675213537	NA	NA	SegRatio=0.03,AbsMeanSigma=0.08,pvalue=0.685146058326485,pvalueTTest=0.655508099382244,
chr12	103234142	103234318	PAH	AMPL3848753200	0.0257492502524442	2	0.0257492502524442	2	0.540385675213537	2	0.540385675213537	NA	NA	SegRatio=0.03,AbsMeanSigma=0.08,pvalue=0.685146058326485,pvalueTTest=0.655508099382244,
chr12	103237301	103237409	PAH	AMPL663072267	0.113282157769496	2	0.0257492502524442	2	0.540385675213537	2	0.540385675213537	NA	NA	SegRatio=0.03,AbsMeanSigma=0.08,pvalue=0.685146058326485,pvalueTTest=0.655508099382244,
chr12	103237409	103237584	PAH	AMPL663100272	-0.164679518740591	2	0.0257492502524442	2	0.540385675213537	2	0.540385675213537	NA	NA	SegRatio=0.03,AbsMeanSigma=0.08,pvalue=0.685146058326485,pvalueTTest=0.655508099382244,
chr12	103237954	103238083	PAH	AMPL868016102	-0.104488652433096	2	0.0257492502524442	2	0.540385675213537	2	0.540385675213537	NA	NA	SegRatio=0.03,AbsMeanSigma=0.08,pvalue=0.685146058326485,pvalueTTest=0.655508099382244,
chr12	103238083	103238220	PAH	AMPL658783041	-0.0523409772703214	2	0.0257492502524442	2	0.540385675213537	2	0.540385675213537	NA	NA	SegRatio=0.03,AbsMeanSigma=0.08,pvalue=0.685146058326485,pvalueTTest=0.655508099382244,
chr12	103240620	103240773	PAH	AMPL659377496	-0.104872451413876	2	0.0257492502524442	2	0.540385675213537	2	0.540385675213537	NA	NA	SegRatio=0.03,AbsMeanSigma=0.08,pvalue=0.685146058326485,pvalueTTest=0.655508099382244,
chr12	103245412	103245591	PAH	AMPL556370172	0.198748049065442	2	0.0257492502524442	2	0.540385675213537	2	0.540385675213537	NA	NA	SegRatio=0.03,AbsMeanSigma=0.08,pvalue=0.685146058326485,pvalueTTest=0.655508099382244,
chr12	103246570	103246749	PAH	AMPL556350401	-0.0935879065392167	2	0.0257492502524442	2	0.540385675213537	2	0.540385675213537	NA	NA	SegRatio=0.03,AbsMeanSigma=0.08,pvalue=0.685146058326485,pvalueTTest=0.655508099382244,
chr12	103248833	103248985	PAH	AMPL812248025	0.0701206892799158	2	0.0257492502524442	2	0.540385675213537	2	0.540385675213537	NA	NA	SegRatio=0.03,AbsMeanSigma=0.08,pvalue=0.685146058326485,pvalueTTest=0.655508099382244,
chr12	103248985	103249122	PAH	AMPL658674329	0.040190351003442	2	0.0257492502524442	2	0.540385675213537	2	0.540385675213537	NA	NA	SegRatio=0.03,AbsMeanSigma=0.08,pvalue=0.685146058326485,pvalueTTest=0.655508099382244,
chr12	103260314	103260494	PAH	AMPL658804790	-0.16991600596198	2	0.0257492502524442	2	0.540385675213537	2	0.540385675213537	NA	NA	SegRatio=0.03,AbsMeanSigma=0.08,pvalue=0.685146058326485,pvalueTTest=0.655508099382244,
chr12	103271164	103271270	PAH	AMPL661534109	0.212401335688538	2	0.0257492502524442	2	0.540385675213537	2	0.540385675213537	NA	NA	SegRatio=0.03,AbsMeanSigma=0.08,pvalue=0.685146058326485,pvalueTTest=0.655508099382244,
chr12	103271270	103271384	PAH	AMPL661570029	NA	2	0.0257492502524442	2	0.540385675213537	2	0.540385675213537	NA	NA	SegRatio=0.03,AbsMeanSigma=0.08,pvalue=0.685146058326485,pvalueTTest=0.655508099382244,
chr12	103288475	103288574	PAH	AMPL3699214840	0.0801877896366226	2	0.0257492502524442	2	0.540385675213537	2	0.540385675213537	NA	NA	SegRatio=0.03,AbsMeanSigma=0.08,pvalue=0.685146058326485,pvalueTTest=0.655508099382244,
chr12	103288574	103288725	PAH	AMPL659619504	0.0301694598187167	2	0.0257492502524442	2	0.540385675213537	2	0.540385675213537	NA	NA	SegRatio=0.03,AbsMeanSigma=0.08,pvalue=0.685146058326485,pvalueTTest=0.655508099382244,
chr12	103306535	103306705	PAH	AMPL556186951	0.0276989887838403	2	0.0257492502524442	2	0.540385675213537	2	0.540385675213537	NA	NA	SegRatio=0.03,AbsMeanSigma=0.08,pvalue=0.685146058326485,pvalueTTest=0.655508099382244,
chr12	103310767	103310940	PAH	AMPL663779199	-0.0604901720015239	2	0.0257492502524442	2	0.540385675213537	2	0.540385675213537	NA	NA	SegRatio=0.03,AbsMeanSigma=0.08,pvalue=0.685146058326485,pvalueTTest=0.655508099382244,
chr12	103310940	103311077	PAH	AMPL812518150	-0.0738760381596071	2	0.0257492502524442	2	0.540385675213537	2	0.540385675213537	NA	NA	SegRatio=0.03,AbsMeanSigma=0.08,pvalue=0.685146058326485,pvalueTTest=0.655508099382244,
chr12	103311073	103311261	PAH	AMPL812522983	NA	2	0.0257492502524442	2	0.540385675213537	2	0.540385675213537	NA	NA	SegRatio=0.03,AbsMeanSigma=0.08,pvalue=0.685146058326485,pvalueTTest=0.655508099382244,
chr12	103311261	103311417	PAH	AMPL811679394	-0.0643228484668697	2	0.0257492502524442	2	0.540385675213537	2	0.540385675213537	NA	NA	SegRatio=0.03,AbsMeanSigma=0.08,pvalue=0.685146058326485,pvalueTTest=0.655508099382244,
