# Supplementary material for: A statistical approach to detection of copy number variations in PCR-enriched targeted sequencing data
Source: BMC Bioinformatics. 2016 Oct 22;17:429. doi: 10.1186/s12859-016-1272-6 (PMC5075217; doi:10.1186/s12859-016-1272-6)
Supplement: Additional file 6 — Archive with ONCOCNV results. Set of files (png plots and txt files) in zip archive that were provided by ONCOCNV after specificity and sensitivity testing. (ZIP 5007 kb) [file 12859_2016_1272_MOESM6_ESM.zip › outputONCOCNV copy 2/X1599.1.profile.txt]

chr	start	end	gene	ID	ratio	predLargeSeg	segMean	predLargeCorrected	pvalRatioCorrected	perGeneEvaluation	pvalRatioGene	predPoint	predPointSusp	comments
chr7	117119899	117120067	CFTR	AMPL1380948435	0.147152653753571	2	-0.0321391843587018	2	0.940023084308065	2	0.940023084308065	NA	NA	SegRatio=-0.03,AbsMeanSigma=0.6,pvalue=0.0106291991160282,pvalueTTest=0.177181011061414,
chr7	117120062	117120193	CFTR	AMPL1380948436	-0.21895997460004	2	-0.0321391843587018	2	0.940023084308065	2	0.940023084308065	NA	NA	SegRatio=-0.03,AbsMeanSigma=0.6,pvalue=0.0106291991160282,pvalueTTest=0.177181011061414,
chr7	117120192	117120274	CFTR	AMPL493118173	-0.195227390347819	2	-0.0321391843587018	2	0.940023084308065	2	0.940023084308065	NA	NA	SegRatio=-0.03,AbsMeanSigma=0.6,pvalue=0.0106291991160282,pvalueTTest=0.177181011061414,
chr7	117144240	117144352	CFTR	AMPL1316862546	-0.00922312260251885	2	-0.0321391843587018	2	0.940023084308065	2	0.940023084308065	NA	NA	SegRatio=-0.03,AbsMeanSigma=0.6,pvalue=0.0106291991160282,pvalueTTest=0.177181011061414,
chr7	117144342	117144420	CFTR	AMPL3662351274	-0.160307856189797	2	-0.0321391843587018	2	0.940023084308065	2	0.940023084308065	NA	NA	SegRatio=-0.03,AbsMeanSigma=0.6,pvalue=0.0106291991160282,pvalueTTest=0.177181011061414,
chr7	117148945	117149124	CFTR	AMPL1090131405	0.137911568241567	2	-0.0321391843587018	2	0.940023084308065	2	0.940023084308065	NA	NA	SegRatio=-0.03,AbsMeanSigma=0.6,pvalue=0.0106291991160282,pvalueTTest=0.177181011061414,
chr7	117149124	117149294	CFTR	AMPL496812712	0.0842135792441298	2	-0.0321391843587018	2	0.940023084308065	2	0.940023084308065	NA	NA	SegRatio=-0.03,AbsMeanSigma=0.6,pvalue=0.0106291991160282,pvalueTTest=0.177181011061414,
chr7	117170900	117171022	CFTR	AMPL469286737	-0.0321391843587018	2	-0.0321391843587018	2	0.940023084308065	2	0.940023084308065	NA	NA	SegRatio=-0.03,AbsMeanSigma=0.6,pvalue=0.0106291991160282,pvalueTTest=0.177181011061414,
chr7	117171020	117171189	CFTR	AMPL469324749	-0.0456681967527556	2	-0.0321391843587018	2	0.940023084308065	2	0.940023084308065	NA	NA	SegRatio=-0.03,AbsMeanSigma=0.6,pvalue=0.0106291991160282,pvalueTTest=0.177181011061414,
chr7	117174199	117174365	CFTR	AMPL844200061	NA	2	-0.0321391843587018	2	0.940023084308065	2	0.940023084308065	NA	NA	SegRatio=-0.03,AbsMeanSigma=0.6,pvalue=0.0106291991160282,pvalueTTest=0.177181011061414,
chr7	117174365	117174460	CFTR	AMPL468748906	-0.546815074007543	2	-0.0321391843587018	2	0.940023084308065	2	0.940023084308065	NA	NA	SegRatio=-0.03,AbsMeanSigma=0.6,pvalue=0.0106291991160282,pvalueTTest=0.177181011061414,
chr7	117175183	117175355	CFTR	AMPL467504527	0.0214651503869679	2	-0.0321391843587018	2	0.940023084308065	2	0.940023084308065	NA	NA	SegRatio=-0.03,AbsMeanSigma=0.6,pvalue=0.0106291991160282,pvalueTTest=0.177181011061414,
chr7	117175355	117175523	CFTR	AMPL467561353	-0.129549840494338	2	-0.0321391843587018	2	0.940023084308065	2	0.940023084308065	NA	NA	SegRatio=-0.03,AbsMeanSigma=0.6,pvalue=0.0106291991160282,pvalueTTest=0.177181011061414,
chr7	117176519	117176660	CFTR	AMPL468865894	0.0572984622026853	2	-0.0321391843587018	2	0.940023084308065	2	0.940023084308065	NA	NA	SegRatio=-0.03,AbsMeanSigma=0.6,pvalue=0.0106291991160282,pvalueTTest=0.177181011061414,
chr7	117176651	117176786	CFTR	AMPL468874944	-0.101448578273218	2	-0.0321391843587018	2	0.940023084308065	2	0.940023084308065	NA	NA	SegRatio=-0.03,AbsMeanSigma=0.6,pvalue=0.0106291991160282,pvalueTTest=0.177181011061414,
chr7	117180175	117180248	CFTR	AMPL556296474	0.0632135323292302	2	-0.0321391843587018	2	0.940023084308065	2	0.940023084308065	NA	NA	SegRatio=-0.03,AbsMeanSigma=0.6,pvalue=0.0106291991160282,pvalueTTest=0.177181011061414,
chr7	117180248	117180361	CFTR	AMPL3662363979	0.135715124932873	2	-0.0321391843587018	2	0.940023084308065	2	0.940023084308065	NA	NA	SegRatio=-0.03,AbsMeanSigma=0.6,pvalue=0.0106291991160282,pvalueTTest=0.177181011061414,
chr7	117180361	117180458	CFTR	AMPL468184487	-0.881797628775823	2	0.00783111191722022	2	0.940023084308065	2	0.940023084308065	q-value=3.63795167717852e-09, copies=1	NA	SegRatio=0.01,AbsMeanSigma=0.07,pvalue=0.591454534697878,pvalueTTest=0.839048065483086,
chr7	117182013	117182127	CFTR	AMPL3755398942	-1.91911504895022	2	0.00783111191722022	2	0.940023084308065	2	0.940023084308065	NA	NA	SegRatio=0.01,AbsMeanSigma=0.07,pvalue=0.591454534697878,pvalueTTest=0.839048065483086,
chr7	117182127	117182221	CFTR	AMPL3713721021	-0.0672691578608833	2	0.00783111191722022	2	0.940023084308065	2	0.940023084308065	NA	NA	SegRatio=0.01,AbsMeanSigma=0.07,pvalue=0.591454534697878,pvalueTTest=0.839048065483086,
chr7	117188605	117188778	CFTR	AMPL3849093081	0.199438587789583	2	0.00783111191722022	2	0.940023084308065	2	0.940023084308065	q-value=1.99778415956309e-44, copies=2.5	NA	SegRatio=0.01,AbsMeanSigma=0.07,pvalue=0.591454534697878,pvalueTTest=0.839048065483086,
chr7	117188898	117189021	CFTR	AMPL477617595	-0.00398460352592322	2	0.00783111191722022	2	0.940023084308065	2	0.940023084308065	NA	NA	SegRatio=0.01,AbsMeanSigma=0.07,pvalue=0.591454534697878,pvalueTTest=0.839048065483086,
chr7	117189018	117189174	CFTR	AMPL1758041121	-0.100092762058792	2	0.00783111191722022	2	0.940023084308065	2	0.940023084308065	NA	NA	SegRatio=0.01,AbsMeanSigma=0.07,pvalue=0.591454534697878,pvalueTTest=0.839048065483086,
chr7	117199494	117199585	CFTR	AMPL3662352593	-0.129329379421176	2	0.00783111191722022	2	0.940023084308065	2	0.940023084308065	NA	NA	SegRatio=0.01,AbsMeanSigma=0.07,pvalue=0.591454534697878,pvalueTTest=0.839048065483086,
chr7	117199585	117199733	CFTR	AMPL712350278	0.0446573411872819	2	0.00783111191722022	2	0.940023084308065	2	0.940023084308065	NA	NA	SegRatio=0.01,AbsMeanSigma=0.07,pvalue=0.591454534697878,pvalueTTest=0.839048065483086,
chr7	117227745	117227913	CFTR	AMPL3687801190	-0.0419435393157388	2	0.00783111191722022	2	0.940023084308065	2	0.940023084308065	NA	NA	SegRatio=0.01,AbsMeanSigma=0.07,pvalue=0.591454534697878,pvalueTTest=0.839048065483086,
chr7	117229500	117229593	intron	AMPL4119989318	-1.56658283047641	2	0.00783111191722022	2	0.0354747883410437	2	0.0354747883410437	NA	NA	SegRatio=0.01,AbsMeanSigma=0.07,pvalue=0.591454534697878,pvalueTTest=0.839048065483086,
chr7	117230377	117230543	CFTR	AMPL468091028	-0.0448569841172935	2	0.00783111191722022	2	0.940023084308065	2	0.940023084308065	NA	NA	SegRatio=0.01,AbsMeanSigma=0.07,pvalue=0.591454534697878,pvalueTTest=0.839048065483086,
chr7	117231824	117231993	CFTR	AMPL474961767	NA	2	0.00783111191722022	2	0.940023084308065	2	0.940023084308065	NA	NA	SegRatio=0.01,AbsMeanSigma=0.07,pvalue=0.591454534697878,pvalueTTest=0.839048065483086,
chr7	117232001	117232109	CFTR	AMPL3662358230	0.221943540673734	2	0.00783111191722022	2	0.940023084308065	2	0.940023084308065	NA	NA	SegRatio=0.01,AbsMeanSigma=0.07,pvalue=0.591454534697878,pvalueTTest=0.839048065483086,
chr7	117232109	117232280	CFTR	AMPL468866489	0.0109834344391306	2	0.00783111191722022	2	0.940023084308065	2	0.940023084308065	NA	NA	SegRatio=0.01,AbsMeanSigma=0.07,pvalue=0.591454534697878,pvalueTTest=0.839048065483086,
chr7	117232270	117232434	CFTR	AMPL468922661	-0.095438712047172	2	0.00783111191722022	2	0.940023084308065	2	0.940023084308065	NA	NA	SegRatio=0.01,AbsMeanSigma=0.07,pvalue=0.591454534697878,pvalueTTest=0.839048065483086,
chr7	117232434	117232539	CFTR	AMPL3662384424	0.0464919827940164	2	0.00783111191722022	2	0.940023084308065	2	0.940023084308065	NA	NA	SegRatio=0.01,AbsMeanSigma=0.07,pvalue=0.591454534697878,pvalueTTest=0.839048065483086,
chr7	117232539	117232720	CFTR	AMPL1488881666	-0.0196622619749967	2	0.00783111191722022	2	0.940023084308065	2	0.940023084308065	NA	NA	SegRatio=0.01,AbsMeanSigma=0.07,pvalue=0.591454534697878,pvalueTTest=0.839048065483086,
chr7	117234940	117235038	CFTR	AMPL3533204248	0.0975339766669528	2	0.00783111191722022	2	0.940023084308065	2	0.940023084308065	NA	NA	SegRatio=0.01,AbsMeanSigma=0.07,pvalue=0.591454534697878,pvalueTTest=0.839048065483086,
chr7	117235038	117235148	CFTR	AMPL3539368019	0.361774705826242	2	0.00783111191722022	2	0.940023084308065	2	0.940023084308065	NA	NA	SegRatio=0.01,AbsMeanSigma=0.07,pvalue=0.591454534697878,pvalueTTest=0.839048065483086,
chr7	117242832	117243009	CFTR	AMPL468425396	-0.0246271655956294	2	0.00783111191722022	2	0.940023084308065	2	0.940023084308065	NA	NA	SegRatio=0.01,AbsMeanSigma=0.07,pvalue=0.591454534697878,pvalueTTest=0.839048065483086,
chr7	117243561	117243680	CFTR	AMPL1314131500	-0.202817756628056	2	0.00783111191722022	2	0.940023084308065	2	0.940023084308065	NA	NA	SegRatio=0.01,AbsMeanSigma=0.07,pvalue=0.591454534697878,pvalueTTest=0.839048065483086,
chr7	117243680	117243850	CFTR	AMPL1350926834	-0.129192805054872	2	0.00783111191722022	2	0.940023084308065	2	0.940023084308065	NA	NA	SegRatio=0.01,AbsMeanSigma=0.07,pvalue=0.591454534697878,pvalueTTest=0.839048065483086,
chr7	117246626	117246753	CFTR	AMPL467500449	-0.0339858169160563	2	0.00783111191722022	2	0.940023084308065	2	0.940023084308065	NA	NA	SegRatio=0.01,AbsMeanSigma=0.07,pvalue=0.591454534697878,pvalueTTest=0.839048065483086,
chr7	117246740	117246889	CFTR	AMPL1317650819	-0.112842027432094	2	0.00783111191722022	2	0.940023084308065	2	0.940023084308065	NA	NA	SegRatio=0.01,AbsMeanSigma=0.07,pvalue=0.591454534697878,pvalueTTest=0.839048065483086,
chr7	117250552	117250723	CFTR	AMPL467096662	0.0411621919303607	2	0.00783111191722022	2	0.940023084308065	2	0.940023084308065	NA	NA	SegRatio=0.01,AbsMeanSigma=0.07,pvalue=0.591454534697878,pvalueTTest=0.839048065483086,
chr7	117251505	117251662	CFTR	AMPL1489275007	0.425822626861506	2	0.00783111191722022	2	0.940023084308065	2	0.940023084308065	NA	NA	SegRatio=0.01,AbsMeanSigma=0.07,pvalue=0.591454534697878,pvalueTTest=0.839048065483086,
chr7	117251662	117251813	CFTR	AMPL1489330457	-0.0720338493003241	2	0.00783111191722022	2	0.940023084308065	2	0.940023084308065	NA	NA	SegRatio=0.01,AbsMeanSigma=0.07,pvalue=0.591454534697878,pvalueTTest=0.839048065483086,
chr7	117251782	117251855	CFTR	AMPL1524050819	0.101215310640165	2	0.00783111191722022	2	0.940023084308065	2	0.940023084308065	NA	NA	SegRatio=0.01,AbsMeanSigma=0.07,pvalue=0.591454534697878,pvalueTTest=0.839048065483086,
chr7	117254598	117254679	CFTR	AMPL3608012462	-0.060053443893976	2	0.00783111191722022	2	0.940023084308065	2	0.940023084308065	NA	NA	SegRatio=0.01,AbsMeanSigma=0.07,pvalue=0.591454534697878,pvalueTTest=0.839048065483086,
chr7	117254674	117254747	CFTR	AMPL3662363743	0.0543388075132729	2	0.00783111191722022	2	0.940023084308065	2	0.940023084308065	NA	NA	SegRatio=0.01,AbsMeanSigma=0.07,pvalue=0.591454534697878,pvalueTTest=0.839048065483086,
chr7	117267462	117267600	CFTR	AMPL468021362	0.219751592480674	2	0.00783111191722022	2	0.940023084308065	2	0.940023084308065	NA	NA	SegRatio=0.01,AbsMeanSigma=0.07,pvalue=0.591454534697878,pvalueTTest=0.839048065483086,
chr7	117267600	117267684	CFTR	AMPL468048766	-0.133516191818772	2	0.00783111191722022	2	0.940023084308065	2	0.940023084308065	NA	NA	SegRatio=0.01,AbsMeanSigma=0.07,pvalue=0.591454534697878,pvalueTTest=0.839048065483086,
chr7	117267684	117267830	CFTR	AMPL1350926836	-0.314371268069538	2	0.00783111191722022	2	0.940023084308065	2	0.940023084308065	NA	NA	SegRatio=0.01,AbsMeanSigma=0.07,pvalue=0.591454534697878,pvalueTTest=0.839048065483086,
chr7	117279953	117280114	CFTR	AMPL612960517	0.0117551403502624	2	0.00783111191722022	2	0.940023084308065	2	0.940023084308065	NA	NA	SegRatio=0.01,AbsMeanSigma=0.07,pvalue=0.591454534697878,pvalueTTest=0.839048065483086,
chr7	117282452	117282593	CFTR	AMPL3687804467	0.0442949029389611	2	0.00783111191722022	2	0.940023084308065	2	0.940023084308065	NA	NA	SegRatio=0.01,AbsMeanSigma=0.07,pvalue=0.591454534697878,pvalueTTest=0.839048065483086,
chr7	117282593	117282768	CFTR	AMPL469390256	0.0909074733351991	2	0.00783111191722022	2	0.940023084308065	2	0.940023084308065	NA	NA	SegRatio=0.01,AbsMeanSigma=0.07,pvalue=0.591454534697878,pvalueTTest=0.839048065483086,
chr7	117292788	117292952	CFTR	AMPL469294494	-1.39206672058213	2	0.00783111191722022	2	0.940023084308065	2	0.940023084308065	q-value=0.000174393826128666, copies=0.5	NA	SegRatio=0.01,AbsMeanSigma=0.07,pvalue=0.591454534697878,pvalueTTest=0.839048065483086,
chr7	117292952	117293126	CFTR	AMPL476533235	0.0609254487837345	2	0.00783111191722022	2	0.940023084308065	2	0.940023084308065	NA	NA	SegRatio=0.01,AbsMeanSigma=0.07,pvalue=0.591454534697878,pvalueTTest=0.839048065483086,
chr7	117304588	117304761	CFTR	AMPL1350926835	0.357309379902033	2	0.00783111191722022	2	0.940023084308065	2	0.940023084308065	NA	NA	SegRatio=0.01,AbsMeanSigma=0.07,pvalue=0.591454534697878,pvalueTTest=0.839048065483086,
chr7	117304761	117304927	CFTR	AMPL469937071	-0.106357207289938	2	0.00783111191722022	2	0.940023084308065	2	0.940023084308065	NA	NA	SegRatio=0.01,AbsMeanSigma=0.07,pvalue=0.591454534697878,pvalueTTest=0.839048065483086,
chr7	117305494	117305594	CFTR	AMPL647810578	0.314017809519926	2	0.00783111191722022	2	0.940023084308065	2	0.940023084308065	NA	NA	SegRatio=0.01,AbsMeanSigma=0.07,pvalue=0.591454534697878,pvalueTTest=0.839048065483086,
chr7	117305594	117305680	CFTR	AMPL3687791484	0.117262535456038	2	0.00783111191722022	2	0.940023084308065	2	0.940023084308065	NA	NA	SegRatio=0.01,AbsMeanSigma=0.07,pvalue=0.591454534697878,pvalueTTest=0.839048065483086,
chr7	117306844	117307010	CFTR	AMPL1091210890	-0.048461672585745	2	0.00783111191722022	2	0.940023084308065	2	0.940023084308065	NA	NA	SegRatio=0.01,AbsMeanSigma=0.07,pvalue=0.591454534697878,pvalueTTest=0.839048065483086,
chr7	117307008	117307185	CFTR	AMPL3848836362	-0.11133584143672	2	0.00783111191722022	2	0.940023084308065	2	0.940023084308065	NA	NA	SegRatio=0.01,AbsMeanSigma=0.07,pvalue=0.591454534697878,pvalueTTest=0.839048065483086,
chr7	117307183	117307354	CFTR	AMPL3848864558	0.0296833536712515	2	0.00783111191722022	2	0.940023084308065	2	0.940023084308065	NA	NA	SegRatio=0.01,AbsMeanSigma=0.07,pvalue=0.591454534697878,pvalueTTest=0.839048065483086,
chr7	117307353	117307519	CFTR	AMPL497774927	0.00783111191722022	2	0.00783111191722022	2	0.940023084308065	2	0.940023084308065	NA	NA	SegRatio=0.01,AbsMeanSigma=0.07,pvalue=0.591454534697878,pvalueTTest=0.839048065483086,
chr7	117307518	117307668	CFTR	AMPL3848886907	0.13896362980874	2	0.00783111191722022	2	0.940023084308065	2	0.940023084308065	NA	NA	SegRatio=0.01,AbsMeanSigma=0.07,pvalue=0.591454534697878,pvalueTTest=0.839048065483086,
chr7	117307666	117307801	CFTR	AMPL492300506	-0.166635147071059	2	0.00783111191722022	2	0.940023084308065	2	0.940023084308065	NA	NA	SegRatio=0.01,AbsMeanSigma=0.07,pvalue=0.591454534697878,pvalueTTest=0.839048065483086,
chr7	117307801	117307960	CFTR	AMPL3848900251	-0.0787306355931306	2	0.00783111191722022	2	0.940023084308065	2	0.940023084308065	NA	NA	SegRatio=0.01,AbsMeanSigma=0.07,pvalue=0.591454534697878,pvalueTTest=0.839048065483086,
chr7	117307960	117308127	CFTR	AMPL3848829546	-0.135696279818923	2	0.00783111191722022	2	0.940023084308065	2	0.940023084308065	NA	NA	SegRatio=0.01,AbsMeanSigma=0.07,pvalue=0.591454534697878,pvalueTTest=0.839048065483086,
chr7	117308127	117308217	CFTR	AMPL1486309394	-0.0222694760452316	2	0.00783111191722022	2	0.940023084308065	2	0.940023084308065	NA	NA	SegRatio=0.01,AbsMeanSigma=0.07,pvalue=0.591454534697878,pvalueTTest=0.839048065483086,
chr7	117308443	117308519	CFTR	AMPL1380948432	-0.0706586442253469	2	0.00783111191722022	2	0.940023084308065	2	0.940023084308065	NA	NA	SegRatio=0.01,AbsMeanSigma=0.07,pvalue=0.591454534697878,pvalueTTest=0.839048065483086,
chr7	117308502	117308594	CFTR	AMPL3848851241	NA	2	0.00783111191722022	2	0.940023084308065	2	0.940023084308065	NA	NA	SegRatio=0.01,AbsMeanSigma=0.07,pvalue=0.591454534697878,pvalueTTest=0.839048065483086,
chr7	117308594	117308719	CFTR	AMPL3848859657	0.164480952377557	2	0.00783111191722022	2	0.940023084308065	2	0.940023084308065	NA	NA	SegRatio=0.01,AbsMeanSigma=0.07,pvalue=0.591454534697878,pvalueTTest=0.839048065483086,
chr9	34646542	34646714	GALT	AMPL712468205	NA	2	0.00294832344006632	2	0.48147237268168	2	0.48147237268168	NA	NA	SegRatio=0,AbsMeanSigma=0.1,pvalue=0.608513194018342,pvalueTTest=0.48147237268168,
chr9	34646713	34646892	GALT	AMPL807033687	-0.155992482625194	2	0.00294832344006632	2	0.48147237268168	2	0.48147237268168	NA	NA	SegRatio=0,AbsMeanSigma=0.1,pvalue=0.608513194018342,pvalueTTest=0.48147237268168,
chr9	34646880	34647060	GALT	AMPL807051270	-0.133807193184829	2	0.00294832344006632	2	0.48147237268168	2	0.48147237268168	NA	NA	SegRatio=0,AbsMeanSigma=0.1,pvalue=0.608513194018342,pvalueTTest=0.48147237268168,
chr9	34647058	34647205	GALT	AMPL623733836	-0.0724698112561308	2	0.00294832344006632	2	0.48147237268168	2	0.48147237268168	NA	NA	SegRatio=0,AbsMeanSigma=0.1,pvalue=0.608513194018342,pvalueTTest=0.48147237268168,
chr9	34647198	34647344	GALT	AMPL3848826648	0.0535540337351376	2	0.00294832344006632	2	0.48147237268168	2	0.48147237268168	NA	NA	SegRatio=0,AbsMeanSigma=0.1,pvalue=0.608513194018342,pvalueTTest=0.48147237268168,
chr9	34647344	34647522	GALT	AMPL3848835399	-0.0745654040515558	2	0.00294832344006632	2	0.48147237268168	2	0.48147237268168	NA	NA	SegRatio=0,AbsMeanSigma=0.1,pvalue=0.608513194018342,pvalueTTest=0.48147237268168,
chr9	34647522	34647639	GALT	AMPL1496130655	0.16945532202703	2	0.00294832344006632	2	0.48147237268168	2	0.48147237268168	NA	NA	SegRatio=0,AbsMeanSigma=0.1,pvalue=0.608513194018342,pvalueTTest=0.48147237268168,
chr9	34647639	34647726	GALT	AMPL868171912	0.0678057130290937	2	0.00294832344006632	2	0.48147237268168	2	0.48147237268168	NA	NA	SegRatio=0,AbsMeanSigma=0.1,pvalue=0.608513194018342,pvalueTTest=0.48147237268168,
chr9	34647726	34647898	GALT	AMPL556199792	0.00294832344006632	2	0.00294832344006632	2	0.48147237268168	2	0.48147237268168	NA	NA	SegRatio=0,AbsMeanSigma=0.1,pvalue=0.608513194018342,pvalueTTest=0.48147237268168,
chr9	34647893	34648071	GALT	AMPL3848847770	0.00389578788731822	2	0.00294832344006632	2	0.48147237268168	2	0.48147237268168	NA	NA	SegRatio=0,AbsMeanSigma=0.1,pvalue=0.608513194018342,pvalueTTest=0.48147237268168,
chr9	34648069	34648240	GALT	AMPL556343103	-0.107933149721035	2	0.00294832344006632	2	0.48147237268168	2	0.48147237268168	NA	NA	SegRatio=0,AbsMeanSigma=0.1,pvalue=0.608513194018342,pvalueTTest=0.48147237268168,
chr9	34648240	34648341	GALT	AMPL623737664	0.129502917108723	2	0.00294832344006632	2	0.48147237268168	2	0.48147237268168	NA	NA	SegRatio=0,AbsMeanSigma=0.1,pvalue=0.608513194018342,pvalueTTest=0.48147237268168,
chr9	34648336	34648497	GALT	AMPL623762017	-0.115222383018873	2	0.00294832344006632	2	0.48147237268168	2	0.48147237268168	NA	NA	SegRatio=0,AbsMeanSigma=0.1,pvalue=0.608513194018342,pvalueTTest=0.48147237268168,
chr9	34648510	34648681	GALT	AMPL3848901604	-0.0431096033191867	2	0.00294832344006632	2	0.48147237268168	2	0.48147237268168	NA	NA	SegRatio=0,AbsMeanSigma=0.1,pvalue=0.608513194018342,pvalueTTest=0.48147237268168,
chr9	34648690	34648810	GALT	AMPL3848818879	-0.257854626947435	2	0.00294832344006632	2	0.48147237268168	2	0.48147237268168	NA	NA	SegRatio=0,AbsMeanSigma=0.1,pvalue=0.608513194018342,pvalueTTest=0.48147237268168,
chr9	34648807	34648943	GALT	AMPL623750282	0.183355781044091	2	0.00294832344006632	2	0.48147237268168	2	0.48147237268168	NA	NA	SegRatio=0,AbsMeanSigma=0.1,pvalue=0.608513194018342,pvalueTTest=0.48147237268168,
chr9	34648939	34649017	GALT	AMPL3848843653	0.0640762843864413	2	0.00294832344006632	2	0.48147237268168	2	0.48147237268168	NA	NA	SegRatio=0,AbsMeanSigma=0.1,pvalue=0.608513194018342,pvalueTTest=0.48147237268168,
chr9	34649016	34649170	GALT	AMPL3848851345	-0.0309457105100843	2	0.00294832344006632	2	0.48147237268168	2	0.48147237268168	NA	NA	SegRatio=0,AbsMeanSigma=0.1,pvalue=0.608513194018342,pvalueTTest=0.48147237268168,
chr9	34649168	34649344	GALT	AMPL1371818357	-0.0804479196228466	2	0.00294832344006632	2	0.48147237268168	2	0.48147237268168	NA	NA	SegRatio=0,AbsMeanSigma=0.1,pvalue=0.608513194018342,pvalueTTest=0.48147237268168,
chr9	34649344	34649511	GALT	AMPL3848885846	-0.144464833126466	2	0.00294832344006632	2	0.48147237268168	2	0.48147237268168	NA	NA	SegRatio=0,AbsMeanSigma=0.1,pvalue=0.608513194018342,pvalueTTest=0.48147237268168,
chr9	34649511	34649646	GALT	AMPL3848895636	0.116500475747915	2	0.00294832344006632	2	0.48147237268168	2	0.48147237268168	NA	NA	SegRatio=0,AbsMeanSigma=0.1,pvalue=0.608513194018342,pvalueTTest=0.48147237268168,
chr9	34649641	34649818	GALT	AMPL3848812411	0.0128277144075209	2	0.00294832344006632	2	0.48147237268168	2	0.48147237268168	NA	NA	SegRatio=0,AbsMeanSigma=0.1,pvalue=0.608513194018342,pvalueTTest=0.48147237268168,
chr9	34649817	34649982	GALT	AMPL3848835912	-0.0868074062046797	2	0.00294832344006632	2	0.48147237268168	2	0.48147237268168	NA	NA	SegRatio=0,AbsMeanSigma=0.1,pvalue=0.608513194018342,pvalueTTest=0.48147237268168,
chr9	34650315	34650399	GALT	AMPL3848889350	0.0195226111320926	2	0.00294832344006632	2	0.48147237268168	2	0.48147237268168	NA	NA	SegRatio=0,AbsMeanSigma=0.1,pvalue=0.608513194018342,pvalueTTest=0.48147237268168,
chr9	34650398	34650478	GALT	AMPL2782134136	0.144139238142173	2	0.00294832344006632	2	0.48147237268168	2	0.48147237268168	NA	NA	SegRatio=0,AbsMeanSigma=0.1,pvalue=0.608513194018342,pvalueTTest=0.48147237268168,
chr9	34650478	34650595	GALT	AMPL1496755741	-0.133875923570143	2	0.00294832344006632	2	0.48147237268168	2	0.48147237268168	NA	NA	SegRatio=0,AbsMeanSigma=0.1,pvalue=0.608513194018342,pvalueTTest=0.48147237268168,
chr12	103232062	103232227	PAH	AMPL811140534	-0.070959923232426	2	0.0191089843012009	2	0.418842911863733	2	0.418842911863733	NA	NA	SegRatio=0.02,AbsMeanSigma=0.11,pvalue=0.563516884555404,pvalueTTest=0.501755077866064,
chr12	103232222	103232291	PAH	AMPL811141827	NA	2	0.0191089843012009	2	0.418842911863733	2	0.418842911863733	NA	NA	SegRatio=0.02,AbsMeanSigma=0.11,pvalue=0.563516884555404,pvalueTTest=0.501755077866064,
chr12	103232441	103232565	PAH	AMPL3699300740	-0.646188092133811	2	0.0191089843012009	2	0.418842911863733	2	0.418842911863733	NA	NA	SegRatio=0.02,AbsMeanSigma=0.11,pvalue=0.563516884555404,pvalueTTest=0.501755077866064,
chr12	103232551	103232666	PAH	AMPL1497161003	0.0183844747145128	2	0.0191089843012009	2	0.418842911863733	2	0.418842911863733	NA	NA	SegRatio=0.02,AbsMeanSigma=0.11,pvalue=0.563516884555404,pvalueTTest=0.501755077866064,
chr12	103232661	103232820	PAH	AMPL811143696	-0.163138545307474	2	0.0191089843012009	2	0.418842911863733	2	0.418842911863733	NA	NA	SegRatio=0.02,AbsMeanSigma=0.11,pvalue=0.563516884555404,pvalueTTest=0.501755077866064,
chr12	103232765	103232895	PAH	AMPL811145968	0.297499400735148	2	0.0191089843012009	2	0.418842911863733	2	0.418842911863733	NA	NA	SegRatio=0.02,AbsMeanSigma=0.11,pvalue=0.563516884555404,pvalueTTest=0.501755077866064,
chr12	103232895	103233035	PAH	AMPL659794021	-0.118583974304509	2	0.0191089843012009	2	0.418842911863733	2	0.418842911863733	NA	NA	SegRatio=0.02,AbsMeanSigma=0.11,pvalue=0.563516884555404,pvalueTTest=0.501755077866064,
chr12	103234142	103234318	PAH	AMPL3848753200	0.0191089843012009	2	0.0191089843012009	2	0.418842911863733	2	0.418842911863733	NA	NA	SegRatio=0.02,AbsMeanSigma=0.11,pvalue=0.563516884555404,pvalueTTest=0.501755077866064,
chr12	103237301	103237409	PAH	AMPL663072267	0.106641891818252	2	0.0191089843012009	2	0.418842911863733	2	0.418842911863733	NA	NA	SegRatio=0.02,AbsMeanSigma=0.11,pvalue=0.563516884555404,pvalueTTest=0.501755077866064,
chr12	103237409	103237584	PAH	AMPL663100272	-0.171319784691835	2	0.0191089843012009	2	0.418842911863733	2	0.418842911863733	NA	NA	SegRatio=0.02,AbsMeanSigma=0.11,pvalue=0.563516884555404,pvalueTTest=0.501755077866064,
chr12	103237954	103238083	PAH	AMPL868016102	-0.11112891838434	2	0.0191089843012009	2	0.418842911863733	2	0.418842911863733	NA	NA	SegRatio=0.02,AbsMeanSigma=0.11,pvalue=0.563516884555404,pvalueTTest=0.501755077866064,
chr12	103238083	103238220	PAH	AMPL658783041	-0.0589812432215647	2	0.0191089843012009	2	0.418842911863733	2	0.418842911863733	NA	NA	SegRatio=0.02,AbsMeanSigma=0.11,pvalue=0.563516884555404,pvalueTTest=0.501755077866064,
chr12	103240620	103240773	PAH	AMPL659377496	-0.111512717365119	2	0.0191089843012009	2	0.418842911863733	2	0.418842911863733	NA	NA	SegRatio=0.02,AbsMeanSigma=0.11,pvalue=0.563516884555404,pvalueTTest=0.501755077866064,
chr12	103245412	103245591	PAH	AMPL556370172	0.192107783114198	2	0.0191089843012009	2	0.418842911863733	2	0.418842911863733	NA	NA	SegRatio=0.02,AbsMeanSigma=0.11,pvalue=0.563516884555404,pvalueTTest=0.501755077866064,
chr12	103246570	103246749	PAH	AMPL556350401	-0.10022817249046	2	0.0191089843012009	2	0.418842911863733	2	0.418842911863733	NA	NA	SegRatio=0.02,AbsMeanSigma=0.11,pvalue=0.563516884555404,pvalueTTest=0.501755077866064,
chr12	103248833	103248985	PAH	AMPL812248025	0.0634804233286726	2	0.0191089843012009	2	0.418842911863733	2	0.418842911863733	NA	NA	SegRatio=0.02,AbsMeanSigma=0.11,pvalue=0.563516884555404,pvalueTTest=0.501755077866064,
chr12	103248985	103249122	PAH	AMPL658674329	0.0335500850521986	2	0.0191089843012009	2	0.418842911863733	2	0.418842911863733	NA	NA	SegRatio=0.02,AbsMeanSigma=0.11,pvalue=0.563516884555404,pvalueTTest=0.501755077866064,
chr12	103260314	103260494	PAH	AMPL658804790	-0.176556271913224	2	0.0191089843012009	2	0.418842911863733	2	0.418842911863733	NA	NA	SegRatio=0.02,AbsMeanSigma=0.11,pvalue=0.563516884555404,pvalueTTest=0.501755077866064,
chr12	103271164	103271270	PAH	AMPL661534109	0.205761069737295	2	0.0191089843012009	2	0.418842911863733	2	0.418842911863733	NA	NA	SegRatio=0.02,AbsMeanSigma=0.11,pvalue=0.563516884555404,pvalueTTest=0.501755077866064,
chr12	103271270	103271384	PAH	AMPL661570029	NA	2	0.0191089843012009	2	0.418842911863733	2	0.418842911863733	NA	NA	SegRatio=0.02,AbsMeanSigma=0.11,pvalue=0.563516884555404,pvalueTTest=0.501755077866064,
chr12	103288475	103288574	PAH	AMPL3699214840	0.0735475236853793	2	0.0191089843012009	2	0.418842911863733	2	0.418842911863733	NA	NA	SegRatio=0.02,AbsMeanSigma=0.11,pvalue=0.563516884555404,pvalueTTest=0.501755077866064,
chr12	103288574	103288725	PAH	AMPL659619504	0.0235291938674733	2	0.0191089843012009	2	0.418842911863733	2	0.418842911863733	NA	NA	SegRatio=0.02,AbsMeanSigma=0.11,pvalue=0.563516884555404,pvalueTTest=0.501755077866064,
chr12	103306535	103306705	PAH	AMPL556186951	0.0210587228325971	2	0.0191089843012009	2	0.418842911863733	2	0.418842911863733	NA	NA	SegRatio=0.02,AbsMeanSigma=0.11,pvalue=0.563516884555404,pvalueTTest=0.501755077866064,
chr12	103310767	103310940	PAH	AMPL663779199	-0.0671304379527672	2	0.0191089843012009	2	0.418842911863733	2	0.418842911863733	NA	NA	SegRatio=0.02,AbsMeanSigma=0.11,pvalue=0.563516884555404,pvalueTTest=0.501755077866064,
chr12	103310940	103311077	PAH	AMPL812518150	-0.0805163041108504	2	0.0191089843012009	2	0.418842911863733	2	0.418842911863733	NA	NA	SegRatio=0.02,AbsMeanSigma=0.11,pvalue=0.563516884555404,pvalueTTest=0.501755077866064,
chr12	103311073	103311261	PAH	AMPL812522983	NA	2	0.0191089843012009	2	0.418842911863733	2	0.418842911863733	NA	NA	SegRatio=0.02,AbsMeanSigma=0.11,pvalue=0.563516884555404,pvalueTTest=0.501755077866064,
chr12	103311261	103311417	PAH	AMPL811679394	-0.0709631144181131	2	0.0191089843012009	2	0.418842911863733	2	0.418842911863733	NA	NA	SegRatio=0.02,AbsMeanSigma=0.11,pvalue=0.563516884555404,pvalueTTest=0.501755077866064,
