# Supplementary material for: A statistical approach to detection of copy number variations in PCR-enriched targeted sequencing data
Source: BMC Bioinformatics. 2016 Oct 22;17:429. doi: 10.1186/s12859-016-1272-6 (PMC5075217; doi:10.1186/s12859-016-1272-6)
Supplement: Additional file 6 — Archive with ONCOCNV results. Set of files (png plots and txt files) in zip archive that were provided by ONCOCNV after specificity and sensitivity testing. (ZIP 5007 kb) [file 12859_2016_1272_MOESM6_ESM.zip › outputONCOCNV copy 2/X1602.1.1.profile.txt]

chr	start	end	gene	ID	ratio	predLargeSeg	segMean	predLargeCorrected	pvalRatioCorrected	perGeneEvaluation	pvalRatioGene	predPoint	predPointSusp	comments
chr7	117119899	117120067	CFTR	AMPL1380948435	-0.0675867601581053	2	-0.0291756199991219	2	0.137410396946957	2	0.137410396946957	NA	NA	SegRatio=-0.03,AbsMeanSigma=0.42,pvalue=0.00282829987494134,pvalueTTest=0.119168162089491,
chr7	117120062	117120193	CFTR	AMPL1380948436	-0.53966300284015	2	-0.0291756199991219	2	0.137410396946957	2	0.137410396946957	NA	NA	SegRatio=-0.03,AbsMeanSigma=0.42,pvalue=0.00282829987494134,pvalueTTest=0.119168162089491,
chr7	117120192	117120274	CFTR	AMPL493118173	-0.217699751940068	2	-0.0291756199991219	2	0.137410396946957	2	0.137410396946957	NA	NA	SegRatio=-0.03,AbsMeanSigma=0.42,pvalue=0.00282829987494134,pvalueTTest=0.119168162089491,
chr7	117144240	117144352	CFTR	AMPL1316862546	-0.123058521247311	2	-0.0291756199991219	2	0.137410396946957	2	0.137410396946957	NA	NA	SegRatio=-0.03,AbsMeanSigma=0.42,pvalue=0.00282829987494134,pvalueTTest=0.119168162089491,
chr7	117144342	117144420	CFTR	AMPL3662351274	-0.217900603928497	2	-0.0291756199991219	2	0.137410396946957	2	0.137410396946957	NA	NA	SegRatio=-0.03,AbsMeanSigma=0.42,pvalue=0.00282829987494134,pvalueTTest=0.119168162089491,
chr7	117148945	117149124	CFTR	AMPL1090131405	0.137016146031729	2	-0.0291756199991219	2	0.137410396946957	2	0.137410396946957	NA	NA	SegRatio=-0.03,AbsMeanSigma=0.42,pvalue=0.00282829987494134,pvalueTTest=0.119168162089491,
chr7	117149124	117149294	CFTR	AMPL496812712	-0.00629787389497328	2	-0.0291756199991219	2	0.137410396946957	2	0.137410396946957	NA	NA	SegRatio=-0.03,AbsMeanSigma=0.42,pvalue=0.00282829987494134,pvalueTTest=0.119168162089491,
chr7	117170900	117171022	CFTR	AMPL469286737	0.0225367799945843	2	-0.0291756199991219	2	0.137410396946957	2	0.137410396946957	NA	NA	SegRatio=-0.03,AbsMeanSigma=0.42,pvalue=0.00282829987494134,pvalueTTest=0.119168162089491,
chr7	117171020	117171189	CFTR	AMPL469324749	-0.237108903118698	2	-0.0291756199991219	2	0.137410396946957	2	0.137410396946957	NA	NA	SegRatio=-0.03,AbsMeanSigma=0.42,pvalue=0.00282829987494134,pvalueTTest=0.119168162089491,
chr7	117174199	117174365	CFTR	AMPL844200061	NA	2	-0.0291756199991219	2	0.137410396946957	2	0.137410396946957	NA	NA	SegRatio=-0.03,AbsMeanSigma=0.42,pvalue=0.00282829987494134,pvalueTTest=0.119168162089491,
chr7	117174365	117174460	CFTR	AMPL468748906	-0.263288284313991	2	-0.0291756199991219	2	0.137410396946957	2	0.137410396946957	NA	NA	SegRatio=-0.03,AbsMeanSigma=0.42,pvalue=0.00282829987494134,pvalueTTest=0.119168162089491,
chr7	117175183	117175355	CFTR	AMPL467504527	0.0162080724153333	2	-0.0291756199991219	2	0.137410396946957	2	0.137410396946957	NA	NA	SegRatio=-0.03,AbsMeanSigma=0.42,pvalue=0.00282829987494134,pvalueTTest=0.119168162089491,
chr7	117175355	117175523	CFTR	AMPL467561353	-0.0934402345528963	2	-0.0291756199991219	2	0.137410396946957	2	0.137410396946957	NA	NA	SegRatio=-0.03,AbsMeanSigma=0.42,pvalue=0.00282829987494134,pvalueTTest=0.119168162089491,
chr7	117176519	117176660	CFTR	AMPL468865894	0.0597948492565923	2	-0.0291756199991219	2	0.137410396946957	2	0.137410396946957	NA	NA	SegRatio=-0.03,AbsMeanSigma=0.42,pvalue=0.00282829987494134,pvalueTTest=0.119168162089491,
chr7	117176651	117176786	CFTR	AMPL468874944	-0.0470981342472988	2	-0.0291756199991219	2	0.137410396946957	2	0.137410396946957	NA	NA	SegRatio=-0.03,AbsMeanSigma=0.42,pvalue=0.00282829987494134,pvalueTTest=0.119168162089491,
chr7	117180175	117180248	CFTR	AMPL556296474	0.0830534389781686	2	-0.0291756199991219	2	0.137410396946957	2	0.137410396946957	NA	NA	SegRatio=-0.03,AbsMeanSigma=0.42,pvalue=0.00282829987494134,pvalueTTest=0.119168162089491,
chr7	117180248	117180361	CFTR	AMPL3662363979	-0.162493491512938	2	-0.0291756199991219	2	0.137410396946957	2	0.137410396946957	NA	NA	SegRatio=-0.03,AbsMeanSigma=0.42,pvalue=0.00282829987494134,pvalueTTest=0.119168162089491,
chr7	117180361	117180458	CFTR	AMPL468184487	-0.447129469534698	2	-0.0291756199991219	2	0.137410396946957	2	0.137410396946957	q-value=0.00564706094351772, copies=1.5	NA	SegRatio=-0.03,AbsMeanSigma=0.42,pvalue=0.00282829987494134,pvalueTTest=0.119168162089491,
chr7	117182013	117182127	CFTR	AMPL3755398942	-1.29226830446587	2	-0.0291756199991219	2	0.137410396946957	2	0.137410396946957	NA	NA	SegRatio=-0.03,AbsMeanSigma=0.42,pvalue=0.00282829987494134,pvalueTTest=0.119168162089491,
chr7	117182127	117182221	CFTR	AMPL3713721021	-0.16285157550297	2	-0.0291756199991219	2	0.137410396946957	2	0.137410396946957	NA	NA	SegRatio=-0.03,AbsMeanSigma=0.42,pvalue=0.00282829987494134,pvalueTTest=0.119168162089491,
chr7	117188605	117188778	CFTR	AMPL3849093081	0.0986308755984365	2	-0.0291756199991219	2	0.137410396946957	2	0.137410396946957	q-value=1.91904887205442e-17, copies=2	NA	SegRatio=-0.03,AbsMeanSigma=0.42,pvalue=0.00282829987494134,pvalueTTest=0.119168162089491,
chr7	117188898	117189021	CFTR	AMPL477617595	0.0349857337255312	2	-0.0291756199991219	2	0.137410396946957	2	0.137410396946957	NA	NA	SegRatio=-0.03,AbsMeanSigma=0.42,pvalue=0.00282829987494134,pvalueTTest=0.119168162089491,
chr7	117189018	117189174	CFTR	AMPL1758041121	-0.044792984051423	2	-0.0291756199991219	2	0.137410396946957	2	0.137410396946957	NA	NA	SegRatio=-0.03,AbsMeanSigma=0.42,pvalue=0.00282829987494134,pvalueTTest=0.119168162089491,
chr7	117199494	117199585	CFTR	AMPL3662352593	0.0575570253732261	2	-0.0291756199991219	2	0.137410396946957	2	0.137410396946957	NA	NA	SegRatio=-0.03,AbsMeanSigma=0.42,pvalue=0.00282829987494134,pvalueTTest=0.119168162089491,
chr7	117199585	117199733	CFTR	AMPL712350278	-0.0735702187647142	2	-0.0291756199991219	2	0.137410396946957	2	0.137410396946957	NA	NA	SegRatio=-0.03,AbsMeanSigma=0.42,pvalue=0.00282829987494134,pvalueTTest=0.119168162089491,
chr7	117227745	117227913	CFTR	AMPL3687801190	-0.1847870263955	2	-0.0291756199991219	2	0.137410396946957	2	0.137410396946957	NA	NA	SegRatio=-0.03,AbsMeanSigma=0.42,pvalue=0.00282829987494134,pvalueTTest=0.119168162089491,
chr7	117229500	117229593	intron	AMPL4119989318	-1.31896010895621	2	-0.0291756199991219	2	0.0299742525220515	2	0.0299742525220515	NA	NA	SegRatio=-0.03,AbsMeanSigma=0.42,pvalue=0.00282829987494134,pvalueTTest=0.119168162089491,
chr7	117230377	117230543	CFTR	AMPL468091028	-0.175289688297114	2	-0.0291756199991219	2	0.137410396946957	2	0.137410396946957	NA	NA	SegRatio=-0.03,AbsMeanSigma=0.42,pvalue=0.00282829987494134,pvalueTTest=0.119168162089491,
chr7	117231824	117231993	CFTR	AMPL474961767	NA	2	-0.0291756199991219	2	0.137410396946957	2	0.137410396946957	NA	NA	SegRatio=-0.03,AbsMeanSigma=0.42,pvalue=0.00282829987494134,pvalueTTest=0.119168162089491,
chr7	117232001	117232109	CFTR	AMPL3662358230	0.0539830339110822	2	-0.0291756199991219	2	0.137410396946957	2	0.137410396946957	NA	NA	SegRatio=-0.03,AbsMeanSigma=0.42,pvalue=0.00282829987494134,pvalueTTest=0.119168162089491,
chr7	117232109	117232280	CFTR	AMPL468866489	-0.0119016179856964	2	-0.0291756199991219	2	0.137410396946957	2	0.137410396946957	NA	NA	SegRatio=-0.03,AbsMeanSigma=0.42,pvalue=0.00282829987494134,pvalueTTest=0.119168162089491,
chr7	117232270	117232434	CFTR	AMPL468922661	-0.081649413105697	2	-0.0291756199991219	2	0.137410396946957	2	0.137410396946957	NA	NA	SegRatio=-0.03,AbsMeanSigma=0.42,pvalue=0.00282829987494134,pvalueTTest=0.119168162089491,
chr7	117232434	117232539	CFTR	AMPL3662384424	-0.350906382568794	2	-0.0291756199991219	2	0.137410396946957	2	0.137410396946957	NA	NA	SegRatio=-0.03,AbsMeanSigma=0.42,pvalue=0.00282829987494134,pvalueTTest=0.119168162089491,
chr7	117232539	117232720	CFTR	AMPL1488881666	-0.0209839806847653	2	-0.0291756199991219	2	0.137410396946957	2	0.137410396946957	NA	NA	SegRatio=-0.03,AbsMeanSigma=0.42,pvalue=0.00282829987494134,pvalueTTest=0.119168162089491,
chr7	117234940	117235038	CFTR	AMPL3533204248	-0.0717474138514094	2	-0.0291756199991219	2	0.137410396946957	2	0.137410396946957	NA	NA	SegRatio=-0.03,AbsMeanSigma=0.42,pvalue=0.00282829987494134,pvalueTTest=0.119168162089491,
chr7	117235038	117235148	CFTR	AMPL3539368019	0.302371040564384	2	-0.0291756199991219	2	0.137410396946957	2	0.137410396946957	NA	NA	SegRatio=-0.03,AbsMeanSigma=0.42,pvalue=0.00282829987494134,pvalueTTest=0.119168162089491,
chr7	117242832	117243009	CFTR	AMPL468425396	-0.0291756199991219	2	-0.0291756199991219	2	0.137410396946957	2	0.137410396946957	NA	NA	SegRatio=-0.03,AbsMeanSigma=0.42,pvalue=0.00282829987494134,pvalueTTest=0.119168162089491,
chr7	117243561	117243680	CFTR	AMPL1314131500	-0.0551245767466714	2	-0.0291756199991219	2	0.137410396946957	2	0.137410396946957	NA	NA	SegRatio=-0.03,AbsMeanSigma=0.42,pvalue=0.00282829987494134,pvalueTTest=0.119168162089491,
chr7	117243680	117243850	CFTR	AMPL1350926834	-0.184946041652365	2	-0.0291756199991219	2	0.137410396946957	2	0.137410396946957	NA	NA	SegRatio=-0.03,AbsMeanSigma=0.42,pvalue=0.00282829987494134,pvalueTTest=0.119168162089491,
chr7	117246626	117246753	CFTR	AMPL467500449	-0.0634513993592565	2	-0.0291756199991219	2	0.137410396946957	2	0.137410396946957	NA	NA	SegRatio=-0.03,AbsMeanSigma=0.42,pvalue=0.00282829987494134,pvalueTTest=0.119168162089491,
chr7	117246740	117246889	CFTR	AMPL1317650819	0.07457795348792	2	-0.0291756199991219	2	0.137410396946957	2	0.137410396946957	NA	NA	SegRatio=-0.03,AbsMeanSigma=0.42,pvalue=0.00282829987494134,pvalueTTest=0.119168162089491,
chr7	117250552	117250723	CFTR	AMPL467096662	-0.0236237693515661	2	-0.0291756199991219	2	0.137410396946957	2	0.137410396946957	NA	NA	SegRatio=-0.03,AbsMeanSigma=0.42,pvalue=0.00282829987494134,pvalueTTest=0.119168162089491,
chr7	117251505	117251662	CFTR	AMPL1489275007	0.0700626046496153	2	-0.0291756199991219	2	0.137410396946957	2	0.137410396946957	NA	NA	SegRatio=-0.03,AbsMeanSigma=0.42,pvalue=0.00282829987494134,pvalueTTest=0.119168162089491,
chr7	117251662	117251813	CFTR	AMPL1489330457	-0.123826747133053	2	-0.0291756199991219	2	0.137410396946957	2	0.137410396946957	NA	NA	SegRatio=-0.03,AbsMeanSigma=0.42,pvalue=0.00282829987494134,pvalueTTest=0.119168162089491,
chr7	117251782	117251855	CFTR	AMPL1524050819	-0.0167772065730554	2	-0.0291756199991219	2	0.137410396946957	2	0.137410396946957	NA	NA	SegRatio=-0.03,AbsMeanSigma=0.42,pvalue=0.00282829987494134,pvalueTTest=0.119168162089491,
chr7	117254598	117254679	CFTR	AMPL3608012462	-0.0373249759005987	2	-0.0291756199991219	2	0.137410396946957	2	0.137410396946957	NA	NA	SegRatio=-0.03,AbsMeanSigma=0.42,pvalue=0.00282829987494134,pvalueTTest=0.119168162089491,
chr7	117254674	117254747	CFTR	AMPL3662363743	0.0289926756039969	2	-0.0291756199991219	2	0.137410396946957	2	0.137410396946957	NA	NA	SegRatio=-0.03,AbsMeanSigma=0.42,pvalue=0.00282829987494134,pvalueTTest=0.119168162089491,
chr7	117267462	117267600	CFTR	AMPL468021362	0.0616095729416989	2	-0.0291756199991219	2	0.137410396946957	2	0.137410396946957	NA	NA	SegRatio=-0.03,AbsMeanSigma=0.42,pvalue=0.00282829987494134,pvalueTTest=0.119168162089491,
chr7	117267600	117267684	CFTR	AMPL468048766	-0.191129034200235	2	-0.0291756199991219	2	0.137410396946957	2	0.137410396946957	NA	NA	SegRatio=-0.03,AbsMeanSigma=0.42,pvalue=0.00282829987494134,pvalueTTest=0.119168162089491,
chr7	117267684	117267830	CFTR	AMPL1350926836	-0.336265624564836	2	-0.0291756199991219	2	0.137410396946957	2	0.137410396946957	NA	NA	SegRatio=-0.03,AbsMeanSigma=0.42,pvalue=0.00282829987494134,pvalueTTest=0.119168162089491,
chr7	117279953	117280114	CFTR	AMPL612960517	0.0173500341106726	2	0.0173500341106726	2	0.137410396946957	2	0.137410396946957	NA	NA	SegRatio=0.02,AbsMeanSigma=0.1,pvalue=0.639190590554479,pvalueTTest=0.805705798716953,
chr7	117282452	117282593	CFTR	AMPL3687804467	0.154820157906656	2	0.0173500341106726	2	0.137410396946957	2	0.137410396946957	NA	NA	SegRatio=0.02,AbsMeanSigma=0.1,pvalue=0.639190590554479,pvalueTTest=0.805705798716953,
chr7	117282593	117282768	CFTR	AMPL469390256	0.0970677907165601	2	0.0173500341106726	2	0.137410396946957	2	0.137410396946957	NA	NA	SegRatio=0.02,AbsMeanSigma=0.1,pvalue=0.639190590554479,pvalueTTest=0.805705798716953,
chr7	117292788	117292952	CFTR	AMPL469294494	-1.66935279162527	2	0.0173500341106726	2	0.137410396946957	2	0.137410396946957	q-value=1.61597756340811e-09, copies=0.5	NA	SegRatio=0.02,AbsMeanSigma=0.1,pvalue=0.639190590554479,pvalueTTest=0.805705798716953,
chr7	117292952	117293126	CFTR	AMPL476533235	-0.0623870330031341	2	0.0173500341106726	2	0.137410396946957	2	0.137410396946957	NA	NA	SegRatio=0.02,AbsMeanSigma=0.1,pvalue=0.639190590554479,pvalueTTest=0.805705798716953,
chr7	117304588	117304761	CFTR	AMPL1350926835	0.463170336989886	2	0.0173500341106726	2	0.137410396946957	2	0.137410396946957	NA	NA	SegRatio=0.02,AbsMeanSigma=0.1,pvalue=0.639190590554479,pvalueTTest=0.805705798716953,
chr7	117304761	117304927	CFTR	AMPL469937071	-0.0753205513562925	2	0.0173500341106726	2	0.137410396946957	2	0.137410396946957	NA	NA	SegRatio=0.02,AbsMeanSigma=0.1,pvalue=0.639190590554479,pvalueTTest=0.805705798716953,
chr7	117305494	117305594	CFTR	AMPL647810578	0.264154552818363	2	0.0173500341106726	2	0.137410396946957	2	0.137410396946957	NA	NA	SegRatio=0.02,AbsMeanSigma=0.1,pvalue=0.639190590554479,pvalueTTest=0.805705798716953,
chr7	117305594	117305680	CFTR	AMPL3687791484	0.00808399468904872	2	0.0173500341106726	2	0.137410396946957	2	0.137410396946957	NA	NA	SegRatio=0.02,AbsMeanSigma=0.1,pvalue=0.639190590554479,pvalueTTest=0.805705798716953,
chr7	117306844	117307010	CFTR	AMPL1091210890	-0.0820111289407155	2	0.0173500341106726	2	0.137410396946957	2	0.137410396946957	NA	NA	SegRatio=0.02,AbsMeanSigma=0.1,pvalue=0.639190590554479,pvalueTTest=0.805705798716953,
chr7	117307008	117307185	CFTR	AMPL3848836362	-0.101538767140199	2	0.0173500341106726	2	0.137410396946957	2	0.137410396946957	NA	NA	SegRatio=0.02,AbsMeanSigma=0.1,pvalue=0.639190590554479,pvalueTTest=0.805705798716953,
chr7	117307183	117307354	CFTR	AMPL3848864558	-0.0127734121790935	2	0.0173500341106726	2	0.137410396946957	2	0.137410396946957	NA	NA	SegRatio=0.02,AbsMeanSigma=0.1,pvalue=0.639190590554479,pvalueTTest=0.805705798716953,
chr7	117307353	117307519	CFTR	AMPL497774927	0.0221581944203927	2	0.0173500341106726	2	0.137410396946957	2	0.137410396946957	NA	NA	SegRatio=0.02,AbsMeanSigma=0.1,pvalue=0.639190590554479,pvalueTTest=0.805705798716953,
chr7	117307518	117307668	CFTR	AMPL3848886907	0.0807728375695938	2	0.0173500341106726	2	0.137410396946957	2	0.137410396946957	NA	NA	SegRatio=0.02,AbsMeanSigma=0.1,pvalue=0.639190590554479,pvalueTTest=0.805705798716953,
chr7	117307666	117307801	CFTR	AMPL492300506	0.0170543841454387	2	0.0173500341106726	2	0.137410396946957	2	0.137410396946957	NA	NA	SegRatio=0.02,AbsMeanSigma=0.1,pvalue=0.639190590554479,pvalueTTest=0.805705798716953,
chr7	117307801	117307960	CFTR	AMPL3848900251	0.0424855372584725	2	0.0173500341106726	2	0.137410396946957	2	0.137410396946957	NA	NA	SegRatio=0.02,AbsMeanSigma=0.1,pvalue=0.639190590554479,pvalueTTest=0.805705798716953,
chr7	117307960	117308127	CFTR	AMPL3848829546	-0.0885438970728852	2	0.0173500341106726	2	0.137410396946957	2	0.137410396946957	NA	NA	SegRatio=0.02,AbsMeanSigma=0.1,pvalue=0.639190590554479,pvalueTTest=0.805705798716953,
chr7	117308127	117308217	CFTR	AMPL1486309394	0.0785794137826636	2	0.0173500341106726	2	0.137410396946957	2	0.137410396946957	NA	NA	SegRatio=0.02,AbsMeanSigma=0.1,pvalue=0.639190590554479,pvalueTTest=0.805705798716953,
chr7	117308443	117308519	CFTR	AMPL1380948432	-0.244752937424827	2	0.0173500341106726	2	0.137410396946957	2	0.137410396946957	NA	NA	SegRatio=0.02,AbsMeanSigma=0.1,pvalue=0.639190590554479,pvalueTTest=0.805705798716953,
chr7	117308502	117308594	CFTR	AMPL3848851241	NA	2	0.0173500341106726	2	0.137410396946957	2	0.137410396946957	NA	NA	SegRatio=0.02,AbsMeanSigma=0.1,pvalue=0.639190590554479,pvalueTTest=0.805705798716953,
chr7	117308594	117308719	CFTR	AMPL3848859657	0.085014523396456	2	0.0173500341106726	2	0.137410396946957	2	0.137410396946957	NA	NA	SegRatio=0.02,AbsMeanSigma=0.1,pvalue=0.639190590554479,pvalueTTest=0.805705798716953,
chr9	34646542	34646714	GALT	AMPL712468205	NA	2	0.0838283256976196	2	0.000404500157251418	2	0.000404500157251418	NA	NA	SegRatio=0.08,AbsMeanSigma=0.72,pvalue=0.000223607968307699,pvalueTTest=0.000404500157251418,
chr9	34646713	34646892	GALT	AMPL807033687	0.0128477699277501	2	0.0838283256976196	2	0.000404500157251418	2	0.000404500157251418	NA	NA	SegRatio=0.08,AbsMeanSigma=0.72,pvalue=0.000223607968307699,pvalueTTest=0.000404500157251418,
chr9	34646880	34647060	GALT	AMPL807051270	-0.0486727298882448	2	0.0838283256976196	2	0.000404500157251418	2	0.000404500157251418	NA	NA	SegRatio=0.08,AbsMeanSigma=0.72,pvalue=0.000223607968307699,pvalueTTest=0.000404500157251418,
chr9	34647058	34647205	GALT	AMPL623733836	-0.151005967226238	2	0.0838283256976196	2	0.000404500157251418	2	0.000404500157251418	NA	NA	SegRatio=0.08,AbsMeanSigma=0.72,pvalue=0.000223607968307699,pvalueTTest=0.000404500157251418,
chr9	34647198	34647344	GALT	AMPL3848826648	0.0386564479317953	2	0.0838283256976196	2	0.000404500157251418	2	0.000404500157251418	NA	NA	SegRatio=0.08,AbsMeanSigma=0.72,pvalue=0.000223607968307699,pvalueTTest=0.000404500157251418,
chr9	34647344	34647522	GALT	AMPL3848835399	0.0400178414774264	2	0.0838283256976196	2	0.000404500157251418	2	0.000404500157251418	NA	NA	SegRatio=0.08,AbsMeanSigma=0.72,pvalue=0.000223607968307699,pvalueTTest=0.000404500157251418,
chr9	34647522	34647639	GALT	AMPL1496130655	0.299663409249609	2	0.0838283256976196	2	0.000404500157251418	2	0.000404500157251418	NA	NA	SegRatio=0.08,AbsMeanSigma=0.72,pvalue=0.000223607968307699,pvalueTTest=0.000404500157251418,
chr9	34647639	34647726	GALT	AMPL868171912	0.22118958367309	2	0.0838283256976196	2	0.000404500157251418	2	0.000404500157251418	NA	NA	SegRatio=0.08,AbsMeanSigma=0.72,pvalue=0.000223607968307699,pvalueTTest=0.000404500157251418,
chr9	34647726	34647898	GALT	AMPL556199792	0.149537172492082	2	0.0838283256976196	2	0.000404500157251418	2	0.000404500157251418	NA	NA	SegRatio=0.08,AbsMeanSigma=0.72,pvalue=0.000223607968307699,pvalueTTest=0.000404500157251418,
chr9	34647893	34648071	GALT	AMPL3848847770	0.199692344848414	2	0.0838283256976196	2	0.000404500157251418	2	0.000404500157251418	NA	NA	SegRatio=0.08,AbsMeanSigma=0.72,pvalue=0.000223607968307699,pvalueTTest=0.000404500157251418,
chr9	34648069	34648240	GALT	AMPL556343103	0.0792309035238052	2	0.0838283256976196	2	0.000404500157251418	2	0.000404500157251418	NA	NA	SegRatio=0.08,AbsMeanSigma=0.72,pvalue=0.000223607968307699,pvalueTTest=0.000404500157251418,
chr9	34648240	34648341	GALT	AMPL623737664	0.0775484713732318	2	0.0838283256976196	2	0.000404500157251418	2	0.000404500157251418	NA	NA	SegRatio=0.08,AbsMeanSigma=0.72,pvalue=0.000223607968307699,pvalueTTest=0.000404500157251418,
chr9	34648336	34648497	GALT	AMPL623762017	-0.0599422714639791	2	0.0838283256976196	2	0.000404500157251418	2	0.000404500157251418	NA	NA	SegRatio=0.08,AbsMeanSigma=0.72,pvalue=0.000223607968307699,pvalueTTest=0.000404500157251418,
chr9	34648510	34648681	GALT	AMPL3848901604	0.15317340032938	2	0.0838283256976196	2	0.000404500157251418	2	0.000404500157251418	NA	NA	SegRatio=0.08,AbsMeanSigma=0.72,pvalue=0.000223607968307699,pvalueTTest=0.000404500157251418,
chr9	34648690	34648810	GALT	AMPL3848818879	-0.0359161064977562	2	0.0838283256976196	2	0.000404500157251418	2	0.000404500157251418	NA	NA	SegRatio=0.08,AbsMeanSigma=0.72,pvalue=0.000223607968307699,pvalueTTest=0.000404500157251418,
chr9	34648807	34648943	GALT	AMPL623750282	0.170546615865154	2	0.0838283256976196	2	0.000404500157251418	2	0.000404500157251418	NA	NA	SegRatio=0.08,AbsMeanSigma=0.72,pvalue=0.000223607968307699,pvalueTTest=0.000404500157251418,
chr9	34648939	34649017	GALT	AMPL3848843653	0.106765809928916	2	0.0838283256976196	2	0.000404500157251418	2	0.000404500157251418	NA	NA	SegRatio=0.08,AbsMeanSigma=0.72,pvalue=0.000223607968307699,pvalueTTest=0.000404500157251418,
chr9	34649016	34649170	GALT	AMPL3848851345	0.143489148103822	2	0.0838283256976196	2	0.000404500157251418	2	0.000404500157251418	NA	NA	SegRatio=0.08,AbsMeanSigma=0.72,pvalue=0.000223607968307699,pvalueTTest=0.000404500157251418,
chr9	34649168	34649344	GALT	AMPL1371818357	0.0838283256976196	2	0.0838283256976196	2	0.000404500157251418	2	0.000404500157251418	NA	NA	SegRatio=0.08,AbsMeanSigma=0.72,pvalue=0.000223607968307699,pvalueTTest=0.000404500157251418,
chr9	34649344	34649511	GALT	AMPL3848885846	-0.0491144336386484	2	0.0838283256976196	2	0.000404500157251418	2	0.000404500157251418	NA	NA	SegRatio=0.08,AbsMeanSigma=0.72,pvalue=0.000223607968307699,pvalueTTest=0.000404500157251418,
chr9	34649511	34649646	GALT	AMPL3848895636	0.0281983003330654	2	0.0838283256976196	2	0.000404500157251418	2	0.000404500157251418	NA	NA	SegRatio=0.08,AbsMeanSigma=0.72,pvalue=0.000223607968307699,pvalueTTest=0.000404500157251418,
chr9	34649641	34649818	GALT	AMPL3848812411	0.0189448177213303	2	0.0838283256976196	2	0.000404500157251418	2	0.000404500157251418	NA	NA	SegRatio=0.08,AbsMeanSigma=0.72,pvalue=0.000223607968307699,pvalueTTest=0.000404500157251418,
chr9	34649817	34649982	GALT	AMPL3848835912	5.5031638361059e-05	2	0.0838283256976196	2	0.000404500157251418	2	0.000404500157251418	NA	NA	SegRatio=0.08,AbsMeanSigma=0.72,pvalue=0.000223607968307699,pvalueTTest=0.000404500157251418,
chr9	34650315	34650399	GALT	AMPL3848889350	0.208860808724563	2	0.0838283256976196	2	0.000404500157251418	2	0.000404500157251418	NA	NA	SegRatio=0.08,AbsMeanSigma=0.72,pvalue=0.000223607968307699,pvalueTTest=0.000404500157251418,
chr9	34650398	34650478	GALT	AMPL2782134136	0.243807540709617	2	0.0838283256976196	2	0.000404500157251418	2	0.000404500157251418	NA	NA	SegRatio=0.08,AbsMeanSigma=0.72,pvalue=0.000223607968307699,pvalueTTest=0.000404500157251418,
chr9	34650478	34650595	GALT	AMPL1496755741	0.238777792421898	2	0.0838283256976196	2	0.000404500157251418	2	0.000404500157251418	NA	NA	SegRatio=0.08,AbsMeanSigma=0.72,pvalue=0.000223607968307699,pvalueTTest=0.000404500157251418,
chr12	103232062	103232227	PAH	AMPL811140534	-0.172723022407847	2	-0.027973650782978	2	0.214818095535388	2	0.214818095535388	NA	NA	SegRatio=-0.03,AbsMeanSigma=0.23,pvalue=0.234171369202863,pvalueTTest=0.244243219618683,
chr12	103232222	103232291	PAH	AMPL811141827	NA	2	-0.027973650782978	2	0.214818095535388	2	0.214818095535388	NA	NA	SegRatio=-0.03,AbsMeanSigma=0.23,pvalue=0.234171369202863,pvalueTTest=0.244243219618683,
chr12	103232441	103232565	PAH	AMPL3699300740	-0.655413154695492	2	-0.027973650782978	2	0.214818095535388	2	0.214818095535388	NA	NA	SegRatio=-0.03,AbsMeanSigma=0.23,pvalue=0.234171369202863,pvalueTTest=0.244243219618683,
chr12	103232551	103232666	PAH	AMPL1497161003	0.0607020053275264	2	-0.027973650782978	2	0.214818095535388	2	0.214818095535388	NA	NA	SegRatio=-0.03,AbsMeanSigma=0.23,pvalue=0.234171369202863,pvalueTTest=0.244243219618683,
chr12	103232661	103232820	PAH	AMPL811143696	0.0772670515237192	2	-0.027973650782978	2	0.214818095535388	2	0.214818095535388	NA	NA	SegRatio=-0.03,AbsMeanSigma=0.23,pvalue=0.234171369202863,pvalueTTest=0.244243219618683,
chr12	103232765	103232895	PAH	AMPL811145968	0.204453682200467	2	-0.027973650782978	2	0.214818095535388	2	0.214818095535388	NA	NA	SegRatio=-0.03,AbsMeanSigma=0.23,pvalue=0.234171369202863,pvalueTTest=0.244243219618683,
chr12	103232895	103233035	PAH	AMPL659794021	0.0877903785295846	2	-0.027973650782978	2	0.214818095535388	2	0.214818095535388	NA	NA	SegRatio=-0.03,AbsMeanSigma=0.23,pvalue=0.234171369202863,pvalueTTest=0.244243219618683,
chr12	103234142	103234318	PAH	AMPL3848753200	-0.0789152852776061	2	-0.027973650782978	2	0.214818095535388	2	0.214818095535388	NA	NA	SegRatio=-0.03,AbsMeanSigma=0.23,pvalue=0.234171369202863,pvalueTTest=0.244243219618683,
chr12	103237301	103237409	PAH	AMPL663072267	-0.0853482496952955	2	-0.027973650782978	2	0.214818095535388	2	0.214818095535388	NA	NA	SegRatio=-0.03,AbsMeanSigma=0.23,pvalue=0.234171369202863,pvalueTTest=0.244243219618683,
chr12	103237409	103237584	PAH	AMPL663100272	-0.131528546868471	2	-0.027973650782978	2	0.214818095535388	2	0.214818095535388	NA	NA	SegRatio=-0.03,AbsMeanSigma=0.23,pvalue=0.234171369202863,pvalueTTest=0.244243219618683,
chr12	103237954	103238083	PAH	AMPL868016102	-0.0452240707546163	2	-0.027973650782978	2	0.214818095535388	2	0.214818095535388	NA	NA	SegRatio=-0.03,AbsMeanSigma=0.23,pvalue=0.234171369202863,pvalueTTest=0.244243219618683,
chr12	103238083	103238220	PAH	AMPL658783041	-0.027973650782978	2	-0.027973650782978	2	0.214818095535388	2	0.214818095535388	NA	NA	SegRatio=-0.03,AbsMeanSigma=0.23,pvalue=0.234171369202863,pvalueTTest=0.244243219618683,
chr12	103240620	103240773	PAH	AMPL659377496	-0.250182582112738	2	-0.027973650782978	2	0.214818095535388	2	0.214818095535388	NA	NA	SegRatio=-0.03,AbsMeanSigma=0.23,pvalue=0.234171369202863,pvalueTTest=0.244243219618683,
chr12	103245412	103245591	PAH	AMPL556370172	-0.0800654843647561	2	-0.027973650782978	2	0.214818095535388	2	0.214818095535388	NA	NA	SegRatio=-0.03,AbsMeanSigma=0.23,pvalue=0.234171369202863,pvalueTTest=0.244243219618683,
chr12	103246570	103246749	PAH	AMPL556350401	-0.123817596496435	2	-0.027973650782978	2	0.214818095535388	2	0.214818095535388	NA	NA	SegRatio=-0.03,AbsMeanSigma=0.23,pvalue=0.234171369202863,pvalueTTest=0.244243219618683,
chr12	103248833	103248985	PAH	AMPL812248025	0.0785928891236172	2	-0.027973650782978	2	0.214818095535388	2	0.214818095535388	NA	NA	SegRatio=-0.03,AbsMeanSigma=0.23,pvalue=0.234171369202863,pvalueTTest=0.244243219618683,
chr12	103248985	103249122	PAH	AMPL658674329	0.0496627692845226	2	-0.027973650782978	2	0.214818095535388	2	0.214818095535388	NA	NA	SegRatio=-0.03,AbsMeanSigma=0.23,pvalue=0.234171369202863,pvalueTTest=0.244243219618683,
chr12	103260314	103260494	PAH	AMPL658804790	-0.156578290509874	2	-0.027973650782978	2	0.214818095535388	2	0.214818095535388	NA	NA	SegRatio=-0.03,AbsMeanSigma=0.23,pvalue=0.234171369202863,pvalueTTest=0.244243219618683,
chr12	103271164	103271270	PAH	AMPL661534109	0.114073286147586	2	-0.027973650782978	2	0.214818095535388	2	0.214818095535388	NA	NA	SegRatio=-0.03,AbsMeanSigma=0.23,pvalue=0.234171369202863,pvalueTTest=0.244243219618683,
chr12	103271270	103271384	PAH	AMPL661570029	NA	2	-0.027973650782978	2	0.214818095535388	2	0.214818095535388	NA	NA	SegRatio=-0.03,AbsMeanSigma=0.23,pvalue=0.234171369202863,pvalueTTest=0.244243219618683,
chr12	103288475	103288574	PAH	AMPL3699214840	0.0486091058173508	2	-0.027973650782978	2	0.214818095535388	2	0.214818095535388	NA	NA	SegRatio=-0.03,AbsMeanSigma=0.23,pvalue=0.234171369202863,pvalueTTest=0.244243219618683,
chr12	103288574	103288725	PAH	AMPL659619504	0.0396464405808321	2	-0.027973650782978	2	0.214818095535388	2	0.214818095535388	NA	NA	SegRatio=-0.03,AbsMeanSigma=0.23,pvalue=0.234171369202863,pvalueTTest=0.244243219618683,
chr12	103306535	103306705	PAH	AMPL556186951	-0.0266411761784056	2	-0.027973650782978	2	0.214818095535388	2	0.214818095535388	NA	NA	SegRatio=-0.03,AbsMeanSigma=0.23,pvalue=0.234171369202863,pvalueTTest=0.244243219618683,
chr12	103310767	103310940	PAH	AMPL663779199	-0.121341787231683	2	-0.027973650782978	2	0.214818095535388	2	0.214818095535388	NA	NA	SegRatio=-0.03,AbsMeanSigma=0.23,pvalue=0.234171369202863,pvalueTTest=0.244243219618683,
chr12	103310940	103311077	PAH	AMPL812518150	-0.0665605772891231	2	-0.027973650782978	2	0.214818095535388	2	0.214818095535388	NA	NA	SegRatio=-0.03,AbsMeanSigma=0.23,pvalue=0.234171369202863,pvalueTTest=0.244243219618683,
chr12	103311073	103311261	PAH	AMPL812522983	NA	2	-0.027973650782978	2	0.214818095535388	2	0.214818095535388	NA	NA	SegRatio=-0.03,AbsMeanSigma=0.23,pvalue=0.234171369202863,pvalueTTest=0.244243219618683,
chr12	103311261	103311417	PAH	AMPL811679394	0.174014141276873	2	-0.027973650782978	2	0.214818095535388	2	0.214818095535388	NA	NA	SegRatio=-0.03,AbsMeanSigma=0.23,pvalue=0.234171369202863,pvalueTTest=0.244243219618683,
