# Supplementary material for: A statistical approach to detection of copy number variations in PCR-enriched targeted sequencing data
Source: BMC Bioinformatics. 2016 Oct 22;17:429. doi: 10.1186/s12859-016-1272-6 (PMC5075217; doi:10.1186/s12859-016-1272-6)
Supplement: Additional file 6 — Archive with ONCOCNV results. Set of files (png plots and txt files) in zip archive that were provided by ONCOCNV after specificity and sensitivity testing. (ZIP 5007 kb) [file 12859_2016_1272_MOESM6_ESM.zip › outputONCOCNV copy 2/X1602.1.profile.txt]

chr	start	end	gene	ID	ratio	predLargeSeg	segMean	predLargeCorrected	pvalRatioCorrected	perGeneEvaluation	pvalRatioGene	predPoint	predPointSusp	comments
chr7	117119899	117120067	CFTR	AMPL1380948435	-0.0665337257113601	2	-0.0281225855523766	2	0.147940611010884	2	0.147940611010884	NA	NA	SegRatio=-0.03,AbsMeanSigma=0.42,pvalue=0.0032176563530575,pvalueTTest=0.129118393563856,
chr7	117120062	117120193	CFTR	AMPL1380948436	-0.538609968393405	2	-0.0281225855523766	2	0.147940611010884	2	0.147940611010884	NA	NA	SegRatio=-0.03,AbsMeanSigma=0.42,pvalue=0.0032176563530575,pvalueTTest=0.129118393563856,
chr7	117120192	117120274	CFTR	AMPL493118173	-0.216646717493323	2	-0.0281225855523766	2	0.147940611010884	2	0.147940611010884	NA	NA	SegRatio=-0.03,AbsMeanSigma=0.42,pvalue=0.0032176563530575,pvalueTTest=0.129118393563856,
chr7	117144240	117144352	CFTR	AMPL1316862546	-0.122005486800566	2	-0.0281225855523766	2	0.147940611010884	2	0.147940611010884	NA	NA	SegRatio=-0.03,AbsMeanSigma=0.42,pvalue=0.0032176563530575,pvalueTTest=0.129118393563856,
chr7	117144342	117144420	CFTR	AMPL3662351274	-0.216847569481751	2	-0.0281225855523766	2	0.147940611010884	2	0.147940611010884	NA	NA	SegRatio=-0.03,AbsMeanSigma=0.42,pvalue=0.0032176563530575,pvalueTTest=0.129118393563856,
chr7	117148945	117149124	CFTR	AMPL1090131405	0.138069180478475	2	-0.0281225855523766	2	0.147940611010884	2	0.147940611010884	NA	NA	SegRatio=-0.03,AbsMeanSigma=0.42,pvalue=0.0032176563530575,pvalueTTest=0.129118393563856,
chr7	117149124	117149294	CFTR	AMPL496812712	-0.0052448394482281	2	-0.0281225855523766	2	0.147940611010884	2	0.147940611010884	NA	NA	SegRatio=-0.03,AbsMeanSigma=0.42,pvalue=0.0032176563530575,pvalueTTest=0.129118393563856,
chr7	117170900	117171022	CFTR	AMPL469286737	0.0235898144413296	2	-0.0281225855523766	2	0.147940611010884	2	0.147940611010884	NA	NA	SegRatio=-0.03,AbsMeanSigma=0.42,pvalue=0.0032176563530575,pvalueTTest=0.129118393563856,
chr7	117171020	117171189	CFTR	AMPL469324749	-0.236055868671953	2	-0.0281225855523766	2	0.147940611010884	2	0.147940611010884	NA	NA	SegRatio=-0.03,AbsMeanSigma=0.42,pvalue=0.0032176563530575,pvalueTTest=0.129118393563856,
chr7	117174199	117174365	CFTR	AMPL844200061	NA	2	-0.0281225855523766	2	0.147940611010884	2	0.147940611010884	NA	NA	SegRatio=-0.03,AbsMeanSigma=0.42,pvalue=0.0032176563530575,pvalueTTest=0.129118393563856,
chr7	117174365	117174460	CFTR	AMPL468748906	-0.262235249867245	2	-0.0281225855523766	2	0.147940611010884	2	0.147940611010884	NA	NA	SegRatio=-0.03,AbsMeanSigma=0.42,pvalue=0.0032176563530575,pvalueTTest=0.129118393563856,
chr7	117175183	117175355	CFTR	AMPL467504527	0.0172611068620786	2	-0.0281225855523766	2	0.147940611010884	2	0.147940611010884	NA	NA	SegRatio=-0.03,AbsMeanSigma=0.42,pvalue=0.0032176563530575,pvalueTTest=0.129118393563856,
chr7	117175355	117175523	CFTR	AMPL467561353	-0.0923872001061511	2	-0.0281225855523766	2	0.147940611010884	2	0.147940611010884	NA	NA	SegRatio=-0.03,AbsMeanSigma=0.42,pvalue=0.0032176563530575,pvalueTTest=0.129118393563856,
chr7	117176519	117176660	CFTR	AMPL468865894	0.0608478837033376	2	-0.0281225855523766	2	0.147940611010884	2	0.147940611010884	NA	NA	SegRatio=-0.03,AbsMeanSigma=0.42,pvalue=0.0032176563530575,pvalueTTest=0.129118393563856,
chr7	117176651	117176786	CFTR	AMPL468874944	-0.0460450998005534	2	-0.0281225855523766	2	0.147940611010884	2	0.147940611010884	NA	NA	SegRatio=-0.03,AbsMeanSigma=0.42,pvalue=0.0032176563530575,pvalueTTest=0.129118393563856,
chr7	117180175	117180248	CFTR	AMPL556296474	0.0841064734249138	2	-0.0281225855523766	2	0.147940611010884	2	0.147940611010884	NA	NA	SegRatio=-0.03,AbsMeanSigma=0.42,pvalue=0.0032176563530575,pvalueTTest=0.129118393563856,
chr7	117180248	117180361	CFTR	AMPL3662363979	-0.161440457066193	2	-0.0281225855523766	2	0.147940611010884	2	0.147940611010884	NA	NA	SegRatio=-0.03,AbsMeanSigma=0.42,pvalue=0.0032176563530575,pvalueTTest=0.129118393563856,
chr7	117180361	117180458	CFTR	AMPL468184487	-0.446076435087953	2	-0.0281225855523766	2	0.147940611010884	2	0.147940611010884	q-value=0.00495156924131266, copies=1.5	NA	SegRatio=-0.03,AbsMeanSigma=0.42,pvalue=0.0032176563530575,pvalueTTest=0.129118393563856,
chr7	117182013	117182127	CFTR	AMPL3755398942	-1.29121527001912	2	-0.0281225855523766	2	0.147940611010884	2	0.147940611010884	NA	NA	SegRatio=-0.03,AbsMeanSigma=0.42,pvalue=0.0032176563530575,pvalueTTest=0.129118393563856,
chr7	117182127	117182221	CFTR	AMPL3713721021	-0.161798541056225	2	-0.0281225855523766	2	0.147940611010884	2	0.147940611010884	NA	NA	SegRatio=-0.03,AbsMeanSigma=0.42,pvalue=0.0032176563530575,pvalueTTest=0.129118393563856,
chr7	117188605	117188778	CFTR	AMPL3849093081	0.0996839100451817	2	-0.0281225855523766	2	0.147940611010884	2	0.147940611010884	q-value=3.83615310912842e-18, copies=2	NA	SegRatio=-0.03,AbsMeanSigma=0.42,pvalue=0.0032176563530575,pvalueTTest=0.129118393563856,
chr7	117188898	117189021	CFTR	AMPL477617595	0.0360387681722764	2	-0.0281225855523766	2	0.147940611010884	2	0.147940611010884	NA	NA	SegRatio=-0.03,AbsMeanSigma=0.42,pvalue=0.0032176563530575,pvalueTTest=0.129118393563856,
chr7	117189018	117189174	CFTR	AMPL1758041121	-0.0437399496046778	2	-0.0281225855523766	2	0.147940611010884	2	0.147940611010884	NA	NA	SegRatio=-0.03,AbsMeanSigma=0.42,pvalue=0.0032176563530575,pvalueTTest=0.129118393563856,
chr7	117199494	117199585	CFTR	AMPL3662352593	0.0586100598199714	2	-0.0281225855523766	2	0.147940611010884	2	0.147940611010884	NA	NA	SegRatio=-0.03,AbsMeanSigma=0.42,pvalue=0.0032176563530575,pvalueTTest=0.129118393563856,
chr7	117199585	117199733	CFTR	AMPL712350278	-0.0725171843179689	2	-0.0281225855523766	2	0.147940611010884	2	0.147940611010884	NA	NA	SegRatio=-0.03,AbsMeanSigma=0.42,pvalue=0.0032176563530575,pvalueTTest=0.129118393563856,
chr7	117227745	117227913	CFTR	AMPL3687801190	-0.183733991948754	2	-0.0281225855523766	2	0.147940611010884	2	0.147940611010884	NA	NA	SegRatio=-0.03,AbsMeanSigma=0.42,pvalue=0.0032176563530575,pvalueTTest=0.129118393563856,
chr7	117229500	117229593	intron	AMPL4119989318	-1.31790707450947	2	-0.0281225855523766	2	0.0287267165301331	2	0.0287267165301331	NA	NA	SegRatio=-0.03,AbsMeanSigma=0.42,pvalue=0.0032176563530575,pvalueTTest=0.129118393563856,
chr7	117230377	117230543	CFTR	AMPL468091028	-0.174236653850369	2	-0.0281225855523766	2	0.147940611010884	2	0.147940611010884	NA	NA	SegRatio=-0.03,AbsMeanSigma=0.42,pvalue=0.0032176563530575,pvalueTTest=0.129118393563856,
chr7	117231824	117231993	CFTR	AMPL474961767	NA	2	-0.0281225855523766	2	0.147940611010884	2	0.147940611010884	NA	NA	SegRatio=-0.03,AbsMeanSigma=0.42,pvalue=0.0032176563530575,pvalueTTest=0.129118393563856,
chr7	117232001	117232109	CFTR	AMPL3662358230	0.0550360683578276	2	-0.0281225855523766	2	0.147940611010884	2	0.147940611010884	NA	NA	SegRatio=-0.03,AbsMeanSigma=0.42,pvalue=0.0032176563530575,pvalueTTest=0.129118393563856,
chr7	117232109	117232280	CFTR	AMPL468866489	-0.0108485835389511	2	-0.0281225855523766	2	0.147940611010884	2	0.147940611010884	NA	NA	SegRatio=-0.03,AbsMeanSigma=0.42,pvalue=0.0032176563530575,pvalueTTest=0.129118393563856,
chr7	117232270	117232434	CFTR	AMPL468922661	-0.0805963786589518	2	-0.0281225855523766	2	0.147940611010884	2	0.147940611010884	NA	NA	SegRatio=-0.03,AbsMeanSigma=0.42,pvalue=0.0032176563530575,pvalueTTest=0.129118393563856,
chr7	117232434	117232539	CFTR	AMPL3662384424	-0.349853348122049	2	-0.0281225855523766	2	0.147940611010884	2	0.147940611010884	NA	NA	SegRatio=-0.03,AbsMeanSigma=0.42,pvalue=0.0032176563530575,pvalueTTest=0.129118393563856,
chr7	117232539	117232720	CFTR	AMPL1488881666	-0.0199309462380201	2	-0.0281225855523766	2	0.147940611010884	2	0.147940611010884	NA	NA	SegRatio=-0.03,AbsMeanSigma=0.42,pvalue=0.0032176563530575,pvalueTTest=0.129118393563856,
chr7	117234940	117235038	CFTR	AMPL3533204248	-0.0706943794046641	2	-0.0281225855523766	2	0.147940611010884	2	0.147940611010884	NA	NA	SegRatio=-0.03,AbsMeanSigma=0.42,pvalue=0.0032176563530575,pvalueTTest=0.129118393563856,
chr7	117235038	117235148	CFTR	AMPL3539368019	0.303424075011129	2	-0.0281225855523766	2	0.147940611010884	2	0.147940611010884	NA	NA	SegRatio=-0.03,AbsMeanSigma=0.42,pvalue=0.0032176563530575,pvalueTTest=0.129118393563856,
chr7	117242832	117243009	CFTR	AMPL468425396	-0.0281225855523766	2	-0.0281225855523766	2	0.147940611010884	2	0.147940611010884	NA	NA	SegRatio=-0.03,AbsMeanSigma=0.42,pvalue=0.0032176563530575,pvalueTTest=0.129118393563856,
chr7	117243561	117243680	CFTR	AMPL1314131500	-0.0540715422999261	2	-0.0281225855523766	2	0.147940611010884	2	0.147940611010884	NA	NA	SegRatio=-0.03,AbsMeanSigma=0.42,pvalue=0.0032176563530575,pvalueTTest=0.129118393563856,
chr7	117243680	117243850	CFTR	AMPL1350926834	-0.183893007205619	2	-0.0281225855523766	2	0.147940611010884	2	0.147940611010884	NA	NA	SegRatio=-0.03,AbsMeanSigma=0.42,pvalue=0.0032176563530575,pvalueTTest=0.129118393563856,
chr7	117246626	117246753	CFTR	AMPL467500449	-0.0623983649125112	2	-0.0281225855523766	2	0.147940611010884	2	0.147940611010884	NA	NA	SegRatio=-0.03,AbsMeanSigma=0.42,pvalue=0.0032176563530575,pvalueTTest=0.129118393563856,
chr7	117246740	117246889	CFTR	AMPL1317650819	0.0756309879346654	2	-0.0281225855523766	2	0.147940611010884	2	0.147940611010884	NA	NA	SegRatio=-0.03,AbsMeanSigma=0.42,pvalue=0.0032176563530575,pvalueTTest=0.129118393563856,
chr7	117250552	117250723	CFTR	AMPL467096662	-0.0225707349048209	2	-0.0281225855523766	2	0.147940611010884	2	0.147940611010884	NA	NA	SegRatio=-0.03,AbsMeanSigma=0.42,pvalue=0.0032176563530575,pvalueTTest=0.129118393563856,
chr7	117251505	117251662	CFTR	AMPL1489275007	0.0711156390963607	2	-0.0281225855523766	2	0.147940611010884	2	0.147940611010884	NA	NA	SegRatio=-0.03,AbsMeanSigma=0.42,pvalue=0.0032176563530575,pvalueTTest=0.129118393563856,
chr7	117251662	117251813	CFTR	AMPL1489330457	-0.122773712686307	2	-0.0281225855523766	2	0.147940611010884	2	0.147940611010884	NA	NA	SegRatio=-0.03,AbsMeanSigma=0.42,pvalue=0.0032176563530575,pvalueTTest=0.129118393563856,
chr7	117251782	117251855	CFTR	AMPL1524050819	-0.0157241721263102	2	-0.0281225855523766	2	0.147940611010884	2	0.147940611010884	NA	NA	SegRatio=-0.03,AbsMeanSigma=0.42,pvalue=0.0032176563530575,pvalueTTest=0.129118393563856,
chr7	117254598	117254679	CFTR	AMPL3608012462	-0.0362719414538535	2	-0.0281225855523766	2	0.147940611010884	2	0.147940611010884	NA	NA	SegRatio=-0.03,AbsMeanSigma=0.42,pvalue=0.0032176563530575,pvalueTTest=0.129118393563856,
chr7	117254674	117254747	CFTR	AMPL3662363743	0.0300457100507421	2	-0.0281225855523766	2	0.147940611010884	2	0.147940611010884	NA	NA	SegRatio=-0.03,AbsMeanSigma=0.42,pvalue=0.0032176563530575,pvalueTTest=0.129118393563856,
chr7	117267462	117267600	CFTR	AMPL468021362	0.0626626073884443	2	-0.0281225855523766	2	0.147940611010884	2	0.147940611010884	NA	NA	SegRatio=-0.03,AbsMeanSigma=0.42,pvalue=0.0032176563530575,pvalueTTest=0.129118393563856,
chr7	117267600	117267684	CFTR	AMPL468048766	-0.19007599975349	2	-0.0281225855523766	2	0.147940611010884	2	0.147940611010884	NA	NA	SegRatio=-0.03,AbsMeanSigma=0.42,pvalue=0.0032176563530575,pvalueTTest=0.129118393563856,
chr7	117267684	117267830	CFTR	AMPL1350926836	-0.33521259011809	2	-0.0281225855523766	2	0.147940611010884	2	0.147940611010884	NA	NA	SegRatio=-0.03,AbsMeanSigma=0.42,pvalue=0.0032176563530575,pvalueTTest=0.129118393563856,
chr7	117279953	117280114	CFTR	AMPL612960517	0.0184030685574178	2	0.0184030685574178	2	0.147940611010884	2	0.147940611010884	NA	NA	SegRatio=0.02,AbsMeanSigma=0.1,pvalue=0.661133030663726,pvalueTTest=0.81966085772996,
chr7	117282452	117282593	CFTR	AMPL3687804467	0.155873192353401	2	0.0184030685574178	2	0.147940611010884	2	0.147940611010884	NA	NA	SegRatio=0.02,AbsMeanSigma=0.1,pvalue=0.661133030663726,pvalueTTest=0.81966085772996,
chr7	117282593	117282768	CFTR	AMPL469390256	0.0981208251633053	2	0.0184030685574178	2	0.147940611010884	2	0.147940611010884	NA	NA	SegRatio=0.02,AbsMeanSigma=0.1,pvalue=0.661133030663726,pvalueTTest=0.81966085772996,
chr7	117292788	117292952	CFTR	AMPL469294494	-1.66829975717853	2	0.0184030685574178	2	0.147940611010884	2	0.147940611010884	q-value=1.12816657637524e-09, copies=0.5	NA	SegRatio=0.02,AbsMeanSigma=0.1,pvalue=0.661133030663726,pvalueTTest=0.81966085772996,
chr7	117292952	117293126	CFTR	AMPL476533235	-0.0613339985563889	2	0.0184030685574178	2	0.147940611010884	2	0.147940611010884	NA	NA	SegRatio=0.02,AbsMeanSigma=0.1,pvalue=0.661133030663726,pvalueTTest=0.81966085772996,
chr7	117304588	117304761	CFTR	AMPL1350926835	0.464223371436631	2	0.0184030685574178	2	0.147940611010884	2	0.147940611010884	NA	NA	SegRatio=0.02,AbsMeanSigma=0.1,pvalue=0.661133030663726,pvalueTTest=0.81966085772996,
chr7	117304761	117304927	CFTR	AMPL469937071	-0.0742675169095473	2	0.0184030685574178	2	0.147940611010884	2	0.147940611010884	NA	NA	SegRatio=0.02,AbsMeanSigma=0.1,pvalue=0.661133030663726,pvalueTTest=0.81966085772996,
chr7	117305494	117305594	CFTR	AMPL647810578	0.265207587265108	2	0.0184030685574178	2	0.147940611010884	2	0.147940611010884	NA	NA	SegRatio=0.02,AbsMeanSigma=0.1,pvalue=0.661133030663726,pvalueTTest=0.81966085772996,
chr7	117305594	117305680	CFTR	AMPL3687791484	0.00913702913579386	2	0.0184030685574178	2	0.147940611010884	2	0.147940611010884	NA	NA	SegRatio=0.02,AbsMeanSigma=0.1,pvalue=0.661133030663726,pvalueTTest=0.81966085772996,
chr7	117306844	117307010	CFTR	AMPL1091210890	-0.0809580944939703	2	0.0184030685574178	2	0.147940611010884	2	0.147940611010884	NA	NA	SegRatio=0.02,AbsMeanSigma=0.1,pvalue=0.661133030663726,pvalueTTest=0.81966085772996,
chr7	117307008	117307185	CFTR	AMPL3848836362	-0.100485732693454	2	0.0184030685574178	2	0.147940611010884	2	0.147940611010884	NA	NA	SegRatio=0.02,AbsMeanSigma=0.1,pvalue=0.661133030663726,pvalueTTest=0.81966085772996,
chr7	117307183	117307354	CFTR	AMPL3848864558	-0.0117203777323483	2	0.0184030685574178	2	0.147940611010884	2	0.147940611010884	NA	NA	SegRatio=0.02,AbsMeanSigma=0.1,pvalue=0.661133030663726,pvalueTTest=0.81966085772996,
chr7	117307353	117307519	CFTR	AMPL497774927	0.0232112288671378	2	0.0184030685574178	2	0.147940611010884	2	0.147940611010884	NA	NA	SegRatio=0.02,AbsMeanSigma=0.1,pvalue=0.661133030663726,pvalueTTest=0.81966085772996,
chr7	117307518	117307668	CFTR	AMPL3848886907	0.0818258720163388	2	0.0184030685574178	2	0.147940611010884	2	0.147940611010884	NA	NA	SegRatio=0.02,AbsMeanSigma=0.1,pvalue=0.661133030663726,pvalueTTest=0.81966085772996,
chr7	117307666	117307801	CFTR	AMPL492300506	0.0181074185921839	2	0.0184030685574178	2	0.147940611010884	2	0.147940611010884	NA	NA	SegRatio=0.02,AbsMeanSigma=0.1,pvalue=0.661133030663726,pvalueTTest=0.81966085772996,
chr7	117307801	117307960	CFTR	AMPL3848900251	0.0435385717052177	2	0.0184030685574178	2	0.147940611010884	2	0.147940611010884	NA	NA	SegRatio=0.02,AbsMeanSigma=0.1,pvalue=0.661133030663726,pvalueTTest=0.81966085772996,
chr7	117307960	117308127	CFTR	AMPL3848829546	-0.0874908626261399	2	0.0184030685574178	2	0.147940611010884	2	0.147940611010884	NA	NA	SegRatio=0.02,AbsMeanSigma=0.1,pvalue=0.661133030663726,pvalueTTest=0.81966085772996,
chr7	117308127	117308217	CFTR	AMPL1486309394	0.0796324482294089	2	0.0184030685574178	2	0.147940611010884	2	0.147940611010884	NA	NA	SegRatio=0.02,AbsMeanSigma=0.1,pvalue=0.661133030663726,pvalueTTest=0.81966085772996,
chr7	117308443	117308519	CFTR	AMPL1380948432	-0.243699902978082	2	0.0184030685574178	2	0.147940611010884	2	0.147940611010884	NA	NA	SegRatio=0.02,AbsMeanSigma=0.1,pvalue=0.661133030663726,pvalueTTest=0.81966085772996,
chr7	117308502	117308594	CFTR	AMPL3848851241	NA	2	0.0184030685574178	2	0.147940611010884	2	0.147940611010884	NA	NA	SegRatio=0.02,AbsMeanSigma=0.1,pvalue=0.661133030663726,pvalueTTest=0.81966085772996,
chr7	117308594	117308719	CFTR	AMPL3848859657	0.0860675578432012	2	0.0184030685574178	2	0.147940611010884	2	0.147940611010884	NA	NA	SegRatio=0.02,AbsMeanSigma=0.1,pvalue=0.661133030663726,pvalueTTest=0.81966085772996,
chr9	34646542	34646714	GALT	AMPL712468205	NA	2	0.0848813601443649	2	0.000364494102131368	2	0.000364494102131368	NA	NA	SegRatio=0.08,AbsMeanSigma=0.74,pvalue=0.000167797405903486,pvalueTTest=0.000364494102131368,
chr9	34646713	34646892	GALT	AMPL807033687	0.0139008043744954	2	0.0848813601443649	2	0.000364494102131368	2	0.000364494102131368	NA	NA	SegRatio=0.08,AbsMeanSigma=0.74,pvalue=0.000167797405903486,pvalueTTest=0.000364494102131368,
chr9	34646880	34647060	GALT	AMPL807051270	-0.0476196954414996	2	0.0848813601443649	2	0.000364494102131368	2	0.000364494102131368	NA	NA	SegRatio=0.08,AbsMeanSigma=0.74,pvalue=0.000167797405903486,pvalueTTest=0.000364494102131368,
chr9	34647058	34647205	GALT	AMPL623733836	-0.149952932779493	2	0.0848813601443649	2	0.000364494102131368	2	0.000364494102131368	NA	NA	SegRatio=0.08,AbsMeanSigma=0.74,pvalue=0.000167797405903486,pvalueTTest=0.000364494102131368,
chr9	34647198	34647344	GALT	AMPL3848826648	0.0397094823785406	2	0.0848813601443649	2	0.000364494102131368	2	0.000364494102131368	NA	NA	SegRatio=0.08,AbsMeanSigma=0.74,pvalue=0.000167797405903486,pvalueTTest=0.000364494102131368,
chr9	34647344	34647522	GALT	AMPL3848835399	0.0410708759241717	2	0.0848813601443649	2	0.000364494102131368	2	0.000364494102131368	NA	NA	SegRatio=0.08,AbsMeanSigma=0.74,pvalue=0.000167797405903486,pvalueTTest=0.000364494102131368,
chr9	34647522	34647639	GALT	AMPL1496130655	0.300716443696354	2	0.0848813601443649	2	0.000364494102131368	2	0.000364494102131368	NA	NA	SegRatio=0.08,AbsMeanSigma=0.74,pvalue=0.000167797405903486,pvalueTTest=0.000364494102131368,
chr9	34647639	34647726	GALT	AMPL868171912	0.222242618119835	2	0.0848813601443649	2	0.000364494102131368	2	0.000364494102131368	NA	NA	SegRatio=0.08,AbsMeanSigma=0.74,pvalue=0.000167797405903486,pvalueTTest=0.000364494102131368,
chr9	34647726	34647898	GALT	AMPL556199792	0.150590206938827	2	0.0848813601443649	2	0.000364494102131368	2	0.000364494102131368	NA	NA	SegRatio=0.08,AbsMeanSigma=0.74,pvalue=0.000167797405903486,pvalueTTest=0.000364494102131368,
chr9	34647893	34648071	GALT	AMPL3848847770	0.20074537929516	2	0.0848813601443649	2	0.000364494102131368	2	0.000364494102131368	NA	NA	SegRatio=0.08,AbsMeanSigma=0.74,pvalue=0.000167797405903486,pvalueTTest=0.000364494102131368,
chr9	34648069	34648240	GALT	AMPL556343103	0.0802839379705503	2	0.0848813601443649	2	0.000364494102131368	2	0.000364494102131368	NA	NA	SegRatio=0.08,AbsMeanSigma=0.74,pvalue=0.000167797405903486,pvalueTTest=0.000364494102131368,
chr9	34648240	34648341	GALT	AMPL623737664	0.078601505819977	2	0.0848813601443649	2	0.000364494102131368	2	0.000364494102131368	NA	NA	SegRatio=0.08,AbsMeanSigma=0.74,pvalue=0.000167797405903486,pvalueTTest=0.000364494102131368,
chr9	34648336	34648497	GALT	AMPL623762017	-0.0588892370172339	2	0.0848813601443649	2	0.000364494102131368	2	0.000364494102131368	NA	NA	SegRatio=0.08,AbsMeanSigma=0.74,pvalue=0.000167797405903486,pvalueTTest=0.000364494102131368,
chr9	34648510	34648681	GALT	AMPL3848901604	0.154226434776125	2	0.0848813601443649	2	0.000364494102131368	2	0.000364494102131368	NA	NA	SegRatio=0.08,AbsMeanSigma=0.74,pvalue=0.000167797405903486,pvalueTTest=0.000364494102131368,
chr9	34648690	34648810	GALT	AMPL3848818879	-0.034863072051011	2	0.0848813601443649	2	0.000364494102131368	2	0.000364494102131368	NA	NA	SegRatio=0.08,AbsMeanSigma=0.74,pvalue=0.000167797405903486,pvalueTTest=0.000364494102131368,
chr9	34648807	34648943	GALT	AMPL623750282	0.171599650311899	2	0.0848813601443649	2	0.000364494102131368	2	0.000364494102131368	NA	NA	SegRatio=0.08,AbsMeanSigma=0.74,pvalue=0.000167797405903486,pvalueTTest=0.000364494102131368,
chr9	34648939	34649017	GALT	AMPL3848843653	0.107818844375661	2	0.0848813601443649	2	0.000364494102131368	2	0.000364494102131368	NA	NA	SegRatio=0.08,AbsMeanSigma=0.74,pvalue=0.000167797405903486,pvalueTTest=0.000364494102131368,
chr9	34649016	34649170	GALT	AMPL3848851345	0.144542182550568	2	0.0848813601443649	2	0.000364494102131368	2	0.000364494102131368	NA	NA	SegRatio=0.08,AbsMeanSigma=0.74,pvalue=0.000167797405903486,pvalueTTest=0.000364494102131368,
chr9	34649168	34649344	GALT	AMPL1371818357	0.0848813601443649	2	0.0848813601443649	2	0.000364494102131368	2	0.000364494102131368	NA	NA	SegRatio=0.08,AbsMeanSigma=0.74,pvalue=0.000167797405903486,pvalueTTest=0.000364494102131368,
chr9	34649344	34649511	GALT	AMPL3848885846	-0.0480613991919031	2	0.0848813601443649	2	0.000364494102131368	2	0.000364494102131368	NA	NA	SegRatio=0.08,AbsMeanSigma=0.74,pvalue=0.000167797405903486,pvalueTTest=0.000364494102131368,
chr9	34649511	34649646	GALT	AMPL3848895636	0.0292513347798106	2	0.0848813601443649	2	0.000364494102131368	2	0.000364494102131368	NA	NA	SegRatio=0.08,AbsMeanSigma=0.74,pvalue=0.000167797405903486,pvalueTTest=0.000364494102131368,
chr9	34649641	34649818	GALT	AMPL3848812411	0.0199978521680755	2	0.0848813601443649	2	0.000364494102131368	2	0.000364494102131368	NA	NA	SegRatio=0.08,AbsMeanSigma=0.74,pvalue=0.000167797405903486,pvalueTTest=0.000364494102131368,
chr9	34649817	34649982	GALT	AMPL3848835912	0.00110806608510623	2	0.0848813601443649	2	0.000364494102131368	2	0.000364494102131368	NA	NA	SegRatio=0.08,AbsMeanSigma=0.74,pvalue=0.000167797405903486,pvalueTTest=0.000364494102131368,
chr9	34650315	34650399	GALT	AMPL3848889350	0.209913843171308	2	0.0848813601443649	2	0.000364494102131368	2	0.000364494102131368	NA	NA	SegRatio=0.08,AbsMeanSigma=0.74,pvalue=0.000167797405903486,pvalueTTest=0.000364494102131368,
chr9	34650398	34650478	GALT	AMPL2782134136	0.244860575156363	2	0.0848813601443649	2	0.000364494102131368	2	0.000364494102131368	NA	NA	SegRatio=0.08,AbsMeanSigma=0.74,pvalue=0.000167797405903486,pvalueTTest=0.000364494102131368,
chr9	34650478	34650595	GALT	AMPL1496755741	0.239830826868643	2	0.0848813601443649	2	0.000364494102131368	2	0.000364494102131368	NA	NA	SegRatio=0.08,AbsMeanSigma=0.74,pvalue=0.000167797405903486,pvalueTTest=0.000364494102131368,
chr12	103232062	103232227	PAH	AMPL811140534	-0.171669987961102	2	-0.0269206163362327	2	0.226416942566159	2	0.226416942566159	NA	NA	SegRatio=-0.03,AbsMeanSigma=0.22,pvalue=0.24528149443081,pvalueTTest=0.25908201861125,
chr12	103232222	103232291	PAH	AMPL811141827	NA	2	-0.0269206163362327	2	0.226416942566159	2	0.226416942566159	NA	NA	SegRatio=-0.03,AbsMeanSigma=0.22,pvalue=0.24528149443081,pvalueTTest=0.25908201861125,
chr12	103232441	103232565	PAH	AMPL3699300740	-0.654360120248747	2	-0.0269206163362327	2	0.226416942566159	2	0.226416942566159	NA	NA	SegRatio=-0.03,AbsMeanSigma=0.22,pvalue=0.24528149443081,pvalueTTest=0.25908201861125,
chr12	103232551	103232666	PAH	AMPL1497161003	0.0617550397742717	2	-0.0269206163362327	2	0.226416942566159	2	0.226416942566159	NA	NA	SegRatio=-0.03,AbsMeanSigma=0.22,pvalue=0.24528149443081,pvalueTTest=0.25908201861125,
chr12	103232661	103232820	PAH	AMPL811143696	0.0783200859704645	2	-0.0269206163362327	2	0.226416942566159	2	0.226416942566159	NA	NA	SegRatio=-0.03,AbsMeanSigma=0.22,pvalue=0.24528149443081,pvalueTTest=0.25908201861125,
chr12	103232765	103232895	PAH	AMPL811145968	0.205506716647212	2	-0.0269206163362327	2	0.226416942566159	2	0.226416942566159	NA	NA	SegRatio=-0.03,AbsMeanSigma=0.22,pvalue=0.24528149443081,pvalueTTest=0.25908201861125,
chr12	103232895	103233035	PAH	AMPL659794021	0.0888434129763299	2	-0.0269206163362327	2	0.226416942566159	2	0.226416942566159	NA	NA	SegRatio=-0.03,AbsMeanSigma=0.22,pvalue=0.24528149443081,pvalueTTest=0.25908201861125,
chr12	103234142	103234318	PAH	AMPL3848753200	-0.077862250830861	2	-0.0269206163362327	2	0.226416942566159	2	0.226416942566159	NA	NA	SegRatio=-0.03,AbsMeanSigma=0.22,pvalue=0.24528149443081,pvalueTTest=0.25908201861125,
chr12	103237301	103237409	PAH	AMPL663072267	-0.0842952152485502	2	-0.0269206163362327	2	0.226416942566159	2	0.226416942566159	NA	NA	SegRatio=-0.03,AbsMeanSigma=0.22,pvalue=0.24528149443081,pvalueTTest=0.25908201861125,
chr12	103237409	103237584	PAH	AMPL663100272	-0.130475512421726	2	-0.0269206163362327	2	0.226416942566159	2	0.226416942566159	NA	NA	SegRatio=-0.03,AbsMeanSigma=0.22,pvalue=0.24528149443081,pvalueTTest=0.25908201861125,
chr12	103237954	103238083	PAH	AMPL868016102	-0.0441710363078711	2	-0.0269206163362327	2	0.226416942566159	2	0.226416942566159	NA	NA	SegRatio=-0.03,AbsMeanSigma=0.22,pvalue=0.24528149443081,pvalueTTest=0.25908201861125,
chr12	103238083	103238220	PAH	AMPL658783041	-0.0269206163362327	2	-0.0269206163362327	2	0.226416942566159	2	0.226416942566159	NA	NA	SegRatio=-0.03,AbsMeanSigma=0.22,pvalue=0.24528149443081,pvalueTTest=0.25908201861125,
chr12	103240620	103240773	PAH	AMPL659377496	-0.249129547665993	2	-0.0269206163362327	2	0.226416942566159	2	0.226416942566159	NA	NA	SegRatio=-0.03,AbsMeanSigma=0.22,pvalue=0.24528149443081,pvalueTTest=0.25908201861125,
chr12	103245412	103245591	PAH	AMPL556370172	-0.0790124499180108	2	-0.0269206163362327	2	0.226416942566159	2	0.226416942566159	NA	NA	SegRatio=-0.03,AbsMeanSigma=0.22,pvalue=0.24528149443081,pvalueTTest=0.25908201861125,
chr12	103246570	103246749	PAH	AMPL556350401	-0.12276456204969	2	-0.0269206163362327	2	0.226416942566159	2	0.226416942566159	NA	NA	SegRatio=-0.03,AbsMeanSigma=0.22,pvalue=0.24528149443081,pvalueTTest=0.25908201861125,
chr12	103248833	103248985	PAH	AMPL812248025	0.0796459235703624	2	-0.0269206163362327	2	0.226416942566159	2	0.226416942566159	NA	NA	SegRatio=-0.03,AbsMeanSigma=0.22,pvalue=0.24528149443081,pvalueTTest=0.25908201861125,
chr12	103248985	103249122	PAH	AMPL658674329	0.0507158037312678	2	-0.0269206163362327	2	0.226416942566159	2	0.226416942566159	NA	NA	SegRatio=-0.03,AbsMeanSigma=0.22,pvalue=0.24528149443081,pvalueTTest=0.25908201861125,
chr12	103260314	103260494	PAH	AMPL658804790	-0.155525256063129	2	-0.0269206163362327	2	0.226416942566159	2	0.226416942566159	NA	NA	SegRatio=-0.03,AbsMeanSigma=0.22,pvalue=0.24528149443081,pvalueTTest=0.25908201861125,
chr12	103271164	103271270	PAH	AMPL661534109	0.115126320594332	2	-0.0269206163362327	2	0.226416942566159	2	0.226416942566159	NA	NA	SegRatio=-0.03,AbsMeanSigma=0.22,pvalue=0.24528149443081,pvalueTTest=0.25908201861125,
chr12	103271270	103271384	PAH	AMPL661570029	NA	2	-0.0269206163362327	2	0.226416942566159	2	0.226416942566159	NA	NA	SegRatio=-0.03,AbsMeanSigma=0.22,pvalue=0.24528149443081,pvalueTTest=0.25908201861125,
chr12	103288475	103288574	PAH	AMPL3699214840	0.049662140264096	2	-0.0269206163362327	2	0.226416942566159	2	0.226416942566159	NA	NA	SegRatio=-0.03,AbsMeanSigma=0.22,pvalue=0.24528149443081,pvalueTTest=0.25908201861125,
chr12	103288574	103288725	PAH	AMPL659619504	0.0406994750275774	2	-0.0269206163362327	2	0.226416942566159	2	0.226416942566159	NA	NA	SegRatio=-0.03,AbsMeanSigma=0.22,pvalue=0.24528149443081,pvalueTTest=0.25908201861125,
chr12	103306535	103306705	PAH	AMPL556186951	-0.0255881417316604	2	-0.0269206163362327	2	0.226416942566159	2	0.226416942566159	NA	NA	SegRatio=-0.03,AbsMeanSigma=0.22,pvalue=0.24528149443081,pvalueTTest=0.25908201861125,
chr12	103310767	103310940	PAH	AMPL663779199	-0.120288752784938	2	-0.0269206163362327	2	0.226416942566159	2	0.226416942566159	NA	NA	SegRatio=-0.03,AbsMeanSigma=0.22,pvalue=0.24528149443081,pvalueTTest=0.25908201861125,
chr12	103310940	103311077	PAH	AMPL812518150	-0.0655075428423779	2	-0.0269206163362327	2	0.226416942566159	2	0.226416942566159	NA	NA	SegRatio=-0.03,AbsMeanSigma=0.22,pvalue=0.24528149443081,pvalueTTest=0.25908201861125,
chr12	103311073	103311261	PAH	AMPL812522983	NA	2	-0.0269206163362327	2	0.226416942566159	2	0.226416942566159	NA	NA	SegRatio=-0.03,AbsMeanSigma=0.22,pvalue=0.24528149443081,pvalueTTest=0.25908201861125,
chr12	103311261	103311417	PAH	AMPL811679394	0.175067175723618	2	-0.0269206163362327	2	0.226416942566159	2	0.226416942566159	NA	NA	SegRatio=-0.03,AbsMeanSigma=0.22,pvalue=0.24528149443081,pvalueTTest=0.25908201861125,
