# Supplementary material for: A statistical approach to detection of copy number variations in PCR-enriched targeted sequencing data
Source: BMC Bioinformatics. 2016 Oct 22;17:429. doi: 10.1186/s12859-016-1272-6 (PMC5075217; doi:10.1186/s12859-016-1272-6)
Supplement: Additional file 6 — Archive with ONCOCNV results. Set of files (png plots and txt files) in zip archive that were provided by ONCOCNV after specificity and sensitivity testing. (ZIP 5007 kb) [file 12859_2016_1272_MOESM6_ESM.zip › outputONCOCNV copy 2/X1642.1.1.profile.txt]

chr	start	end	gene	ID	ratio	predLargeSeg	segMean	predLargeCorrected	pvalRatioCorrected	perGeneEvaluation	pvalRatioGene	predPoint	predPointSusp	comments
chr7	117119899	117120067	CFTR	AMPL1380948435	0.0496645510733457	2	0.0121761601782485	2	0.816951661175062	2	0.816951661175062	NA	NA	SegRatio=0.01,AbsMeanSigma=0.02,pvalue=0.865667479402548,pvalueTTest=0.879529784528736,
chr7	117120062	117120193	CFTR	AMPL1380948436	-0.313398686677034	2	0.0121761601782485	2	0.816951661175062	2	0.816951661175062	NA	NA	SegRatio=0.01,AbsMeanSigma=0.02,pvalue=0.865667479402548,pvalueTTest=0.879529784528736,
chr7	117120192	117120274	CFTR	AMPL493118173	-0.0474322276874446	2	0.0121761601782485	2	0.816951661175062	2	0.816951661175062	NA	NA	SegRatio=0.01,AbsMeanSigma=0.02,pvalue=0.865667479402548,pvalueTTest=0.879529784528736,
chr7	117144240	117144352	CFTR	AMPL1316862546	-0.148083775676727	2	0.0121761601782485	2	0.816951661175062	2	0.816951661175062	NA	NA	SegRatio=0.01,AbsMeanSigma=0.02,pvalue=0.865667479402548,pvalueTTest=0.879529784528736,
chr7	117144342	117144420	CFTR	AMPL3662351274	-0.166830249562829	2	0.0121761601782485	2	0.816951661175062	2	0.816951661175062	NA	NA	SegRatio=0.01,AbsMeanSigma=0.02,pvalue=0.865667479402548,pvalueTTest=0.879529784528736,
chr7	117148945	117149124	CFTR	AMPL1090131405	0.152467627584126	2	0.0121761601782485	2	0.816951661175062	2	0.816951661175062	NA	NA	SegRatio=0.01,AbsMeanSigma=0.02,pvalue=0.865667479402548,pvalueTTest=0.879529784528736,
chr7	117149124	117149294	CFTR	AMPL496812712	0.16401354960247	2	0.0121761601782485	2	0.816951661175062	2	0.816951661175062	NA	NA	SegRatio=0.01,AbsMeanSigma=0.02,pvalue=0.865667479402548,pvalueTTest=0.879529784528736,
chr7	117170900	117171022	CFTR	AMPL469286737	0.0680905922650331	2	0.0121761601782485	2	0.816951661175062	2	0.816951661175062	NA	NA	SegRatio=0.01,AbsMeanSigma=0.02,pvalue=0.865667479402548,pvalueTTest=0.879529784528736,
chr7	117171020	117171189	CFTR	AMPL469324749	-0.299224343370798	2	0.0121761601782485	2	0.816951661175062	2	0.816951661175062	NA	NA	SegRatio=0.01,AbsMeanSigma=0.02,pvalue=0.865667479402548,pvalueTTest=0.879529784528736,
chr7	117174199	117174365	CFTR	AMPL844200061	NA	2	0.0121761601782485	2	0.816951661175062	2	0.816951661175062	NA	NA	SegRatio=0.01,AbsMeanSigma=0.02,pvalue=0.865667479402548,pvalueTTest=0.879529784528736,
chr7	117174365	117174460	CFTR	AMPL468748906	-0.382155371909376	2	0.0121761601782485	2	0.816951661175062	2	0.816951661175062	NA	NA	SegRatio=0.01,AbsMeanSigma=0.02,pvalue=0.865667479402548,pvalueTTest=0.879529784528736,
chr7	117175183	117175355	CFTR	AMPL467504527	-0.00122221376850058	2	0.0121761601782485	2	0.816951661175062	2	0.816951661175062	NA	NA	SegRatio=0.01,AbsMeanSigma=0.02,pvalue=0.865667479402548,pvalueTTest=0.879529784528736,
chr7	117175355	117175523	CFTR	AMPL467561353	-0.180529350472711	2	0.0121761601782485	2	0.816951661175062	2	0.816951661175062	NA	NA	SegRatio=0.01,AbsMeanSigma=0.02,pvalue=0.865667479402548,pvalueTTest=0.879529784528736,
chr7	117176519	117176660	CFTR	AMPL468865894	0.0995331592668668	2	0.0121761601782485	2	0.816951661175062	2	0.816951661175062	NA	NA	SegRatio=0.01,AbsMeanSigma=0.02,pvalue=0.865667479402548,pvalueTTest=0.879529784528736,
chr7	117176651	117176786	CFTR	AMPL468874944	-0.00514178935974466	2	0.0121761601782485	2	0.816951661175062	2	0.816951661175062	NA	NA	SegRatio=0.01,AbsMeanSigma=0.02,pvalue=0.865667479402548,pvalueTTest=0.879529784528736,
chr7	117180175	117180248	CFTR	AMPL556296474	0.108911889935694	2	0.0121761601782485	2	0.816951661175062	2	0.816951661175062	NA	NA	SegRatio=0.01,AbsMeanSigma=0.02,pvalue=0.865667479402548,pvalueTTest=0.879529784528736,
chr7	117180248	117180361	CFTR	AMPL3662363979	0.0217884142445163	2	0.0121761601782485	2	0.816951661175062	2	0.816951661175062	NA	NA	SegRatio=0.01,AbsMeanSigma=0.02,pvalue=0.865667479402548,pvalueTTest=0.879529784528736,
chr7	117180361	117180458	CFTR	AMPL468184487	-0.248514811682369	2	0.0121761601782485	2	0.816951661175062	2	0.816951661175062	NA	NA	SegRatio=0.01,AbsMeanSigma=0.02,pvalue=0.865667479402548,pvalueTTest=0.879529784528736,
chr7	117182013	117182127	CFTR	AMPL3755398942	-1.15199522016864	2	0.0121761601782485	2	0.816951661175062	2	0.816951661175062	NA	NA	SegRatio=0.01,AbsMeanSigma=0.02,pvalue=0.865667479402548,pvalueTTest=0.879529784528736,
chr7	117182127	117182221	CFTR	AMPL3713721021	-0.0177883195988321	2	0.0121761601782485	2	0.816951661175062	2	0.816951661175062	NA	NA	SegRatio=0.01,AbsMeanSigma=0.02,pvalue=0.865667479402548,pvalueTTest=0.879529784528736,
chr7	117188605	117188778	CFTR	AMPL3849093081	0.06763340168509	2	0.0121761601782485	2	0.816951661175062	2	0.816951661175062	NA	NA	SegRatio=0.01,AbsMeanSigma=0.02,pvalue=0.865667479402548,pvalueTTest=0.879529784528736,
chr7	117188898	117189021	CFTR	AMPL477617595	0.20721150595137	2	0.0121761601782485	2	0.816951661175062	2	0.816951661175062	NA	NA	SegRatio=0.01,AbsMeanSigma=0.02,pvalue=0.865667479402548,pvalueTTest=0.879529784528736,
chr7	117189018	117189174	CFTR	AMPL1758041121	0.0318618962446307	2	0.0121761601782485	2	0.816951661175062	2	0.816951661175062	NA	NA	SegRatio=0.01,AbsMeanSigma=0.02,pvalue=0.865667479402548,pvalueTTest=0.879529784528736,
chr7	117199494	117199585	CFTR	AMPL3662352593	0.0999896536909778	2	0.0121761601782485	2	0.816951661175062	2	0.816951661175062	NA	NA	SegRatio=0.01,AbsMeanSigma=0.02,pvalue=0.865667479402548,pvalueTTest=0.879529784528736,
chr7	117199585	117199733	CFTR	AMPL712350278	0.0660893382355652	2	0.0121761601782485	2	0.816951661175062	2	0.816951661175062	NA	NA	SegRatio=0.01,AbsMeanSigma=0.02,pvalue=0.865667479402548,pvalueTTest=0.879529784528736,
chr7	117227745	117227913	CFTR	AMPL3687801190	-0.211648817545838	2	0.0121761601782485	2	0.816951661175062	2	0.816951661175062	NA	NA	SegRatio=0.01,AbsMeanSigma=0.02,pvalue=0.865667479402548,pvalueTTest=0.879529784528736,
chr7	117229500	117229593	intron	AMPL4119989318	-0.402698910037112	2	0.0121761601782485	2	0.611229189564634	2	0.611229189564634	NA	NA	SegRatio=0.01,AbsMeanSigma=0.02,pvalue=0.865667479402548,pvalueTTest=0.879529784528736,
chr7	117230377	117230543	CFTR	AMPL468091028	0.100635224591823	2	0.0121761601782485	2	0.816951661175062	2	0.816951661175062	NA	NA	SegRatio=0.01,AbsMeanSigma=0.02,pvalue=0.865667479402548,pvalueTTest=0.879529784528736,
chr7	117231824	117231993	CFTR	AMPL474961767	NA	2	0.0121761601782485	2	0.816951661175062	2	0.816951661175062	NA	NA	SegRatio=0.01,AbsMeanSigma=0.02,pvalue=0.865667479402548,pvalueTTest=0.879529784528736,
chr7	117232001	117232109	CFTR	AMPL3662358230	-0.0568891003560752	2	0.0121761601782485	2	0.816951661175062	2	0.816951661175062	NA	NA	SegRatio=0.01,AbsMeanSigma=0.02,pvalue=0.865667479402548,pvalueTTest=0.879529784528736,
chr7	117232109	117232280	CFTR	AMPL468866489	0.2842478518043	2	0.0121761601782485	2	0.816951661175062	2	0.816951661175062	NA	NA	SegRatio=0.01,AbsMeanSigma=0.02,pvalue=0.865667479402548,pvalueTTest=0.879529784528736,
chr7	117232270	117232434	CFTR	AMPL468922661	-0.0617333787985825	2	0.0121761601782485	2	0.816951661175062	2	0.816951661175062	NA	NA	SegRatio=0.01,AbsMeanSigma=0.02,pvalue=0.865667479402548,pvalueTTest=0.879529784528736,
chr7	117232434	117232539	CFTR	AMPL3662384424	-0.0809631134912156	2	0.0121761601782485	2	0.816951661175062	2	0.816951661175062	NA	NA	SegRatio=0.01,AbsMeanSigma=0.02,pvalue=0.865667479402548,pvalueTTest=0.879529784528736,
chr7	117232539	117232720	CFTR	AMPL1488881666	-0.0100426679790988	2	0.0121761601782485	2	0.816951661175062	2	0.816951661175062	NA	NA	SegRatio=0.01,AbsMeanSigma=0.02,pvalue=0.865667479402548,pvalueTTest=0.879529784528736,
chr7	117234940	117235038	CFTR	AMPL3533204248	-0.0330298830509557	2	0.0121761601782485	2	0.816951661175062	2	0.816951661175062	NA	NA	SegRatio=0.01,AbsMeanSigma=0.02,pvalue=0.865667479402548,pvalueTTest=0.879529784528736,
chr7	117235038	117235148	CFTR	AMPL3539368019	0.305940286510086	2	0.0121761601782485	2	0.816951661175062	2	0.816951661175062	NA	NA	SegRatio=0.01,AbsMeanSigma=0.02,pvalue=0.865667479402548,pvalueTTest=0.879529784528736,
chr7	117242832	117243009	CFTR	AMPL468425396	0.052482489187762	2	0.0121761601782485	2	0.816951661175062	2	0.816951661175062	NA	NA	SegRatio=0.01,AbsMeanSigma=0.02,pvalue=0.865667479402548,pvalueTTest=0.879529784528736,
chr7	117243561	117243680	CFTR	AMPL1314131500	-0.0569915755347863	2	0.0121761601782485	2	0.816951661175062	2	0.816951661175062	NA	NA	SegRatio=0.01,AbsMeanSigma=0.02,pvalue=0.865667479402548,pvalueTTest=0.879529784528736,
chr7	117243680	117243850	CFTR	AMPL1350926834	-0.0474506938271111	2	0.0121761601782485	2	0.816951661175062	2	0.816951661175062	NA	NA	SegRatio=0.01,AbsMeanSigma=0.02,pvalue=0.865667479402548,pvalueTTest=0.879529784528736,
chr7	117246626	117246753	CFTR	AMPL467500449	-0.0278554911846816	2	0.0121761601782485	2	0.816951661175062	2	0.816951661175062	NA	NA	SegRatio=0.01,AbsMeanSigma=0.02,pvalue=0.865667479402548,pvalueTTest=0.879529784528736,
chr7	117246740	117246889	CFTR	AMPL1317650819	0.0865999212814138	2	0.0121761601782485	2	0.816951661175062	2	0.816951661175062	NA	NA	SegRatio=0.01,AbsMeanSigma=0.02,pvalue=0.865667479402548,pvalueTTest=0.879529784528736,
chr7	117250552	117250723	CFTR	AMPL467096662	0.101537983083588	2	0.0121761601782485	2	0.816951661175062	2	0.816951661175062	NA	NA	SegRatio=0.01,AbsMeanSigma=0.02,pvalue=0.865667479402548,pvalueTTest=0.879529784528736,
chr7	117251505	117251662	CFTR	AMPL1489275007	0.199388821627486	2	0.0121761601782485	2	0.816951661175062	2	0.816951661175062	NA	NA	SegRatio=0.01,AbsMeanSigma=0.02,pvalue=0.865667479402548,pvalueTTest=0.879529784528736,
chr7	117251662	117251813	CFTR	AMPL1489330457	0.0267719096122238	2	0.0121761601782485	2	0.816951661175062	2	0.816951661175062	NA	NA	SegRatio=0.01,AbsMeanSigma=0.02,pvalue=0.865667479402548,pvalueTTest=0.879529784528736,
chr7	117251782	117251855	CFTR	AMPL1524050819	0.120456835723124	2	0.0121761601782485	2	0.816951661175062	2	0.816951661175062	NA	NA	SegRatio=0.01,AbsMeanSigma=0.02,pvalue=0.865667479402548,pvalueTTest=0.879529784528736,
chr7	117254598	117254679	CFTR	AMPL3608012462	-0.0347651826402267	2	0.0121761601782485	2	0.816951661175062	2	0.816951661175062	NA	NA	SegRatio=0.01,AbsMeanSigma=0.02,pvalue=0.865667479402548,pvalueTTest=0.879529784528736,
chr7	117254674	117254747	CFTR	AMPL3662363743	0.131639157568918	2	0.0121761601782485	2	0.816951661175062	2	0.816951661175062	NA	NA	SegRatio=0.01,AbsMeanSigma=0.02,pvalue=0.865667479402548,pvalueTTest=0.879529784528736,
chr7	117267462	117267600	CFTR	AMPL468021362	-0.123842305398625	2	0.0121761601782485	2	0.816951661175062	2	0.816951661175062	NA	NA	SegRatio=0.01,AbsMeanSigma=0.02,pvalue=0.865667479402548,pvalueTTest=0.879529784528736,
chr7	117267600	117267684	CFTR	AMPL468048766	-0.261761485959675	2	0.0121761601782485	2	0.816951661175062	2	0.816951661175062	NA	NA	SegRatio=0.01,AbsMeanSigma=0.02,pvalue=0.865667479402548,pvalueTTest=0.879529784528736,
chr7	117267684	117267830	CFTR	AMPL1350926836	-0.22149754174671	2	0.0121761601782485	2	0.816951661175062	2	0.816951661175062	NA	NA	SegRatio=0.01,AbsMeanSigma=0.02,pvalue=0.865667479402548,pvalueTTest=0.879529784528736,
chr7	117279953	117280114	CFTR	AMPL612960517	0.0121761601782485	2	0.0121761601782485	2	0.816951661175062	2	0.816951661175062	NA	NA	SegRatio=0.01,AbsMeanSigma=0.02,pvalue=0.865667479402548,pvalueTTest=0.879529784528736,
chr7	117282452	117282593	CFTR	AMPL3687804467	0.179205149656745	2	0.0121761601782485	2	0.816951661175062	2	0.816951661175062	NA	NA	SegRatio=0.01,AbsMeanSigma=0.02,pvalue=0.865667479402548,pvalueTTest=0.879529784528736,
chr7	117282593	117282768	CFTR	AMPL469390256	0.189153622430885	2	0.0121761601782485	2	0.816951661175062	2	0.816951661175062	NA	NA	SegRatio=0.01,AbsMeanSigma=0.02,pvalue=0.865667479402548,pvalueTTest=0.879529784528736,
chr7	117292788	117292952	CFTR	AMPL469294494	-0.495002588268717	2	0.0121761601782485	2	0.816951661175062	2	0.816951661175062	NA	NA	SegRatio=0.01,AbsMeanSigma=0.02,pvalue=0.865667479402548,pvalueTTest=0.879529784528736,
chr7	117292952	117293126	CFTR	AMPL476533235	-0.163985686509816	2	0.0121761601782485	2	0.816951661175062	2	0.816951661175062	NA	NA	SegRatio=0.01,AbsMeanSigma=0.02,pvalue=0.865667479402548,pvalueTTest=0.879529784528736,
chr7	117304588	117304761	CFTR	AMPL1350926835	0.557456969943025	2	0.0121761601782485	2	0.816951661175062	2	0.816951661175062	NA	NA	SegRatio=0.01,AbsMeanSigma=0.02,pvalue=0.865667479402548,pvalueTTest=0.879529784528736,
chr7	117304761	117304927	CFTR	AMPL469937071	0.0062829620683693	2	0.0121761601782485	2	0.816951661175062	2	0.816951661175062	NA	NA	SegRatio=0.01,AbsMeanSigma=0.02,pvalue=0.865667479402548,pvalueTTest=0.879529784528736,
chr7	117305494	117305594	CFTR	AMPL647810578	-0.153200403292344	2	0.0121761601782485	2	0.816951661175062	2	0.816951661175062	NA	NA	SegRatio=0.01,AbsMeanSigma=0.02,pvalue=0.865667479402548,pvalueTTest=0.879529784528736,
chr7	117305594	117305680	CFTR	AMPL3687791484	0.0562613065562744	2	0.0121761601782485	2	0.816951661175062	2	0.816951661175062	NA	NA	SegRatio=0.01,AbsMeanSigma=0.02,pvalue=0.865667479402548,pvalueTTest=0.879529784528736,
chr7	117306844	117307010	CFTR	AMPL1091210890	0.0469153384946527	2	0.0121761601782485	2	0.816951661175062	2	0.816951661175062	NA	NA	SegRatio=0.01,AbsMeanSigma=0.02,pvalue=0.865667479402548,pvalueTTest=0.879529784528736,
chr7	117307008	117307185	CFTR	AMPL3848836362	0.117049877060577	2	0.0121761601782485	2	0.816951661175062	2	0.816951661175062	NA	NA	SegRatio=0.01,AbsMeanSigma=0.02,pvalue=0.865667479402548,pvalueTTest=0.879529784528736,
chr7	117307183	117307354	CFTR	AMPL3848864558	-0.0797778703316072	2	0.0121761601782485	2	0.816951661175062	2	0.816951661175062	NA	NA	SegRatio=0.01,AbsMeanSigma=0.02,pvalue=0.865667479402548,pvalueTTest=0.879529784528736,
chr7	117307353	117307519	CFTR	AMPL497774927	0.0392858149668084	2	0.0121761601782485	2	0.816951661175062	2	0.816951661175062	NA	NA	SegRatio=0.01,AbsMeanSigma=0.02,pvalue=0.865667479402548,pvalueTTest=0.879529784528736,
chr7	117307518	117307668	CFTR	AMPL3848886907	0.0565947061907999	2	0.0121761601782485	2	0.816951661175062	2	0.816951661175062	NA	NA	SegRatio=0.01,AbsMeanSigma=0.02,pvalue=0.865667479402548,pvalueTTest=0.879529784528736,
chr7	117307666	117307801	CFTR	AMPL492300506	0.0149285339339004	2	0.0121761601782485	2	0.816951661175062	2	0.816951661175062	NA	NA	SegRatio=0.01,AbsMeanSigma=0.02,pvalue=0.865667479402548,pvalueTTest=0.879529784528736,
chr7	117307801	117307960	CFTR	AMPL3848900251	0.037952249873066	2	0.0121761601782485	2	0.816951661175062	2	0.816951661175062	NA	NA	SegRatio=0.01,AbsMeanSigma=0.02,pvalue=0.865667479402548,pvalueTTest=0.879529784528736,
chr7	117307960	117308127	CFTR	AMPL3848829546	0.0353518443974074	2	0.0121761601782485	2	0.816951661175062	2	0.816951661175062	NA	NA	SegRatio=0.01,AbsMeanSigma=0.02,pvalue=0.865667479402548,pvalueTTest=0.879529784528736,
chr7	117308127	117308217	CFTR	AMPL1486309394	0.0870067480907287	2	0.0121761601782485	2	0.816951661175062	2	0.816951661175062	NA	NA	SegRatio=0.01,AbsMeanSigma=0.02,pvalue=0.865667479402548,pvalueTTest=0.879529784528736,
chr7	117308443	117308519	CFTR	AMPL1380948432	-0.669539758733534	2	0.0121761601782485	2	0.816951661175062	2	0.816951661175062	NA	NA	SegRatio=0.01,AbsMeanSigma=0.02,pvalue=0.865667479402548,pvalueTTest=0.879529784528736,
chr7	117308502	117308594	CFTR	AMPL3848851241	NA	2	0.0121761601782485	2	0.816951661175062	2	0.816951661175062	NA	NA	SegRatio=0.01,AbsMeanSigma=0.02,pvalue=0.865667479402548,pvalueTTest=0.879529784528736,
chr7	117308594	117308719	CFTR	AMPL3848859657	-0.0556071017391579	2	0.0121761601782485	2	0.816951661175062	2	0.816951661175062	NA	NA	SegRatio=0.01,AbsMeanSigma=0.02,pvalue=0.865667479402548,pvalueTTest=0.879529784528736,
chr9	34646542	34646714	GALT	AMPL712468205	NA	2	-0.0157374096301105	2	0.862503464005057	2	0.862503464005057	NA	NA	SegRatio=-0.02,AbsMeanSigma=0.03,pvalue=0.861591354831072,pvalueTTest=0.862503464005057,
chr9	34646713	34646892	GALT	AMPL807033687	-0.131123255353571	2	-0.0157374096301105	2	0.862503464005057	2	0.862503464005057	NA	NA	SegRatio=-0.02,AbsMeanSigma=0.03,pvalue=0.861591354831072,pvalueTTest=0.862503464005057,
chr9	34646880	34647060	GALT	AMPL807051270	-0.102266718782584	2	-0.0157374096301105	2	0.862503464005057	2	0.862503464005057	NA	NA	SegRatio=-0.02,AbsMeanSigma=0.03,pvalue=0.861591354831072,pvalueTTest=0.862503464005057,
chr9	34647058	34647205	GALT	AMPL623733836	-0.319066265124735	2	-0.0157374096301105	2	0.862503464005057	2	0.862503464005057	NA	NA	SegRatio=-0.02,AbsMeanSigma=0.03,pvalue=0.861591354831072,pvalueTTest=0.862503464005057,
chr9	34647198	34647344	GALT	AMPL3848826648	-0.106441462299238	2	-0.0157374096301105	2	0.862503464005057	2	0.862503464005057	NA	NA	SegRatio=-0.02,AbsMeanSigma=0.03,pvalue=0.861591354831072,pvalueTTest=0.862503464005057,
chr9	34647344	34647522	GALT	AMPL3848835399	-0.00553211919910603	2	-0.0157374096301105	2	0.862503464005057	2	0.862503464005057	NA	NA	SegRatio=-0.02,AbsMeanSigma=0.03,pvalue=0.861591354831072,pvalueTTest=0.862503464005057,
chr9	34647522	34647639	GALT	AMPL1496130655	0.247889358962772	2	-0.0157374096301105	2	0.862503464005057	2	0.862503464005057	NA	NA	SegRatio=-0.02,AbsMeanSigma=0.03,pvalue=0.861591354831072,pvalueTTest=0.862503464005057,
chr9	34647639	34647726	GALT	AMPL868171912	0.113895871782305	2	-0.0157374096301105	2	0.862503464005057	2	0.862503464005057	NA	NA	SegRatio=-0.02,AbsMeanSigma=0.03,pvalue=0.861591354831072,pvalueTTest=0.862503464005057,
chr9	34647726	34647898	GALT	AMPL556199792	0.114851310467499	2	-0.0157374096301105	2	0.862503464005057	2	0.862503464005057	NA	NA	SegRatio=-0.02,AbsMeanSigma=0.03,pvalue=0.861591354831072,pvalueTTest=0.862503464005057,
chr9	34647893	34648071	GALT	AMPL3848847770	0.172954939553749	2	-0.0157374096301105	2	0.862503464005057	2	0.862503464005057	NA	NA	SegRatio=-0.02,AbsMeanSigma=0.03,pvalue=0.861591354831072,pvalueTTest=0.862503464005057,
chr9	34648069	34648240	GALT	AMPL556343103	0.167360980821173	2	-0.0157374096301105	2	0.862503464005057	2	0.862503464005057	NA	NA	SegRatio=-0.02,AbsMeanSigma=0.03,pvalue=0.861591354831072,pvalueTTest=0.862503464005057,
chr9	34648240	34648341	GALT	AMPL623737664	-0.114375004762336	2	-0.0157374096301105	2	0.862503464005057	2	0.862503464005057	NA	NA	SegRatio=-0.02,AbsMeanSigma=0.03,pvalue=0.861591354831072,pvalueTTest=0.862503464005057,
chr9	34648336	34648497	GALT	AMPL623762017	-0.1398118233661	2	-0.0157374096301105	2	0.862503464005057	2	0.862503464005057	NA	NA	SegRatio=-0.02,AbsMeanSigma=0.03,pvalue=0.861591354831072,pvalueTTest=0.862503464005057,
chr9	34648510	34648681	GALT	AMPL3848901604	-0.117747439103913	2	-0.0157374096301105	2	0.862503464005057	2	0.862503464005057	NA	NA	SegRatio=-0.02,AbsMeanSigma=0.03,pvalue=0.861591354831072,pvalueTTest=0.862503464005057,
chr9	34648690	34648810	GALT	AMPL3848818879	-0.284446150377841	2	-0.0157374096301105	2	0.862503464005057	2	0.862503464005057	NA	NA	SegRatio=-0.02,AbsMeanSigma=0.03,pvalue=0.861591354831072,pvalueTTest=0.862503464005057,
chr9	34648807	34648943	GALT	AMPL623750282	0.216931204197951	2	-0.0157374096301105	2	0.862503464005057	2	0.862503464005057	NA	NA	SegRatio=-0.02,AbsMeanSigma=0.03,pvalue=0.861591354831072,pvalueTTest=0.862503464005057,
chr9	34648939	34649017	GALT	AMPL3848843653	0.149295680343259	2	-0.0157374096301105	2	0.862503464005057	2	0.862503464005057	NA	NA	SegRatio=-0.02,AbsMeanSigma=0.03,pvalue=0.861591354831072,pvalueTTest=0.862503464005057,
chr9	34649016	34649170	GALT	AMPL3848851345	0.0575014534194596	2	-0.0157374096301105	2	0.862503464005057	2	0.862503464005057	NA	NA	SegRatio=-0.02,AbsMeanSigma=0.03,pvalue=0.861591354831072,pvalueTTest=0.862503464005057,
chr9	34649168	34649344	GALT	AMPL1371818357	-0.0340375109967209	2	-0.0157374096301105	2	0.862503464005057	2	0.862503464005057	NA	NA	SegRatio=-0.02,AbsMeanSigma=0.03,pvalue=0.861591354831072,pvalueTTest=0.862503464005057,
chr9	34649344	34649511	GALT	AMPL3848885846	-0.244877094117398	2	-0.0157374096301105	2	0.862503464005057	2	0.862503464005057	NA	NA	SegRatio=-0.02,AbsMeanSigma=0.03,pvalue=0.861591354831072,pvalueTTest=0.862503464005057,
chr9	34649511	34649646	GALT	AMPL3848895636	-0.0157374096301105	2	-0.0157374096301105	2	0.862503464005057	2	0.862503464005057	NA	NA	SegRatio=-0.02,AbsMeanSigma=0.03,pvalue=0.861591354831072,pvalueTTest=0.862503464005057,
chr9	34649641	34649818	GALT	AMPL3848812411	-0.110656880305175	2	-0.0157374096301105	2	0.862503464005057	2	0.862503464005057	NA	NA	SegRatio=-0.02,AbsMeanSigma=0.03,pvalue=0.861591354831072,pvalueTTest=0.862503464005057,
chr9	34649817	34649982	GALT	AMPL3848835912	-0.0639144110555169	2	-0.0157374096301105	2	0.862503464005057	2	0.862503464005057	NA	NA	SegRatio=-0.02,AbsMeanSigma=0.03,pvalue=0.861591354831072,pvalueTTest=0.862503464005057,
chr9	34650315	34650399	GALT	AMPL3848889350	0.228776510924254	2	-0.0157374096301105	2	0.862503464005057	2	0.862503464005057	NA	NA	SegRatio=-0.02,AbsMeanSigma=0.03,pvalue=0.861591354831072,pvalueTTest=0.862503464005057,
chr9	34650398	34650478	GALT	AMPL2782134136	0.294571069024114	2	-0.0157374096301105	2	0.862503464005057	2	0.862503464005057	NA	NA	SegRatio=-0.02,AbsMeanSigma=0.03,pvalue=0.861591354831072,pvalueTTest=0.862503464005057,
chr9	34650478	34650595	GALT	AMPL1496755741	-0.101196660733175	2	-0.0157374096301105	2	0.862503464005057	2	0.862503464005057	NA	NA	SegRatio=-0.02,AbsMeanSigma=0.03,pvalue=0.861591354831072,pvalueTTest=0.862503464005057,
chr12	103232062	103232227	PAH	AMPL811140534	-0.0633018851455249	2	0.00737092309966277	2	0.770637940357972	2	0.770637940357972	NA	NA	SegRatio=0.01,AbsMeanSigma=0.04,pvalue=0.855505806921031,pvalueTTest=0.831999770624935,
chr12	103232222	103232291	PAH	AMPL811141827	NA	2	0.00737092309966277	2	0.770637940357972	2	0.770637940357972	NA	NA	SegRatio=0.01,AbsMeanSigma=0.04,pvalue=0.855505806921031,pvalueTTest=0.831999770624935,
chr12	103232441	103232565	PAH	AMPL3699300740	-0.204129361552022	2	0.00737092309966277	2	0.770637940357972	2	0.770637940357972	NA	NA	SegRatio=0.01,AbsMeanSigma=0.04,pvalue=0.855505806921031,pvalueTTest=0.831999770624935,
chr12	103232551	103232666	PAH	AMPL1497161003	-0.0423969639439974	2	0.00737092309966277	2	0.770637940357972	2	0.770637940357972	NA	NA	SegRatio=0.01,AbsMeanSigma=0.04,pvalue=0.855505806921031,pvalueTTest=0.831999770624935,
chr12	103232661	103232820	PAH	AMPL811143696	0.00695201274377407	2	0.00737092309966277	2	0.770637940357972	2	0.770637940357972	NA	NA	SegRatio=0.01,AbsMeanSigma=0.04,pvalue=0.855505806921031,pvalueTTest=0.831999770624935,
chr12	103232765	103232895	PAH	AMPL811145968	0.085981657293223	2	0.00737092309966277	2	0.770637940357972	2	0.770637940357972	NA	NA	SegRatio=0.01,AbsMeanSigma=0.04,pvalue=0.855505806921031,pvalueTTest=0.831999770624935,
chr12	103232895	103233035	PAH	AMPL659794021	0.116128447637452	2	0.00737092309966277	2	0.770637940357972	2	0.770637940357972	NA	NA	SegRatio=0.01,AbsMeanSigma=0.04,pvalue=0.855505806921031,pvalueTTest=0.831999770624935,
chr12	103234142	103234318	PAH	AMPL3848753200	-0.0370867846947394	2	0.00737092309966277	2	0.770637940357972	2	0.770637940357972	NA	NA	SegRatio=0.01,AbsMeanSigma=0.04,pvalue=0.855505806921031,pvalueTTest=0.831999770624935,
chr12	103237301	103237409	PAH	AMPL663072267	0.115951352229586	2	0.00737092309966277	2	0.770637940357972	2	0.770637940357972	NA	NA	SegRatio=0.01,AbsMeanSigma=0.04,pvalue=0.855505806921031,pvalueTTest=0.831999770624935,
chr12	103237409	103237584	PAH	AMPL663100272	-0.0369333942909243	2	0.00737092309966277	2	0.770637940357972	2	0.770637940357972	NA	NA	SegRatio=0.01,AbsMeanSigma=0.04,pvalue=0.855505806921031,pvalueTTest=0.831999770624935,
chr12	103237954	103238083	PAH	AMPL868016102	-0.0601520867996944	2	0.00737092309966277	2	0.770637940357972	2	0.770637940357972	NA	NA	SegRatio=0.01,AbsMeanSigma=0.04,pvalue=0.855505806921031,pvalueTTest=0.831999770624935,
chr12	103238083	103238220	PAH	AMPL658783041	-0.104590902791351	2	0.00737092309966277	2	0.770637940357972	2	0.770637940357972	NA	NA	SegRatio=0.01,AbsMeanSigma=0.04,pvalue=0.855505806921031,pvalueTTest=0.831999770624935,
chr12	103240620	103240773	PAH	AMPL659377496	-0.286018497090936	2	0.00737092309966277	2	0.770637940357972	2	0.770637940357972	NA	NA	SegRatio=0.01,AbsMeanSigma=0.04,pvalue=0.855505806921031,pvalueTTest=0.831999770624935,
chr12	103245412	103245591	PAH	AMPL556370172	-0.183203213267477	2	0.00737092309966277	2	0.770637940357972	2	0.770637940357972	NA	NA	SegRatio=0.01,AbsMeanSigma=0.04,pvalue=0.855505806921031,pvalueTTest=0.831999770624935,
chr12	103246570	103246749	PAH	AMPL556350401	0.105935842359569	2	0.00737092309966277	2	0.770637940357972	2	0.770637940357972	NA	NA	SegRatio=0.01,AbsMeanSigma=0.04,pvalue=0.855505806921031,pvalueTTest=0.831999770624935,
chr12	103248833	103248985	PAH	AMPL812248025	0.231717987520314	2	0.00737092309966277	2	0.770637940357972	2	0.770637940357972	NA	NA	SegRatio=0.01,AbsMeanSigma=0.04,pvalue=0.855505806921031,pvalueTTest=0.831999770624935,
chr12	103248985	103249122	PAH	AMPL658674329	0.00737092309966277	2	0.00737092309966277	2	0.770637940357972	2	0.770637940357972	NA	NA	SegRatio=0.01,AbsMeanSigma=0.04,pvalue=0.855505806921031,pvalueTTest=0.831999770624935,
chr12	103260314	103260494	PAH	AMPL658804790	-0.238759584089323	2	0.00737092309966277	2	0.770637940357972	2	0.770637940357972	NA	NA	SegRatio=0.01,AbsMeanSigma=0.04,pvalue=0.855505806921031,pvalueTTest=0.831999770624935,
chr12	103271164	103271270	PAH	AMPL661534109	0.248546968987505	2	0.00737092309966277	2	0.770637940357972	2	0.770637940357972	NA	NA	SegRatio=0.01,AbsMeanSigma=0.04,pvalue=0.855505806921031,pvalueTTest=0.831999770624935,
chr12	103271270	103271384	PAH	AMPL661570029	NA	2	0.00737092309966277	2	0.770637940357972	2	0.770637940357972	NA	NA	SegRatio=0.01,AbsMeanSigma=0.04,pvalue=0.855505806921031,pvalueTTest=0.831999770624935,
chr12	103288475	103288574	PAH	AMPL3699214840	-0.170926912133237	2	0.00737092309966277	2	0.770637940357972	2	0.770637940357972	NA	NA	SegRatio=0.01,AbsMeanSigma=0.04,pvalue=0.855505806921031,pvalueTTest=0.831999770624935,
chr12	103288574	103288725	PAH	AMPL659619504	0.0997558896038307	2	0.00737092309966277	2	0.770637940357972	2	0.770637940357972	NA	NA	SegRatio=0.01,AbsMeanSigma=0.04,pvalue=0.855505806921031,pvalueTTest=0.831999770624935,
chr12	103306535	103306705	PAH	AMPL556186951	-0.110054818335079	2	0.00737092309966277	2	0.770637940357972	2	0.770637940357972	NA	NA	SegRatio=0.01,AbsMeanSigma=0.04,pvalue=0.855505806921031,pvalueTTest=0.831999770624935,
chr12	103310767	103310940	PAH	AMPL663779199	-0.0260076047504376	2	0.00737092309966277	2	0.770637940357972	2	0.770637940357972	NA	NA	SegRatio=0.01,AbsMeanSigma=0.04,pvalue=0.855505806921031,pvalueTTest=0.831999770624935,
chr12	103310940	103311077	PAH	AMPL812518150	0.0623274970092967	2	0.00737092309966277	2	0.770637940357972	2	0.770637940357972	NA	NA	SegRatio=0.01,AbsMeanSigma=0.04,pvalue=0.855505806921031,pvalueTTest=0.831999770624935,
chr12	103311073	103311261	PAH	AMPL812522983	NA	2	0.00737092309966277	2	0.770637940357972	2	0.770637940357972	NA	NA	SegRatio=0.01,AbsMeanSigma=0.04,pvalue=0.855505806921031,pvalueTTest=0.831999770624935,
chr12	103311261	103311417	PAH	AMPL811679394	0.196747318331767	2	0.00737092309966277	2	0.770637940357972	2	0.770637940357972	NA	NA	SegRatio=0.01,AbsMeanSigma=0.04,pvalue=0.855505806921031,pvalueTTest=0.831999770624935,
