# Supplementary material for: A statistical approach to detection of copy number variations in PCR-enriched targeted sequencing data
Source: BMC Bioinformatics. 2016 Oct 22;17:429. doi: 10.1186/s12859-016-1272-6 (PMC5075217; doi:10.1186/s12859-016-1272-6)
Supplement: Additional file 7 — Final reports on CNVs analysis of whole dataset by CONVector. Tab delimited xls files with final reports of CONVector and short summary of calls. (ZIP 42.1 kb) [file 12859_2016_1272_MOESM7_ESM.zip]

Archive with 47 entries (47 files):
- result_after_LDA_Merged_new_panel_05.xls
- result_after_LDA_Run_15_fin_05.xls
- result_after_LDA_Run_16_fin_05.xls
- result_after_LDA_Run_17_fin_05.xls
- result_after_LDA_Run_18_fin_05.xls
- result_after_LDA_Run_19_fin_05.xls
- result_after_LDA_Run_20_fin_05.xls
- result_after_LDA_Run_SN1_27_fin_05.xls
- result_after_LDA_Run_SN1_28_fin_05.xls
- result_after_LDA_Run_SN1_41_CRG_fin_05.xls
- result_after_LDA_Run_SN1_41_fin_05.xls
- result_after_LDA_Run_SN1_42_CRG_fin_05.xls
- result_after_LDA_Run_SN1_43_CRG_fin_05.xls
- result_after_LDA_Run_SN1_45_CRG_fin_05.xls
- result_after_LDA_Run_SN1_56_fin_05.xls
- result_after_LDA_Run_SN1_57_fin_05.xls
- result_after_LDA_Run_SN2_2_fin_05.xls
- result_after_LDA_Run_SN2_3_fin_05.xls
- result_after_LDA_Run_SN2_4_fin_05.xls
- result_after_LDA_Run_first_run_fin_05.xls
- result_after_LDA_Run_fourth_run_fin_05.xls
- result_after_LDA_Run_second_run_fin_05.xls
- result_after_LDA_Run_third_run_fin_05.xls
- result_before_LDA_Merged_new_panel_05.xls
- result_before_LDA_Run_15_fin_05.xls
- result_before_LDA_Run_16_fin_05.xls
- result_before_LDA_Run_17_fin_05.xls
- result_before_LDA_Run_18_fin_05.xls
- result_before_LDA_Run_19_fin_05.xls
- result_before_LDA_Run_20_fin_05.xls
- result_before_LDA_Run_SN1_27_fin_05.xls
- result_before_LDA_Run_SN1_28_fin_05.xls
- result_before_LDA_Run_SN1_41_CRG_fin_05.xls
- result_before_LDA_Run_SN1_41_fin_05.xls
- result_before_LDA_Run_SN1_42_CRG_fin_05.xls
- result_before_LDA_Run_SN1_43_CRG_fin_05.xls
- result_before_LDA_Run_SN1_45_CRG_fin_05.xls
- result_before_LDA_Run_SN1_56_fin_05.xls
- result_before_LDA_Run_SN1_57_fin_05.xls
- result_before_LDA_Run_SN2_2_fin_05.xls
- result_before_LDA_Run_SN2_3_fin_05.xls
- result_before_LDA_Run_SN2_4_fin_05.xls
- result_before_LDA_Run_first_run_fin_05.xls
- result_before_LDA_Run_fourth_run_fin_05.xls
- result_before_LDA_Run_second_run_fin_05.xls
- result_before_LDA_Run_third_run_fin_05.xls
- summary.pdf
