# Supplementary material for: A statistical approach to detection of copy number variations in PCR-enriched targeted sequencing data
Source: BMC Bioinformatics. 2016 Oct 22;17:429. doi: 10.1186/s12859-016-1272-6 (PMC5075217; doi:10.1186/s12859-016-1272-6)
Supplement: Additional file 7 — Final reports on CNVs analysis of whole dataset by CONVector. Tab delimited xls files with final reports of CONVector and short summary of calls. (ZIP 42.1 kb) [file 12859_2016_1272_MOESM7_ESM.zip › result_after_LDA_Run_15_fin_05.xls]

Deletions:
Case_IonXpress_004_R_2012_09_03_22_20_58_Sequoia_SN1-18-withoutCYP_32_Run_15_hg19_v3.sam	CFTR exon 9 : SH	
Case_IonXpress_005_R_2012_09_03_22_20_58_Sequoia_SN1-18-withoutCYP_32_Run_15_hg19_v3.sam	CFTR exon 9 : SH	
Case_IonXpress_006_R_2012_09_03_22_20_58_Sequoia_SN1-18-withoutCYP_32_Run_15_hg19_v3.sam	CFTR intron 1 (dele2,3) : SH	CFTR exon 4	CFTR exon 5 : SH	CFTR exon 7	CFTR exon 13 : SH	CFTR exon 14	CFTR exon 15 : SH	CFTR exon 21 : SH	
Case_IonXpress_013_R_2012_09_03_22_20_58_Sequoia_SN1-18-withoutCYP_32_Run_15_hg19_v3.sam	CFTR exon 19 : SH	CFTR exon 20	CFTR exon 21 : SH	

Duplications:
Case_IonXpress_014_R_2012_09_03_22_20_58_Sequoia_SN1-18-withoutCYP_32_Run_15_hg19_v3.sam	CFTR exon 9 : SH	CFTR exon 10	
