# Supplementary material for: A statistical approach to detection of copy number variations in PCR-enriched targeted sequencing data
Source: BMC Bioinformatics. 2016 Oct 22;17:429. doi: 10.1186/s12859-016-1272-6 (PMC5075217; doi:10.1186/s12859-016-1272-6)
Supplement: Additional file 7 — Final reports on CNVs analysis of whole dataset by CONVector. Tab delimited xls files with final reports of CONVector and short summary of calls. (ZIP 42.1 kb) [file 12859_2016_1272_MOESM7_ESM.zip › result_after_LDA_Run_SN1_27_fin_05.xls]

Deletions:
Case_IonXpress_006_R_2012_09_13_10_57_38_Sequoia_SN1-27-Run_21_Auto_Sequoia_SN1-27-Run_21_54.sam	"CFTR intron 1 (del2,3)" : SH	CFTR exon 2 : SH	CFTR exon 3	"CFTR intron 3 (del2,3)" : SH	
Case_IonXpress_016_R_2012_09_13_10_57_38_Sequoia_SN1-27-Run_21_Auto_Sequoia_SN1-27-Run_21_54.sam	"CFTR intron 1 (del2,3)" : SH	CFTR exon 2 : SH	CFTR exon 3	"CFTR intron 3 (del2,3)" : SH	
Case_IonXpress_028_R_2012_09_13_10_57_38_Sequoia_SN1-27-Run_21_Auto_Sequoia_SN1-27-Run_21_54.sam	"CFTR intron 1 (del2,3)" : SH	CFTR exon 2 : SH	CFTR exon 3	"CFTR intron 3 (del2,3)" : SH	
Case_IonXpress_032_R_2012_09_13_10_57_38_Sequoia_SN1-27-Run_21_Auto_Sequoia_SN1-27-Run_21_54.sam	CFTR exon 3	
Case_IonXpress_034_R_2012_09_13_10_57_38_Sequoia_SN1-27-Run_21_Auto_Sequoia_SN1-27-Run_21_54.sam	CFTR exon 3	
Case_IonXpress_037_R_2012_09_13_10_57_38_Sequoia_SN1-27-Run_21_Auto_Sequoia_SN1-27-Run_21_54.sam	GALT	
Case_IonXpress_044_R_2012_09_13_10_57_38_Sequoia_SN1-27-Run_21_Auto_Sequoia_SN1-27-Run_21_54.sam	PAH exon 7 : SH	
Case_IonXpress_046_R_2012_09_13_10_57_38_Sequoia_SN1-27-Run_21_Auto_Sequoia_SN1-27-Run_21_54.sam	"CFTR intron 1 (del2,3)" : SH	CFTR exon 2 : SH	CFTR exon 3	"CFTR intron 3 (del2,3)" : SH	

Duplications:
Case_IonXpress_030_R_2012_09_13_10_57_38_Sequoia_SN1-27-Run_21_Auto_Sequoia_SN1-27-Run_21_54.sam	CFTR exon 22	CFTR intron 22 3849+10kbC>T : SH	CFTR exon 23	
Case_IonXpress_032_R_2012_09_13_10_57_38_Sequoia_SN1-27-Run_21_Auto_Sequoia_SN1-27-Run_21_54.sam	CFTR exon 10_1 : SH	CFTR exon 10_2	CFTR exon 14	CFTR exon 15	CFTR exon 19 : SH	CFTR exon 20	CFTR exon 22	CFTR intron 22 3849+10kbC>T : SH	
Case_IonXpress_033_R_2012_09_13_10_57_38_Sequoia_SN1-27-Run_21_Auto_Sequoia_SN1-27-Run_21_54.sam	CFTR exon 19 : SH	CFTR exon 20	CFTR exon 22	CFTR intron 22 3849+10kbC>T : SH	
Case_IonXpress_034_R_2012_09_13_10_57_38_Sequoia_SN1-27-Run_21_Auto_Sequoia_SN1-27-Run_21_54.sam	CFTR exon 19 : SH	CFTR exon 20	CFTR exon 21 : SH	CFTR exon 22	
Case_IonXpress_035_R_2012_09_13_10_57_38_Sequoia_SN1-27-Run_21_Auto_Sequoia_SN1-27-Run_21_54.sam	CFTR exon 22	CFTR intron 22 3849+10kbC>T : SH	
Case_IonXpress_037_R_2012_09_13_10_57_38_Sequoia_SN1-27-Run_21_Auto_Sequoia_SN1-27-Run_21_54.sam	CFTR exon 20	CFTR exon 21 : SH	CFTR exon 22	
