# Supplementary material for: A statistical approach to detection of copy number variations in PCR-enriched targeted sequencing data
Source: BMC Bioinformatics. 2016 Oct 22;17:429. doi: 10.1186/s12859-016-1272-6 (PMC5075217; doi:10.1186/s12859-016-1272-6)
Supplement: Additional file 7 — Final reports on CNVs analysis of whole dataset by CONVector. Tab delimited xls files with final reports of CONVector and short summary of calls. (ZIP 42.1 kb) [file 12859_2016_1272_MOESM7_ESM.zip › result_after_LDA_Run_SN1_41_fin_05.xls]

Deletions:
Case_IonXpress_005_R_2014_03_03_21_49_55_Sequoia_SN1-41-Neonatal_29.10.2014_Hi-Q_non-mark_pcr_duplicates.sam	CFTR exon 2	
Case_IonXpress_007_R_2014_03_03_21_49_55_Sequoia_SN1-41-Neonatal_29.10.2014_Hi-Q_non-mark_pcr_duplicates.sam	CFTR exon 26	
Case_IonXpress_009_R_2014_03_03_21_49_55_Sequoia_SN1-41-Neonatal_29.10.2014_Hi-Q_non-mark_pcr_duplicates.sam	CFTR exon 9 : SH	
Case_IonXpress_010_R_2014_03_03_21_49_55_Sequoia_SN1-41-Neonatal_29.10.2014_Hi-Q_non-mark_pcr_duplicates.sam	CFTR exon 9 : SH	
Case_IonXpress_012_R_2014_03_03_21_49_55_Sequoia_SN1-41-Neonatal_29.10.2014_Hi-Q_non-mark_pcr_duplicates.sam	"CFTR intron 1 (del2,3)" : SH	CFTR exon 2	CFTR exon 3	CFTR exon 4	CFTR exon 6	CFTR exon 7	CFTR exon 8	CFTR exon 9 : SH	
Case_IonXpress_053_R_2014_03_03_21_49_55_Sequoia_SN1-41-Neonatal_29.10.2014_Hi-Q_non-mark_pcr_duplicates.sam	CFTR exon 13 : SH	
Case_IonXpress_055_R_2014_03_03_21_49_55_Sequoia_SN1-41-Neonatal_29.10.2014_Hi-Q_non-mark_pcr_duplicates.sam	CFTR exon 1	CFTR exon 17	CFTR exon 22	
Case_IonXpress_058_R_2014_03_03_21_49_55_Sequoia_SN1-41-Neonatal_29.10.2014_Hi-Q_non-mark_pcr_duplicates.sam	CFTR exon 1	"CFTR intron 1 (del2,3)" : SH	CFTR exon 8	CFTR exon 14	CFTR exon 15	CFTR exon 16 : SH	CFTR exon 17	CFTR exon 19 : SH	CFTR exon 21	CFTR exon 22	CFTR exon 23	

Duplications:
Case_IonXpress_015_R_2014_03_03_21_49_55_Sequoia_SN1-41-Neonatal_29.10.2014_Hi-Q_non-mark_pcr_duplicates.sam	CFTR exon 7	CFTR exon 8	CFTR exon 9 : SH	CFTR exon 10_1 : SH	CFTR exon 11 : SH	
Case_IonXpress_017_R_2014_03_03_21_49_55_Sequoia_SN1-41-Neonatal_29.10.2014_Hi-Q_non-mark_pcr_duplicates.sam	CFTR exon 7	CFTR exon 8	CFTR exon 9 : SH	CFTR exon 10_1 : SH	CFTR exon 11 : SH	
Case_IonXpress_054_R_2014_03_03_21_49_55_Sequoia_SN1-41-Neonatal_29.10.2014_Hi-Q_non-mark_pcr_duplicates.sam	CFTR exon 20	CFTR exon 21	
Case_IonXpress_055_R_2014_03_03_21_49_55_Sequoia_SN1-41-Neonatal_29.10.2014_Hi-Q_non-mark_pcr_duplicates.sam	CFTR exon 24 : SH	CFTR exon 25	CFTR exon 26	
