# Supplementary material for: A statistical approach to detection of copy number variations in PCR-enriched targeted sequencing data
Source: BMC Bioinformatics. 2016 Oct 22;17:429. doi: 10.1186/s12859-016-1272-6 (PMC5075217; doi:10.1186/s12859-016-1272-6)
Supplement: Additional file 7 — Final reports on CNVs analysis of whole dataset by CONVector. Tab delimited xls files with final reports of CONVector and short summary of calls. (ZIP 42.1 kb) [file 12859_2016_1272_MOESM7_ESM.zip › result_after_LDA_Run_SN1_45_CRG_fin_05.xls]

Deletions:
Case_L154-G1.sam	GALT	
Case_L172-G2.sam	intron 12 : SH	
Case_L175-G2.sam	CFTR exon 18	
Case_L185-G2.sam	CFTR exon 4	CFTR exon 5 : SH	CFTR exon 6	

Duplications:
Case_L154-G1.sam	CFTR exon 9	CFTR exon 10_1 : SH	CFTR exon 20	CFTR exon 21	
Case_L171-G2.sam	CFTR exon 2	CFTR exon 3	CFTR exon 8	CFTR exon 9	CFTR exon 10_1 : SH	
