# Supplementary material for: A statistical approach to detection of copy number variations in PCR-enriched targeted sequencing data
Source: BMC Bioinformatics. 2016 Oct 22;17:429. doi: 10.1186/s12859-016-1272-6 (PMC5075217; doi:10.1186/s12859-016-1272-6)
Supplement: Additional file 7 — Final reports on CNVs analysis of whole dataset by CONVector. Tab delimited xls files with final reports of CONVector and short summary of calls. (ZIP 42.1 kb) [file 12859_2016_1272_MOESM7_ESM.zip › result_before_LDA_Merged_new_panel_05.xls]

Deletions:
Case_IonXpress_006_R_2015_04_11_07_23_43_Sequoia_SN1-59-11_04_15_Neoscreen_v1_Auto_Sequoia_SN1-59-11_04_15_Neoscreen_v1_115.sam	CFTR exon 4	CFTR exon 5	CFTR exon 6	
Case_IonXpress_010_R_2015_04_11_07_23_43_Sequoia_SN1-59-11_04_15_Neoscreen_v1_Auto_Sequoia_SN1-59-11_04_15_Neoscreen_v1_115.sam	CFTR intron 1 (del2_3) : SH	CFTR exon 2	CFTR exon 3	CFTR intron 3 (del2_3) : SH	CFTR exon 4	CFTR exon 5	CFTR exon 6	CFTR exon 7	CFTR exon 8	CFTR exon 9 left + CFTR exon 9 right + CFTR exon 9	CFTR exon 9 : SH	
Case_IonXpress_014_R_2015_04_11_07_23_43_Sequoia_SN1-59-11_04_15_Neoscreen_v1_Auto_Sequoia_SN1-59-11_04_15_Neoscreen_v1_115.sam	PAH exon 4	
Case_IonXpress_023_R_2015_04_11_07_23_43_Sequoia_SN1-59-11_04_15_Neoscreen_v1_Auto_Sequoia_SN1-59-11_04_15_Neoscreen_v1_115.sam	PAH exon 5	PAHdele5ins268 left : SH	
Case_IonXpress_028_R_2015_04_11_07_23_43_Sequoia_SN1-59-11_04_15_Neoscreen_v1_Auto_Sequoia_SN1-59-11_04_15_Neoscreen_v1_115.sam	CFTR exon 9 : SH	
Case_IonXpress_030_R_2015_04_11_07_23_43_Sequoia_SN1-59-11_04_15_Neoscreen_v1_Auto_Sequoia_SN1-59-11_04_15_Neoscreen_v1_115.sam	CFTR exon 2	CFTR exon 3	
Case_IonXpress_036_R_2015_04_11_07_23_43_Sequoia_SN1-59-11_04_15_Neoscreen_v1_Auto_Sequoia_SN1-59-11_04_15_Neoscreen_v1_115.sam	CFTR exon 19	CFTR exon 20	CFTR exon 21	
Case_IonXpress_060_R_2015_04_11_07_23_43_Sequoia_SN1-59-11_04_15_Neoscreen_v1_Auto_Sequoia_SN1-59-11_04_15_Neoscreen_v1_115.sam	MicroHap05B : SH	
Case_IonXpress_new_run_003_R_2015_04_19_13_34_45_Sequoia_SN1-61-AmpliSeq_SNP-HID-L-316v2_190415_for_IC_Auto_Sequoia_SN1-61-AmpliSeq_SNP-HID-L-316v2_190415_for_IC_122.sam	PAH exon 5	PAHdele5ins268 left : SH	
Case_IonXpress_new_run_005_R_2015_04_19_13_34_45_Sequoia_SN1-61-AmpliSeq_SNP-HID-L-316v2_190415_for_IC_Auto_Sequoia_SN1-61-AmpliSeq_SNP-HID-L-316v2_190415_for_IC_122.sam	MicroHap04C : SH	CFTR exon 2	CFTR exon 3	
Case_IonXpress_new_run_006_R_2015_04_19_13_34_45_Sequoia_SN1-61-AmpliSeq_SNP-HID-L-316v2_190415_for_IC_Auto_Sequoia_SN1-61-AmpliSeq_SNP-HID-L-316v2_190415_for_IC_122.sam	MicroHap05B : SH	CFTR exon 9 : SH	
Case_IonXpress_new_run_007_R_2015_04_19_13_34_45_Sequoia_SN1-61-AmpliSeq_SNP-HID-L-316v2_190415_for_IC_Auto_Sequoia_SN1-61-AmpliSeq_SNP-HID-L-316v2_190415_for_IC_122.sam	CFTR exon 2	CFTR exon 3	
Case_IonXpress_new_run_008_R_2015_04_19_13_34_45_Sequoia_SN1-61-AmpliSeq_SNP-HID-L-316v2_190415_for_IC_Auto_Sequoia_SN1-61-AmpliSeq_SNP-HID-L-316v2_190415_for_IC_122.sam	PAH exon 5	PAHdele5ins268 left : SH	MicroHap05B : SH	
Case_IonXpress_new_run_009_R_2015_04_19_13_34_45_Sequoia_SN1-61-AmpliSeq_SNP-HID-L-316v2_190415_for_IC_Auto_Sequoia_SN1-61-AmpliSeq_SNP-HID-L-316v2_190415_for_IC_122.sam	MicroHap05B : SH	
Case_IonXpress_new_run_010_R_2015_04_19_13_34_45_Sequoia_SN1-61-AmpliSeq_SNP-HID-L-316v2_190415_for_IC_Auto_Sequoia_SN1-61-AmpliSeq_SNP-HID-L-316v2_190415_for_IC_122.sam	MicroHap05B : SH	CFTR exon 2	CFTR exon 3	
Case_IonXpress_new_run_011_R_2015_04_19_13_34_45_Sequoia_SN1-61-AmpliSeq_SNP-HID-L-316v2_190415_for_IC_Auto_Sequoia_SN1-61-AmpliSeq_SNP-HID-L-316v2_190415_for_IC_122.sam	CFTR exon 2	CFTR exon 3	
Case_IonXpress_new_run_026_R_2015_04_19_13_34_45_Sequoia_SN1-61-AmpliSeq_SNP-HID-L-316v2_190415_for_IC_Auto_Sequoia_SN1-61-AmpliSeq_SNP-HID-L-316v2_190415_for_IC_122.sam	PAHdele5ins268 left : SH	
Case_IonXpress_new_run_030_R_2015_04_19_13_34_45_Sequoia_SN1-61-AmpliSeq_SNP-HID-L-316v2_190415_for_IC_Auto_Sequoia_SN1-61-AmpliSeq_SNP-HID-L-316v2_190415_for_IC_122.sam	CFTR exon 2	CFTR exon 3	
Case_IonXpress_new_run_064_R_2015_04_19_13_34_45_Sequoia_SN1-61-AmpliSeq_SNP-HID-L-316v2_190415_for_IC_Auto_Sequoia_SN1-61-AmpliSeq_SNP-HID-L-316v2_190415_for_IC_122.sam	MicroHap05B : SH	

Duplications:
Case_IonXpress_003_R_2015_04_11_07_23_43_Sequoia_SN1-59-11_04_15_Neoscreen_v1_Auto_Sequoia_SN1-59-11_04_15_Neoscreen_v1_115.sam	CFTR exon 7	CFTR exon 8	
Case_IonXpress_032_R_2015_04_11_07_23_43_Sequoia_SN1-59-11_04_15_Neoscreen_v1_Auto_Sequoia_SN1-59-11_04_15_Neoscreen_v1_115.sam	CFTR intron 3 (del2_3) : SH	CFTR exon 4	CFTR exon 6	CFTR exon 7	
