# Supplementary material for: A statistical approach to detection of copy number variations in PCR-enriched targeted sequencing data
Source: BMC Bioinformatics. 2016 Oct 22;17:429. doi: 10.1186/s12859-016-1272-6 (PMC5075217; doi:10.1186/s12859-016-1272-6)
Supplement: Additional file 7 — Final reports on CNVs analysis of whole dataset by CONVector. Tab delimited xls files with final reports of CONVector and short summary of calls. (ZIP 42.1 kb) [file 12859_2016_1272_MOESM7_ESM.zip › result_before_LDA_Run_17_fin_05.xls]

Deletions:
Case_IonXpress_013_R_2012_09_07_19_18_37_Sequoia_SN1-21_Run_17_hg19_v3.sam	CFTR intron 1 (dele2,3) : SH	CFTR exon 2	CFTR exon 3	CFTR intron 3 (dele2,3) : SH	
Case_IonXpress_021_R_2012_09_07_19_18_37_Sequoia_SN1-21_Run_17_hg19_v3.sam	PAH exon 8 : SH	CFTR intron 1 (dele2,3) : SH	CFTR exon 2	CFTR exon 3	CFTR intron 3 (dele2,3) : SH	
Case_IonXpress_023_R_2012_09_07_19_18_37_Sequoia_SN1-21_Run_17_hg19_v3.sam	CFTR exon 5 : SH	
Case_IonXpress_045_R_2012_09_07_19_18_37_Sequoia_SN1-21_Run_17_hg19_v3.sam	CFTR intron 1 (dele2,3) : SH	CFTR exon 2	CFTR exon 3	CFTR intron 3 (dele2,3) : SH	

Duplications:
