# Supplementary material for: A statistical approach to detection of copy number variations in PCR-enriched targeted sequencing data
Source: BMC Bioinformatics. 2016 Oct 22;17:429. doi: 10.1186/s12859-016-1272-6 (PMC5075217; doi:10.1186/s12859-016-1272-6)
Supplement: Additional file 7 — Final reports on CNVs analysis of whole dataset by CONVector. Tab delimited xls files with final reports of CONVector and short summary of calls. (ZIP 42.1 kb) [file 12859_2016_1272_MOESM7_ESM.zip › result_before_LDA_Run_SN2_2_fin_05.xls]

Deletions:
Case_IonXpress_002_R_2013_10_17_10_21_46_user_SN2-2-Neonatal-Assay-LEx-2run-18-11-13_Auto_user_SN2-2-Neonatal-Assay-LEx-2run-18-11-13_25.sam	PAH exon 1	"CFTR intron 3 (del2,3)" : SH	CFTR exon 10_1 : SH	CFTR exon 13 : SH	
Case_IonXpress_022_R_2013_10_17_10_21_46_user_SN2-2-Neonatal-Assay-LEx-2run-18-11-13_Auto_user_SN2-2-Neonatal-Assay-LEx-2run-18-11-13_25.sam	CFTR exon 5 : SH	
Case_IonXpress_025_R_2013_10_17_10_21_46_user_SN2-2-Neonatal-Assay-LEx-2run-18-11-13_Auto_user_SN2-2-Neonatal-Assay-LEx-2run-18-11-13_25.sam	PAH exon 8 : SH	PAH exon 7 : SH	"CFTR intron 1 (del2,3)" : SH	CFTR exon 2	CFTR exon 3	"CFTR intron 3 (del2,3)" : SH	
Case_IonXpress_041_R_2013_10_17_10_21_46_user_SN2-2-Neonatal-Assay-LEx-2run-18-11-13_Auto_user_SN2-2-Neonatal-Assay-LEx-2run-18-11-13_25.sam	CFTR exon 13 : SH	

Duplications:
