# Supplementary material for: A statistical approach to detection of copy number variations in PCR-enriched targeted sequencing data
Source: BMC Bioinformatics. 2016 Oct 22;17:429. doi: 10.1186/s12859-016-1272-6 (PMC5075217; doi:10.1186/s12859-016-1272-6)
Supplement: Additional file 7 — Final reports on CNVs analysis of whole dataset by CONVector. Tab delimited xls files with final reports of CONVector and short summary of calls. (ZIP 42.1 kb) [file 12859_2016_1272_MOESM7_ESM.zip › result_before_LDA_Run_SN2_3_fin_05.xls]

Deletions:
Case_IonXpress_011_R_2013_10_17_13_55_39_user_SN2-3-Neonatal-Assay_Lex-1re-run-18-11-13_Auto_user_SN2-3-Neonatal-Assay_Lex-1re-run-18-11-13_26.sam	CFTR exon 10_1 : SH	CFTR exon 10_2	CFTR exon 11	CFTR exon 12 : SH	CFTR exon 19 : SH	CFTR exon 22	
Case_IonXpress_016_R_2013_10_17_13_55_39_user_SN2-3-Neonatal-Assay_Lex-1re-run-18-11-13_Auto_user_SN2-3-Neonatal-Assay_Lex-1re-run-18-11-13_26.sam	CFTR exon 15	
Case_IonXpress_018_R_2013_10_17_13_55_39_user_SN2-3-Neonatal-Assay_Lex-1re-run-18-11-13_Auto_user_SN2-3-Neonatal-Assay_Lex-1re-run-18-11-13_26.sam	PAH exon 5 : SH	
Case_IonXpress_019_R_2013_10_17_13_55_39_user_SN2-3-Neonatal-Assay_Lex-1re-run-18-11-13_Auto_user_SN2-3-Neonatal-Assay_Lex-1re-run-18-11-13_26.sam	CFTR exon 1	CFTR exon 4	CFTR exon 5 : SH	CFTR exon 6	CFTR exon 7	CFTR exon 9 : SH	CFTR exon 10_1 : SH	CFTR exon 10_2	CFTR exon 11	CFTR exon 12 : SH	CFTR exon 14	CFTR exon 17	CFTR exon 18	CFTR exon 19 : SH	CFTR exon 21	CFTR exon 22	
Case_IonXpress_037_R_2013_10_17_13_55_39_user_SN2-3-Neonatal-Assay_Lex-1re-run-18-11-13_Auto_user_SN2-3-Neonatal-Assay_Lex-1re-run-18-11-13_26.sam	CFTR intron 22 3849+10kbC>T : SH	

Duplications:
