# Supplementary material for: A statistical approach to detection of copy number variations in PCR-enriched targeted sequencing data
Source: BMC Bioinformatics. 2016 Oct 22;17:429. doi: 10.1186/s12859-016-1272-6 (PMC5075217; doi:10.1186/s12859-016-1272-6)
Supplement: Additional file 7 — Final reports on CNVs analysis of whole dataset by CONVector. Tab delimited xls files with final reports of CONVector and short summary of calls. (ZIP 42.1 kb) [file 12859_2016_1272_MOESM7_ESM.zip › result_before_LDA_Run_SN2_4_fin_05.xls]

Deletions:
Case_IonXpress_019_R_2013_10_18_01_30_51_user_SN2-4-Neonatal-Assay2_new_bed_version_318_chip_v2_Auto_user_SN2-4-Neonatal-Assay2_new_bed_version_318_chip_v2_28.sam	CFTR exon 9 : SH	
Case_IonXpress_020_R_2013_10_18_01_30_51_user_SN2-4-Neonatal-Assay2_new_bed_version_318_chip_v2_Auto_user_SN2-4-Neonatal-Assay2_new_bed_version_318_chip_v2_28.sam	CFTR exon 9 : SH	
Case_IonXpress_021_R_2013_10_18_01_30_51_user_SN2-4-Neonatal-Assay2_new_bed_version_318_chip_v2_Auto_user_SN2-4-Neonatal-Assay2_new_bed_version_318_chip_v2_28.sam	CFTR exon 9 : SH	
Case_IonXpress_022_R_2013_10_18_01_30_51_user_SN2-4-Neonatal-Assay2_new_bed_version_318_chip_v2_Auto_user_SN2-4-Neonatal-Assay2_new_bed_version_318_chip_v2_28.sam	CFTR exon 9 : SH	
Case_IonXpress_023_R_2013_10_18_01_30_51_user_SN2-4-Neonatal-Assay2_new_bed_version_318_chip_v2_Auto_user_SN2-4-Neonatal-Assay2_new_bed_version_318_chip_v2_28.sam	CFTR exon 4	CFTR exon 5 : SH	CFTR exon 8	CFTR exon 10_2 : SH	CFTR exon 11	CFTR exon 13 : SH	CFTR exon 14	CFTR exon 15	CFTR exon 18	CFTR exon 19 : SH	CFTR exon 20	CFTR exon 22	CFTR exon 26	
Case_IonXpress_025_R_2013_10_18_01_30_51_user_SN2-4-Neonatal-Assay2_new_bed_version_318_chip_v2_Auto_user_SN2-4-Neonatal-Assay2_new_bed_version_318_chip_v2_28.sam	CFTR exon 10_1 : SH	CFTR exon 19 : SH	CFTR exon 20	CFTR exon 21	
Case_IonXpress_026_R_2013_10_18_01_30_51_user_SN2-4-Neonatal-Assay2_new_bed_version_318_chip_v2_Auto_user_SN2-4-Neonatal-Assay2_new_bed_version_318_chip_v2_28.sam	CFTR exon 19 : SH	CFTR exon 20	CFTR exon 21	
Case_IonXpress_027_R_2013_10_18_01_30_51_user_SN2-4-Neonatal-Assay2_new_bed_version_318_chip_v2_Auto_user_SN2-4-Neonatal-Assay2_new_bed_version_318_chip_v2_28.sam	CFTR exon 19 : SH	CFTR exon 20	CFTR exon 21	
Case_IonXpress_044_R_2013_10_18_01_30_51_user_SN2-4-Neonatal-Assay2_new_bed_version_318_chip_v2_Auto_user_SN2-4-Neonatal-Assay2_new_bed_version_318_chip_v2_28.sam	PAH exon 7 : SH	

Duplications:
Case_IonXpress_046_R_2013_10_18_01_30_51_user_SN2-4-Neonatal-Assay2_new_bed_version_318_chip_v2_Auto_user_SN2-4-Neonatal-Assay2_new_bed_version_318_chip_v2_28.sam	CFTR exon 9 : SH	CFTR exon 10_1 : SH	
