# Supplementary material for: A statistical approach to detection of copy number variations in PCR-enriched targeted sequencing data
Source: BMC Bioinformatics. 2016 Oct 22;17:429. doi: 10.1186/s12859-016-1272-6 (PMC5075217; doi:10.1186/s12859-016-1272-6)
Supplement: Additional file 8 — Archive with Conifer results. txt files with CNV calls made by Conifer. (ZIP 1157 kb) [file 12859_2016_1272_MOESM8_ESM.zip]

Archive with 754 entries (730 files):
- Additional_file_8_Conifer_results/
- Additional_file_8_Conifer_results/.DS_Store
- __MACOSX/
- __MACOSX/Additional_file_8_Conifer_results/
- __MACOSX/Additional_file_8_Conifer_results/._.DS_Store
- Additional_file_8_Conifer_results/paper_CONIFER.xlsx
- __MACOSX/Additional_file_8_Conifer_results/._paper_CONIFER.xlsx
- Additional_file_8_Conifer_results/RPKM1/
- Additional_file_8_Conifer_results/RPKM1/..txt
- Additional_file_8_Conifer_results/RPKM1/.DS_Store
- __MACOSX/Additional_file_8_Conifer_results/RPKM1/
- __MACOSX/Additional_file_8_Conifer_results/RPKM1/._.DS_Store
- Additional_file_8_Conifer_results/RPKM1/_Run_15_hg19_v3/
- Additional_file_8_Conifer_results/RPKM1/_Run_15_hg19_v3/IonXpress_001_R_2012_09_03_22_20_58_Sequoia_SN1-18-withoutCYP_32_Run_15_hg19_v3.bam.txt
- Additional_file_8_Conifer_results/RPKM1/_Run_15_hg19_v3/IonXpress_002_R_2012_09_03_22_20_58_Sequoia_SN1-18-withoutCYP_32_Run_15_hg19_v3.bam.txt
- Additional_file_8_Conifer_results/RPKM1/_Run_15_hg19_v3/IonXpress_003_R_2012_09_03_22_20_58_Sequoia_SN1-18-withoutCYP_32_Run_15_hg19_v3.bam.txt
- Additional_file_8_Conifer_results/RPKM1/_Run_15_hg19_v3/IonXpress_004_R_2012_09_03_22_20_58_Sequoia_SN1-18-withoutCYP_32_Run_15_hg19_v3.bam.txt
- Additional_file_8_Conifer_results/RPKM1/_Run_15_hg19_v3/IonXpress_005_R_2012_09_03_22_20_58_Sequoia_SN1-18-withoutCYP_32_Run_15_hg19_v3.bam.txt
- Additional_file_8_Conifer_results/RPKM1/_Run_15_hg19_v3/IonXpress_006_R_2012_09_03_22_20_58_Sequoia_SN1-18-withoutCYP_32_Run_15_hg19_v3.bam.txt
- Additional_file_8_Conifer_results/RPKM1/_Run_15_hg19_v3/IonXpress_007_R_2012_09_03_22_20_58_Sequoia_SN1-18-withoutCYP_32_Run_15_hg19_v3.bam.txt
- Additional_file_8_Conifer_results/RPKM1/_Run_15_hg19_v3/IonXpress_008_R_2012_09_03_22_20_58_Sequoia_SN1-18-withoutCYP_32_Run_15_hg19_v3.bam.txt
- Additional_file_8_Conifer_results/RPKM1/_Run_15_hg19_v3/IonXpress_009_R_2012_09_03_22_20_58_Sequoia_SN1-18-withoutCYP_32_Run_15_hg19_v3.bam.txt
- Additional_file_8_Conifer_results/RPKM1/_Run_15_hg19_v3/IonXpress_011_R_2012_09_03_22_20_58_Sequoia_SN1-18-withoutCYP_32_Run_15_hg19_v3.bam.txt
- Additional_file_8_Conifer_results/RPKM1/_Run_15_hg19_v3/IonXpress_012_R_2012_09_03_22_20_58_Sequoia_SN1-18-withoutCYP_32_Run_15_hg19_v3.bam.txt
- Additional_file_8_Conifer_results/RPKM1/_Run_15_hg19_v3/IonXpress_013_R_2012_09_03_22_20_58_Sequoia_SN1-18-withoutCYP_32_Run_15_hg19_v3.bam.txt
- Additional_file_8_Conifer_results/RPKM1/_Run_15_hg19_v3/IonXpress_014_R_2012_09_03_22_20_58_Sequoia_SN1-18-withoutCYP_32_Run_15_hg19_v3.bam.txt
- Additional_file_8_Conifer_results/RPKM1/_Run_15_hg19_v3/IonXpress_015_R_2012_09_03_22_20_58_Sequoia_SN1-18-withoutCYP_32_Run_15_hg19_v3.bam.txt
- Additional_file_8_Conifer_results/RPKM1/_Run_15_hg19_v3/IonXpress_016_R_2012_09_03_22_20_58_Sequoia_SN1-18-withoutCYP_32_Run_15_hg19_v3.bam.txt
- Additional_file_8_Conifer_results/RPKM1/_Run_15_hg19_v3/IonXpress_017_R_2012_09_03_22_20_58_Sequoia_SN1-18-withoutCYP_32_Run_15_hg19_v3.bam.txt
- Additional_file_8_Conifer_results/RPKM1/_Run_15_hg19_v3/IonXpress_018_R_2012_09_03_22_20_58_Sequoia_SN1-18-withoutCYP_32_Run_15_hg19_v3.bam.txt
- Additional_file_8_Conifer_results/RPKM1/_Run_15_hg19_v3/IonXpress_019_R_2012_09_03_22_20_58_Sequoia_SN1-18-withoutCYP_32_Run_15_hg19_v3.bam.txt
- Additional_file_8_Conifer_results/RPKM1/_Run_15_hg19_v3/IonXpress_020_R_2012_09_03_22_20_58_Sequoia_SN1-18-withoutCYP_32_Run_15_hg19_v3.bam.txt
- Additional_file_8_Conifer_results/RPKM1/_Run_15_hg19_v3/IonXpress_021_R_2012_09_03_22_20_58_Sequoia_SN1-18-withoutCYP_32_Run_15_hg19_v3.bam.txt
- Additional_file_8_Conifer_results/RPKM1/_Run_15_hg19_v3/IonXpress_022_R_2012_09_03_22_20_58_Sequoia_SN1-18-withoutCYP_32_Run_15_hg19_v3.bam.txt
- Additional_file_8_Conifer_results/RPKM1/_Run_15_hg19_v3/IonXpress_023_R_2012_09_03_22_20_58_Sequoia_SN1-18-withoutCYP_32_Run_15_hg19_v3.bam.txt
- Additional_file_8_Conifer_results/RPKM1/_Run_15_hg19_v3/IonXpress_024_R_2012_09_03_22_20_58_Sequoia_SN1-18-withoutCYP_32_Run_15_hg19_v3.bam.txt
- Additional_file_8_Conifer_results/RPKM1/_Run_15_hg19_v3/IonXpress_025_R_2012_09_03_22_20_58_Sequoia_SN1-18-withoutCYP_32_Run_15_hg19_v3.bam.txt
- Additional_file_8_Conifer_results/RPKM1/_Run_15_hg19_v3/IonXpress_026_R_2012_09_03_22_20_58_Sequoia_SN1-18-withoutCYP_32_Run_15_hg19_v3.bam.txt
- Additional_file_8_Conifer_results/RPKM1/_Run_15_hg19_v3/IonXpress_027_R_2012_09_03_22_20_58_Sequoia_SN1-18-withoutCYP_32_Run_15_hg19_v3.bam.txt
- Additional_file_8_Conifer_results/RPKM1/_Run_15_hg19_v3/IonXpress_028_R_2012_09_03_22_20_58_Sequoia_SN1-18-withoutCYP_32_Run_15_hg19_v3.bam.txt
- Additional_file_8_Conifer_results/RPKM1/_Run_15_hg19_v3/IonXpress_029_R_2012_09_03_22_20_58_Sequoia_SN1-18-withoutCYP_32_Run_15_hg19_v3.bam.txt
- Additional_file_8_Conifer_results/RPKM1/_Run_15_hg19_v3/IonXpress_030_R_2012_09_03_22_20_58_Sequoia_SN1-18-withoutCYP_32_Run_15_hg19_v3.bam.txt
- Additional_file_8_Conifer_results/RPKM1/_Run_15_hg19_v3/IonXpress_031_R_2012_09_03_22_20_58_Sequoia_SN1-18-withoutCYP_32_Run_15_hg19_v3.bam.txt
- Additional_file_8_Conifer_results/RPKM1/_Run_15_hg19_v3/IonXpress_032_R_2012_09_03_22_20_58_Sequoia_SN1-18-withoutCYP_32_Run_15_hg19_v3.bam.txt
- Additional_file_8_Conifer_results/RPKM1/_Run_15_hg19_v3.txt
- Additional_file_8_Conifer_results/RPKM1/_Run_16_hg19_v3/
- Additional_file_8_Conifer_results/RPKM1/_Run_16_hg19_v3/IonXpress_002_R_2012_09_04_02_34_22_Sequoia_SN1-19-withoutCYP_48_Run_16_hg19_v3.bam.txt
- Additional_file_8_Conifer_results/RPKM1/_Run_16_hg19_v3/IonXpress_003_R_2012_09_04_02_34_22_Sequoia_SN1-19-withoutCYP_48_Run_16_hg19_v3.bam.txt
- Additional_file_8_Conifer_results/RPKM1/_Run_16_hg19_v3/IonXpress_004_R_2012_09_04_02_34_22_Sequoia_SN1-19-withoutCYP_48_Run_16_hg19_v3.bam.txt
- Additional_file_8_Conifer_results/RPKM1/_Run_16_hg19_v3/IonXpress_005_R_2012_09_04_02_34_22_Sequoia_SN1-19-withoutCYP_48_Run_16_hg19_v3.bam.txt
- Additional_file_8_Conifer_results/RPKM1/_Run_16_hg19_v3/IonXpress_006_R_2012_09_04_02_34_22_Sequoia_SN1-19-withoutCYP_48_Run_16_hg19_v3.bam.txt
- Additional_file_8_Conifer_results/RPKM1/_Run_16_hg19_v3/IonXpress_007_R_2012_09_04_02_34_22_Sequoia_SN1-19-withoutCYP_48_Run_16_hg19_v3.bam.txt
- Additional_file_8_Conifer_results/RPKM1/_Run_16_hg19_v3/IonXpress_008_R_2012_09_04_02_34_22_Sequoia_SN1-19-withoutCYP_48_Run_16_hg19_v3.bam.txt
- Additional_file_8_Conifer_results/RPKM1/_Run_16_hg19_v3/IonXpress_009_R_2012_09_04_02_34_22_Sequoia_SN1-19-withoutCYP_48_Run_16_hg19_v3.bam.txt
- Additional_file_8_Conifer_results/RPKM1/_Run_16_hg19_v3/IonXpress_010_R_2012_09_04_02_34_22_Sequoia_SN1-19-withoutCYP_48_Run_16_hg19_v3.bam.txt
- Additional_file_8_Conifer_results/RPKM1/_Run_16_hg19_v3/IonXpress_011_R_2012_09_04_02_34_22_Sequoia_SN1-19-withoutCYP_48_Run_16_hg19_v3.bam.txt
- Additional_file_8_Conifer_results/RPKM1/_Run_16_hg19_v3/IonXpress_012_R_2012_09_04_02_34_22_Sequoia_SN1-19-withoutCYP_48_Run_16_hg19_v3.bam.txt
- Additional_file_8_Conifer_results/RPKM1/_Run_16_hg19_v3/IonXpress_013_R_2012_09_04_02_34_22_Sequoia_SN1-19-withoutCYP_48_Run_16_hg19_v3.bam.txt
- Additional_file_8_Conifer_results/RPKM1/_Run_16_hg19_v3/IonXpress_014_R_2012_09_04_02_34_22_Sequoia_SN1-19-withoutCYP_48_Run_16_hg19_v3.bam.txt
- Additional_file_8_Conifer_results/RPKM1/_Run_16_hg19_v3/IonXpress_015_R_2012_09_04_02_34_22_Sequoia_SN1-19-withoutCYP_48_Run_16_hg19_v3.bam.txt
- Additional_file_8_Conifer_results/RPKM1/_Run_16_hg19_v3/IonXpress_016_R_2012_09_04_02_34_22_Sequoia_SN1-19-withoutCYP_48_Run_16_hg19_v3.bam.txt
- Additional_file_8_Conifer_results/RPKM1/_Run_16_hg19_v3/IonXpress_017_R_2012_09_04_02_34_22_Sequoia_SN1-19-withoutCYP_48_Run_16_hg19_v3.bam.txt
- Additional_file_8_Conifer_results/RPKM1/_Run_16_hg19_v3/IonXpress_018_R_2012_09_04_02_34_22_Sequoia_SN1-19-withoutCYP_48_Run_16_hg19_v3.bam.txt
- Additional_file_8_Conifer_results/RPKM1/_Run_16_hg19_v3/IonXpress_019_R_2012_09_04_02_34_22_Sequoia_SN1-19-withoutCYP_48_Run_16_hg19_v3.bam.txt
- Additional_file_8_Conifer_results/RPKM1/_Run_16_hg19_v3/IonXpress_020_R_2012_09_04_02_34_22_Sequoia_SN1-19-withoutCYP_48_Run_16_hg19_v3.bam.txt
- Additional_file_8_Conifer_results/RPKM1/_Run_16_hg19_v3/IonXpress_021_R_2012_09_04_02_34_22_Sequoia_SN1-19-withoutCYP_48_Run_16_hg19_v3.bam.txt
- Additional_file_8_Conifer_results/RPKM1/_Run_16_hg19_v3/IonXpress_022_R_2012_09_04_02_34_22_Sequoia_SN1-19-withoutCYP_48_Run_16_hg19_v3.bam.txt
- Additional_file_8_Conifer_results/RPKM1/_Run_16_hg19_v3/IonXpress_023_R_2012_09_04_02_34_22_Sequoia_SN1-19-withoutCYP_48_Run_16_hg19_v3.bam.txt
- Additional_file_8_Conifer_results/RPKM1/_Run_16_hg19_v3/IonXpress_024_R_2012_09_04_02_34_22_Sequoia_SN1-19-withoutCYP_48_Run_16_hg19_v3.bam.txt
- Additional_file_8_Conifer_results/RPKM1/_Run_16_hg19_v3/IonXpress_025_R_2012_09_04_02_34_22_Sequoia_SN1-19-withoutCYP_48_Run_16_hg19_v3.bam.txt
- Additional_file_8_Conifer_results/RPKM1/_Run_16_hg19_v3/IonXpress_026_R_2012_09_04_02_34_22_Sequoia_SN1-19-withoutCYP_48_Run_16_hg19_v3.bam.txt
- Additional_file_8_Conifer_results/RPKM1/_Run_16_hg19_v3/IonXpress_027_R_2012_09_04_02_34_22_Sequoia_SN1-19-withoutCYP_48_Run_16_hg19_v3.bam.txt
- Additional_file_8_Conifer_results/RPKM1/_Run_16_hg19_v3/IonXpress_028_R_2012_09_04_02_34_22_Sequoia_SN1-19-withoutCYP_48_Run_16_hg19_v3.bam.txt
- Additional_file_8_Conifer_results/RPKM1/_Run_16_hg19_v3/IonXpress_029_R_2012_09_04_02_34_22_Sequoia_SN1-19-withoutCYP_48_Run_16_hg19_v3.bam.txt
- Additional_file_8_Conifer_results/RPKM1/_Run_16_hg19_v3/IonXpress_030_R_2012_09_04_02_34_22_Sequoia_SN1-19-withoutCYP_48_Run_16_hg19_v3.bam.txt
- Additional_file_8_Conifer_results/RPKM1/_Run_16_hg19_v3/IonXpress_031_R_2012_09_04_02_34_22_Sequoia_SN1-19-withoutCYP_48_Run_16_hg19_v3.bam.txt
- Additional_file_8_Conifer_results/RPKM1/_Run_16_hg19_v3/IonXpress_032_R_2012_09_04_02_34_22_Sequoia_SN1-19-withoutCYP_48_Run_16_hg19_v3.bam.txt
- Additional_file_8_Conifer_results/RPKM1/_Run_16_hg19_v3/IonXpress_033_R_2012_09_04_02_34_22_Sequoia_SN1-19-withoutCYP_48_Run_16_hg19_v3.bam.txt
- Additional_file_8_Conifer_results/RPKM1/_Run_16_hg19_v3/IonXpress_034_R_2012_09_04_02_34_22_Sequoia_SN1-19-withoutCYP_48_Run_16_hg19_v3.bam.txt
- Additional_file_8_Conifer_results/RPKM1/_Run_16_hg19_v3/IonXpress_035_R_2012_09_04_02_34_22_Sequoia_SN1-19-withoutCYP_48_Run_16_hg19_v3.bam.txt
- Additional_file_8_Conifer_results/RPKM1/_Run_16_hg19_v3/IonXpress_036_R_2012_09_04_02_34_22_Sequoia_SN1-19-withoutCYP_48_Run_16_hg19_v3.bam.txt
- Additional_file_8_Conifer_results/RPKM1/_Run_16_hg19_v3/IonXpress_037_R_2012_09_04_02_34_22_Sequoia_SN1-19-withoutCYP_48_Run_16_hg19_v3.bam.txt
- Additional_file_8_Conifer_results/RPKM1/_Run_16_hg19_v3/IonXpress_038_R_2012_09_04_02_34_22_Sequoia_SN1-19-withoutCYP_48_Run_16_hg19_v3.bam.txt
- Additional_file_8_Conifer_results/RPKM1/_Run_16_hg19_v3/IonXpress_039_R_2012_09_04_02_34_22_Sequoia_SN1-19-withoutCYP_48_Run_16_hg19_v3.bam.txt
- Additional_file_8_Conifer_results/RPKM1/_Run_16_hg19_v3/IonXpress_040_R_2012_09_04_02_34_22_Sequoia_SN1-19-withoutCYP_48_Run_16_hg19_v3.bam.txt
- Additional_file_8_Conifer_results/RPKM1/_Run_16_hg19_v3/IonXpress_041_R_2012_09_04_02_34_22_Sequoia_SN1-19-withoutCYP_48_Run_16_hg19_v3.bam.txt
- Additional_file_8_Conifer_results/RPKM1/_Run_16_hg19_v3/IonXpress_042_R_2012_09_04_02_34_22_Sequoia_SN1-19-withoutCYP_48_Run_16_hg19_v3.bam.txt
- Additional_file_8_Conifer_results/RPKM1/_Run_16_hg19_v3/IonXpress_043_R_2012_09_04_02_34_22_Sequoia_SN1-19-withoutCYP_48_Run_16_hg19_v3.bam.txt
- Additional_file_8_Conifer_results/RPKM1/_Run_16_hg19_v3/IonXpress_045_R_2012_09_04_02_34_22_Sequoia_SN1-19-withoutCYP_48_Run_16_hg19_v3.bam.txt
- Additional_file_8_Conifer_results/RPKM1/_Run_16_hg19_v3/IonXpress_046_R_2012_09_04_02_34_22_Sequoia_SN1-19-withoutCYP_48_Run_16_hg19_v3.bam.txt
- Additional_file_8_Conifer_results/RPKM1/_Run_16_hg19_v3/IonXpress_047_R_2012_09_04_02_34_22_Sequoia_SN1-19-withoutCYP_48_Run_16_hg19_v3.bam.txt
- Additional_file_8_Conifer_results/RPKM1/_Run_16_hg19_v3/IonXpress_048_R_2012_09_04_02_34_22_Sequoia_SN1-19-withoutCYP_48_Run_16_hg19_v3.bam.txt
- Additional_file_8_Conifer_results/RPKM1/_Run_16_hg19_v3.txt
- Additional_file_8_Conifer_results/RPKM1/Run_17_hg19_v3/
- Additional_file_8_Conifer_results/RPKM1/Run_17_hg19_v3/IonXpress_001_R_2012_09_07_19_18_37_Sequoia_SN1-21_Run_17_hg19_v3.bam.txt
- Additional_file_8_Conifer_results/RPKM1/Run_17_hg19_v3/IonXpress_002_R_2012_09_07_19_18_37_Sequoia_SN1-21_Run_17_hg19_v3.bam.txt
- Additional_file_8_Conifer_results/RPKM1/Run_17_hg19_v3/IonXpress_003_R_2012_09_07_19_18_37_Sequoia_SN1-21_Run_17_hg19_v3.bam.txt
- Additional_file_8_Conifer_results/RPKM1/Run_17_hg19_v3/IonXpress_004_R_2012_09_07_19_18_37_Sequoia_SN1-21_Run_17_hg19_v3.bam.txt
- Additional_file_8_Conifer_results/RPKM1/Run_17_hg19_v3/IonXpress_005_R_2012_09_07_19_18_37_Sequoia_SN1-21_Run_17_hg19_v3.bam.txt
- Additional_file_8_Conifer_results/RPKM1/Run_17_hg19_v3/IonXpress_006_R_2012_09_07_19_18_37_Sequoia_SN1-21_Run_17_hg19_v3.bam.txt
- Additional_file_8_Conifer_results/RPKM1/Run_17_hg19_v3/IonXpress_007_R_2012_09_07_19_18_37_Sequoia_SN1-21_Run_17_hg19_v3.bam.txt
- Additional_file_8_Conifer_results/RPKM1/Run_17_hg19_v3/IonXpress_008_R_2012_09_07_19_18_37_Sequoia_SN1-21_Run_17_hg19_v3.bam.txt
- Additional_file_8_Conifer_results/RPKM1/Run_17_hg19_v3/IonXpress_009_R_2012_09_07_19_18_37_Sequoia_SN1-21_Run_17_hg19_v3.bam.txt
- Additional_file_8_Conifer_results/RPKM1/Run_17_hg19_v3/IonXpress_013_R_2012_09_07_19_18_37_Sequoia_SN1-21_Run_17_hg19_v3.bam.txt
- Additional_file_8_Conifer_results/RPKM1/Run_17_hg19_v3/IonXpress_015_R_2012_09_07_19_18_37_Sequoia_SN1-21_Run_17_hg19_v3.bam.txt
- Additional_file_8_Conifer_results/RPKM1/Run_17_hg19_v3/IonXpress_017_R_2012_09_07_19_18_37_Sequoia_SN1-21_Run_17_hg19_v3.bam.txt
- Additional_file_8_Conifer_results/RPKM1/Run_17_hg19_v3/IonXpress_019_R_2012_09_07_19_18_37_Sequoia_SN1-21_Run_17_hg19_v3.bam.txt
- Additional_file_8_Conifer_results/RPKM1/Run_17_hg19_v3/IonXpress_025_R_2012_09_07_19_18_37_Sequoia_SN1-21_Run_17_hg19_v3.bam.txt
- Additional_file_8_Conifer_results/RPKM1/Run_17_hg19_v3/IonXpress_026_R_2012_09_07_19_18_37_Sequoia_SN1-21_Run_17_hg19_v3.bam.txt
- Additional_file_8_Conifer_results/RPKM1/Run_17_hg19_v3/IonXpress_027_R_2012_09_07_19_18_37_Sequoia_SN1-21_Run_17_hg19_v3.bam.txt
- Additional_file_8_Conifer_results/RPKM1/Run_17_hg19_v3/IonXpress_030_R_2012_09_07_19_18_37_Sequoia_SN1-21_Run_17_hg19_v3.bam.txt
- Additional_file_8_Conifer_results/RPKM1/Run_17_hg19_v3/IonXpress_032_R_2012_09_07_19_18_37_Sequoia_SN1-21_Run_17_hg19_v3.bam.txt
- Additional_file_8_Conifer_results/RPKM1/Run_17_hg19_v3/IonXpress_037_R_2012_09_07_19_18_37_Sequoia_SN1-21_Run_17_hg19_v3.bam.txt
- Additional_file_8_Conifer_results/RPKM1/Run_17_hg19_v3/IonXpress_038_R_2012_09_07_19_18_37_Sequoia_SN1-21_Run_17_hg19_v3.bam.txt
- Additional_file_8_Conifer_results/RPKM1/Run_17_hg19_v3/IonXpress_039_R_2012_09_07_19_18_37_Sequoia_SN1-21_Run_17_hg19_v3.bam.txt
- Additional_file_8_Conifer_results/RPKM1/Run_17_hg19_v3/IonXpress_040_R_2012_09_07_19_18_37_Sequoia_SN1-21_Run_17_hg19_v3.bam.txt
- Additional_file_8_Conifer_results/RPKM1/Run_17_hg19_v3/IonXpress_041_R_2012_09_07_19_18_37_Sequoia_SN1-21_Run_17_hg19_v3.bam.txt
- Additional_file_8_Conifer_results/RPKM1/Run_17_hg19_v3/IonXpress_042_R_2012_09_07_19_18_37_Sequoia_SN1-21_Run_17_hg19_v3.bam.txt
- Additional_file_8_Conifer_results/RPKM1/Run_17_hg19_v3/IonXpress_043_R_2012_09_07_19_18_37_Sequoia_SN1-21_Run_17_hg19_v3.bam.txt
- Additional_file_8_Conifer_results/RPKM1/Run_17_hg19_v3/IonXpress_044_R_2012_09_07_19_18_37_Sequoia_SN1-21_Run_17_hg19_v3.bam.txt
- Additional_file_8_Conifer_results/RPKM1/Run_17_hg19_v3/IonXpress_045_R_2012_09_07_19_18_37_Sequoia_SN1-21_Run_17_hg19_v3.bam.txt
- Additional_file_8_Conifer_results/RPKM1/Run_17_hg19_v3/IonXpress_047_R_2012_09_07_19_18_37_Sequoia_SN1-21_Run_17_hg19_v3.bam.txt
- Additional_file_8_Conifer_results/RPKM1/Run_17_hg19_v3/IonXpress_048_R_2012_09_07_19_18_37_Sequoia_SN1-21_Run_17_hg19_v3.bam.txt
- Additional_file_8_Conifer_results/RPKM1/Run_17_hg19_v3.txt
- Additional_file_8_Conifer_results/RPKM1/Run_18_hg19_v3/
- Additional_file_8_Conifer_results/RPKM1/Run_18_hg19_v3/IonXpress_001_R_2012_09_10_22_39_38_Sequoia_SN1-23-Run_18_Run_18_hg19_v3.bam.txt
- Additional_file_8_Conifer_results/RPKM1/Run_18_hg19_v3/IonXpress_002_R_2012_09_10_22_39_38_Sequoia_SN1-23-Run_18_Run_18_hg19_v3.bam.txt
- Additional_file_8_Conifer_results/RPKM1/Run_18_hg19_v3/IonXpress_003_R_2012_09_10_22_39_38_Sequoia_SN1-23-Run_18_Run_18_hg19_v3.bam.txt
- Additional_file_8_Conifer_results/RPKM1/Run_18_hg19_v3/IonXpress_004_R_2012_09_10_22_39_38_Sequoia_SN1-23-Run_18_Run_18_hg19_v3.bam.txt
- Additional_file_8_Conifer_results/RPKM1/Run_18_hg19_v3/IonXpress_005_R_2012_09_10_22_39_38_Sequoia_SN1-23-Run_18_Run_18_hg19_v3.bam.txt
- Additional_file_8_Conifer_results/RPKM1/Run_18_hg19_v3/IonXpress_006_R_2012_09_10_22_39_38_Sequoia_SN1-23-Run_18_Run_18_hg19_v3.bam.txt
- Additional_file_8_Conifer_results/RPKM1/Run_18_hg19_v3/IonXpress_007_R_2012_09_10_22_39_38_Sequoia_SN1-23-Run_18_Run_18_hg19_v3.bam.txt
- Additional_file_8_Conifer_results/RPKM1/Run_18_hg19_v3/IonXpress_008_R_2012_09_10_22_39_38_Sequoia_SN1-23-Run_18_Run_18_hg19_v3.bam.txt
- Additional_file_8_Conifer_results/RPKM1/Run_18_hg19_v3/IonXpress_009_R_2012_09_10_22_39_38_Sequoia_SN1-23-Run_18_Run_18_hg19_v3.bam.txt
- Additional_file_8_Conifer_results/RPKM1/Run_18_hg19_v3/IonXpress_010_R_2012_09_10_22_39_38_Sequoia_SN1-23-Run_18_Run_18_hg19_v3.bam.txt
- Additional_file_8_Conifer_results/RPKM1/Run_18_hg19_v3/IonXpress_011_R_2012_09_10_22_39_38_Sequoia_SN1-23-Run_18_Run_18_hg19_v3.bam.txt
- Additional_file_8_Conifer_results/RPKM1/Run_18_hg19_v3/IonXpress_012_R_2012_09_10_22_39_38_Sequoia_SN1-23-Run_18_Run_18_hg19_v3.bam.txt
- Additional_file_8_Conifer_results/RPKM1/Run_18_hg19_v3/IonXpress_013_R_2012_09_10_22_39_38_Sequoia_SN1-23-Run_18_Run_18_hg19_v3.bam.txt
- Additional_file_8_Conifer_results/RPKM1/Run_18_hg19_v3/IonXpress_014_R_2012_09_10_22_39_38_Sequoia_SN1-23-Run_18_Run_18_hg19_v3.bam.txt
- Additional_file_8_Conifer_results/RPKM1/Run_18_hg19_v3/IonXpress_015_R_2012_09_10_22_39_38_Sequoia_SN1-23-Run_18_Run_18_hg19_v3.bam.txt
- Additional_file_8_Conifer_results/RPKM1/Run_18_hg19_v3/IonXpress_016_R_2012_09_10_22_39_38_Sequoia_SN1-23-Run_18_Run_18_hg19_v3.bam.txt
- Additional_file_8_Conifer_results/RPKM1/Run_18_hg19_v3/IonXpress_017_R_2012_09_10_22_39_38_Sequoia_SN1-23-Run_18_Run_18_hg19_v3.bam.txt
- Additional_file_8_Conifer_results/RPKM1/Run_18_hg19_v3/IonXpress_018_R_2012_09_10_22_39_38_Sequoia_SN1-23-Run_18_Run_18_hg19_v3.bam.txt
- Additional_file_8_Conifer_results/RPKM1/Run_18_hg19_v3/IonXpress_019_R_2012_09_10_22_39_38_Sequoia_SN1-23-Run_18_Run_18_hg19_v3.bam.txt
- Additional_file_8_Conifer_results/RPKM1/Run_18_hg19_v3/IonXpress_020_R_2012_09_10_22_39_38_Sequoia_SN1-23-Run_18_Run_18_hg19_v3.bam.txt
- Additional_file_8_Conifer_results/RPKM1/Run_18_hg19_v3/IonXpress_021_R_2012_09_10_22_39_38_Sequoia_SN1-23-Run_18_Run_18_hg19_v3.bam.txt
- Additional_file_8_Conifer_results/RPKM1/Run_18_hg19_v3/IonXpress_022_R_2012_09_10_22_39_38_Sequoia_SN1-23-Run_18_Run_18_hg19_v3.bam.txt
- Additional_file_8_Conifer_results/RPKM1/Run_18_hg19_v3/IonXpress_023_R_2012_09_10_22_39_38_Sequoia_SN1-23-Run_18_Run_18_hg19_v3.bam.txt
- Additional_file_8_Conifer_results/RPKM1/Run_18_hg19_v3/IonXpress_024_R_2012_09_10_22_39_38_Sequoia_SN1-23-Run_18_Run_18_hg19_v3.bam.txt
- Additional_file_8_Conifer_results/RPKM1/Run_18_hg19_v3/IonXpress_025_R_2012_09_10_22_39_38_Sequoia_SN1-23-Run_18_Run_18_hg19_v3.bam.txt
- Additional_file_8_Conifer_results/RPKM1/Run_18_hg19_v3/IonXpress_026_R_2012_09_10_22_39_38_Sequoia_SN1-23-Run_18_Run_18_hg19_v3.bam.txt
- Additional_file_8_Conifer_results/RPKM1/Run_18_hg19_v3/IonXpress_027_R_2012_09_10_22_39_38_Sequoia_SN1-23-Run_18_Run_18_hg19_v3.bam.txt
- Additional_file_8_Conifer_results/RPKM1/Run_18_hg19_v3/IonXpress_028_R_2012_09_10_22_39_38_Sequoia_SN1-23-Run_18_Run_18_hg19_v3.bam.txt
- Additional_file_8_Conifer_results/RPKM1/Run_18_hg19_v3/IonXpress_029_R_2012_09_10_22_39_38_Sequoia_SN1-23-Run_18_Run_18_hg19_v3.bam.txt
- Additional_file_8_Conifer_results/RPKM1/Run_18_hg19_v3/IonXpress_030_R_2012_09_10_22_39_38_Sequoia_SN1-23-Run_18_Run_18_hg19_v3.bam.txt
- Additional_file_8_Conifer_results/RPKM1/Run_18_hg19_v3/IonXpress_031_R_2012_09_10_22_39_38_Sequoia_SN1-23-Run_18_Run_18_hg19_v3.bam.txt
- Additional_file_8_Conifer_results/RPKM1/Run_18_hg19_v3/IonXpress_032_R_2012_09_10_22_39_38_Sequoia_SN1-23-Run_18_Run_18_hg19_v3.bam.txt
- Additional_file_8_Conifer_results/RPKM1/Run_18_hg19_v3/IonXpress_041_R_2012_09_10_22_39_38_Sequoia_SN1-23-Run_18_Run_18_hg19_v3.bam.txt
- Additional_file_8_Conifer_results/RPKM1/Run_18_hg19_v3/IonXpress_042_R_2012_09_10_22_39_38_Sequoia_SN1-23-Run_18_Run_18_hg19_v3.bam.txt
- Additional_file_8_Conifer_results/RPKM1/Run_18_hg19_v3/IonXpress_043_R_2012_09_10_22_39_38_Sequoia_SN1-23-Run_18_Run_18_hg19_v3.bam.txt
- Additional_file_8_Conifer_results/RPKM1/Run_18_hg19_v3/IonXpress_044_R_2012_09_10_22_39_38_Sequoia_SN1-23-Run_18_Run_18_hg19_v3.bam.txt
- Additional_file_8_Conifer_results/RPKM1/Run_18_hg19_v3/IonXpress_045_R_2012_09_10_22_39_38_Sequoia_SN1-23-Run_18_Run_18_hg19_v3.bam.txt
- Additional_file_8_Conifer_results/RPKM1/Run_18_hg19_v3/IonXpress_046_R_2012_09_10_22_39_38_Sequoia_SN1-23-Run_18_Run_18_hg19_v3.bam.txt
- Additional_file_8_Conifer_results/RPKM1/Run_18_hg19_v3/IonXpress_047_R_2012_09_10_22_39_38_Sequoia_SN1-23-Run_18_Run_18_hg19_v3.bam.txt
- Additional_file_8_Conifer_results/RPKM1/Run_18_hg19_v3/IonXpress_048_R_2012_09_10_22_39_38_Sequoia_SN1-23-Run_18_Run_18_hg19_v3.bam.txt
- Additional_file_8_Conifer_results/RPKM1/Run_18_hg19_v3.txt
- Additional_file_8_Conifer_results/RPKM1/Run_19_hg19_v3/
- Additional_file_8_Conifer_results/RPKM1/Run_19_hg19_v3/IonXpress_001_R_2012_09_12_03_13_43_Sequoia_SN1-25-Run_19_Run_19_hg19_v3.bam.txt
- Additional_file_8_Conifer_results/RPKM1/Run_19_hg19_v3/IonXpress_002_R_2012_09_12_03_13_43_Sequoia_SN1-25-Run_19_Run_19_hg19_v3.bam.txt
- Additional_file_8_Conifer_results/RPKM1/Run_19_hg19_v3/IonXpress_003_R_2012_09_12_03_13_43_Sequoia_SN1-25-Run_19_Run_19_hg19_v3.bam.txt
- Additional_file_8_Conifer_results/RPKM1/Run_19_hg19_v3/IonXpress_004_R_2012_09_12_03_13_43_Sequoia_SN1-25-Run_19_Run_19_hg19_v3.bam.txt
- Additional_file_8_Conifer_results/RPKM1/Run_19_hg19_v3/IonXpress_005_R_2012_09_12_03_13_43_Sequoia_SN1-25-Run_19_Run_19_hg19_v3.bam.txt
- Additional_file_8_Conifer_results/RPKM1/Run_19_hg19_v3/IonXpress_006_R_2012_09_12_03_13_43_Sequoia_SN1-25-Run_19_Run_19_hg19_v3.bam.txt
- Additional_file_8_Conifer_results/RPKM1/Run_19_hg19_v3/IonXpress_007_R_2012_09_12_03_13_43_Sequoia_SN1-25-Run_19_Run_19_hg19_v3.bam.txt
- Additional_file_8_Conifer_results/RPKM1/Run_19_hg19_v3/IonXpress_008_R_2012_09_12_03_13_43_Sequoia_SN1-25-Run_19_Run_19_hg19_v3.bam.txt
- Additional_file_8_Conifer_results/RPKM1/Run_19_hg19_v3/IonXpress_009_R_2012_09_12_03_13_43_Sequoia_SN1-25-Run_19_Run_19_hg19_v3.bam.txt
- Additional_file_8_Conifer_results/RPKM1/Run_19_hg19_v3/IonXpress_010_R_2012_09_12_03_13_43_Sequoia_SN1-25-Run_19_Run_19_hg19_v3.bam.txt
- Additional_file_8_Conifer_results/RPKM1/Run_19_hg19_v3/IonXpress_011_R_2012_09_12_03_13_43_Sequoia_SN1-25-Run_19_Run_19_hg19_v3.bam.txt
- Additional_file_8_Conifer_results/RPKM1/Run_19_hg19_v3/IonXpress_012_R_2012_09_12_03_13_43_Sequoia_SN1-25-Run_19_Run_19_hg19_v3.bam.txt
- Additional_file_8_Conifer_results/RPKM1/Run_19_hg19_v3/IonXpress_013_R_2012_09_12_03_13_43_Sequoia_SN1-25-Run_19_Run_19_hg19_v3.bam.txt
- Additional_file_8_Conifer_results/RPKM1/Run_19_hg19_v3/IonXpress_014_R_2012_09_12_03_13_43_Sequoia_SN1-25-Run_19_Run_19_hg19_v3.bam.txt
- Additional_file_8_Conifer_results/RPKM1/Run_19_hg19_v3/IonXpress_015_R_2012_09_12_03_13_43_Sequoia_SN1-25-Run_19_Run_19_hg19_v3.bam.txt
- Additional_file_8_Conifer_results/RPKM1/Run_19_hg19_v3/IonXpress_016_R_2012_09_12_03_13_43_Sequoia_SN1-25-Run_19_Run_19_hg19_v3.bam.txt
- Additional_file_8_Conifer_results/RPKM1/Run_19_hg19_v3/IonXpress_017_R_2012_09_12_03_13_43_Sequoia_SN1-25-Run_19_Run_19_hg19_v3.bam.txt
- Additional_file_8_Conifer_results/RPKM1/Run_19_hg19_v3/IonXpress_018_R_2012_09_12_03_13_43_Sequoia_SN1-25-Run_19_Run_19_hg19_v3.bam.txt
- Additional_file_8_Conifer_results/RPKM1/Run_19_hg19_v3/IonXpress_019_R_2012_09_12_03_13_43_Sequoia_SN1-25-Run_19_Run_19_hg19_v3.bam.txt
- Additional_file_8_Conifer_results/RPKM1/Run_19_hg19_v3/IonXpress_020_R_2012_09_12_03_13_43_Sequoia_SN1-25-Run_19_Run_19_hg19_v3.bam.txt
- Additional_file_8_Conifer_results/RPKM1/Run_19_hg19_v3/IonXpress_021_R_2012_09_12_03_13_43_Sequoia_SN1-25-Run_19_Run_19_hg19_v3.bam.txt
- Additional_file_8_Conifer_results/RPKM1/Run_19_hg19_v3/IonXpress_022_R_2012_09_12_03_13_43_Sequoia_SN1-25-Run_19_Run_19_hg19_v3.bam.txt
- Additional_file_8_Conifer_results/RPKM1/Run_19_hg19_v3/IonXpress_023_R_2012_09_12_03_13_43_Sequoia_SN1-25-Run_19_Run_19_hg19_v3.bam.txt
- Additional_file_8_Conifer_results/RPKM1/Run_19_hg19_v3/IonXpress_024_R_2012_09_12_03_13_43_Sequoia_SN1-25-Run_19_Run_19_hg19_v3.bam.txt
- Additional_file_8_Conifer_results/RPKM1/Run_19_hg19_v3/IonXpress_025_R_2012_09_12_03_13_43_Sequoia_SN1-25-Run_19_Run_19_hg19_v3.bam.txt
- Additional_file_8_Conifer_results/RPKM1/Run_19_hg19_v3/IonXpress_026_R_2012_09_12_03_13_43_Sequoia_SN1-25-Run_19_Run_19_hg19_v3.bam.txt
- Additional_file_8_Conifer_results/RPKM1/Run_19_hg19_v3/IonXpress_027_R_2012_09_12_03_13_43_Sequoia_SN1-25-Run_19_Run_19_hg19_v3.bam.txt
- Additional_file_8_Conifer_results/RPKM1/Run_19_hg19_v3/IonXpress_028_R_2012_09_12_03_13_43_Sequoia_SN1-25-Run_19_Run_19_hg19_v3.bam.txt
- Additional_file_8_Conifer_results/RPKM1/Run_19_hg19_v3/IonXpress_029_R_2012_09_12_03_13_43_Sequoia_SN1-25-Run_19_Run_19_hg19_v3.bam.txt
- Additional_file_8_Conifer_results/RPKM1/Run_19_hg19_v3/IonXpress_030_R_2012_09_12_03_13_43_Sequoia_SN1-25-Run_19_Run_19_hg19_v3.bam.txt
- Additional_file_8_Conifer_results/RPKM1/Run_19_hg19_v3/IonXpress_031_R_2012_09_12_03_13_43_Sequoia_SN1-25-Run_19_Run_19_hg19_v3.bam.txt
- Additional_file_8_Conifer_results/RPKM1/Run_19_hg19_v3/IonXpress_032_R_2012_09_12_03_13_43_Sequoia_SN1-25-Run_19_Run_19_hg19_v3.bam.txt
- Additional_file_8_Conifer_results/RPKM1/Run_19_hg19_v3/IonXpress_033_R_2012_09_12_03_13_43_Sequoia_SN1-25-Run_19_Run_19_hg19_v3.bam.txt
- Additional_file_8_Conifer_results/RPKM1/Run_19_hg19_v3/IonXpress_034_R_2012_09_12_03_13_43_Sequoia_SN1-25-Run_19_Run_19_hg19_v3.bam.txt
- Additional_file_8_Conifer_results/RPKM1/Run_19_hg19_v3/IonXpress_035_R_2012_09_12_03_13_43_Sequoia_SN1-25-Run_19_Run_19_hg19_v3.bam.txt
- Additional_file_8_Conifer_results/RPKM1/Run_19_hg19_v3/IonXpress_036_R_2012_09_12_03_13_43_Sequoia_SN1-25-Run_19_Run_19_hg19_v3.bam.txt
- Additional_file_8_Conifer_results/RPKM1/Run_19_hg19_v3/IonXpress_037_R_2012_09_12_03_13_43_Sequoia_SN1-25-Run_19_Run_19_hg19_v3.bam.txt
- Additional_file_8_Conifer_results/RPKM1/Run_19_hg19_v3/IonXpress_038_R_2012_09_12_03_13_43_Sequoia_SN1-25-Run_19_Run_19_hg19_v3.bam.txt
- Additional_file_8_Conifer_results/RPKM1/Run_19_hg19_v3/IonXpress_039_R_2012_09_12_03_13_43_Sequoia_SN1-25-Run_19_Run_19_hg19_v3.bam.txt
- Additional_file_8_Conifer_results/RPKM1/Run_19_hg19_v3/IonXpress_040_R_2012_09_12_03_13_43_Sequoia_SN1-25-Run_19_Run_19_hg19_v3.bam.txt
- Additional_file_8_Conifer_results/RPKM1/Run_19_hg19_v3/IonXpress_041_R_2012_09_12_03_13_43_Sequoia_SN1-25-Run_19_Run_19_hg19_v3.bam.txt
- Additional_file_8_Conifer_results/RPKM1/Run_19_hg19_v3/IonXpress_042_R_2012_09_12_03_13_43_Sequoia_SN1-25-Run_19_Run_19_hg19_v3.bam.txt
- Additional_file_8_Conifer_results/RPKM1/Run_19_hg19_v3/IonXpress_043_R_2012_09_12_03_13_43_Sequoia_SN1-25-Run_19_Run_19_hg19_v3.bam.txt
- Additional_file_8_Conifer_results/RPKM1/Run_19_hg19_v3/IonXpress_044_R_2012_09_12_03_13_43_Sequoia_SN1-25-Run_19_Run_19_hg19_v3.bam.txt
- Additional_file_8_Conifer_results/RPKM1/Run_19_hg19_v3/IonXpress_045_R_2012_09_12_03_13_43_Sequoia_SN1-25-Run_19_Run_19_hg19_v3.bam.txt
- Additional_file_8_Conifer_results/RPKM1/Run_19_hg19_v3/IonXpress_046_R_2012_09_12_03_13_43_Sequoia_SN1-25-Run_19_Run_19_hg19_v3.bam.txt
- Additional_file_8_Conifer_results/RPKM1/Run_19_hg19_v3/IonXpress_047_R_2012_09_12_03_13_43_Sequoia_SN1-25-Run_19_Run_19_hg19_v3.bam.txt
- Additional_file_8_Conifer_results/RPKM1/Run_19_hg19_v3/IonXpress_048_R_2012_09_12_03_13_43_Sequoia_SN1-25-Run_19_Run_19_hg19_v3.bam.txt
- Additional_file_8_Conifer_results/RPKM1/Run_19_hg19_v3.txt
- Additional_file_8_Conifer_results/RPKM1/Run_20_hg19_v3/
- Additional_file_8_Conifer_results/RPKM1/Run_20_hg19_v3/IonXpress_002_R_2012_09_12_07_50_54_Sequoia_SN1-26-Run_20_Run_20_hg19_v3.bam.txt
- Additional_file_8_Conifer_results/RPKM1/Run_20_hg19_v3/IonXpress_003_R_2012_09_12_07_50_54_Sequoia_SN1-26-Run_20_Run_20_hg19_v3.bam.txt
- Additional_file_8_Conifer_results/RPKM1/Run_20_hg19_v3/IonXpress_004_R_2012_09_12_07_50_54_Sequoia_SN1-26-Run_20_Run_20_hg19_v3.bam.txt
- Additional_file_8_Conifer_results/RPKM1/Run_20_hg19_v3/IonXpress_005_R_2012_09_12_07_50_54_Sequoia_SN1-26-Run_20_Run_20_hg19_v3.bam.txt
- Additional_file_8_Conifer_results/RPKM1/Run_20_hg19_v3/IonXpress_006_R_2012_09_12_07_50_54_Sequoia_SN1-26-Run_20_Run_20_hg19_v3.bam.txt
- Additional_file_8_Conifer_results/RPKM1/Run_20_hg19_v3/IonXpress_007_R_2012_09_12_07_50_54_Sequoia_SN1-26-Run_20_Run_20_hg19_v3.bam.txt
- Additional_file_8_Conifer_results/RPKM1/Run_20_hg19_v3/IonXpress_008_R_2012_09_12_07_50_54_Sequoia_SN1-26-Run_20_Run_20_hg19_v3.bam.txt
- Additional_file_8_Conifer_results/RPKM1/Run_20_hg19_v3/IonXpress_009_R_2012_09_12_07_50_54_Sequoia_SN1-26-Run_20_Run_20_hg19_v3.bam.txt
- Additional_file_8_Conifer_results/RPKM1/Run_20_hg19_v3/IonXpress_010_R_2012_09_12_07_50_54_Sequoia_SN1-26-Run_20_Run_20_hg19_v3.bam.txt
- Additional_file_8_Conifer_results/RPKM1/Run_20_hg19_v3/IonXpress_011_R_2012_09_12_07_50_54_Sequoia_SN1-26-Run_20_Run_20_hg19_v3.bam.txt
- Additional_file_8_Conifer_results/RPKM1/Run_20_hg19_v3/IonXpress_012_R_2012_09_12_07_50_54_Sequoia_SN1-26-Run_20_Run_20_hg19_v3.bam.txt
- Additional_file_8_Conifer_results/RPKM1/Run_20_hg19_v3/IonXpress_013_R_2012_09_12_07_50_54_Sequoia_SN1-26-Run_20_Run_20_hg19_v3.bam.txt
- Additional_file_8_Conifer_results/RPKM1/Run_20_hg19_v3/IonXpress_014_R_2012_09_12_07_50_54_Sequoia_SN1-26-Run_20_Run_20_hg19_v3.bam.txt
- Additional_file_8_Conifer_results/RPKM1/Run_20_hg19_v3/IonXpress_015_R_2012_09_12_07_50_54_Sequoia_SN1-26-Run_20_Run_20_hg19_v3.bam.txt
- Additional_file_8_Conifer_results/RPKM1/Run_20_hg19_v3/IonXpress_016_R_2012_09_12_07_50_54_Sequoia_SN1-26-Run_20_Run_20_hg19_v3.bam.txt
- Additional_file_8_Conifer_results/RPKM1/Run_20_hg19_v3/IonXpress_017_R_2012_09_12_07_50_54_Sequoia_SN1-26-Run_20_Run_20_hg19_v3.bam.txt
- Additional_file_8_Conifer_results/RPKM1/Run_20_hg19_v3/IonXpress_018_R_2012_09_12_07_50_54_Sequoia_SN1-26-Run_20_Run_20_hg19_v3.bam.txt
- Additional_file_8_Conifer_results/RPKM1/Run_20_hg19_v3/IonXpress_019_R_2012_09_12_07_50_54_Sequoia_SN1-26-Run_20_Run_20_hg19_v3.bam.txt
- Additional_file_8_Conifer_results/RPKM1/Run_20_hg19_v3/IonXpress_020_R_2012_09_12_07_50_54_Sequoia_SN1-26-Run_20_Run_20_hg19_v3.bam.txt
- Additional_file_8_Conifer_results/RPKM1/Run_20_hg19_v3/IonXpress_021_R_2012_09_12_07_50_54_Sequoia_SN1-26-Run_20_Run_20_hg19_v3.bam.txt
- Additional_file_8_Conifer_results/RPKM1/Run_20_hg19_v3/IonXpress_022_R_2012_09_12_07_50_54_Sequoia_SN1-26-Run_20_Run_20_hg19_v3.bam.txt
- Additional_file_8_Conifer_results/RPKM1/Run_20_hg19_v3/IonXpress_023_R_2012_09_12_07_50_54_Sequoia_SN1-26-Run_20_Run_20_hg19_v3.bam.txt
- Additional_file_8_Conifer_results/RPKM1/Run_20_hg19_v3/IonXpress_024_R_2012_09_12_07_50_54_Sequoia_SN1-26-Run_20_Run_20_hg19_v3.bam.txt
- Additional_file_8_Conifer_results/RPKM1/Run_20_hg19_v3/IonXpress_025_R_2012_09_12_07_50_54_Sequoia_SN1-26-Run_20_Run_20_hg19_v3.bam.txt
- Additional_file_8_Conifer_results/RPKM1/Run_20_hg19_v3/IonXpress_026_R_2012_09_12_07_50_54_Sequoia_SN1-26-Run_20_Run_20_hg19_v3.bam.txt
- Additional_file_8_Conifer_results/RPKM1/Run_20_hg19_v3/IonXpress_027_R_2012_09_12_07_50_54_Sequoia_SN1-26-Run_20_Run_20_hg19_v3.bam.txt
- Additional_file_8_Conifer_results/RPKM1/Run_20_hg19_v3/IonXpress_028_R_2012_09_12_07_50_54_Sequoia_SN1-26-Run_20_Run_20_hg19_v3.bam.txt
- Additional_file_8_Conifer_results/RPKM1/Run_20_hg19_v3/IonXpress_029_R_2012_09_12_07_50_54_Sequoia_SN1-26-Run_20_Run_20_hg19_v3.bam.txt
- Additional_file_8_Conifer_results/RPKM1/Run_20_hg19_v3/IonXpress_030_R_2012_09_12_07_50_54_Sequoia_SN1-26-Run_20_Run_20_hg19_v3.bam.txt
- Additional_file_8_Conifer_results/RPKM1/Run_20_hg19_v3/IonXpress_031_R_2012_09_12_07_50_54_Sequoia_SN1-26-Run_20_Run_20_hg19_v3.bam.txt
- Additional_file_8_Conifer_results/RPKM1/Run_20_hg19_v3/IonXpress_032_R_2012_09_12_07_50_54_Sequoia_SN1-26-Run_20_Run_20_hg19_v3.bam.txt
- Additional_file_8_Conifer_results/RPKM1/Run_20_hg19_v3/IonXpress_033_R_2012_09_12_07_50_54_Sequoia_SN1-26-Run_20_Run_20_hg19_v3.bam.txt
- Additional_file_8_Conifer_results/RPKM1/Run_20_hg19_v3/IonXpress_034_R_2012_09_12_07_50_54_Sequoia_SN1-26-Run_20_Run_20_hg19_v3.bam.txt
- Additional_file_8_Conifer_results/RPKM1/Run_20_hg19_v3/IonXpress_035_R_2012_09_12_07_50_54_Sequoia_SN1-26-Run_20_Run_20_hg19_v3.bam.txt
- Additional_file_8_Conifer_results/RPKM1/Run_20_hg19_v3/IonXpress_036_R_2012_09_12_07_50_54_Sequoia_SN1-26-Run_20_Run_20_hg19_v3.bam.txt
- Additional_file_8_Conifer_results/RPKM1/Run_20_hg19_v3/IonXpress_037_R_2012_09_12_07_50_54_Sequoia_SN1-26-Run_20_Run_20_hg19_v3.bam.txt
- Additional_file_8_Conifer_results/RPKM1/Run_20_hg19_v3/IonXpress_038_R_2012_09_12_07_50_54_Sequoia_SN1-26-Run_20_Run_20_hg19_v3.bam.txt
- Additional_file_8_Conifer_results/RPKM1/Run_20_hg19_v3/IonXpress_039_R_2012_09_12_07_50_54_Sequoia_SN1-26-Run_20_Run_20_hg19_v3.bam.txt
- Additional_file_8_Conifer_results/RPKM1/Run_20_hg19_v3/IonXpress_040_R_2012_09_12_07_50_54_Sequoia_SN1-26-Run_20_Run_20_hg19_v3.bam.txt
- Additional_file_8_Conifer_results/RPKM1/Run_20_hg19_v3/IonXpress_041_R_2012_09_12_07_50_54_Sequoia_SN1-26-Run_20_Run_20_hg19_v3.bam.txt
- Additional_file_8_Conifer_results/RPKM1/Run_20_hg19_v3/IonXpress_042_R_2012_09_12_07_50_54_Sequoia_SN1-26-Run_20_Run_20_hg19_v3.bam.txt
- Additional_file_8_Conifer_results/RPKM1/Run_20_hg19_v3/IonXpress_043_R_2012_09_12_07_50_54_Sequoia_SN1-26-Run_20_Run_20_hg19_v3.bam.txt
- Additional_file_8_Conifer_results/RPKM1/Run_20_hg19_v3/IonXpress_044_R_2012_09_12_07_50_54_Sequoia_SN1-26-Run_20_Run_20_hg19_v3.bam.txt
- Additional_file_8_Conifer_results/RPKM1/Run_20_hg19_v3/IonXpress_045_R_2012_09_12_07_50_54_Sequoia_SN1-26-Run_20_Run_20_hg19_v3.bam.txt
- Additional_file_8_Conifer_results/RPKM1/Run_20_hg19_v3/IonXpress_046_R_2012_09_12_07_50_54_Sequoia_SN1-26-Run_20_Run_20_hg19_v3.bam.txt
- Additional_file_8_Conifer_results/RPKM1/Run_20_hg19_v3/IonXpress_047_R_2012_09_12_07_50_54_Sequoia_SN1-26-Run_20_Run_20_hg19_v3.bam.txt
- Additional_file_8_Conifer_results/RPKM1/Run_20_hg19_v3/IonXpress_048_R_2012_09_12_07_50_54_Sequoia_SN1-26-Run_20_Run_20_hg19_v3.bam.txt
- Additional_file_8_Conifer_results/RPKM1/Run_20_hg19_v3.txt
- Additional_file_8_Conifer_results/RPKM2/
- Additional_file_8_Conifer_results/RPKM2/..txt
- Additional_file_8_Conifer_results/RPKM2/.DS_Store
- __MACOSX/Additional_file_8_Conifer_results/RPKM2/
- __MACOSX/Additional_file_8_Conifer_results/RPKM2/._.DS_Store
- Additional_file_8_Conifer_results/RPKM2/PGM-174/
- Additional_file_8_Conifer_results/RPKM2/PGM-174/CONTROL_IP1.bam.txt
- Additional_file_8_Conifer_results/RPKM2/PGM-174/IP001-G1.bam.txt
- Additional_file_8_Conifer_results/RPKM2/PGM-174/IP002-G1.bam.txt
- Additional_file_8_Conifer_results/RPKM2/PGM-174/IP003-G1.bam.txt
- Additional_file_8_Conifer_results/RPKM2/PGM-174/IP004-G1.bam.txt
- Additional_file_8_Conifer_results/RPKM2/PGM-174/IP005-G1.bam.txt
- Additional_file_8_Conifer_results/RPKM2/PGM-174/IP006-G1.bam.txt
- Additional_file_8_Conifer_results/RPKM2/PGM-174/IP007-G1.bam.txt
- Additional_file_8_Conifer_results/RPKM2/PGM-174/IP008-G1.bam.txt
- Additional_file_8_Conifer_results/RPKM2/PGM-174/IP010-G1.bam.txt
- Additional_file_8_Conifer_results/RPKM2/PGM-174/IP011-G1.bam.txt
- Additional_file_8_Conifer_results/RPKM2/PGM-174/IP012-G1.bam.txt
- Additional_file_8_Conifer_results/RPKM2/PGM-174/IP013-G1.bam.txt
- Additional_file_8_Conifer_results/RPKM2/PGM-174/IP014-G1.bam.txt
- Additional_file_8_Conifer_results/RPKM2/PGM-174/IP015-G1.bam.txt
- Additional_file_8_Conifer_results/RPKM2/PGM-174/IP016-G1.bam.txt
- Additional_file_8_Conifer_results/RPKM2/PGM-174/IP017-G1.bam.txt
- Additional_file_8_Conifer_results/RPKM2/PGM-174/IP018-G1.bam.txt
- Additional_file_8_Conifer_results/RPKM2/PGM-174/IP019-G1.bam.txt
- Additional_file_8_Conifer_results/RPKM2/PGM-174/IP020-G1.bam.txt
- Additional_file_8_Conifer_results/RPKM2/PGM-174/IP022-G1.bam.txt
- Additional_file_8_Conifer_results/RPKM2/PGM-174/IP023-G1.bam.txt
- Additional_file_8_Conifer_results/RPKM2/PGM-174/IP024-G1.bam.txt
- Additional_file_8_Conifer_results/RPKM2/PGM-174/IP025-G1.bam.txt
- Additional_file_8_Conifer_results/RPKM2/PGM-174/IP026-G1.bam.txt
- Additional_file_8_Conifer_results/RPKM2/PGM-174/IP027-G1.bam.txt
- Additional_file_8_Conifer_results/RPKM2/PGM-174/IP028-G1.bam.txt
- Additional_file_8_Conifer_results/RPKM2/PGM-174/IP029-G1.bam.txt
- Additional_file_8_Conifer_results/RPKM2/PGM-174/IP030-G1.bam.txt
[truncated: 454 more entries]
