# Supplementary material for: A statistical approach to detection of copy number variations in PCR-enriched targeted sequencing data
Source: BMC Bioinformatics. 2016 Oct 22;17:429. doi: 10.1186/s12859-016-1272-6 (PMC5075217; doi:10.1186/s12859-016-1272-6)
Supplement: Additional file 8 — Archive with Conifer results. txt files with CNV calls made by Conifer. (ZIP 1157 kb) [file 12859_2016_1272_MOESM8_ESM.zip › Additional_file_8_Conifer_results/paper_CONIFER.xlsx]

## Sheet: Sheet1
Run	True Positive	False Negative	False Positive	True Negative
15	1	0	0	30
16	2	0	1	43
17	1	1	0	27
18	3	1	0	36
19	3	0	0	45
20	1	1	0	47
SN1-27	2	4	1	41
SN2-28	1	0	0	35
SN1-41	3	1	3	31
SN1-41 CGR	0	6	0	45
SN1-42 CGR	1	1	0	46
SN1-43 CGR	0	0	0	46
SN1-45 CGR	1	1	0	45
IP1	0	4	1	44
IP2	2	1	1	44
IP3	0	0	0	38
IP4	0	1	0	28
	21	22	7	671
