# Supplementary material for: A statistical approach to detection of copy number variations in PCR-enriched targeted sequencing data
Source: BMC Bioinformatics. 2016 Oct 22;17:429. doi: 10.1186/s12859-016-1272-6 (PMC5075217; doi:10.1186/s12859-016-1272-6)
Supplement: Additional file 8 — Archive with Conifer results. txt files with CNV calls made by Conifer. (ZIP 1157 kb) [file 12859_2016_1272_MOESM8_ESM.zip › Additional_file_8_Conifer_results/RPKM1/_Run_15_hg19_v3/IonXpress_001_R_2012_09_03_22_20_58_Sequoia_SN1-18-withoutCYP_32_Run_15_hg19_v3.bam.txt]

1	352	23125.482547
2	224	18872.704702
3	301	40514.460971
4	494	32072.694645
5	683	67306.979744
6	29	4707.025024
7	561	36422.635012
8	115	7422.652891
9	354	22848.861943
10	505	45686.613714
11	78	5094.074827
12	250	16622.232116
13	211	24514.117983
14	304	19507.542360
15	317	20826.073771
16	601	47044.925085
17	147	12018.243203
18	557	84215.058953
19	394	38145.981379
20	37	4210.051532
21	235	20917.202414
22	93	8483.108079
23	321	20598.424663
24	230	27592.905312
25	72	7224.324300
26	298	27182.432341
27	156	11633.765483
28	98	6889.438779
29	135	8976.005343
30	50	3265.432581
31	301	31639.864758
32	469	30271.514834
33	506	34053.683141
34	621	64056.800743
35	76	4686.169394
36	486	37775.076005
37	286	31566.283677
38	266	16586.921611
39	486	45076.141115
40	215	13958.763864
41	385	38282.048812
42	55	4074.120247
43	186	12005.334241
44	534	37540.411304
45	542	39616.833587
46	140	21167.160239
47	36	2631.376401
48	572	45748.237213
49	1098	144271.476347
50	601	45433.797514
51	37	2536.490675
52	294	25154.462517
53	83	5234.768322
54	333	22410.823095
55	128	8119.291678
56	696	44403.842999
57	137	9108.983199
58	810	89401.013211
59	56	7186.989291
60	488	32842.287298
61	390	52493.819862
62	580	38104.488288
63	461	30651.396021
64	444	32453.642274
65	1014	82901.351071
66	498	35009.597059
67	1006	65314.029986
68	31	3801.689176
69	4	264.363165
70	435	50538.584467
71	651	67784.835314
72	87	8650.748692
73	726	46587.091295
74	444	27377.094880
75	590	36177.364743
76	510	38292.195127
77	593	44829.021507
78	796	54231.981799
79	761	62681.196844
80	919	116587.953940
81	480	30801.382674
82	488	30259.186050
83	1075	69385.668329
84	425	46443.503991
85	64	4387.443329
86	124	8195.258105
87	286	26526.288804
88	271	21993.168646
89	917	117686.949634
90	593	44829.021507
91	246	15426.942515
92	663	43557.371957
93	600	49420.128917
94	863	56696.850677
95	121	7588.048961
96	1126	123047.965867
97	530	54163.851168
98	27	3634.187529
99	719	48095.270108
100	35	5598.560498
101	2	286.679536
102	369	33382.892001
103	414	39733.783650
104	675	46855.876945
105	503	42705.327299
106	38	2995.801148
107	132	8277.871594
108	187	19110.641827
109	328	20686.795297
110	657	42655.385388
111	69	5558.862676
112	39	2813.394267
113	37	2281.424573
114	577	35577.891319
115	571	41461.970877
116	237	19093.484844
117	59	3617.736474
118	691	71949.802154
119	57	5518.581062
120	670	77030.193997
121	117	8551.973302
122	290	18828.100095
123	393	25072.859625
124	658	53010.603490
125	398	23365.907052
126	78	5518.581062
