# Supplementary material for: A statistical approach to detection of copy number variations in PCR-enriched targeted sequencing data
Source: BMC Bioinformatics. 2016 Oct 22;17:429. doi: 10.1186/s12859-016-1272-6 (PMC5075217; doi:10.1186/s12859-016-1272-6)
Supplement: Additional file 8 — Archive with Conifer results. txt files with CNV calls made by Conifer. (ZIP 1157 kb) [file 12859_2016_1272_MOESM8_ESM.zip › Additional_file_8_Conifer_results/RPKM1/_Run_15_hg19_v3/IonXpress_002_R_2012_09_03_22_20_58_Sequoia_SN1-18-withoutCYP_32_Run_15_hg19_v3.bam.txt]

1	378	31953.872809
2	451	48892.948726
3	480	83132.026821
4	878	73347.713272
5	1021	129463.905311
6	37	7727.407150
7	599	50040.182517
8	118	9800.018172
9	299	24832.249435
10	544	63325.707863
11	84	7058.843698
12	444	37985.326713
13	244	36475.999839
14	336	27742.897323
15	321	27135.431671
16	513	51670.092202
17	114	11992.564610
18	1079	209913.112702
19	556	69264.535213
20	42	6149.198891
21	383	43864.993857
22	174	20422.309895
23	459	37898.779379
24	377	58196.183812
25	200	25821.311361
26	435	51055.774737
27	337	32337.703113
28	66	5970.150334
29	120	10266.304517
30	73	6134.471309
31	281	38006.511151
32	525	43601.775763
33	807	69882.860047
34	733	97288.426871
35	126	9996.742331
36	831	83110.072941
37	506	71860.709518
38	255	20460.106884
39	459	54778.067673
40	186	15538.353837
41	316	40430.125356
42	34	3240.661225
43	188	15613.588273
44	574	51922.216540
45	1007	94709.492035
46	227	44161.516759
47	60	5643.068046
48	1201	123596.139272
49	1492	252249.620273
50	516	50192.384687
51	30	2646.283462
52	338	37210.711489
53	135	10955.613535
54	341	29529.188694
55	135	11018.576831
56	816	66986.153404
57	173	14800.589012
58	1280	181782.031982
59	136	22458.535928
60	660	57153.268440
61	469	81226.917873
62	516	43619.572406
63	458	39183.062240
64	771	72513.424389
65	1110	116769.708044
66	403	36454.099766
67	1665	139093.328700
68	66	10414.595582
69	4	340.160988
70	853	127516.507632
71	742	99412.048740
72	91	11642.852555
73	489	40375.823782
74	310	24595.159704
75	432	34084.130997
76	455	43957.708627
77	406	39492.457719
78	672	58910.843698
79	846	89661.613256
80	865	141201.021610
81	236	19486.082643
82	407	32472.474990
83	1136	94345.937652
84	430	60462.773633
85	58	5116.148027
86	68	5782.736796
87	753	89864.673111
88	663	69233.391087
89	1000	165136.293589
90	377	36671.567882
91	173	13959.646455
92	646	54608.999563
93	387	41015.418830
94	569	48099.877324
95	59	4760.804282
96	1178	165639.877533
97	534	70219.621729
98	26	4502.984786
99	1582	136164.381911
100	92	18935.628331
101	12	2213.255260
102	495	57621.737853
103	402	49644.277756
104	662	59129.179035
105	533	58227.057119
106	35	3550.430312
107	103	8311.234594
108	299	39317.728272
109	463	37573.696789
110	647	54050.080281
111	57	5908.745337
112	78	7240.093186
113	47	3728.943568
114	465	36892.739556
115	612	57180.614501
116	385	39909.946575
117	19	1499.070576
118	823	110264.307430
119	73	9094.084659
120	769	113761.704585
121	102	9593.215678
122	214	17877.460866
123	456	37433.438667
124	741	76813.689381
125	382	28856.688920
126	60	5462.200480
