# Supplementary material for: A statistical approach to detection of copy number variations in PCR-enriched targeted sequencing data
Source: BMC Bioinformatics. 2016 Oct 22;17:429. doi: 10.1186/s12859-016-1272-6 (PMC5075217; doi:10.1186/s12859-016-1272-6)
Supplement: Additional file 8 — Archive with Conifer results. txt files with CNV calls made by Conifer. (ZIP 1157 kb) [file 12859_2016_1272_MOESM8_ESM.zip › Additional_file_8_Conifer_results/RPKM1/_Run_15_hg19_v3/IonXpress_003_R_2012_09_03_22_20_58_Sequoia_SN1-18-withoutCYP_32_Run_15_hg19_v3.bam.txt]

1	534	41268.357464
2	524	51933.213887
3	584	92466.453994
4	622	47503.616232
5	1256	145598.474647
6	51	9737.477604
7	496	37880.697188
8	149	11312.936943
9	194	14729.595752
10	417	44377.356948
11	124	9526.210831
12	461	36056.041569
13	282	38539.911358
14	324	24456.920493
15	310	23957.286168
16	543	49999.530391
17	109	10482.815396
18	970	172517.868049
19	672	76533.157307
20	50	6692.424470
21	409	42823.960645
22	169	18133.704849
23	445	33590.523517
24	401	56590.268393
25	297	35054.919374
26	388	41632.411133
27	288	25264.806756
28	82	6781.088437
29	97	7586.629137
30	64	4916.753977
31	289	35734.997175
32	408	30977.706529
33	1136	89933.126487
34	975	118305.802663
35	92	6672.982790
36	764	69853.829947
37	415	53880.709408
38	231	16944.311311
39	478	52151.420668
40	168	12830.558725
41	295	34505.175893
42	36	3136.905537
43	173	13135.154974
44	558	46144.479855
45	1087	93462.588568
46	192	34147.866665
47	58	4986.964247
48	1232	115908.912153
49	1573	243127.813822
50	577	51310.726734
51	44	3548.232005
52	232	23349.817096
53	85	6306.175972
54	284	22483.281622
55	100	7461.668662
56	771	57862.005646
57	156	12201.176757
58	1192	154760.977383
59	71	10718.773796
60	887	70220.671826
61	485	76791.490046
62	470	36322.337094
63	401	31363.281278
64	701	60273.481680
65	1061	102039.148026
66	388	32086.125777
67	1755	134033.515252
68	47	6780.169591
69	2	155.488664
70	938	128193.038489
71	841	103009.039809
72	94	10994.869607
73	564	42573.157896
74	355	25749.009679
75	623	44936.655905
76	558	49283.560117
77	447	39750.251040
78	881	70606.730609
79	1182	114524.363460
80	1170	174603.046689
81	445	33590.523517
82	358	26112.486758
83	1259	95590.520883
84	527	67744.563659
85	90	7257.747282
86	80	6219.546573
87	977	106594.012537
88	908	86682.643767
89	1334	201392.172457
90	368	32725.038888
91	227	16745.510728
92	786	60743.312671
93	438	42437.962094
94	630	48687.388019
95	69	5090.045111
96	1673	215060.066418
97	870	104587.722411
98	40	6333.318767
99	2219	174605.760023
100	92	17311.071296
101	2	337.228662
102	655	69705.440770
103	413	46626.994207
104	600	48993.598007
105	475	47438.993454
106	40	3709.515278
107	132	9737.477604
108	304	36545.594957
109	391	29008.409471
110	731	55828.204928
111	71	6728.573332
112	83	7043.229988
113	47	3409.023817
114	449	32567.057312
115	566	48345.722138
116	393	37244.074923
117	24	1731.107130
118	956	117094.699236
119	87	9908.310544
120	643	86961.084712
121	89	7652.410656
122	268	20467.796061
123	457	34296.934605
124	656	62168.226843
125	367	25345.065820
126	56	4660.673041
