# Supplementary material for: A statistical approach to detection of copy number variations in PCR-enriched targeted sequencing data
Source: BMC Bioinformatics. 2016 Oct 22;17:429. doi: 10.1186/s12859-016-1272-6 (PMC5075217; doi:10.1186/s12859-016-1272-6)
Supplement: Additional file 8 — Archive with Conifer results. txt files with CNV calls made by Conifer. (ZIP 1157 kb) [file 12859_2016_1272_MOESM8_ESM.zip › Additional_file_8_Conifer_results/RPKM1/_Run_15_hg19_v3/IonXpress_004_R_2012_09_03_22_20_58_Sequoia_SN1-18-withoutCYP_32_Run_15_hg19_v3.bam.txt]

1	702	38993.033245
2	609	43381.562138
3	783	89106.030942
4	980	53794.310319
5	1261	105064.561798
6	58	7959.362241
7	770	42266.958107
8	196	10695.944742
9	359	19591.041644
10	810	61956.143617
11	181	9994.269584
12	800	44971.884702
13	535	52552.014216
14	567	30761.945726
15	614	34105.017681
16	784	51886.710662
17	183	12649.591791
18	1219	155826.040359
19	1262	103303.180592
20	97	9331.666076
21	251	18889.098266
22	113	8714.696418
23	625	33908.670333
24	656	66538.836366
25	464	39362.664174
26	582	44884.542612
27	497	31336.743511
28	90	5349.362719
29	170	9556.525499
30	95	5245.611108
31	349	31016.680575
32	647	35307.531877
33	1115	63443.949234
34	1151	100380.819188
35	132	6881.452078
36	1002	65847.390196
37	604	56363.263097
38	312	16449.038506
39	722	56617.335350
40	226	12405.626665
41	469	39428.390896
42	40	2505.145255
43	278	15170.778766
44	778	46242.268834
45	1217	75209.520623
46	226	28889.815522
47	81	5005.728160
48	1459	98658.701481
49	1893	210295.760491
50	715	45699.597562
51	40	2318.426354
52	441	31901.277049
53	147	7838.599504
54	538	30612.416760
55	226	12120.439845
56	1092	58902.770836
57	251	14109.928825
58	1646	153599.223605
59	151	16384.669505
60	1334	75905.137469
61	559	63614.650443
62	824	45769.600276
63	684	38450.961420
64	913	56422.590246
65	1478	102164.462665
66	555	32987.736764
67	1808	99245.013322
68	55	5702.684824
69	5	279.391200
70	1269	124651.413158
71	1004	88386.723962
72	107	8995.389821
73	788	42752.051556
74	528	27525.808313
75	1004	52049.959666
76	1003	63671.163768
77	608	38860.636808
78	1346	77533.472456
79	1406	97912.854495
80	1505	161427.097056
81	769	41721.227978
82	741	38846.991922
83	2028	110670.285389
84	962	88881.809552
85	94	5448.301932
86	146	8158.223036
87	1154	90493.635725
88	1240	85082.837749
89	1796	194879.910138
90	553	35345.283150
91	382	20253.957051
92	1190	66099.301369
93	665	46310.133883
94	1075	59711.553758
95	142	7528.957856
96	2080	192176.885519
97	1202	103857.987249
98	60	6828.048348
99	2218	125440.214278
100	108	14606.086031
101	7	848.333280
102	1142	87350.513593
103	641	52013.895257
104	964	56576.893691
105	665	47735.061079
106	47	3132.773611
107	199	10551.145165
108	375	32401.618318
109	661	35247.035863
110	1146	62906.407781
111	89	6062.177232
112	120	7318.953785
113	79	4118.444804
114	634	33051.822860
115	728	44693.769099
116	443	30174.657456
117	31	1607.120269
118	1337	117702.240973
119	68	5566.256957
120	925	89914.490833
121	145	8960.871397
122	358	19651.390912
123	567	30584.131011
124	900	61302.915826
125	532	26406.629533
126	95	5682.745367
