# Supplementary material for: A statistical approach to detection of copy number variations in PCR-enriched targeted sequencing data
Source: BMC Bioinformatics. 2016 Oct 22;17:429. doi: 10.1186/s12859-016-1272-6 (PMC5075217; doi:10.1186/s12859-016-1272-6)
Supplement: Additional file 8 — Archive with Conifer results. txt files with CNV calls made by Conifer. (ZIP 1157 kb) [file 12859_2016_1272_MOESM8_ESM.zip › Additional_file_8_Conifer_results/RPKM1/_Run_15_hg19_v3/IonXpress_005_R_2012_09_03_22_20_58_Sequoia_SN1-18-withoutCYP_32_Run_15_hg19_v3.bam.txt]

1	576	37916.608739
2	516	43560.684085
3	671	90495.076852
4	733	47683.852803
5	1216	120069.261005
6	56	9107.420726
7	563	36624.841921
8	193	12481.807604
9	241	15586.091360
10	582	52756.920765
11	118	7721.676237
12	463	30845.313484
13	297	34573.960337
14	327	21024.979991
15	340	22381.331547
16	660	51765.582852
17	131	10731.336486
18	1023	154977.645649
19	1206	116992.694068
20	115	13111.198468
21	253	22563.949622
22	88	8042.917005
23	482	30990.949100
24	459	55174.847770
25	343	34484.006660
26	448	40945.759299
27	370	27647.527205
28	102	7184.835095
29	99	6595.434201
30	92	6020.289948
31	293	30859.906557
32	485	31366.200455
33	1126	75929.550324
34	929	96017.019714
35	101	6240.000554
36	746	58098.747310
37	390	43130.142440
38	220	13745.663243
39	508	47209.895194
40	216	14051.449121
41	421	41944.536769
42	44	3265.748180
43	200	12934.515652
44	668	47053.625919
45	1308	95795.935323
46	240	36358.391941
47	64	4687.262890
48	1218	97607.791698
49	1640	215914.021983
50	634	48023.376022
51	43	2953.648869
52	302	25890.087491
53	140	8847.208706
54	336	22657.485710
55	130	8262.479395
56	780	49861.436347
57	182	12124.939642
58	1531	169313.456604
59	127	16331.330024
60	1028	69321.116992
61	437	58936.436042
62	614	40418.051676
63	497	33110.412099
64	770	56393.631650
65	1237	101333.307119
66	452	31838.681011
67	1926	125292.087993
68	55	6758.284428
69	2	132.443244
70	1070	124559.385724
71	986	102869.667261
72	127	12653.102541
73	574	36906.233990
74	356	21994.457397
75	714	43867.409832
76	603	45364.514026
77	431	32646.806097
78	783	53451.885930
79	1264	104317.833992
80	1161	147580.593495
81	502	32276.880598
82	557	34606.005962
83	1469	95004.017461
84	630	68981.949066
85	69	4739.576092
86	112	7416.821669
87	996	92561.133097
88	992	80665.726434
89	1423	182988.052153
90	399	30222.913301
91	238	14954.798806
92	832	54768.434845
93	596	49187.839446
94	827	54439.297616
95	103	6472.034778
96	1697	185813.281850
97	1042	106698.975362
98	42	5664.371427
99	3200	214477.786804
100	195	31253.726406
101	3	430.870554
102	897	81310.924272
103	537	51640.772554
104	774	53834.430332
105	595	50616.242114
106	42	3317.703265
107	146	9173.952209
108	283	28978.704441
109	452	28563.845250
110	861	56010.637467
111	58	4681.917016
112	103	7444.955038
113	47	2903.762634
114	448	27678.418297
115	626	45545.663238
116	427	34468.595961
117	31	1904.607430
118	1136	118519.210963
119	45	4365.399032
120	682	78565.056475
121	139	10180.149090
122	258	16783.675339
123	494	31578.909686
124	701	56586.617725
125	402	23647.459439
126	98	6947.327349
