# Supplementary material for: A statistical approach to detection of copy number variations in PCR-enriched targeted sequencing data
Source: BMC Bioinformatics. 2016 Oct 22;17:429. doi: 10.1186/s12859-016-1272-6 (PMC5075217; doi:10.1186/s12859-016-1272-6)
Supplement: Additional file 8 — Archive with Conifer results. txt files with CNV calls made by Conifer. (ZIP 1157 kb) [file 12859_2016_1272_MOESM8_ESM.zip › Additional_file_8_Conifer_results/RPKM1/_Run_15_hg19_v3/IonXpress_006_R_2012_09_03_22_20_58_Sequoia_SN1-18-withoutCYP_32_Run_15_hg19_v3.bam.txt]

1	464	30729.828120
2	373	31680.276870
3	463	62822.985451
4	605	39596.599012
5	946	93977.642461
6	50	8181.115498
7	477	31219.136742
8	171	11126.317078
9	234	15225.486527
10	464	42316.484624
11	85	5596.076637
12	235	15751.111526
13	160	18739.060342
14	328	21217.627916
15	305	20199.563742
16	502	39612.845199
17	83	6840.624574
18	795	121170.165436
19	605	59047.559930
20	55	6308.736487
21	375	33648.136324
22	139	12781.471684
23	369	23869.831405
24	389	47044.971122
25	224	22657.227504
26	393	36137.542244
27	242	18193.031979
28	94	6661.616594
29	72	4825.872467
30	52	3423.482178
31	241	25537.546817
32	427	27783.259604
33	846	57395.513706
34	735	76428.439740
35	77	4786.181089
36	462	36199.707676
37	201	22363.897326
38	234	14709.368340
39	384	35903.409730
40	170	11126.317078
41	307	30772.786873
42	28	2090.851531
43	167	10866.052351
44	514	36426.286484
45	891	65652.639181
46	106	16156.022058
47	56	4126.316267
48	911	73449.817811
49	1329	176034.230909
50	553	42142.831123
51	40	2764.302380
52	276	23805.143515
53	82	5213.474288
54	318	21574.200187
55	132	8440.654335
56	802	51579.805181
57	165	11059.291071
58	1078	119941.698099
59	65	8409.425698
60	741	50271.957040
61	435	59023.755230
62	602	39869.302862
63	526	35255.679415
64	653	48115.795045
65	1089	89752.291094
66	402	28489.041180
67	1631	106747.195023
68	46	5686.784284
69	2	133.249306
70	800	93695.301708
71	825	86596.335747
72	81	8119.204354
73	1106	71544.806326
74	640	39781.245418
75	1049	64841.703414
76	1098	83106.776540
77	799	60889.913323
78	1548	106318.140965
79	1741	144559.089794
80	1855	237233.542291
81	839	54273.139699
82	965	60319.640337
83	2419	157395.093633
84	1140	125584.172957
85	108	7463.616425
86	160	10659.944506
87	1498	140060.697332
88	1462	119607.908586
89	2148	277899.175385
90	830	63252.350511
91	495	31292.766781
92	1394	92321.940514
93	904	75061.124167
94	1361	90136.413946
95	185	11695.276474
96	2572	283335.520040
97	1471	151544.559458
98	69	9362.388761
99	3112	209849.083309
100	140	22575.136100
101	3	433.492873
102	772	70405.875279
103	585	56599.091222
104	876	61299.709183
105	651	55717.172443
106	46	3655.789897
107	174	10999.881656
108	315	32451.758144
109	545	34650.530328
110	880	57595.053109
111	84	6821.975435
112	100	7272.102665
113	53	3294.384386
114	624	38786.714282
115	767	56143.981570
116	370	30049.177509
117	36	2225.263416
118	1210	127007.959095
119	53	5172.761448
120	850	98514.265793
121	135	9947.369573
122	330	21598.144916
123	483	31063.648258
124	794	64483.910655
125	509	30123.911663
126	73	5206.545812
