# Supplementary material for: A statistical approach to detection of copy number variations in PCR-enriched targeted sequencing data
Source: BMC Bioinformatics. 2016 Oct 22;17:429. doi: 10.1186/s12859-016-1272-6 (PMC5075217; doi:10.1186/s12859-016-1272-6)
Supplement: Additional file 8 — Archive with Conifer results. txt files with CNV calls made by Conifer. (ZIP 1157 kb) [file 12859_2016_1272_MOESM8_ESM.zip › Additional_file_8_Conifer_results/RPKM1/_Run_15_hg19_v3/IonXpress_007_R_2012_09_03_22_20_58_Sequoia_SN1-18-withoutCYP_32_Run_15_hg19_v3.bam.txt]

1	446	31863.388081
2	381	34907.605249
3	542	79332.622365
4	718	50692.288630
5	1202	128810.961234
6	57	10060.795445
7	594	41937.631540
8	174	12212.920048
9	267	18740.515246
10	517	50862.428052
11	105	7457.082890
12	398	28776.724575
13	267	33732.927443
14	345	24074.486041
15	352	25147.786109
16	533	45370.594764
17	97	8623.912509
18	990	162771.629267
19	1291	135921.377432
20	109	13487.179570
21	393	38039.713848
22	181	17953.932194
23	435	30354.786748
24	449	58576.698424
25	275	30005.881153
26	438	43446.532049
27	324	26275.420253
28	90	6880.329436
29	111	8025.669417
30	81	5752.606801
31	253	28919.954025
32	477	33480.246339
33	988	72306.855070
34	941	105553.398747
35	105	7040.486081
36	752	63561.753878
37	395	47409.292221
38	244	16545.615822
39	453	45689.627436
40	186	13131.985634
41	344	37196.479699
42	34	2738.791837
43	194	13616.703962
44	524	40058.806940
45	1181	93872.703686
46	196	32225.494279
47	51	4053.774672
48	1083	94192.374749
49	1516	216613.884893
50	649	53352.922926
51	43	3205.597241
52	295	27447.240124
53	105	7201.411477
54	287	21004.116807
55	132	9105.232902
56	766	53143.364076
57	166	12002.352461
58	1172	140667.570844
59	92	12839.725889
60	823	60231.317533
61	412	60304.502609
62	554	39579.186092
63	472	34127.170853
64	722	57388.731635
65	1104	98152.571237
66	420	32108.204036
67	1807	127577.946454
68	53	7068.052005
69	5	359.351870
70	801	101198.782330
71	803	90923.481380
72	96	10380.412939
73	530	36983.993049
74	388	26016.272374
75	703	46875.854334
76	538	43926.977034
77	510	41926.025720
78	842	62382.597359
79	1187	106319.346055
80	1221	168446.808678
81	451	31471.284651
82	474	31961.320599
83	1274	89421.035295
84	569	67617.213370
85	81	6038.450617
86	109	7833.870768
87	871	87849.151207
88	813	71749.356992
89	1182	164962.565221
90	461	37897.838935
91	228	15548.502052
92	818	58440.025674
93	507	45411.885804
94	774	55296.552410
95	70	4773.662911
96	1582	187997.243499
97	934	103798.122210
98	37	5415.695623
99	3569	259614.520810
100	210	36528.898795
101	4	623.498829
102	668	65717.798721
103	446	46548.253893
104	730	55105.140230
105	520	48009.409844
106	50	4286.554450
107	95	6478.542522
108	281	31228.342977
109	395	27091.024126
110	750	52951.554975
111	56	4906.071079
112	67	5255.932123
113	45	3017.351177
114	482	32319.183722
115	595	46982.892858
116	336	29436.426474
117	26	1733.673133
118	965	109266.699292
119	65	6843.446579
120	668	83516.369208
121	134	10651.094237
122	255	18003.528692
123	450	31219.991951
124	641	56156.992172
125	394	25153.866328
126	69	5308.732819
