# Supplementary material for: A statistical approach to detection of copy number variations in PCR-enriched targeted sequencing data
Source: BMC Bioinformatics. 2016 Oct 22;17:429. doi: 10.1186/s12859-016-1272-6 (PMC5075217; doi:10.1186/s12859-016-1272-6)
Supplement: Additional file 8 — Archive with Conifer results. txt files with CNV calls made by Conifer. (ZIP 1157 kb) [file 12859_2016_1272_MOESM8_ESM.zip › Additional_file_8_Conifer_results/RPKM1/_Run_15_hg19_v3/IonXpress_008_R_2012_09_03_22_20_58_Sequoia_SN1-18-withoutCYP_32_Run_15_hg19_v3.bam.txt]

1	368	27267.112188
2	102	9692.358829
3	89	13510.666140
4	637	46643.498687
5	1648	183163.862303
6	90	16475.333131
7	318	23285.137492
8	223	16233.395166
9	42	3057.410749
10	262	26732.653467
11	5	368.284896
12	70	5249.169057
13	30	3930.956677
14	145	10493.978338
15	44	3260.198196
16	523	46172.478131
17	15	1383.114386
18	497	84748.913014
19	2184	238478.038400
20	227	29130.955580
21	563	56518.069319
22	252	25924.821721
23	552	39949.489949
24	138	18672.044215
25	39	4413.392269
26	121	12448.029477
27	43	3616.657213
28	119	9435.130623
29	22	1649.738846
30	25	1841.424479
31	384	45524.222087
32	335	24386.490496
33	1218	92449.389652
34	764	88881.257200
35	13	904.046834
36	172	15077.894859
37	67	8340.179750
38	292	20535.732244
39	582	60880.278618
40	302	22113.558247
41	392	43960.608603
42	35	2924.033770
43	26	1892.682844
44	444	35203.344508
45	2771	228433.706494
46	689	117488.935748
47	9	741.935532
48	262	23633.215384
49	1152	170715.832827
50	941	80230.107793
51	2	154.633907
52	154	14860.438290
53	25	1778.289925
54	75	5692.696407
55	22	1573.888784
56	433	31156.050656
57	21	1574.750717
58	535	66596.957702
59	21	3039.635105
60	310	23529.811816
61	382	57989.600734
62	160	11855.266169
63	451	33819.646350
64	159	13107.527727
65	458	42231.092596
66	216	17125.951382
67	3871	283448.953560
68	127	17565.552706
69	3	223.617296
70	292	38261.311655
71	1212	142330.299302
72	163	18279.538781
73	411	29745.000669
74	85	5911.075450
75	401	27731.443446
76	176	14903.763183
77	448	38196.693189
78	295	22667.707998
79	1787	166004.691607
80	1426	204033.218783
81	249	18020.693836
82	104	7273.005987
83	762	55470.166441
84	141	17377.942141
85	12	927.803439
86	79	5888.588794
87	1197	125212.531797
88	226	20685.696043
89	881	127519.929874
90	134	11424.903767
91	178	12589.484357
92	209	15485.941433
93	433	40223.856444
94	562	41641.622417
95	10	707.274402
96	1315	162070.878833
97	876	100967.350202
98	51	7742.067114
99	7692	580304.501434
100	507	91465.955722
101	6	969.976323
102	304	31018.040664
103	694	75121.151800
104	476	37265.798937
105	688	65878.802155
106	70	6224.014738
107	18	1273.093924
108	84	9681.800704
109	39	2774.132283
110	176	12887.371694
111	5	454.307645
112	129	10495.397402
113	6	417.252385
114	567	39430.350354
115	814	66662.473646
116	540	49065.225676
117	1	69.155719
118	215	25248.361675
119	4	436.772964
120	184	23858.723164
121	15	1236.559220
122	316	23138.690087
123	650	46770.052948
124	847	76959.715087
125	394	26087.891563
126	86	6862.375224
