# Supplementary material for: A statistical approach to detection of copy number variations in PCR-enriched targeted sequencing data
Source: BMC Bioinformatics. 2016 Oct 22;17:429. doi: 10.1186/s12859-016-1272-6 (PMC5075217; doi:10.1186/s12859-016-1272-6)
Supplement: Additional file 8 — Archive with Conifer results. txt files with CNV calls made by Conifer. (ZIP 1157 kb) [file 12859_2016_1272_MOESM8_ESM.zip › Additional_file_8_Conifer_results/RPKM1/_Run_15_hg19_v3/IonXpress_009_R_2012_09_03_22_20_58_Sequoia_SN1-18-withoutCYP_32_Run_15_hg19_v3.bam.txt]

1	376	30033.887171
2	366	37492.359395
3	411	67260.633153
4	669	52809.271698
5	1431	171456.752161
6	66	13024.708266
7	441	34811.493003
8	171	13419.396396
9	187	14675.012433
10	481	52907.620215
11	61	4843.687456
12	414	33467.651252
13	250	35314.201041
14	268	20909.292058
15	283	22605.292738
16	488	46444.435752
17	73	7256.414347
18	1036	190445.132408
19	1162	136783.672032
20	96	13281.052103
21	485	52487.155257
22	178	19740.930235
23	531	41428.485384
24	385	56157.256655
25	247	30132.644634
26	364	40369.093289
27	238	21579.840150
28	83	7094.330579
29	79	6386.339248
30	55	4367.259182
31	265	33868.000427
32	356	27937.456823
33	1051	85998.692754
34	812	101836.914703
35	83	6222.401681
36	589	55662.144204
37	328	44015.620177
38	263	19939.555096
39	445	50181.776437
40	186	14682.398409
41	275	33246.252331
42	31	2791.954955
43	166	13027.016384
44	580	49574.840187
45	1728	153567.662063
46	234	43015.599405
47	36	3199.326293
48	1090	105993.783124
49	1515	242028.399277
50	529	48622.333515
51	23	1917.056628
52	287	29855.556322
53	83	6364.628005
54	207	16937.896670
55	75	5784.222584
56	652	50574.834971
57	129	10428.326115
58	1114	149492.075846
59	97	15135.830818
60	626	51222.817949
61	382	62514.749062
62	376	30033.887171
63	381	30799.939920
64	499	44346.217228
65	888	88269.807402
66	296	25300.263268
67	1933	152586.430780
68	70	10437.308308
69	6	482.134002
70	827	116819.377043
71	930	117736.213659
72	83	10034.323431
73	421	32846.313271
74	212	15893.363329
75	407	30342.746294
76	341	31129.348101
77	337	30974.908118
78	498	41252.218549
79	1084	108556.908155
80	1008	155479.903066
81	298	23249.884453
82	301	22692.350085
83	1036	81301.138396
84	360	47831.511905
85	40	3334.011527
86	47	3776.716351
87	910	102618.913613
88	694	68478.390430
89	1111	173359.876691
90	296	27206.447487
91	172	13114.410114
92	520	41536.226939
93	413	41359.781428
94	550	43932.547724
95	51	3888.575092
96	1339	177906.651224
97	630	78279.812307
98	22	3600.325862
99	3083	250739.388409
100	163	31700.892934
101	5	871.389376
102	411	45207.966546
103	383	44692.424517
104	475	40089.391748
105	440	45419.495493
106	34	3258.996267
107	63	4803.533937
108	171	21247.377626
109	238	18250.379098
110	498	39310.937676
111	39	3820.120142
112	101	8858.555791
113	32	2398.998238
114	388	29087.853640
115	593	52353.303043
116	315	30854.816530
117	21	1565.596246
118	802	101531.659521
119	24	2825.136083
120	567	79258.309961
121	66	5865.431537
122	203	16024.338049
123	494	38318.970054
124	672	65823.608597
125	325	23198.424620
126	49	4215.066817
