# Supplementary material for: A statistical approach to detection of copy number variations in PCR-enriched targeted sequencing data
Source: BMC Bioinformatics. 2016 Oct 22;17:429. doi: 10.1186/s12859-016-1272-6 (PMC5075217; doi:10.1186/s12859-016-1272-6)
Supplement: Additional file 8 — Archive with Conifer results. txt files with CNV calls made by Conifer. (ZIP 1157 kb) [file 12859_2016_1272_MOESM8_ESM.zip › Additional_file_8_Conifer_results/RPKM1/_Run_15_hg19_v3/IonXpress_011_R_2012_09_03_22_20_58_Sequoia_SN1-18-withoutCYP_32_Run_15_hg19_v3.bam.txt]

1	154	24421.000284
2	163	33148.838692
3	220	71476.098393
4	546	85564.916504
5	436	103709.962246
6	28	10969.861090
7	416	65192.317336
8	89	13865.831102
9	204	31782.354437
10	249	54374.030439
11	46	7251.421279
12	190	30492.815251
13	106	29725.849150
14	181	28035.101806
15	198	31398.428937
16	315	59517.331447
17	66	13024.533485
18	580	211668.943933
19	200	46738.756525
20	21	5767.658924
21	315	67676.965597
22	126	27741.962757
23	241	37328.505720
24	210	60811.186478
25	131	31727.117725
26	281	61868.980434
27	212	38161.563098
28	70	11878.193537
29	84	13481.034111
30	62	9773.654767
31	190	48207.688873
32	320	49854.673626
33	490	79598.382301
34	385	95858.131957
35	54	8036.977239
36	506	94932.339133
37	284	75660.699062
38	147	22125.652029
39	275	61565.546935
40	101	15827.942430
41	180	43201.769544
42	15	2681.989049
43	133	20720.848726
44	359	60918.163998
45	401	70748.858138
46	64	23356.573124
47	26	4587.207760
48	585	112935.060603
49	980	310812.730889
50	355	64777.995772
51	33	5460.596337
52	264	54521.302960
53	88	13396.663013
54	173	28103.102323
55	73	11177.009534
56	518	79769.278910
57	80	12839.080106
58	646	172101.449275
59	38	11771.644957
60	278	45159.898530
61	218	70826.315680
62	347	55026.539601
63	285	45739.222876
64	373	65808.788243
65	565	111497.900287
66	214	36313.334528
67	772	120981.896595
68	28	8288.339490
69	10	1595.274923
70	377	105723.067259
71	387	97265.116055
72	49	11760.481709
73	339	52507.732112
74	150	22324.936776
75	204	30193.236715
76	179	32440.512437
77	241	43976.047834
78	261	42921.758075
79	374	74356.478477
80	473	144841.794789
81	214	33146.473959
82	301	45050.384590
83	604	94100.696470
84	204	53809.728799
85	23	3805.870174
86	41	6540.627186
87	409	91564.758896
88	310	60726.016749
89	534	165422.589663
90	226	41238.949421
91	98	14834.243974
92	270	42816.039459
93	243	48311.829599
94	363	57563.786384
95	44	6660.272805
96	555	146394.115115
97	192	47361.939945
98	5	1624.456782
99	550	88803.637397
100	28	10810.877596
101	3	1037.964593
102	198	43237.180831
103	245	56757.107380
104	318	53282.182438
105	262	53692.045380
106	28	5328.218244
107	71	10747.258390
108	131	32314.656942
109	241	36688.588479
110	339	53125.470137
111	25	4861.512996
112	43	7487.365506
113	20	2976.658237
114	260	38696.557078
115	330	57839.211199
116	135	26252.170179
117	14	2072.084873
118	346	86960.543036
119	29	6777.119696
120	447	124047.580989
121	67	11820.881534
122	113	17708.490046
123	286	44042.497622
124	383	74478.379102
125	193	27349.630879
126	37	6318.720353
