# Supplementary material for: A statistical approach to detection of copy number variations in PCR-enriched targeted sequencing data
Source: BMC Bioinformatics. 2016 Oct 22;17:429. doi: 10.1186/s12859-016-1272-6 (PMC5075217; doi:10.1186/s12859-016-1272-6)
Supplement: Additional file 8 — Archive with Conifer results. txt files with CNV calls made by Conifer. (ZIP 1157 kb) [file 12859_2016_1272_MOESM8_ESM.zip › Additional_file_8_Conifer_results/RPKM1/_Run_15_hg19_v3/IonXpress_012_R_2012_09_03_22_20_58_Sequoia_SN1-18-withoutCYP_32_Run_15_hg19_v3.bam.txt]

1	301	28762.849636
2	430	52695.297043
3	487	95343.217965
4	719	67897.637937
5	1060	151936.647578
6	43	10151.593989
7	481	45422.481012
8	130	12204.554721
9	242	22719.248019
10	419	55135.191753
11	79	7504.384603
12	426	41198.007100
13	233	39373.771154
14	296	27627.269310
15	285	27233.927396
16	506	57611.091205
17	98	11653.785072
18	957	210457.193513
19	379	53371.456607
20	25	4137.547298
21	399	51656.610674
22	152	20166.610700
23	425	39667.531948
24	374	65261.713431
25	185	26999.376825
26	415	55060.154214
27	283	30697.246186
28	107	10941.045455
29	124	11991.908170
30	51	4844.602718
31	258	39446.193786
32	366	34360.515599
33	707	69207.038091
34	671	100673.099443
35	82	7354.201388
36	719	81285.904572
37	473	75933.923039
38	223	20225.827257
39	360	48565.765264
40	196	18508.952762
41	248	35867.689301
42	23	2478.085375
43	161	15114.871616
44	475	48570.061598
45	1011	107485.258519
46	169	37165.376911
47	59	6272.631308
48	991	115284.060623
49	1395	266605.815562
50	514	56517.762521
51	17	1695.109440
52	281	34969.651694
53	87	7980.974092
54	222	21731.205737
55	96	8857.204699
56	604	56048.698524
57	128	12378.743917
58	1231	197620.844103
59	95	17733.720165
60	534	52272.359747
61	318	62256.967788
62	429	40994.227554
63	357	34525.090457
64	596	63364.207792
65	870	103457.071558
66	299	30573.575616
67	1455	137400.644225
68	47	8383.590281
69	11	1057.428256
70	730	123359.883873
71	682	103288.793953
72	67	9690.061222
73	389	36307.458653
74	220	19730.784212
75	367	32731.676950
76	278	30360.027333
77	328	36065.809547
78	493	48854.728236
79	862	103270.710390
80	945	174376.217520
81	295	27533.933940
82	341	30754.528537
83	975	91534.160408
84	375	59605.260585
85	45	4487.054399
86	70	6729.088900
87	780	105225.824738
88	560	66103.402720
89	888	165763.615857
90	319	35076.198919
91	154	14046.973078
92	504	48161.050553
93	332	39774.797969
94	491	46918.801233
95	65	5928.917208
96	1017	161649.466708
97	424	63025.572329
98	21	4111.309194
99	1148	111694.719262
100	59	13727.062718
101	7	1459.425774
102	367	48292.638123
103	350	48859.036793
104	562	56743.208408
105	438	54088.564467
106	42	4816.105055
107	115	10489.622753
108	256	38053.175746
109	357	32749.514376
110	535	50521.886364
111	42	4921.567210
112	71	7449.748560
113	48	4304.898373
114	383	34349.501605
115	522	55131.728923
116	291	34099.429954
117	16	1426.994090
118	700	106014.891155
119	39	5492.049624
120	688	115051.398543
121	87	9249.473285
122	244	23041.757519
123	394	36561.568243
124	606	71011.184027
125	277	23653.565609
126	49	5042.503156
