# Supplementary material for: A statistical approach to detection of copy number variations in PCR-enriched targeted sequencing data
Source: BMC Bioinformatics. 2016 Oct 22;17:429. doi: 10.1186/s12859-016-1272-6 (PMC5075217; doi:10.1186/s12859-016-1272-6)
Supplement: Additional file 8 — Archive with Conifer results. txt files with CNV calls made by Conifer. (ZIP 1157 kb) [file 12859_2016_1272_MOESM8_ESM.zip › Additional_file_8_Conifer_results/RPKM1/_Run_15_hg19_v3/IonXpress_013_R_2012_09_03_22_20_58_Sequoia_SN1-18-withoutCYP_32_Run_15_hg19_v3.bam.txt]

1	393	26149.834158
2	531	45311.547610
3	638	86974.611320
4	807	53065.258432
5	1467	146419.109580
6	84	13808.803309
7	568	37349.525142
8	115	7517.741707
9	235	15362.341749
10	521	47737.927756
11	84	5556.204882
12	582	39192.283403
13	349	41066.481220
14	351	22812.051314
15	372	24752.514776
16	586	46458.391951
17	110	9108.452271
18	1172	179469.404524
19	659	64619.892847
20	62	7145.055812
21	438	39485.541260
22	170	15705.407935
23	514	33405.681982
24	407	49452.955537
25	234	23779.835309
26	438	40464.521622
27	322	24320.910333
28	108	7689.706665
29	109	7340.135551
30	86	5688.495474
31	291	30980.566880
32	489	31966.745172
33	992	67616.625729
34	993	103741.169856
35	104	6494.802940
36	829	65260.719329
37	598	66847.759259
38	281	17746.745604
39	565	53074.652176
40	223	14663.633990
41	372	37463.265606
42	26	1950.620346
43	127	8302.201711
44	318	22641.914071
45	909	67293.420858
46	131	20060.146751
47	32	2368.965311
48	1358	110003.462112
49	1898	252582.113141
50	737	56428.733419
51	25	1735.800475
52	340	29462.858298
53	111	7090.397781
54	324	22084.462436
55	111	7131.147193
56	883	57055.861954
57	219	14747.611796
58	1779	198866.494517
59	119	15468.000606
60	878	59846.166724
61	543	74023.846312
62	622	41387.269329
63	564	37980.150927
64	855	63295.791896
65	1329	110046.664257
66	461	32823.655303
67	2478	162943.879051
68	78	9688.081052
69	4	267.749822
70	1137	133789.653718
71	1050	110730.969934
72	121	12185.632092
73	729	47378.875807
74	393	24542.861109
75	765	47508.859005
76	664	50493.609250
77	686	52523.895693
78	955	65898.272113
79	1541	128553.383190
80	1651	212135.567862
81	528	34315.564370
82	552	34666.080860
83	1733	113289.098941
84	629	69616.941908
85	78	5415.697482
86	111	7430.057555
87	1335	125406.479034
88	1070	87948.925839
89	1708	222011.302819
90	561	42953.214991
91	317	20134.102011
92	956	63611.301413
93	578	48217.946453
94	868	57755.867810
95	59	3747.356526
96	2008	222242.956044
97	892	92326.584384
98	27	3680.743739
99	2138	144846.974050
100	132	21385.061854
101	8	1161.408318
102	568	52044.420279
103	468	45491.858853
104	825	58001.936632
105	622	53485.086518
106	57	4551.268846
107	124	7875.800156
108	300	31051.541833
109	416	26573.022314
110	865	56879.118393
111	70	5711.670469
112	119	8694.431713
113	61	3809.451724
114	547	34160.165463
115	830	61040.794077
116	375	30598.234653
117	41	2546.226430
118	1127	118851.241062
119	37	3628.127519
120	772	89894.213607
121	110	8143.318256
122	270	17754.175683
123	590	38123.395869
124	837	68295.259746
125	416	24735.526090
126	52	3726.185020
