# Supplementary material for: A statistical approach to detection of copy number variations in PCR-enriched targeted sequencing data
Source: BMC Bioinformatics. 2016 Oct 22;17:429. doi: 10.1186/s12859-016-1272-6 (PMC5075217; doi:10.1186/s12859-016-1272-6)
Supplement: Additional file 8 — Archive with Conifer results. txt files with CNV calls made by Conifer. (ZIP 1157 kb) [file 12859_2016_1272_MOESM8_ESM.zip › Additional_file_8_Conifer_results/RPKM1/_Run_15_hg19_v3/IonXpress_014_R_2012_09_03_22_20_58_Sequoia_SN1-18-withoutCYP_32_Run_15_hg19_v3.bam.txt]

1	478	28310.826818
2	490	37218.487714
3	541	65647.372892
4	805	47117.354404
5	1078	95771.144279
6	52	7609.013755
7	600	35118.525022
8	184	10706.700416
9	274	15943.673446
10	489	39882.554441
11	88	5181.194619
12	581	34825.870647
13	393	41162.608013
14	323	18685.641560
15	352	20848.140251
16	906	63935.640944
17	164	12087.709600
18	1227	167245.961971
19	1228	107183.381339
20	96	9847.668872
21	630	50553.683197
22	228	18749.229061
23	681	39396.043041
24	576	62297.209604
25	327	29579.375848
26	595	48928.909173
27	430	28909.506521
28	156	9886.871376
29	147	8811.364862
30	80	4710.176926
31	310	29376.924899
32	473	27523.202700
33	1000	60672.248514
34	964	89645.231785
35	87	4836.154423
36	695	48700.161166
37	392	39004.975124
38	268	15065.913371
39	554	46323.006815
40	213	12467.076383
41	422	37828.873650
42	30	2003.405790
43	181	10532.134648
44	578	36632.125994
45	1217	80195.051234
46	197	26852.041164
47	47	3097.097295
48	937	67560.746990
49	1586	187870.172945
50	712	48524.500784
51	45	2781.125429
52	304	23448.648232
53	112	6368.159204
54	329	19961.169761
55	136	7777.205924
56	821	47220.544675
57	191	11448.780195
58	1172	116616.915423
59	89	10297.350457
60	885	53694.939934
61	508	61643.004490
62	645	38201.847903
63	614	36803.932146
64	791	52123.488518
65	1258	92721.577299
66	455	28836.708179
67	1980	115891.132572
68	48	5306.799337
69	3	178.746984
70	922	96569.782666
71	929	87205.482024
72	109	9770.964995
73	1061	61379.150758
74	688	38244.531532
75	1100	60807.075732
76	1007	68162.588418
77	834	56839.092210
78	1441	88508.076899
79	1547	114873.394223
80	1720	196717.561617
81	785	45412.472521
82	917	51260.551177
83	2369	137848.767857
84	1030	101472.833851
85	128	7910.756775
86	151	8996.931510
87	1646	137631.171872
88	1392	101843.722564
89	2133	246789.309268
90	776	52886.253663
91	436	24649.479873
92	1374	81378.820185
93	898	66681.517784
94	1381	81793.413883
95	133	7519.222071
96	2550	251219.151766
97	1208	111295.374977
98	84	10192.937750
99	2065	124528.870798
100	118	17016.367438
101	3	387.672029
102	645	52605.823342
103	585	50616.482803
104	821	51378.328483
105	660	50516.647532
106	60	4264.392324
107	122	6897.331524
108	276	25428.413488
109	446	25358.919687
110	884	51741.293532
111	61	4430.402731
112	90	5853.087504
113	52	2890.575058
114	573	31851.913616
115	806	52762.503273
116	319	23168.827396
117	25	1381.978994
118	1084	101755.374073
119	59	5149.690146
120	829	85924.543947
121	120	7907.482455
122	347	20310.213638
123	503	28930.492048
124	727	52801.685006
125	462	24452.207050
126	82	5230.258962
