# Supplementary material for: A statistical approach to detection of copy number variations in PCR-enriched targeted sequencing data
Source: BMC Bioinformatics. 2016 Oct 22;17:429. doi: 10.1186/s12859-016-1272-6 (PMC5075217; doi:10.1186/s12859-016-1272-6)
Supplement: Additional file 8 — Archive with Conifer results. txt files with CNV calls made by Conifer. (ZIP 1157 kb) [file 12859_2016_1272_MOESM8_ESM.zip › Additional_file_8_Conifer_results/RPKM1/_Run_15_hg19_v3/IonXpress_015_R_2012_09_03_22_20_58_Sequoia_SN1-18-withoutCYP_32_Run_15_hg19_v3.bam.txt]

1	788	39595.443107
2	708	45623.671726
3	683	70312.918223
4	1122	55715.009286
5	1432	107932.756084
6	77	9558.947672
7	797	39576.526204
8	145	7158.139595
9	246	12144.154071
10	855	59160.870516
11	137	6843.245716
12	793	40326.763749
13	557	49494.832811
14	570	27975.295360
15	568	28540.877773
16	882	52805.327950
17	136	8504.198948
18	1028	118877.188763
19	2558	189419.183617
20	169	14707.648499
21	520	35400.543534
22	211	14720.594740
23	605	29693.076654
24	562	51567.581058
25	307	23559.928169
26	554	38650.281924
27	355	20248.595717
28	138	7420.064931
29	172	8746.788606
30	96	4795.267071
31	405	32560.719713
32	643	31742.646616
33	1098	56517.997225
34	1374	108400.485356
35	157	7404.144623
36	886	52671.252910
37	646	54533.175756
38	384	18314.127346
39	814	57743.847159
40	263	13059.757079
41	501	38101.582927
42	35	1982.942165
43	257	12687.185350
44	835	44896.769691
45	1702	95150.457360
46	260	30066.215057
47	107	5981.844264
48	1185	72488.236719
49	1826	183505.784553
50	830	47990.304802
51	46	2411.905164
52	441	28858.725740
53	158	7621.620318
54	499	25685.319322
55	178	8635.729409
56	1140	55627.176901
57	272	13832.130819
58	1688	142495.357083
59	155	15214.634319
60	1382	71136.495596
61	647	66606.820044
62	909	45675.454041
63	793	40326.763749
64	917	51264.964394
65	1578	98673.720149
66	619	33282.755016
67	2651	131640.365077
68	85	7972.686514
69	6	303.293464
70	1238	110008.263949
71	1133	90230.282334
72	106	8061.412755
73	978	47999.717302
74	557	26268.207358
75	1049	49196.165607
76	975	55990.655590
77	779	45041.502941
78	1309	68210.762397
79	1331	83849.703030
80	1413	137104.333196
81	819	40196.082281
82	786	37276.129808
83	2093	103324.042562
84	903	75473.527430
85	97	5085.973933
86	148	7481.238772
87	1282	90943.012356
88	1084	67285.060234
89	1797	176391.599166
90	673	38912.620641
91	378	18130.400749
92	1196	60096.637000
93	788	49642.048075
94	1197	60146.885024
95	112	5371.970592
96	2137	178612.323498
97	1203	94030.802709
98	53	5456.200096
99	3488	178451.746914
100	217	26548.434376
101	5	548.160265
102	1047	72446.118632
103	644	47273.341212
104	1107	58773.123003
105	732	47533.084845
106	75	4522.322182
107	224	10743.941185
108	371	28998.693105
109	599	28894.623863
110	1067	52983.881380
111	104	6408.273574
112	91	5020.861403
113	72	3395.531292
114	817	38529.848135
115	944	52427.201720
116	376	23168.373691
117	41	1922.824395
118	1281	102016.762286
119	53	3924.635157
120	933	82042.461590
121	132	7379.471429
122	448	22246.278218
123	695	33913.059602
124	1144	70491.009315
125	586	26312.858995
126	117	6331.251055
