# Supplementary material for: A statistical approach to detection of copy number variations in PCR-enriched targeted sequencing data
Source: BMC Bioinformatics. 2016 Oct 22;17:429. doi: 10.1186/s12859-016-1272-6 (PMC5075217; doi:10.1186/s12859-016-1272-6)
Supplement: Additional file 8 — Archive with Conifer results. txt files with CNV calls made by Conifer. (ZIP 1157 kb) [file 12859_2016_1272_MOESM8_ESM.zip › Additional_file_8_Conifer_results/RPKM1/_Run_15_hg19_v3/IonXpress_016_R_2012_09_03_22_20_58_Sequoia_SN1-18-withoutCYP_32_Run_15_hg19_v3.bam.txt]

1	673	36368.816329
2	534	37007.806568
3	553	61225.827423
4	995	53137.062647
5	1058	85761.235532
6	63	8411.143082
7	633	33804.784579
8	140	7432.848988
9	249	13219.852842
10	612	45542.301654
11	152	8165.452700
12	752	41127.578185
13	514	49120.513453
14	427	22538.385986
15	411	22210.376688
16	672	43268.669852
17	138	9280.442879
18	832	103472.239841
19	3276	260892.999467
20	303	28359.219779
21	403	29505.755892
22	161	12079.915318
23	510	26919.383730
24	443	43715.885820
25	243	20055.660648
26	417	31287.730978
27	274	16807.852629
28	118	6823.477110
29	128	7000.438840
30	72	3867.846016
31	341	29484.139954
32	557	29572.120615
33	879	48659.586171
34	1029	87308.189254
35	119	6035.556427
36	702	44881.994878
37	480	43577.731779
38	333	17080.255041
39	622	47453.342378
40	280	14953.143258
41	448	36641.936631
42	36	2193.509989
43	234	12423.476165
44	674	38974.776034
45	1605	96498.702408
46	251	31215.783894
47	71	4268.789951
48	989	65063.974531
49	1450	156715.553273
50	676	42035.597435
51	28	1578.903325
52	300	21113.242141
53	102	5291.581716
54	410	22696.735302
55	140	7304.696419
56	933	48961.974651
57	203	11102.258473
58	1326	120383.484040
59	92	9712.091385
60	1259	69695.584743
61	536	59343.659130
62	567	30640.592657
63	565	30900.374567
64	691	41545.547267
65	1265	85070.726390
66	543	31399.559920
67	2516	134364.672985
68	87	8776.070983
69	3	163.090314
70	1084	103592.678177
71	1046	89587.868398
72	119	9733.014418
73	749	39534.545909
74	416	21099.088012
75	1017	51294.621782
76	773	47740.343913
77	661	41102.854889
78	1112	62317.949766
79	1365	92480.727423
80	1380	144006.872258
81	762	40220.726279
82	637	32489.484016
83	1744	92592.061675
84	667	59955.336420
85	99	5582.551043
86	136	7393.427547
87	876	66831.395375
88	904	60346.613861
89	1570	165738.950807
90	501	31153.601058
91	385	19859.643389
92	905	48906.060590
93	774	52439.621264
94	1159	62632.181463
95	93	4797.264507
96	1927	173214.292777
97	1323	111214.002978
98	59	6532.231136
99	4607	253488.144326
100	278	36577.927037
101	8	943.240948
102	1334	99270.311122
103	653	51551.193572
104	1044	59611.048188
105	637	44485.601191
106	56	3631.477648
107	161	8304.941781
108	247	20763.309702
109	480	24901.561017
110	897	47903.462507
111	84	5566.498585
112	77	4569.015995
113	67	3398.170425
114	669	33930.985289
115	778	46468.579117
116	312	20675.566173
117	32	1613.990066
118	1078	92328.606246
119	35	2787.318370
120	740	69981.600513
121	107	6433.246827
122	340	18157.388241
123	641	33638.398447
124	934	61894.162837
125	476	22986.480859
126	87	5063.117875
