# Supplementary material for: A statistical approach to detection of copy number variations in PCR-enriched targeted sequencing data
Source: BMC Bioinformatics. 2016 Oct 22;17:429. doi: 10.1186/s12859-016-1272-6 (PMC5075217; doi:10.1186/s12859-016-1272-6)
Supplement: Additional file 8 — Archive with Conifer results. txt files with CNV calls made by Conifer. (ZIP 1157 kb) [file 12859_2016_1272_MOESM8_ESM.zip › Additional_file_8_Conifer_results/RPKM1/_Run_15_hg19_v3/IonXpress_017_R_2012_09_03_22_20_58_Sequoia_SN1-18-withoutCYP_32_Run_15_hg19_v3.bam.txt]

1	527	33449.256906
2	488	39722.234138
3	582	75682.291462
4	1019	63916.119972
5	1148	109297.192395
6	55	8624.599113
7	649	40708.107813
8	159	9914.850145
9	342	21326.281443
10	671	58647.273968
11	121	7634.556375
12	563	36164.748351
13	365	40968.909088
14	436	27029.821829
15	434	27546.446864
16	775	58609.461412
17	141	11137.058087
18	1057	154396.434830
19	1347	125993.425893
20	90	9893.635721
21	509	43770.472800
22	168	14805.021828
23	513	31803.437152
24	465	53895.222125
25	256	24816.036588
26	496	43710.064445
27	386	27810.623774
28	127	8625.597908
29	131	8414.888160
30	56	3533.348405
31	349	35442.248684
32	547	34109.578799
33	909	59102.408023
34	908	90487.212851
35	126	7505.897938
36	726	54517.184252
37	464	49476.972948
38	309	18615.313463
39	621	55645.465446
40	214	13423.012438
41	428	41115.533593
42	48	3435.105736
43	267	16649.465337
44	739	50191.471294
45	1493	105430.921173
46	200	29214.084168
47	79	5578.729252
48	1119	86464.162807
49	1817	230653.889177
50	743	54265.161343
51	46	3046.611635
52	373	30832.182086
53	140	8530.512577
54	378	24577.238980
55	144	8824.668183
56	1003	61821.561524
57	225	14453.052183
58	1447	154295.646240
59	102	12646.980856
60	810	52665.512100
61	511	66449.572057
62	718	45572.232369
63	629	40404.310324
64	846	59741.834771
65	1317	104024.861705
66	511	34706.145915
67	2499	156748.168606
68	72	8530.512577
69	2	127.702284
70	821	92151.984551
71	1053	105927.237544
72	97	9318.240090
73	775	48046.128251
74	409	24364.382989
75	730	43244.959593
76	604	43813.176842
77	617	45062.724830
78	862	56738.440135
79	1097	87294.517697
80	1170	143400.857978
81	543	33663.287278
82	590	35344.118122
83	1487	92725.673993
84	628	66301.508644
85	69	4569.917452
86	98	6257.411920
87	1029	92204.805062
88	787	61705.086381
89	1483	183877.182441
90	607	44332.372726
91	289	17509.361753
92	909	57695.207832
93	668	53156.552253
94	992	62963.307117
95	74	4483.365985
96	1435	151501.058765
97	826	81553.279962
98	38	4941.455456
99	3232	208868.307950
100	145	22408.049342
101	3	415.447041
102	653	57074.023698
103	582	53964.764347
104	868	58211.359410
105	682	55940.476708
106	57	4341.421579
107	175	10602.554695
108	298	29422.369768
109	477	29064.674995
110	973	61030.799541
111	103	8016.813827
112	101	7039.066751
113	105	6254.914948
114	596	35504.088659
115	876	61453.363632
116	374	29109.595838
117	36	2132.628144
118	1082	108844.511893
119	50	4676.816106
120	958	106409.258450
121	118	8332.785464
122	361	22643.492944
123	587	36180.714471
124	883	68726.666110
125	484	27451.915474
126	84	5741.691158
