# Supplementary material for: A statistical approach to detection of copy number variations in PCR-enriched targeted sequencing data
Source: BMC Bioinformatics. 2016 Oct 22;17:429. doi: 10.1186/s12859-016-1272-6 (PMC5075217; doi:10.1186/s12859-016-1272-6)
Supplement: Additional file 8 — Archive with Conifer results. txt files with CNV calls made by Conifer. (ZIP 1157 kb) [file 12859_2016_1272_MOESM8_ESM.zip › Additional_file_8_Conifer_results/RPKM1/_Run_15_hg19_v3/IonXpress_018_R_2012_09_03_22_20_58_Sequoia_SN1-18-withoutCYP_32_Run_15_hg19_v3.bam.txt]

1	689	40286.347641
2	555	41616.891989
3	598	71636.653145
4	967	55876.025718
5	1420	124542.700254
6	85	12278.857772
7	721	41661.442133
8	114	6548.724145
9	282	16199.475516
10	644	51853.012491
11	143	8311.842184
12	499	29528.433870
13	380	39292.344869
14	454	25928.378736
15	504	29469.258652
16	650	45283.730789
17	119	8658.868591
18	980	131871.568396
19	779	67124.422484
20	76	7696.438686
21	452	35806.733631
22	176	14288.125407
23	598	34152.357895
24	554	59152.062656
25	255	22771.699867
26	539	43757.384059
27	338	22433.805010
28	140	8759.439939
29	120	7101.026181
30	58	3371.236690
31	304	28440.173429
32	601	34524.414132
33	1106	66245.935099
34	1338	122834.479987
35	135	7408.472845
36	649	44895.654613
37	396	38899.421420
38	305	16926.786984
39	609	50271.088288
40	273	15774.720808
41	448	39646.329958
42	56	3691.898176
43	226	12982.558392
44	733	45861.924823
45	1293	84114.241582
46	272	36601.088371
47	102	6635.462213
48	1308	93105.773711
49	1852	216575.662789
50	753	50662.903572
51	41	2501.531273
52	431	32819.768679
53	148	8307.524344
54	452	27073.383965
55	160	9032.722958
56	1108	62913.176466
57	227	13432.774526
58	1561	153338.375851
59	153	17475.955712
60	1105	66186.038232
61	602	72115.828083
62	718	41981.999428
63	678	40120.797923
64	852	55425.625544
65	1378	100268.243017
66	579	36226.540890
67	2319	133998.452575
68	72	7858.468974
69	0	0.000000
70	1113	115085.210103
71	1147	106293.206520
72	106	9380.604856
73	781	44603.664742
74	419	22993.704609
75	925	50479.748616
76	832	55597.331515
77	691	46491.456001
78	1083	65669.150452
79	1396	102336.032532
80	1313	148249.565554
81	630	35979.908819
82	626	34546.359393
83	1917	110121.966541
84	808	78584.689738
85	132	8053.710439
86	150	8823.131333
87	1263	104256.789011
88	1017	73456.460904
89	1792	204685.703503
90	622	41849.038542
91	326	18195.034698
92	1144	66890.539479
93	761	55786.332920
94	1105	64610.180179
95	107	5971.989916
96	2260	219803.711395
97	1070	97321.317152
98	96	11500.198498
99	2706	161098.613963
100	141	20073.263140
101	3	382.717645
102	778	62642.303910
103	565	48261.249676
104	1032	63757.389787
105	635	47981.998061
106	52	3648.574881
107	185	10325.403126
108	277	25194.397057
109	514	28851.807518
110	953	55067.065677
111	77	5521.004662
112	96	6163.505077
113	74	4060.940671
114	698	38304.548490
115	808	52217.458313
116	358	25669.086611
117	30	1637.181036
118	1406	130294.898315
119	59	5083.877955
120	949	97105.300210
121	155	10083.300422
122	351	20281.783896
123	579	32876.109363
124	947	67901.187210
125	485	25341.472422
126	83	5226.385616
