# Supplementary material for: A statistical approach to detection of copy number variations in PCR-enriched targeted sequencing data
Source: BMC Bioinformatics. 2016 Oct 22;17:429. doi: 10.1186/s12859-016-1272-6 (PMC5075217; doi:10.1186/s12859-016-1272-6)
Supplement: Additional file 8 — Archive with Conifer results. txt files with CNV calls made by Conifer. (ZIP 1157 kb) [file 12859_2016_1272_MOESM8_ESM.zip › Additional_file_8_Conifer_results/RPKM1/_Run_15_hg19_v3/IonXpress_019_R_2012_09_03_22_20_58_Sequoia_SN1-18-withoutCYP_32_Run_15_hg19_v3.bam.txt]

1	673	43221.617334
2	507	41757.250525
3	615	80920.115662
4	997	63276.357110
5	1135	109338.489614
6	59	9361.346714
7	670	42522.727446
8	108	6814.325529
9	323	20379.880981
10	712	62967.346832
11	155	9895.556550
12	410	26648.391503
13	294	33390.195094
14	508	31866.216090
15	590	37891.165270
16	657	50273.773986
17	103	8231.873494
18	872	128880.987867
19	380	35964.495850
20	28	3114.451187
21	400	34804.350822
22	174	15515.261846
23	513	32179.859949
24	502	58872.316032
25	239	23442.312295
26	493	43959.908563
27	313	22818.014597
28	141	9689.797289
29	129	8384.493912
30	69	4405.118722
31	343	35245.205933
32	613	38677.606940
33	1027	67565.007142
34	1290	130077.195269
35	115	6931.704507
36	707	53718.799787
37	444	47904.708472
38	336	20481.475603
39	569	51589.407072
40	211	13391.485808
41	466	45295.824503
42	42	3041.292938
43	239	15079.850014
44	735	50510.645445
45	1115	79669.694449
46	161	23795.686980
47	68	4858.779572
48	1109	86705.708472
49	1650	211933.636257
50	701	51803.653953
51	42	2814.612719
52	386	32284.407902
53	113	6966.836625
54	462	30394.384907
55	188	11657.457275
56	997	62179.079241
57	237	15404.070210
58	1245	134327.391999
59	85	10663.891211
60	1064	69999.189483
61	571	75130.709013
62	749	48102.513199
63	626	40687.544100
64	778	55590.154512
65	1375	109891.515096
66	565	38827.911124
67	1823	115699.898707
68	51	6113.964294
69	3	193.820636
70	987	112095.654959
71	1006	102397.026863
72	106	10303.342054
73	844	52943.083425
74	458	27606.266647
75	958	57423.311707
76	754	55341.285450
77	711	52542.650443
78	1090	72595.000882
79	1142	91951.017001
80	1198	148570.572510
81	683	42843.751160
82	660	40005.450440
83	1953	123225.719990
84	803	85780.663863
85	85	5696.240026
86	139	8980.356149
87	1268	114965.497657
88	907	71955.436182
89	1648	206754.031955
90	677	50030.062377
91	412	25256.884585
92	1192	76552.998309
93	760	61193.321296
94	1063	68268.319800
95	118	7233.767915
96	2056	219632.683565
97	1037	103597.728323
98	36	4736.787258
99	1719	112405.397028
100	73	11414.818248
101	4	560.485650
102	695	61463.912989
103	554	51976.514871
104	1064	72200.421857
105	663	55025.678650
106	30	2312.003305
107	173	10605.439401
108	322	32168.243510
109	555	34217.648908
110	1032	65497.693618
111	78	6142.840897
112	80	5641.489545
113	79	4761.779618
114	688	41469.675661
115	771	54727.551908
116	291	22917.521808
117	47	2817.218842
118	1282	130490.048149
119	61	5773.248018
120	927	104184.648915
121	119	8502.864251
122	314	19928.561818
123	557	34737.961020
124	897	70642.670315
125	522	29957.659841
126	70	4841.374441
