# Supplementary material for: A statistical approach to detection of copy number variations in PCR-enriched targeted sequencing data
Source: BMC Bioinformatics. 2016 Oct 22;17:429. doi: 10.1186/s12859-016-1272-6 (PMC5075217; doi:10.1186/s12859-016-1272-6)
Supplement: Additional file 8 — Archive with Conifer results. txt files with CNV calls made by Conifer. (ZIP 1157 kb) [file 12859_2016_1272_MOESM8_ESM.zip › Additional_file_8_Conifer_results/RPKM1/_Run_15_hg19_v3/IonXpress_020_R_2012_09_03_22_20_58_Sequoia_SN1-18-withoutCYP_32_Run_15_hg19_v3.bam.txt]

1	662	40652.383556
2	549	43235.287933
3	644	81023.186974
4	743	45089.684779
5	1296	119377.996425
6	76	11530.336619
7	602	36532.961288
8	139	8386.021985
9	236	14238.138047
10	693	58601.766915
11	129	7874.814141
12	612	38034.756558
13	471	51148.701002
14	413	24771.876806
15	465	28554.921984
16	645	47193.035098
17	131	10010.939435
18	972	137366.461639
19	787	71220.855783
20	81	8614.906958
21	452	37605.732844
22	185	15773.340003
23	526	31549.654237
24	500	56068.570516
25	260	24384.731032
26	246	20974.279139
27	363	25303.594337
28	112	7359.624848
29	141	8762.909599
30	58	3540.614110
31	303	29770.808985
32	620	37405.277921
33	1093	68756.477766
34	1230	118592.886722
35	137	7895.958243
36	686	49839.431302
37	416	42917.126616
38	278	16203.500108
39	511	44300.767010
40	193	11712.394566
41	430	39965.272966
42	44	3046.517764
43	244	14720.786795
44	660	43369.217857
45	1307	89296.810505
46	259	36602.791733
47	58	3962.674070
48	1196	89410.680450
49	1654	203139.100912
50	695	49109.923271
51	32	2050.507722
52	348	27830.873700
53	142	8371.197774
54	422	26546.416850
55	166	9842.289758
56	918	54743.666954
57	217	13486.180021
58	1609	165994.367127
59	132	15834.807450
60	1396	87817.056689
61	523	65799.886316
62	750	46056.325781
63	596	37040.383838
64	688	47005.513104
65	1241	94836.456785
66	501	32921.179009
67	2067	125437.925219
68	57	6533.857417
69	2	123.552299
70	1146	124450.979508
71	1059	103068.843174
72	99	9201.307032
73	712	42705.995850
74	407	23457.335803
75	878	50322.165022
76	772	54179.784386
77	637	45011.541185
78	960	61135.508000
79	1238	95313.222500
80	1244	147515.764562
81	681	40846.605581
82	551	31935.145805
83	1803	108776.961438
84	803	82022.212187
85	93	5959.288066
86	152	9389.974732
87	1179	102212.532886
88	1064	80712.356334
89	1784	214009.821899
90	511	36108.159412
91	310	18171.313990
92	1058	64970.123569
93	725	55817.517215
94	1135	69698.573015
95	117	6858.205603
96	1897	193768.538629
97	1171	111858.874793
98	70	8806.868149
99	2485	155374.504138
100	140	20932.266326
101	1	133.982039
102	1001	84646.996655
103	592	53108.149993
104	1108	71891.896907
105	677	53725.766862
106	61	4495.097396
107	187	10961.405536
108	261	24931.824356
109	486	28650.719142
110	860	52189.944697
111	60	4518.226412
112	92	6203.455959
113	95	5475.299512
114	657	37866.018729
115	757	51379.467435
116	378	28464.826398
117	53	3037.670554
118	1129	109881.703441
119	33	2986.389124
120	871	93601.806096
121	136	9291.787474
122	347	21058.035825
123	562	33514.096763
124	850	64008.207509
125	420	23047.761327
126	90	5951.894409
