# Supplementary material for: A statistical approach to detection of copy number variations in PCR-enriched targeted sequencing data
Source: BMC Bioinformatics. 2016 Oct 22;17:429. doi: 10.1186/s12859-016-1272-6 (PMC5075217; doi:10.1186/s12859-016-1272-6)
Supplement: Additional file 8 — Archive with Conifer results. txt files with CNV calls made by Conifer. (ZIP 1157 kb) [file 12859_2016_1272_MOESM8_ESM.zip › Additional_file_8_Conifer_results/RPKM1/_Run_15_hg19_v3/IonXpress_021_R_2012_09_03_22_20_58_Sequoia_SN1-18-withoutCYP_32_Run_15_hg19_v3.bam.txt]

1	772	47735.790069
2	539	42741.874603
3	607	76897.272338
4	1121	68500.349529
5	1329	123265.929408
6	104	15887.681425
7	691	42224.568711
8	134	8140.381981
9	320	19439.718163
10	764	65053.343742
11	125	7683.505468
12	519	32478.455332
13	389	42536.533305
14	432	26091.040337
15	496	30669.626780
16	664	48919.843952
17	127	9772.508318
18	977	139029.768593
19	546	49753.528673
20	49	5247.596601
21	401	33593.773038
22	216	18544.045198
23	572	34546.470076
24	499	56344.147796
25	270	25498.062147
26	483	41466.545512
27	348	24426.071546
28	117	7741.449866
29	157	9824.889185
30	59	3626.614581
31	326	32252.575259
32	579	35173.740051
33	1076	68156.066751
34	1341	130191.040060
35	121	7022.123054
36	763	55817.745332
37	480	49862.877088
38	370	21715.236020
39	659	57527.373951
40	251	15337.723222
41	489	45763.789219
42	58	4043.689697
43	214	13000.311521
44	782	51741.998252
45	1383	95143.983185
46	247	35148.774660
47	79	5434.833457
48	1338	100719.398466
49	2001	247459.367691
50	813	57846.060320
51	42	2709.938972
52	418	33660.663150
53	139	8251.118947
54	431	27300.431942
55	152	9074.661539
56	992	59566.442764
57	173	10826.151777
58	1431	148653.702319
59	123	14857.397970
60	1008	63848.806027
61	549	69549.592280
62	713	44087.588497
63	546	34168.085956
64	722	49670.250079
65	1317	101341.680748
66	631	41750.896288
67	1935	118241.013683
68	53	6117.436309
69	1	62.204188
70	1161	126953.509428
71	954	93492.894540
72	112	10481.685874
73	693	41854.377207
74	453	26289.435895
75	945	54537.521815
76	830	58653.894534
77	652	46390.690441
78	1041	66753.157213
79	1153	89384.168661
80	1192	142328.902033
81	622	37566.266411
82	640	37350.469729
83	1831	111231.637364
84	728	74876.597607
85	97	6258.668579
86	107	6655.848114
87	668	58313.028527
88	835	63779.874952
89	1540	186019.454253
90	582	41410.094842
91	264	15582.149090
92	1043	64492.783734
93	627	48607.002385
94	1063	65729.462233
95	96	5666.236033
96	1982	203853.594036
97	942	90607.311375
98	56	7094.311781
99	1949	122705.489198
100	129	19421.229301
101	0	0.000000
102	707	60199.887468
103	605	54650.435939
104	1064	69515.331789
105	680	54337.750673
106	35	2597.024848
107	180	10624.192561
108	319	30683.367653
109	594	35260.177369
110	1045	63856.258036
111	67	5080.311382
112	69	4684.829138
113	57	3307.942265
114	732	42480.942771
115	806	55084.263888
116	300	22747.662905
117	36	2077.619879
118	1280	125441.200221
119	60	5467.420733
120	891	96414.547494
121	115	7911.466425
122	311	19004.111243
123	548	32905.655882
124	941	71351.835979
125	431	23815.270418
126	71	4727.917032
