# Supplementary material for: A statistical approach to detection of copy number variations in PCR-enriched targeted sequencing data
Source: BMC Bioinformatics. 2016 Oct 22;17:429. doi: 10.1186/s12859-016-1272-6 (PMC5075217; doi:10.1186/s12859-016-1272-6)
Supplement: Additional file 8 — Archive with Conifer results. txt files with CNV calls made by Conifer. (ZIP 1157 kb) [file 12859_2016_1272_MOESM8_ESM.zip › Additional_file_8_Conifer_results/RPKM1/_Run_15_hg19_v3/IonXpress_022_R_2012_09_03_22_20_58_Sequoia_SN1-18-withoutCYP_32_Run_15_hg19_v3.bam.txt]

1	684	43457.311197
2	639	52064.966649
3	631	82135.619836
4	810	50857.162949
5	1435	136757.108701
6	74	11615.524871
7	690	43322.768438
8	94	5867.428084
9	195	12171.792302
10	569	49781.556082
11	140	8842.139515
12	373	23983.732728
13	291	32695.306707
14	428	26560.200805
15	492	31258.767703
16	609	46101.410385
17	92	7273.946306
18	1005	146946.495684
19	440	41196.835484
20	26	2860.998603
21	413	35550.392380
22	158	13937.592050
23	522	32393.515935
24	527	61141.884442
25	234	22705.925276
26	446	39342.823128
27	284	20482.013907
28	114	7750.348494
29	115	7394.448428
30	58	3663.172085
31	267	27141.759274
32	514	32083.596119
33	1162	75627.250594
34	1360	135666.044465
35	122	7274.829709
36	666	50061.276205
37	406	43335.325762
38	283	17065.900185
39	530	47538.441557
40	217	13624.696741
41	318	30578.781326
42	32	2292.343744
43	246	15355.184135
44	651	44258.569030
45	1334	94296.356909
46	231	33775.761695
47	65	4594.650074
48	1284	99312.055184
49	1764	224148.236701
50	612	44741.918089
51	37	2452.967985
52	353	29207.946680
53	139	8477.987728
54	422	27465.318202
55	191	11716.560813
56	923	56947.102250
57	255	16396.385645
58	1526	162881.052002
59	121	15017.683633
60	1228	79922.774294
61	548	71331.726894
62	710	45109.197295
63	524	33692.965012
64	709	50117.029272
65	1255	99226.115365
66	558	37935.916311
67	1833	115087.876155
68	67	7945.995693
69	4	255.658097
70	1046	117523.336135
71	950	95660.747918
72	117	11250.683695
73	666	41329.658262
74	392	23374.862673
75	1034	61314.623478
76	774	56200.432525
77	612	44741.918089
78	1147	75572.612433
79	1394	111038.607662
80	1373	168448.565402
81	594	36861.587099
82	592	35499.132190
83	1990	124214.700928
84	705	74504.717998
85	104	6894.828931
86	131	8372.802683
87	1290	115706.772847
88	1084	85075.871353
89	1706	211736.927913
90	577	42183.148264
91	307	18618.373557
92	1236	78528.123742
93	794	63245.806660
94	1079	68553.273073
95	128	7762.709496
96	2272	240105.984811
97	1113	109998.671714
98	65	8460.880015
99	1867	120774.821911
100	102	15778.550824
101	3	415.859437
102	665	58180.553242
103	468	43437.422267
104	913	61290.009017
105	572	46964.392452
106	61	4650.694707
107	159	9642.740702
108	315	31131.699542
109	499	30435.366017
110	988	62033.181473
111	76	5921.190820
112	83	5790.321707
113	64	3816.304110
114	688	41025.269181
115	838	58845.934322
116	337	26255.806663
117	37	2194.043587
118	1278	128688.879831
119	97	9082.029641
120	853	94840.498961
121	154	10885.786330
122	353	22163.677186
123	569	35106.068451
124	842	65600.561454
125	498	28274.017699
126	80	5473.705414
