# Supplementary material for: A statistical approach to detection of copy number variations in PCR-enriched targeted sequencing data
Source: BMC Bioinformatics. 2016 Oct 22;17:429. doi: 10.1186/s12859-016-1272-6 (PMC5075217; doi:10.1186/s12859-016-1272-6)
Supplement: Additional file 8 — Archive with Conifer results. txt files with CNV calls made by Conifer. (ZIP 1157 kb) [file 12859_2016_1272_MOESM8_ESM.zip › Additional_file_8_Conifer_results/RPKM1/_Run_15_hg19_v3/IonXpress_023_R_2012_09_03_22_20_58_Sequoia_SN1-18-withoutCYP_32_Run_15_hg19_v3.bam.txt]

1	862	49921.214825
2	482	35798.341259
3	76	9017.515575
4	995	56945.750445
5	1537	133518.980023
6	68	9729.424699
7	618	35369.320377
8	92	5234.544283
9	283	16101.913391
10	779	62124.769185
11	134	7714.455087
12	384	22506.620991
13	301	30826.914047
14	463	26190.253696
15	537	31099.411092
16	701	48371.111447
17	121	8720.447323
18	1289	171797.649824
19	402	34309.023939
20	30	3009.100422
21	461	36171.490212
22	199	16001.285249
23	643	36372.209776
24	534	56472.965101
25	197	17424.515143
26	489	39319.741139
27	331	21759.726861
28	132	8180.153250
29	90	5274.989295
30	61	3511.804181
31	325	30114.885973
32	577	32829.696207
33	1157	68639.904737
34	1384	125846.016669
35	95	5163.661153
36	548	37547.357290
37	307	29869.333826
38	312	17150.172351
39	526	43005.692368
40	262	14994.760419
41	319	27961.139451
42	40	2611.926094
43	256	14565.688438
44	739	45796.464030
45	1207	77770.964317
46	172	22924.123949
47	87	5605.695025
48	1436	101242.419333
49	1939	224587.553471
50	723	48180.644229
51	36	2175.523535
52	367	27679.836160
53	118	6560.412083
54	426	25272.773914
55	180	10064.922103
56	1001	56295.688577
57	225	13187.473237
58	1566	152362.790788
59	96	10860.753153
60	1361	80742.359851
61	619	73445.291326
62	795	46041.027594
63	549	32177.434698
64	784	50515.688504
65	1452	104645.367875
66	601	37244.485632
67	2004	114692.747630
68	69	7459.225603
69	2	116.520056
70	1233	126277.691095
71	1115	102342.533392
72	112	9817.077174
73	854	48307.724960
74	470	25546.534126
75	987	53349.678767
76	813	53809.675377
77	666	44382.170203
78	1251	75132.779621
79	1399	101578.098165
80	1465	163834.565336
81	681	38521.733838
82	628	34326.284894
83	2086	118687.601885
84	882	84963.886976
85	95	5740.964885
86	132	7690.323714
87	1363	111438.704747
88	1162	83129.349267
89	1932	218572.657194
90	676	45048.569155
91	331	18297.952133
92	1315	76155.913567
93	819	59465.662900
94	1142	66136.922657
95	125	6910.102769
96	2364	227726.336522
97	1169	105312.013641
98	58	6881.788202
99	2041	120350.035218
100	99	13959.609351
101	2	252.712330
102	724	57738.553132
103	547	46278.220091
104	1027	62843.516767
105	611	45728.296086
106	27	1876.389049
107	198	10945.602787
108	322	29008.099566
109	506	28131.936559
110	1061	60723.056504
111	68	4829.203500
112	69	4387.779766
113	70	3804.802955
114	610	33156.140036
115	771	49351.226599
116	337	23932.964406
117	44	2378.303815
118	1351	124004.271401
119	52	4437.983196
120	939	95165.935338
121	111	7152.093653
122	356	20374.559958
123	655	36836.839179
124	969	68816.149879
125	492	25462.111447
126	78	4864.712350
