# Supplementary material for: A statistical approach to detection of copy number variations in PCR-enriched targeted sequencing data
Source: BMC Bioinformatics. 2016 Oct 22;17:429. doi: 10.1186/s12859-016-1272-6 (PMC5075217; doi:10.1186/s12859-016-1272-6)
Supplement: Additional file 8 — Archive with Conifer results. txt files with CNV calls made by Conifer. (ZIP 1157 kb) [file 12859_2016_1272_MOESM8_ESM.zip › Additional_file_8_Conifer_results/RPKM1/_Run_15_hg19_v3/IonXpress_024_R_2012_09_03_22_20_58_Sequoia_SN1-18-withoutCYP_32_Run_15_hg19_v3.bam.txt]

1	729	38691.458072
2	520	35393.938965
3	637	69266.370188
4	1216	63779.557708
5	1205	95932.524645
6	59	7736.418390
7	753	39495.071508
8	153	7977.965797
9	461	24038.184526
10	811	59273.131614
11	169	8916.550008
12	634	34054.775334
13	483	45333.617411
14	522	27060.692468
15	623	33065.539615
16	847	53562.537994
17	164	10831.957047
18	973	118846.618606
19	1095	85645.809292
20	58	5331.545366
21	460	33077.524225
22	184	13559.051253
23	538	27890.138980
24	536	51948.595702
25	221	17914.159562
26	516	38024.295904
27	331	19941.743600
28	143	8121.443638
29	177	9507.405732
30	82	4326.373377
31	356	30231.350505
32	580	30243.269035
33	1024	55674.068346
34	1316	109665.231880
35	158	7870.474309
36	800	50234.084555
37	555	49486.852547
38	388	19545.883634
39	643	48179.341642
40	313	16416.942074
41	586	47072.957702
42	52	3111.816110
43	270	14078.763171
44	829	47081.655777
45	1332	78654.600075
46	283	34566.899348
47	79	4664.950004
48	1198	77405.992103
49	1907	202426.915073
50	900	54965.034299
51	44	2436.821120
52	376	25989.324056
53	139	7082.288292
54	489	26586.542403
55	232	11888.733345
56	1084	55870.174620
57	231	12407.970193
58	1471	131162.450625
59	116	12026.974430
60	1208	65678.002501
61	677	73615.906777
62	902	47873.381593
63	688	36955.339794
64	856	50546.800048
65	1574	103960.368247
66	687	39017.005451
67	2297	120478.325703
68	64	6340.657784
69	5	266.962575
70	1108	103995.130625
71	1064	89501.973670
72	102	8193.586494
73	1058	54847.150634
74	604	30087.129638
75	1170	57957.575055
76	951	57684.619443
77	897	54781.817518
78	1371	75460.432479
79	1320	87834.671725
80	1371	140512.529444
81	907	47019.249173
82	794	39773.824195
83	2227	116123.724379
84	1036	91460.849592
85	108	5981.288204
86	180	9610.652704
87	1482	111044.765652
88	939	61563.532779
89	1841	190876.378670
90	724	44216.316480
91	409	20720.846327
92	1270	67404.872088
93	976	64944.423942
94	1449	76905.243823
95	145	7346.021314
96	2309	203844.692768
97	1233	101797.279263
98	67	7285.473787
99	2581	139476.458011
100	131	16928.522480
101	4	463.197403
102	938	68555.114000
103	657	50940.637874
104	1186	66509.612013
105	730	50069.857740
106	50	3184.482146
107	235	11905.620750
108	384	31703.288919
109	657	33475.276318
110	1164	61052.142411
111	97	6313.177743
112	77	4487.414057
113	79	3935.237155
114	833	41494.336073
115	923	54144.576696
116	380	24732.036520
117	49	2427.283058
118	1370	115242.202940
119	54	4223.628951
120	943	87586.527687
121	159	9388.950009
122	353	18514.953841
123	636	32779.917950
124	1023	66581.245684
125	612	29026.215985
126	86	4915.533979
