# Supplementary material for: A statistical approach to detection of copy number variations in PCR-enriched targeted sequencing data
Source: BMC Bioinformatics. 2016 Oct 22;17:429. doi: 10.1186/s12859-016-1272-6 (PMC5075217; doi:10.1186/s12859-016-1272-6)
Supplement: Additional file 8 — Archive with Conifer results. txt files with CNV calls made by Conifer. (ZIP 1157 kb) [file 12859_2016_1272_MOESM8_ESM.zip › Additional_file_8_Conifer_results/RPKM1/_Run_15_hg19_v3/IonXpress_025_R_2012_09_03_22_20_58_Sequoia_SN1-18-withoutCYP_32_Run_15_hg19_v3.bam.txt]

1	924	49277.855428
2	539	36864.349862
3	705	77030.793961
4	1044	55022.546595
5	1385	110795.178194
6	82	10804.235682
7	698	36787.104908
8	142	7440.144041
9	308	16137.777216
10	871	63965.740801
11	137	7263.115862
12	734	39616.589139
13	600	56587.011017
14	481	25055.653764
15	593	31625.290334
16	741	47085.610409
17	146	9689.652380
18	966	118561.415550
19	1375	108065.472429
20	122	11268.787933
21	451	32586.968912
22	217	16068.061049
23	570	29691.731072
24	595	57945.304307
25	269	21910.319190
26	528	39096.480339
27	319	19311.591992
28	122	6962.244774
29	140	7556.297656
30	87	4612.343650
31	336	28670.752249
32	632	33113.880521
33	1044	57035.566593
34	1287	107766.524954
35	158	7908.482638
36	806	50855.251568
37	533	47754.721715
38	343	17362.408230
39	716	53908.242149
40	270	14229.968947
41	565	45605.222468
42	53	3186.975397
43	264	13832.380471
44	818	46681.280533
45	1625	96419.644877
46	336	41238.753235
47	95	5636.840777
48	1273	82649.156732
49	1819	194018.222994
50	760	46639.066158
51	55	3060.736362
52	372	25837.015108
53	149	7628.468009
54	486	26551.039621
55	213	10967.798543
56	1069	55363.139729
57	212	11442.393593
58	1680	150521.449307
59	143	14897.956292
60	1380	75391.840898
61	515	56270.721830
62	747	39838.266239
63	613	33085.789022
64	812	48180.154855
65	1450	96232.848983
66	646	36865.656753
67	2385	125698.059032
68	75	7466.341731
69	6	321.902158
70	1154	108835.684524
71	1084	91624.691739
72	127	10251.085404
73	840	43756.235264
74	539	26978.937608
75	987	49128.528593
76	816	49734.978391
77	705	43263.870581
78	1262	69796.468631
79	1318	88125.120019
80	1389	143044.809173
81	796	41464.241988
82	651	32768.012138
83	1807	94678.452693
84	837	74249.441932
85	138	7679.665781
86	143	7672.001444
87	1164	87638.538912
88	943	62124.355172
89	1648	171691.132653
90	669	41054.651658
91	335	17053.803273
92	1142	60904.016124
93	764	51083.149996
94	1192	63570.566742
95	119	6057.918178
96	2248	199417.855988
97	1186	98389.792150
98	69	7539.184090
99	3161	171644.408823
100	192	24931.088912
101	5	581.792862
102	994	72998.790306
103	738	57497.323803
104	1237	69704.639410
105	660	45487.251164
106	46	2943.871883
107	220	11199.512597
108	329	27293.626996
109	613	31384.234158
110	1125	59291.537279
111	108	7063.050280
112	81	4743.322982
113	100	5005.368759
114	801	40093.003756
115	841	49572.579443
116	359	23478.102321
117	35	1742.146404
118	1108	93653.282700
119	169	13282.228975
120	902	84183.003022
121	157	9315.621074
122	385	20290.881647
123	591	30607.685295
124	1033	67556.767959
125	519	24734.242715
126	104	5973.073385
