# Supplementary material for: A statistical approach to detection of copy number variations in PCR-enriched targeted sequencing data
Source: BMC Bioinformatics. 2016 Oct 22;17:429. doi: 10.1186/s12859-016-1272-6 (PMC5075217; doi:10.1186/s12859-016-1272-6)
Supplement: Additional file 8 — Archive with Conifer results. txt files with CNV calls made by Conifer. (ZIP 1157 kb) [file 12859_2016_1272_MOESM8_ESM.zip › Additional_file_8_Conifer_results/RPKM1/_Run_15_hg19_v3/IonXpress_026_R_2012_09_03_22_20_58_Sequoia_SN1-18-withoutCYP_32_Run_15_hg19_v3.bam.txt]

1	411	48247.319280
2	244	36733.235117
3	292	70227.894327
4	545	63224.911311
5	642	113046.638606
6	24	6960.540695
7	380	44083.424400
8	68	7842.480549
9	180	20759.507335
10	367	59326.247807
11	57	6651.640960
12	288	34215.669921
13	217	45048.130918
14	214	24537.254891
15	258	30286.638380
16	393	54968.525274
17	63	9203.381585
18	467	126163.773005
19	364	62970.505584
20	34	6912.701927
21	209	33240.324044
22	89	14505.920208
23	268	30728.898649
24	242	51876.203657
25	96	17211.518809
26	212	34553.427912
27	140	18655.503214
28	73	9169.884291
29	90	10692.396850
30	25	2917.386386
31	192	36062.229885
32	289	33330.542333
33	513	61689.914024
34	611	112615.476942
35	47	5178.279344
36	386	53609.234788
37	257	50684.337159
38	180	20055.795222
39	314	52038.328052
40	121	14037.090401
41	250	44417.864794
42	13	1720.670574
43	100	11533.059631
44	406	50999.630441
45	689	89987.652493
46	128	34580.220438
47	34	4440.609847
48	529	75599.205880
49	828	194397.957976
50	357	48223.198033
51	17	2082.397786
52	164	25072.335216
53	69	7775.918319
54	215	25854.447398
55	92	10427.476673
56	533	60760.558030
57	120	14256.529134
58	675	133120.340788
59	51	11695.327098
60	512	61569.660780
61	273	65658.271066
62	324	38034.383082
63	280	33265.234646
64	408	53287.318167
65	731	106788.443474
66	240	30147.564793
67	1014	117633.137742
68	35	7669.484654
69	3	354.279017
70	461	95701.328816
71	505	93956.355133
72	57	10127.273173
73	377	43226.846234
74	214	23577.697437
75	485	53138.572249
76	397	53261.552323
77	302	40793.853798
78	566	68903.624038
79	556	81829.640109
80	605	137143.986678
81	364	41736.265329
82	325	36008.415111
83	882	101721.585943
84	374	73028.247092
85	42	5144.747470
86	70	8266.510406
87	521	86343.850047
88	405	58729.562112
89	734	168320.982151
90	281	37957.195090
91	171	19161.261174
92	560	65738.439895
93	279	41061.995666
94	504	59164.595906
95	40	4482.166357
96	937	182961.143115
97	468	85459.971864
98	21	5050.636236
99	1027	122751.595950
100	52	14862.603802
101	2	512.247584
102	399	64499.108651
103	268	45959.744066
104	558	69211.414078
105	336	50972.574934
106	28	3944.306394
107	94	10533.090938
108	158	28851.870843
109	271	30540.200934
110	479	55568.316547
111	41	5902.064312
112	33	4253.663758
113	32	3525.637000
114	361	39773.592406
115	449	58256.367460
116	152	21880.823790
117	16	1753.025064
118	583	108468.425827
119	16	2767.934311
120	460	94499.007350
121	71	9273.038210
122	192	22273.730223
123	303	34541.180269
124	486	69961.055013
125	239	25071.522024
126	35	4424.702685
