# Supplementary material for: A statistical approach to detection of copy number variations in PCR-enriched targeted sequencing data
Source: BMC Bioinformatics. 2016 Oct 22;17:429. doi: 10.1186/s12859-016-1272-6 (PMC5075217; doi:10.1186/s12859-016-1272-6)
Supplement: Additional file 8 — Archive with Conifer results. txt files with CNV calls made by Conifer. (ZIP 1157 kb) [file 12859_2016_1272_MOESM8_ESM.zip › Additional_file_8_Conifer_results/RPKM1/_Run_15_hg19_v3/IonXpress_027_R_2012_09_03_22_20_58_Sequoia_SN1-18-withoutCYP_32_Run_15_hg19_v3.bam.txt]

1	590	45202.913581
2	373	36648.924526
3	421	66083.333438
4	843	63826.694247
5	1022	117450.960202
6	62	11735.631801
7	541	40961.140673
8	87	6548.575527
9	215	16183.261359
10	569	60031.076896
11	108	8225.470505
12	380	29464.508913
13	291	39426.940930
14	404	30232.677873
15	442	33863.877632
16	625	57053.803654
17	79	7532.116372
18	812	143171.596448
19	569	64243.784047
20	36	4776.991461
21	403	41831.848839
22	129	13722.335665
23	459	34348.512732
24	407	56941.680527
25	146	17083.776029
26	393	41805.255165
27	245	21307.282673
28	119	9755.982385
29	108	8374.123586
30	56	4265.058780
31	254	31136.379795
32	440	33119.232549
33	804	63100.950219
34	992	119330.536444
35	77	5536.832592
36	511	46318.688530
37	351	45178.396746
38	256	18616.172625
39	522	56460.827651
40	204	15445.605725
41	366	42440.628344
42	26	2246.005307
43	175	13172.422037
44	590	48369.996698
45	1023	87201.184640
46	241	42493.047714
47	58	4943.957682
48	990	92337.860314
49	1452	222490.272946
50	564	49722.155417
51	21	1678.870188
52	286	28536.455022
53	108	7943.454373
54	411	32256.829030
55	148	10948.034709
56	858	63835.884934
57	165	12793.799923
58	1215	156386.757967
59	92	13769.338437
60	896	70321.456960
61	502	78797.704004
62	591	45279.528688
63	493	38226.323406
64	578	49269.095525
65	1126	107356.494114
66	517	42385.234394
67	1517	114857.764143
68	48	6864.713656
69	4	308.295523
70	878	118958.261638
71	848	102970.704834
72	79	9160.682074
73	565	42280.849005
74	352	25311.234708
75	699	49983.696305
76	656	57439.440792
77	546	48135.278116
78	828	65786.839200
79	937	90003.311968
80	1013	149869.718387
81	468	35022.012981
82	489	35360.024343
83	1466	110347.261175
84	579	73787.175865
85	85	6795.426949
86	102	7861.535848
87	831	89883.041720
88	690	65303.112441
89	1272	190376.070566
90	484	42669.367414
91	238	17405.559482
92	871	66731.758862
93	485	46586.559557
94	787	60296.089810
95	91	6655.066861
96	1376	175356.051797
97	758	90337.724843
98	52	8162.311969
99	1910	148995.489571
100	95	17721.407535
101	2	334.320470
102	615	64884.204378
103	456	51037.653701
104	841	68080.473872
105	489	48416.033331
106	30	2758.143879
107	156	11408.686047
108	213	25385.139039
109	441	32435.772023
110	724	54816.757574
111	49	4603.617278
112	55	4626.951606
113	35	2516.742087
114	539	38757.828146
115	681	57666.981902
116	281	26400.335820
117	39	2788.789923
118	943	114506.338041
119	25	2822.661865
120	684	91708.283993
121	107	9120.749518
122	260	19685.575924
123	461	34298.768012
124	767	72060.703110
125	408	27933.542269
126	57	4702.988923
