# Supplementary material for: A statistical approach to detection of copy number variations in PCR-enriched targeted sequencing data
Source: BMC Bioinformatics. 2016 Oct 22;17:429. doi: 10.1186/s12859-016-1272-6 (PMC5075217; doi:10.1186/s12859-016-1272-6)
Supplement: Additional file 8 — Archive with Conifer results. txt files with CNV calls made by Conifer. (ZIP 1157 kb) [file 12859_2016_1272_MOESM8_ESM.zip › Additional_file_8_Conifer_results/RPKM1/_Run_15_hg19_v3/IonXpress_028_R_2012_09_03_22_20_58_Sequoia_SN1-18-withoutCYP_32_Run_15_hg19_v3.bam.txt]

1	833	44503.283520
2	626	42890.328539
3	703	76948.083577
4	1145	60452.309991
5	1642	131586.539386
6	70	9239.436025
7	742	39175.208745
8	140	7348.323388
9	353	18528.272543
10	860	63269.580648
11	135	7169.739874
12	624	33739.049002
13	501	47333.700225
14	466	24317.213352
15	579	30933.254691
16	812	51688.419407
17	124	8244.119001
18	1178	144836.748206
19	733	57710.582609
20	35	3238.565205
21	514	37204.696767
22	202	14983.812661
23	699	36475.820028
24	592	57755.083325
25	196	15992.623810
26	521	38646.368298
27	306	18557.353746
28	150	8575.272744
29	138	7461.520452
30	70	3717.642898
31	334	28550.485850
32	667	35009.512142
33	1272	69614.482439
34	1466	122972.082569
35	120	6017.062886
36	797	50376.305312
37	451	40479.289144
38	357	18103.030584
39	743	56040.007889
40	302	15944.626740
41	606	49001.117080
42	53	3192.610492
43	245	12859.565929
44	758	43333.711598
45	1478	87852.438812
46	239	29385.384398
47	76	4517.446109
48	1289	83835.926133
49	2072	221394.486081
50	986	60615.039784
51	44	2452.918597
52	359	24978.196261
53	114	5846.865964
54	457	25010.863581
55	220	11348.272819
56	1066	55305.387165
57	200	10813.797757
58	1588	142530.179958
59	109	11375.863757
60	1392	76181.886443
61	551	60310.660101
62	781	41725.167381
63	640	34604.152823
64	824	48978.626239
65	1584	105311.971757
66	577	32986.215821
67	2228	117631.219790
68	66	6581.998235
69	9	483.707001
70	1126	106382.727451
71	1203	101862.914363
72	113	9137.171997
73	743	38771.865923
74	516	25873.370410
75	1221	60883.483672
76	929	56722.415215
77	803	49364.986761
78	1315	72856.293593
79	1499	100404.498175
80	1604	165478.450919
81	720	37571.660114
82	726	36607.742991
83	2223	116680.877799
84	984	87444.008952
85	102	5686.311293
86	139	7470.585912
87	1456	109817.296752
88	1029	67909.854782
89	1909	199234.164328
90	643	39528.874829
91	425	21673.677039
92	1309	69933.731245
93	874	58541.381858
94	1218	65072.028003
95	97	4946.698054
96	2457	218343.424793
97	1200	99727.245982
98	58	6348.490537
99	2037	110806.036400
100	110	14308.691815
101	1	116.564313
102	825	60694.655854
103	599	46750.398530
104	1177	66440.925578
105	734	50676.783612
106	44	2820.856386
107	186	9485.421010
108	371	30832.340216
109	606	31080.708548
110	1049	55383.819372
111	75	4913.568689
112	101	5924.971673
113	69	3459.811159
114	791	39662.472857
115	969	57218.507382
116	325	21292.130985
117	43	2144.135789
118	1342	113632.611035
119	43	3385.477561
120	1028	96112.133315
121	126	7489.450129
122	419	22121.849682
123	715	37095.076757
124	1019	66759.019920
125	553	26401.196982
126	65	3739.771724
