# Supplementary material for: A statistical approach to detection of copy number variations in PCR-enriched targeted sequencing data
Source: BMC Bioinformatics. 2016 Oct 22;17:429. doi: 10.1186/s12859-016-1272-6 (PMC5075217; doi:10.1186/s12859-016-1272-6)
Supplement: Additional file 8 — Archive with Conifer results. txt files with CNV calls made by Conifer. (ZIP 1157 kb) [file 12859_2016_1272_MOESM8_ESM.zip › Additional_file_8_Conifer_results/RPKM1/_Run_15_hg19_v3/IonXpress_029_R_2012_09_03_22_20_58_Sequoia_SN1-18-withoutCYP_32_Run_15_hg19_v3.bam.txt]

1	528	34152.210191
2	517	42885.790660
3	538	71295.578481
4	740	47301.724276
5	1224	118756.549074
6	63	10067.596721
7	629	40206.465634
8	111	7053.765901
9	149	9468.568642
10	659	58697.520720
11	115	7394.440345
12	404	26446.454113
13	334	38204.721257
14	375	23691.742006
15	447	28912.950673
16	626	48244.676034
17	102	8210.329319
18	867	129059.628674
19	517	49281.040145
20	28	3136.754076
21	356	31197.693474
22	170	15267.141295
23	469	29630.472003
24	362	42757.757226
25	156	15410.832037
26	434	38976.113659
27	267	19603.956034
28	97	6713.766856
29	140	9164.612811
30	63	4050.867320
31	269	27839.225883
32	453	28786.990568
33	828	54863.140318
34	1015	103080.481482
35	98	5949.318484
36	530	40558.482654
37	351	38141.809291
38	301	18479.380296
39	450	41092.231514
40	201	12848.171053
41	312	30543.991424
42	24	1750.326819
43	213	13535.604837
44	596	41251.598413
45	1031	74195.214013
46	175	26050.098060
47	56	4030.001925
48	929	73152.774333
49	1479	191329.995731
50	642	47783.322727
51	40	2699.779462
52	308	25945.089913
53	107	6644.157255
54	385	25510.035051
55	149	9305.317458
56	826	51883.362934
57	220	14401.534418
58	1310	142352.621570
59	100	12635.595737
60	1024	67850.067254
61	519	68777.704892
62	615	39779.563007
63	514	33647.221322
64	587	42243.055893
65	1085	87335.365792
66	481	33291.977914
67	1642	104958.690893
68	66	7968.849045
69	3	195.208605
70	916	104777.019975
71	981	100567.421691
72	95	9300.253799
73	651	41128.864123
74	421	25557.786550
75	916	55298.982764
76	742	54850.519398
77	695	51728.051862
78	969	64998.440440
79	1223	99178.111075
80	1299	162249.763464
81	591	37338.185402
82	559	34126.046598
83	1738	110445.451671
84	684	73591.711249
85	95	6411.976222
86	124	8068.622332
87	1022	93325.023571
88	833	66558.000543
89	1574	198884.276896
90	532	39596.149051
91	308	19016.571584
92	1044	67528.233787
93	647	52467.896864
94	927	59960.414484
95	97	5988.985207
96	1738	186991.804315
97	820	82505.760311
98	40	5300.786504
99	1965	129411.474155
100	98	15433.739256
101	1	141.124836
102	614	54689.344040
103	471	44505.864427
104	857	58570.357043
105	538	44971.057196
106	33	2561.415764
107	175	10804.870218
108	246	24751.728093
109	454	28191.097140
110	948	60597.344072
111	79	6266.148718
112	53	3764.251331
113	47	2853.244579
114	619	37577.838182
115	606	43323.467593
116	259	20543.449594
117	48	2897.763289
118	1202	123223.283255
119	63	6005.233132
120	683	77311.418998
121	127	9139.468651
122	292	18665.004714
123	530	33290.777669
124	806	63930.580590
125	408	23582.860809
126	78	5433.306167
