# Supplementary material for: A statistical approach to detection of copy number variations in PCR-enriched targeted sequencing data
Source: BMC Bioinformatics. 2016 Oct 22;17:429. doi: 10.1186/s12859-016-1272-6 (PMC5075217; doi:10.1186/s12859-016-1272-6)
Supplement: Additional file 8 — Archive with Conifer results. txt files with CNV calls made by Conifer. (ZIP 1157 kb) [file 12859_2016_1272_MOESM8_ESM.zip › Additional_file_8_Conifer_results/RPKM1/_Run_15_hg19_v3/IonXpress_030_R_2012_09_03_22_20_58_Sequoia_SN1-18-withoutCYP_32_Run_15_hg19_v3.bam.txt]

1	649	41815.630825
2	593	48998.934418
3	565	74582.653949
4	946	60234.519856
5	1176	113656.044337
6	64	10187.656635
7	721	45908.127712
8	109	6899.754293
9	250	15825.124525
10	749	66454.627017
11	150	9607.442463
12	526	34298.955434
13	461	52526.753323
14	439	27627.355185
15	565	36403.438237
16	663	50897.640929
17	146	11706.372115
18	881	130634.018344
19	643	61053.330416
20	51	5691.171587
21	398	34742.784674
22	165	14760.525239
23	439	27627.355185
24	445	52357.080466
25	132	12989.262210
26	495	44281.575716
27	292	21356.219399
28	119	8204.470292
29	145	9455.035243
30	60	3842.976985
31	299	30823.725403
32	564	35701.480928
33	980	64682.301655
34	1178	119169.399402
35	114	6893.742514
36	615	46880.259736
37	388	41998.614479
38	301	18407.570269
39	640	58215.180773
40	216	13753.336458
41	425	41444.718012
42	41	2978.522095
43	228	14432.513567
44	646	44538.553013
45	1163	83369.271248
46	230	34104.227263
47	56	4014.341522
48	1117	87614.769858
49	1564	201539.743019
50	621	46040.706806
51	40	2689.288242
52	362	30375.406460
53	123	7607.996437
54	413	27258.969983
55	176	10948.803395
56	807	50492.941249
57	294	19170.899045
58	1297	140392.275719
59	83	10446.790343
60	1085	71612.548261
61	444	58610.085581
62	636	40978.029591
63	532	34690.198271
64	668	47885.359582
65	1253	100466.330549
66	501	34541.509380
67	1581	100666.782127
68	58	6975.714891
69	1	64.816678
70	914	104141.979472
71	877	89556.469796
72	79	7703.841701
73	598	37633.618224
74	508	30719.484184
75	960	57730.054266
76	679	49998.350570
77	716	53083.971132
78	1058	70692.589599
79	1110	89664.683165
80	1235	153656.502196
81	612	38514.672832
82	571	34723.168173
83	1749	110712.571175
84	806	86380.737138
85	91	6118.130751
86	154	9981.768365
87	1155	105060.209051
88	770	61285.121946
89	1550	195090.663036
90	572	42407.865206
91	359	22079.285669
92	1086	69971.918452
93	671	54202.704868
94	992	63915.417223
95	91	5596.699153
96	1842	197411.064279
97	951	95314.725013
98	41	5412.192587
99	1680	110211.921781
100	104	16315.015336
101	0	0.000000
102	743	65922.280205
103	509	47909.670035
104	975	66375.946827
105	555	46211.798247
106	39	3015.364442
107	139	8548.804201
108	314	31470.897638
109	518	32040.180118
110	953	60680.229834
111	74	5846.748197
112	42	2971.399852
113	52	3144.514129
114	633	38278.412378
115	653	46502.128416
116	295	23307.982676
117	39	2345.283455
118	1126	114983.563273
119	43	4082.882127
120	806	90879.733864
121	140	10035.853805
122	331	21075.714664
123	562	35163.609643
124	817	64551.260496
125	536	30861.013052
126	88	6106.063432
