# Supplementary material for: A statistical approach to detection of copy number variations in PCR-enriched targeted sequencing data
Source: BMC Bioinformatics. 2016 Oct 22;17:429. doi: 10.1186/s12859-016-1272-6 (PMC5075217; doi:10.1186/s12859-016-1272-6)
Supplement: Additional file 8 — Archive with Conifer results. txt files with CNV calls made by Conifer. (ZIP 1157 kb) [file 12859_2016_1272_MOESM8_ESM.zip › Additional_file_8_Conifer_results/RPKM1/_Run_15_hg19_v3/IonXpress_031_R_2012_09_03_22_20_58_Sequoia_SN1-18-withoutCYP_32_Run_15_hg19_v3.bam.txt]

1	691	42089.757046
2	696	54368.280420
3	618	77122.708969
4	846	50924.772193
5	1495	136593.748447
6	100	15048.691546
7	702	42256.725862
8	129	7719.714751
9	191	11429.965252
10	633	53094.744174
11	132	7992.725167
12	404	24904.677962
13	348	37485.498606
14	484	28795.496289
15	509	31003.887607
16	645	46811.036257
17	111	8413.890651
18	1095	153496.653773
19	620	55653.757508
20	39	4114.343297
21	426	35155.685219
22	162	13700.527775
23	558	33198.113490
24	543	60397.596376
25	173	16093.891577
26	482	40763.298688
27	288	19913.079408
28	147	9581.319790
29	133	8198.817250
30	83	5025.728703
31	304	29627.290633
32	496	29682.004004
33	1189	74190.049324
34	1439	137620.987401
35	126	7203.194926
36	582	41941.339200
37	359	36736.865803
38	282	16303.599384
39	577	49617.685841
40	267	16072.002572
41	333	30699.330755
42	33	2266.393546
43	264	15798.486002
44	655	42692.275253
45	1461	99010.424354
46	242	33923.461382
47	84	5692.591133
48	1272	94322.581449
49	1862	226833.943909
50	699	48992.767574
51	29	1843.231039
52	357	28319.537673
53	102	5964.441404
54	357	22275.733901
55	172	10115.488295
56	982	58086.209636
57	255	15719.536832
58	1591	162808.784102
59	125	14873.706761
60	1220	76124.356749
61	452	56406.900411
62	635	38678.720296
63	590	36370.693063
64	675	45744.035893
65	1302	98692.663315
66	557	36304.728727
67	1872	112684.602299
68	72	8186.488201
69	2	122.552219
70	1100	118488.645018
71	1037	100110.710668
72	105	9679.969157
73	651	38731.132405
74	411	23496.135829
75	987	56111.554546
76	801	55760.008922
77	612	42894.955301
78	1060	66957.388066
79	1335	101949.270043
80	1456	171257.569267
81	700	41646.378931
82	705	40530.015322
83	1971	117950.060268
84	703	71226.500068
85	96	6101.730336
86	146	8946.311956
87	1342	115401.966030
88	1014	76296.866140
89	1746	207755.936037
90	513	35956.065473
91	332	19303.367065
92	1161	70718.101203
93	765	58420.368227
94	1053	64139.673184
95	123	7151.548642
96	2361	239211.616870
97	1100	104226.122932
98	45	5615.731236
99	2102	130363.622719
100	139	20614.526449
101	2	265.795071
102	670	56198.228431
103	438	38974.802523
104	898	57794.547207
105	586	46127.712365
106	37	2704.464852
107	187	10872.679642
108	240	22740.245003
109	419	24500.989688
110	963	57967.559837
111	82	6124.927304
112	62	4146.750559
113	63	3601.597463
114	584	33386.236798
115	741	49886.412476
116	335	25022.568863
117	40	2274.024500
118	1312	126658.874057
119	57	5116.555126
120	880	93803.510639
121	151	10233.110252
122	297	17877.845557
123	534	31586.594649
124	880	65730.927163
125	360	19595.317503
126	64	4198.199078
