# Supplementary material for: A statistical approach to detection of copy number variations in PCR-enriched targeted sequencing data
Source: BMC Bioinformatics. 2016 Oct 22;17:429. doi: 10.1186/s12859-016-1272-6 (PMC5075217; doi:10.1186/s12859-016-1272-6)
Supplement: Additional file 8 — Archive with Conifer results. txt files with CNV calls made by Conifer. (ZIP 1157 kb) [file 12859_2016_1272_MOESM8_ESM.zip › Additional_file_8_Conifer_results/RPKM1/_Run_15_hg19_v3/IonXpress_032_R_2012_09_03_22_20_58_Sequoia_SN1-18-withoutCYP_32_Run_15_hg19_v3.bam.txt]

1	516	35075.984371
2	362	31557.800247
3	459	63924.638561
4	759	50987.333779
5	1133	115526.425268
6	63	10580.375587
7	537	36074.042476
8	96	6411.277437
9	272	18165.286072
10	621	58130.119733
11	89	6014.129149
12	470	32333.983911
13	426	51210.078528
14	368	24433.676511
15	410	27870.452698
16	633	51268.905409
17	148	12519.800106
18	564	88231.912262
19	1424	142650.922974
20	116	13657.012375
21	292	26892.465136
22	134	12647.039531
23	472	31338.845960
24	426	52879.972393
25	148	15365.209221
26	378	35675.977184
27	262	20216.642155
28	136	9892.560249
29	146	10044.173726
30	76	5135.660846
31	253	27516.973785
32	446	29785.726426
33	806	56125.554118
34	1006	107370.172545
35	111	7081.730507
36	688	55331.130275
37	537	61325.872209
38	214	13807.337955
39	485	46544.055868
40	203	13636.928534
41	353	36317.937306
42	38	2912.505648
43	218	14558.942513
44	527	38333.670965
45	1238	93629.595120
46	229	35824.659412
47	57	4310.894121
48	1022	84574.854125
49	1552	210999.719936
50	635	49669.560538
51	35	2482.627812
52	320	28328.900303
53	98	6395.249243
54	347	24163.234837
55	123	8072.820781
56	826	54525.968983
57	177	12176.840750
58	1328	151658.767773
59	109	14474.297499
60	1067	74300.206258
61	394	54872.129832
62	689	46835.955875
63	503	34604.242356
64	647	48932.429760
65	1262	106756.673878
66	468	34042.045563
67	1902	127770.630893
68	83	10531.858873
69	9	615.453841
70	923	110955.170144
71	887	95562.433944
72	95	9773.949133
73	634	42094.975294
74	444	28326.922028
75	735	46632.025733
76	667	51817.677908
77	560	43803.077010
78	989	69718.931898
79	998	85054.087752
80	1078	141504.078087
81	516	34260.263804
82	576	36954.891294
83	1534	102446.870712
84	575	65015.352103
85	73	5178.052293
86	109	7453.829850
87	422	40498.126962
88	826	69360.239956
89	1393	184978.866198
90	493	38562.351725
91	246	15962.168363
92	872	59275.694518
93	540	46021.249886
94	824	56012.812251
95	69	4477.193565
96	1874	211893.512768
97	881	93158.309912
98	46	6406.390793
99	2203	152475.477091
100	143	23667.718473
101	6	889.876982
102	850	79566.186430
103	525	52135.184050
104	856	61481.731271
105	517	45416.811248
106	39	3181.310210
107	164	10641.445575
108	208	21994.243430
109	429	27995.529851
110	854	57369.147625
111	80	6668.664487
112	42	3134.926100
113	48	3062.369949
114	554	35344.853161
115	625	46957.598416
116	254	21173.009748
117	27	1713.013190
118	1132	121957.920208
119	50	5008.810498
120	749	89100.477740
121	113	8546.158521
122	312	20959.220210
123	549	36240.625874
124	834	69520.827281
125	369	22414.959829
126	59	4319.135821
