# Supplementary material for: A statistical approach to detection of copy number variations in PCR-enriched targeted sequencing data
Source: BMC Bioinformatics. 2016 Oct 22;17:429. doi: 10.1186/s12859-016-1272-6 (PMC5075217; doi:10.1186/s12859-016-1272-6)
Supplement: Additional file 8 — Archive with Conifer results. txt files with CNV calls made by Conifer. (ZIP 1157 kb) [file 12859_2016_1272_MOESM8_ESM.zip › Additional_file_8_Conifer_results/RPKM1/_Run_16_hg19_v3/IonXpress_002_R_2012_09_04_02_34_22_Sequoia_SN1-19-withoutCYP_48_Run_16_hg19_v3.bam.txt]

1	436	35442.451863
2	323	33672.687301
3	380	63287.260208
4	604	48521.539065
5	1113	135713.700426
6	59	11849.216907
7	447	35909.152255
8	103	8225.980297
9	226	18049.238322
10	497	55634.361573
11	163	13171.870444
12	607	49937.541052
13	506	72740.027716
14	398	31601.025461
15	348	28288.929469
16	614	59469.708416
17	126	12746.276266
18	809	151346.440796
19	1008	120754.196208
20	167	23512.092818
21	320	35243.160184
22	128	14446.783017
23	412	32712.619322
24	319	47353.208024
25	177	21974.911355
26	303	34198.244174
27	276	25467.945822
28	189	16440.260790
29	164	13492.185721
30	112	9050.610367
31	198	25752.680620
32	343	27393.313029
33	701	58374.170271
34	833	106318.238951
35	166	12664.895412
36	711	68379.796973
37	451	61591.827816
38	208	16048.580287
39	407	46708.293281
40	213	17111.072551
41	345	42446.576370
42	61	5591.008046
43	228	18208.966095
44	402	34968.173743
45	905	81849.905542
46	279	52194.878841
47	123	11124.351803
48	913	90352.098069
49	1234	200623.787153
50	538	50324.094653
51	116	9839.627641
52	276	29219.038617
53	108	8428.150021
54	254	21151.268543
55	206	16168.306102
56	587	46338.134817
57	250	20567.356282
58	1181	161285.917186
59	131	20802.685103
60	902	75111.985141
61	275	45799.990940
62	540	43896.614693
63	483	39736.132337
64	526	47572.431288
65	1075	108747.991956
66	507	44101.651959
67	1208	97043.078129
68	72	10925.379657
69	14	1144.875114
70	770	110691.346524
71	694	89412.894834
72	156	19193.234532
73	513	40731.975029
74	390	29754.874764
75	607	46053.510082
76	680	63173.964003
77	419	39192.928735
78	837	70559.743618
79	1045	106502.068484
80	894	140334.618007
81	427	33903.612744
82	397	30459.099184
83	1265	101027.816272
84	452	61117.222833
85	175	14844.265838
86	149	12184.742282
87	835	95826.596781
88	652	65471.944268
89	942	149588.773791
90	480	44898.820508
91	203	15751.790272
92	754	61292.680516
93	503	51263.675069
94	648	52675.937632
95	96	7449.122493
96	1668	225538.778067
97	779	98505.448527
98	31	5162.908070
99	1202	99487.169300
100	68	13458.801027
101	6	1064.160356
102	538	60223.916552
103	433	51420.536864
104	873	74983.148117
105	504	52946.070645
106	73	7121.006384
107	199	15441.410169
108	149	18841.221862
109	263	20524.106070
110	817	65632.611616
111	239	23824.504909
112	58	5177.058988
113	114	8697.578777
114	480	36621.384325
115	537	48247.770360
116	273	27213.765021
117	59	4476.370832
118	1154	148677.925992
119	130	15573.457844
120	573	81513.574784
121	227	20530.307799
122	207	16629.070507
123	385	30392.132716
124	701	69878.568791
125	234	16998.263562
126	118	10330.086535
