# Supplementary material for: A statistical approach to detection of copy number variations in PCR-enriched targeted sequencing data
Source: BMC Bioinformatics. 2016 Oct 22;17:429. doi: 10.1186/s12859-016-1272-6 (PMC5075217; doi:10.1186/s12859-016-1272-6)
Supplement: Additional file 8 — Archive with Conifer results. txt files with CNV calls made by Conifer. (ZIP 1157 kb) [file 12859_2016_1272_MOESM8_ESM.zip › Additional_file_8_Conifer_results/RPKM1/_Run_16_hg19_v3/IonXpress_003_R_2012_09_04_02_34_22_Sequoia_SN1-19-withoutCYP_48_Run_16_hg19_v3.bam.txt]

1	358	35326.288600
2	203	25689.107135
3	294	59437.118359
4	421	41054.185674
5	957	141650.523145
6	65	15846.330575
7	331	32277.756433
8	86	8337.322645
9	157	15220.461108
10	365	49597.216251
11	123	12065.426393
12	382	38148.682392
13	341	59505.216740
14	323	31131.377884
15	289	28517.590518
16	439	51614.256445
17	96	11788.586438
18	572	129896.496110
19	738	107318.792655
20	132	22559.343892
21	252	33690.163863
22	108	14796.624506
23	325	31324.141834
24	256	46129.251279
25	116	17481.937843
26	214	29319.237448
27	193	21618.216472
28	136	14360.300358
29	107	10685.625696
30	59	5787.480953
31	128	20209.005322
32	247	23945.566202
33	775	78339.739334
34	821	127198.985383
35	116	10743.090294
36	482	56270.783415
37	290	48075.329067
38	157	14704.513274
39	266	37056.034575
40	157	15309.993232
41	298	44505.896434
42	49	5451.726740
43	189	18322.720697
44	339	35795.160452
45	766	84096.145388
46	210	47689.273047
47	120	13174.330870
48	715	85891.704855
49	982	193801.203383
50	434	49278.915482
51	80	8237.366300
52	179	23003.164670
53	103	9757.160382
54	224	22642.711756
55	193	18387.908264
56	453	43408.658695
57	207	20672.191768
58	1011	167600.543749
59	100	19276.394975
60	771	77935.405195
61	284	57415.447667
62	430	42431.017034
63	355	35452.309553
64	444	48745.024220
65	840	103150.131332
66	362	38223.740660
67	1017	99173.650429
68	42	7736.259850
69	9	893.408965
70	591	103130.742210
71	616	96338.330207
72	121	18071.186136
73	470	45299.528191
74	343	31766.206646
75	610	56179.982243
76	522	58867.749878
77	406	46099.630613
78	746	76339.283704
79	1132	140044.448029
80	983	187308.951539
81	414	39902.137598
82	354	32969.133068
83	1212	117498.081931
84	374	61386.729502
85	145	14930.226418
86	154	15287.220063
87	869	121059.000172
88	723	88129.976967
89	921	177535.597719
90	451	51209.195582
91	244	22982.720009
92	698	68876.395092
93	493	60991.089115
94	600	59206.070280
95	75	7064.360658
96	1550	254410.242589
97	823	126328.211438
98	30	6065.012077
99	1045	104992.097963
100	43	10331.030234
101	2	430.589602
102	396	53809.582563
103	345	49733.099035
104	648	67561.945859
105	402	51263.348236
106	59	6986.316293
107	166	15635.784924
108	157	24099.063421
109	226	21408.915013
110	611	59582.202962
111	202	24443.031643
112	49	5309.197936
113	112	10372.638905
114	382	35378.107694
115	485	52895.949632
116	234	28315.195071
117	65	5986.391551
118	893	139659.300121
119	105	15268.933914
120	434	74945.017296
121	164	18004.918856
122	221	21551.009582
123	309	29609.879772
124	589	71272.008106
125	203	17900.388483
126	95	10095.394035
