# Supplementary material for: A statistical approach to detection of copy number variations in PCR-enriched targeted sequencing data
Source: BMC Bioinformatics. 2016 Oct 22;17:429. doi: 10.1186/s12859-016-1272-6 (PMC5075217; doi:10.1186/s12859-016-1272-6)
Supplement: Additional file 8 — Archive with Conifer results. txt files with CNV calls made by Conifer. (ZIP 1157 kb) [file 12859_2016_1272_MOESM8_ESM.zip › Additional_file_8_Conifer_results/RPKM1/_Run_16_hg19_v3/IonXpress_004_R_2012_09_04_02_34_22_Sequoia_SN1-19-withoutCYP_48_Run_16_hg19_v3.bam.txt]

1	348	37391.082356
2	190	26180.647293
3	290	63838.433290
4	459	48737.341829
5	770	124099.712991
6	36	9556.341535
7	327	34721.374244
8	88	9289.335241
9	170	17945.306716
10	380	56224.013039
11	133	14205.712170
12	420	45670.869184
13	378	71823.451117
14	297	31169.230240
15	312	33523.039353
16	432	55304.785054
17	96	12836.172334
18	530	131054.242362
19	640	101338.202634
20	97	18050.867344
21	187	27221.872527
22	116	17304.963735
23	324	34002.796625
24	234	45911.988680
25	115	18871.361314
26	226	33714.843139
27	224	27320.231656
28	183	21040.182955
29	156	16963.465697
30	59	6301.782091
31	134	23036.344992
32	281	29662.536396
33	642	70662.541677
34	788	132935.359507
35	121	12201.982953
36	607	77161.101957
37	369	66607.700500
38	164	16725.097426
39	320	48540.147480
40	205	21767.222386
41	251	40817.727058
42	49	5936.191274
43	188	19845.398016
44	296	34032.208496
45	613	73279.348887
46	187	46239.893060
47	129	15420.939652
48	637	83321.757234
49	939	201782.909955
50	434	53658.057722
51	88	9866.312586
52	227	31763.929358
53	108	11139.963847
54	201	22123.319123
55	156	16183.536240
56	465	48518.227255
57	221	24031.576404
58	931	168053.574974
59	104	21828.955858
60	624	68681.348919
61	317	69782.011562
62	432	46416.516028
63	427	46432.050337
64	426	50924.963501
65	839	112182.797791
66	393	45184.655199
67	944	100235.404546
68	35	7019.781745
69	6	648.534156
70	551	104695.030596
71	518	88210.842305
72	113	18376.108197
73	382	40089.717009
74	317	31967.178481
75	471	47233.102884
76	518	63607.818260
77	337	41665.358185
78	700	77997.574944
79	871	117330.637737
80	801	166192.468307
81	410	43028.230297
82	305	30929.856966
83	962	101549.323889
84	347	62016.346222
85	142	15920.640763
86	146	15780.997798
87	631	95715.103312
88	443	58798.045834
89	709	148814.708686
90	360	44508.987972
91	199	20409.787508
92	585	62855.698788
93	428	57655.009129
94	529	56838.743006
95	88	9025.433672
96	1183	211427.485823
97	565	94432.778236
98	28	6163.710800
99	729	79752.013902
100	50	13080.338655
101	6	1406.561092
102	382	56519.928897
103	334	52425.997330
104	653	74133.436325
105	431	59845.567887
106	81	10443.716106
107	162	16615.002896
108	150	25070.649089
109	235	24239.736148
110	741	78680.545306
111	201	26483.389315
112	57	6724.832932
113	126	12706.197125
114	346	34891.620676
115	438	52014.999321
116	228	30040.859522
117	63	6317.803570
118	933	158881.690869
119	140	22167.731826
120	439	82545.112126
121	221	26418.819093
122	209	22191.948676
123	314	32762.845931
124	565	74443.358025
125	182	17474.775833
126	99	11455.358122
