# Supplementary material for: A statistical approach to detection of copy number variations in PCR-enriched targeted sequencing data
Source: BMC Bioinformatics. 2016 Oct 22;17:429. doi: 10.1186/s12859-016-1272-6 (PMC5075217; doi:10.1186/s12859-016-1272-6)
Supplement: Additional file 8 — Archive with Conifer results. txt files with CNV calls made by Conifer. (ZIP 1157 kb) [file 12859_2016_1272_MOESM8_ESM.zip › Additional_file_8_Conifer_results/RPKM1/_Run_16_hg19_v3/IonXpress_005_R_2012_09_04_02_34_22_Sequoia_SN1-19-withoutCYP_48_Run_16_hg19_v3.bam.txt]

1	230	34830.499645
2	163	31656.103627
3	186	57708.560600
4	321	48039.365342
5	748	169912.263486
6	38	14217.257656
7	199	29781.413405
8	48	7141.447982
9	83	12348.753802
10	280	58390.117723
11	92	13849.760806
12	313	47970.848437
13	248	66415.466234
14	213	31505.930215
15	208	31498.886636
16	307	55393.704893
17	74	13945.660921
18	450	156830.599950
19	613	136803.362908
20	105	27539.668926
21	148	30365.552005
22	96	20184.919090
23	260	38457.942985
24	146	40374.409040
25	85	19659.270155
26	144	30277.378635
27	125	21487.676044
28	98	15880.624374
29	77	11801.135239
30	52	7828.125673
31	83	20110.827621
32	165	24548.727439
33	466	72290.831289
34	539	128158.122871
35	75	10659.808004
36	353	63245.191395
37	228	58006.411235
38	115	16529.728645
39	195	41689.702900
40	102	15264.845062
41	183	41943.943638
42	24	4097.944983
43	115	17109.719124
44	201	32571.484686
45	676	113896.636444
46	235	81900.424418
47	78	13141.919590
48	593	109324.313064
49	754	228366.928107
50	292	50882.816873
51	54	8533.143202
52	128	25244.188216
53	58	8432.009653
54	137	21252.883877
55	114	16668.508976
56	307	45147.470462
57	135	20690.302042
58	696	177072.202717
59	100	29583.033066
60	438	67947.176190
61	199	61741.954620
62	248	37556.364835
63	245	37549.066668
64	274	46165.204712
65	563	106100.095924
66	264	42780.457498
67	771	115384.270026
68	19	5370.964003
69	4	609.375052
70	410	109799.762725
71	399	95765.301567
72	85	19482.159613
73	228	33724.657695
74	193	27431.239264
75	330	46642.582133
76	325	56248.011849
77	222	38684.881321
78	403	63289.429629
79	673	127776.625953
80	576	168439.669648
81	258	38162.112655
82	225	32159.083698
83	738	109799.762725
84	223	56172.614666
85	108	17066.286405
86	71	10816.407180
87	526	112455.301156
88	398	74453.533512
89	550	162706.681861
90	233	40601.699765
91	95	13732.578417
92	405	61331.966766
93	295	56009.070811
94	350	53002.934242
95	42	6071.245195
96	1015	255673.560029
97	387	91165.046897
98	50	15513.053925
99	765	117955.620932
100	48	17698.371086
101	3	991.223705
102	296	61726.695878
103	240	53095.113259
104	414	66243.667249
105	259	50687.113731
106	35	6360.352109
107	101	14599.899160
108	65	15311.958781
109	133	19335.470412
110	468	70038.700872
111	131	24327.186169
112	41	6817.632326
113	79	11228.331098
114	202	28710.416224
115	286	47870.018505
116	149	27669.852971
117	36	5088.281687
118	664	159368.822658
119	80	17853.619955
120	305	80829.474720
121	124	20892.282425
122	146	21849.680187
123	224	32941.476819
124	407	75581.410464
125	136	18404.423124
126	46	7501.953770
