# Supplementary material for: A statistical approach to detection of copy number variations in PCR-enriched targeted sequencing data
Source: BMC Bioinformatics. 2016 Oct 22;17:429. doi: 10.1186/s12859-016-1272-6 (PMC5075217; doi:10.1186/s12859-016-1272-6)
Supplement: Additional file 8 — Archive with Conifer results. txt files with CNV calls made by Conifer. (ZIP 1157 kb) [file 12859_2016_1272_MOESM8_ESM.zip › Additional_file_8_Conifer_results/RPKM1/_Run_16_hg19_v3/IonXpress_006_R_2012_09_04_02_34_22_Sequoia_SN1-19-withoutCYP_48_Run_16_hg19_v3.bam.txt]

1	313	39808.876693
2	186	30337.969878
3	249	64882.916302
4	314	39466.225583
5	764	145753.906357
6	44	13825.747816
7	241	30290.956578
8	85	10621.055605
9	103	12870.220322
10	282	49389.444880
11	105	13275.395294
12	275	35397.245914
13	244	54879.619081
14	247	30684.098879
15	221	28107.865013
16	338	51220.339748
17	81	12820.238884
18	482	141081.167625
19	482	90341.449444
20	67	14758.694248
21	176	30327.446822
22	96	16952.381995
23	235	29193.373427
24	213	49469.400041
25	123	23892.263374
26	157	27724.208054
27	141	20356.460390
28	107	14562.267097
29	92	11841.987724
30	51	6448.049143
31	87	17704.139411
32	210	26240.255025
33	467	60844.019906
34	600	119815.316671
35	82	9788.264325
36	345	51912.939142
37	196	41879.447020
38	146	17624.810518
39	214	38424.805618
40	131	16465.208763
41	134	25794.474631
42	35	5019.109183
43	158	19742.668067
44	237	32254.741141
45	578	81789.161974
46	162	47417.321899
47	81	11461.802976
48	603	93364.783175
49	813	206802.662947
50	321	46978.272622
51	45	5972.160971
52	171	28323.783580
53	63	7692.143330
54	125	16285.872566
55	102	12525.520749
56	329	40634.475846
57	162	20852.195775
58	717	153201.854661
59	79	19627.885113
60	518	67488.655913
61	256	66706.934029
62	282	35866.144496
63	280	36040.832203
64	310	43866.159536
65	607	96072.654351
66	303	41237.074117
67	949	119278.497066
68	35	8309.414091
69	5	639.732479
70	453	101887.161655
71	395	79622.552816
72	88	16939.654982
73	347	43106.810976
74	225	26858.042354
75	390	46295.307080
76	403	58577.735489
77	330	48295.420453
78	557	73465.772204
79	814	129796.945913
80	724	177813.274940
81	337	41864.539766
82	256	30730.160620
83	874	109209.442343
84	317	67062.965778
85	110	14598.615706
86	116	14841.793518
87	688	123533.954510
88	526	82640.265354
89	706	175408.694805
90	379	55466.558641
91	167	20274.430811
92	500	63592.454781
93	346	55171.674798
94	426	54180.771473
95	73	8862.475744
96	1259	266347.867239
97	614	121475.720288
98	24	6253.775065
99	823	106576.329307
100	41	12696.371841
101	0	0.000000
102	300	52541.962638
103	245	45521.138066
104	501	67326.411748
105	297	48815.524981
106	45	6867.985116
107	129	15661.087273
108	108	21367.064806
109	162	19779.797135
110	513	64478.260268
111	169	26357.912060
112	48	6703.392880
113	79	9430.157093
114	330	39391.795453
115	320	44983.294329
116	200	31192.795338
117	46	5460.472117
118	760	153197.823140
119	80	14994.431443
120	315	70110.681396
121	129	18253.982517
122	141	17722.094928
123	249	30753.752236
124	434	67688.365883
125	164	18639.354406
126	67	9176.880398
