# Supplementary material for: A statistical approach to detection of copy number variations in PCR-enriched targeted sequencing data
Source: BMC Bioinformatics. 2016 Oct 22;17:429. doi: 10.1186/s12859-016-1272-6 (PMC5075217; doi:10.1186/s12859-016-1272-6)
Supplement: Additional file 8 — Archive with Conifer results. txt files with CNV calls made by Conifer. (ZIP 1157 kb) [file 12859_2016_1272_MOESM8_ESM.zip › Additional_file_8_Conifer_results/RPKM1/_Run_16_hg19_v3/IonXpress_007_R_2012_09_04_02_34_22_Sequoia_SN1-19-withoutCYP_48_Run_16_hg19_v3.bam.txt]

1	287	33792.248553
2	225	33974.705303
3	220	53070.515276
4	363	42237.886570
5	794	140231.944342
6	45	13090.254102
7	294	34209.197387
8	79	9138.511376
9	118	13649.928384
10	301	48803.519301
11	103	12055.771168
12	340	40514.949778
13	283	58926.046770
14	238	27371.146304
15	206	24255.063421
16	404	56676.983561
17	98	14359.416187
18	493	133588.334405
19	444	77041.121219
20	73	14886.602832
21	162	25842.695195
22	94	15366.924559
23	270	31051.300428
24	181	38916.629828
25	82	14745.708459
26	163	26646.901096
27	123	16439.472269
28	130	16379.029903
29	93	11082.030380
30	56	6554.594033
31	107	20157.606105
32	224	25911.728458
33	492	59342.485263
34	604	111660.003424
35	89	9835.160500
36	384	53491.817702
37	238	47078.371642
38	118	13187.218947
39	242	40226.558638
40	145	16871.883065
41	187	33324.458691
42	30	3982.717132
43	133	15385.088772
44	257	32380.082192
45	531	69560.396633
46	140	37935.835328
47	74	9693.915915
48	543	77833.259657
49	762	179440.372106
50	369	49994.011557
51	55	6757.425858
52	163	24994.380098
53	90	10172.997474
54	150	18092.221117
55	122	13869.316479
56	370	42305.818010
57	175	20853.282974
58	703	139059.223800
59	87	20010.838054
60	571	68871.055051
61	164	39561.656842
62	308	36264.852105
63	324	38608.363906
64	340	44539.613663
65	637	93336.205217
66	332	41829.522521
67	733	85290.277839
68	30	6593.609474
69	8	947.584595
70	444	92449.345463
71	424	79123.313684
72	88	15682.098208
73	379	43586.825416
74	280	30942.077977
75	433	47583.881702
76	455	61226.373684
77	327	44303.636258
78	656	80100.144718
79	867	127984.912247
80	795	180755.845917
81	377	43356.815783
82	343	38116.989598
83	992	114751.940314
84	306	59930.034622
85	130	15972.097483
86	129	15279.801595
87	635	105553.160062
88	497	72287.292098
89	669	153876.444345
90	413	55955.357109
91	182	20455.174845
92	501	58989.256184
93	364	53732.996607
94	482	56752.138684
95	46	5169.989246
96	1190	233061.245753
97	559	102384.102661
98	26	6271.969987
99	804	96386.582125
100	46	13187.218947
101	2	513.787751
102	333	53991.933313
103	265	45581.908970
104	470	58471.631182
105	317	48234.789304
106	63	8901.372789
107	147	16521.487374
108	116	21246.074971
109	171	19328.695200
110	514	59807.916520
111	134	19347.671594
112	53	6852.182394
113	62	6851.460124
114	301	33262.733825
115	380	49452.071053
116	172	24834.324733
117	44	4835.313614
118	689	128575.384737
119	98	17004.571801
120	323	66554.245625
121	136	17815.845465
122	161	18733.608093
123	278	31786.533532
124	456	65839.837664
125	160	16834.747592
126	70	8876.012753
