# Supplementary material for: A statistical approach to detection of copy number variations in PCR-enriched targeted sequencing data
Source: BMC Bioinformatics. 2016 Oct 22;17:429. doi: 10.1186/s12859-016-1272-6 (PMC5075217; doi:10.1186/s12859-016-1272-6)
Supplement: Additional file 8 — Archive with Conifer results. txt files with CNV calls made by Conifer. (ZIP 1157 kb) [file 12859_2016_1272_MOESM8_ESM.zip › Additional_file_8_Conifer_results/RPKM1/_Run_16_hg19_v3/IonXpress_008_R_2012_09_04_02_34_22_Sequoia_SN1-19-withoutCYP_48_Run_16_hg19_v3.bam.txt]

1	300	28513.033878
2	243	29618.730154
3	249	48486.066390
4	616	57857.977450
5	717	102219.226453
6	49	11505.847788
7	390	36630.862347
8	93	8683.969616
9	183	17087.811180
10	402	52613.558907
11	146	13794.234615
12	426	40976.321458
13	325	54624.970166
14	375	34812.425084
15	332	31554.424158
16	576	65228.114948
17	148	17504.890725
18	536	117239.345874
19	616	86279.440058
20	100	16461.132961
21	216	27814.004660
22	101	13328.076001
23	285	26457.443064
24	233	40438.920222
25	120	17418.871605
26	224	29559.297270
27	226	24382.497078
28	147	14950.273559
29	157	15101.602040
30	59	5574.382481
31	141	21441.801476
32	299	27919.429196
33	500	48680.789548
34	580	86551.714052
35	125	11150.348444
36	487	54761.088727
37	326	52053.394648
38	164	14794.559499
39	318	42668.916580
40	181	17000.477140
41	339	48764.994157
42	59	6322.621740
43	173	16154.051006
44	392	39867.396159
45	600	63446.221080
46	187	40902.532982
47	106	11208.832391
48	656	75902.522648
49	863	164044.988245
50	442	48339.357161
51	98	9719.225461
52	219	27107.274998
53	86	7846.786923
54	214	20835.377926
55	177	16242.597230
56	539	49747.827432
57	210	20199.595085
58	723	115443.571565
59	99	18380.960444
60	570	55496.100085
61	272	52964.699028
62	415	39443.030198
63	399	38379.230661
64	412	43566.405141
65	811	95922.070119
66	479	48715.517245
67	791	74294.902862
68	34	6032.090723
69	9	860.513118
70	469	78828.033871
71	465	70045.226621
72	137	19707.387019
73	448	41589.243833
74	394	35145.898295
75	540	47901.896915
76	520	56482.962349
77	459	50198.563206
78	688	67811.738843
79	892	106289.781215
80	767	140769.175992
81	468	43445.906504
82	387	34715.419674
83	1002	93562.769413
84	367	58019.789333
85	157	15570.595892
86	152	14533.110441
87	714	95803.793830
88	480	56355.172841
89	748	138878.367800
90	541	59166.498244
91	217	19686.953846
92	586	55695.459508
93	435	51834.142184
94	647	61493.109730
95	88	7983.649486
96	1164	184019.168347
97	497	73479.144342
98	31	6036.417904
99	748	72385.088672
100	63	14578.838192
101	2	414.735038
102	388	50781.245910
103	330	45819.205745
104	651	65375.544846
105	414	50849.705956
106	73	8325.805892
107	178	16148.745551
108	118	17445.752580
109	257	23449.119061
110	637	59830.408500
111	184	21445.131466
112	55	5739.878715
113	92	8206.656455
114	404	36037.926171
115	428	44960.552368
116	215	25058.169919
117	67	5943.383506
118	780	117495.218848
119	53	7423.393382
120	447	74347.735837
121	157	16601.761183
122	223	20945.339239
123	331	30550.150056
124	587	68414.631361
125	211	17920.745122
126	99	10133.093578
