# Supplementary material for: A statistical approach to detection of copy number variations in PCR-enriched targeted sequencing data
Source: BMC Bioinformatics. 2016 Oct 22;17:429. doi: 10.1186/s12859-016-1272-6 (PMC5075217; doi:10.1186/s12859-016-1272-6)
Supplement: Additional file 8 — Archive with Conifer results. txt files with CNV calls made by Conifer. (ZIP 1157 kb) [file 12859_2016_1272_MOESM8_ESM.zip › Additional_file_8_Conifer_results/RPKM1/_Run_16_hg19_v3/IonXpress_009_R_2012_09_04_02_34_22_Sequoia_SN1-19-withoutCYP_48_Run_16_hg19_v3.bam.txt]

1	339	31799.813141
2	291	35007.076602
3	281	54004.085861
4	601	55713.405053
5	797	112143.588820
6	53	12282.905440
7	440	40788.516179
8	95	8755.110796
9	207	19076.925629
10	495	63941.014092
11	122	11376.463496
12	387	36739.820364
13	332	55074.254859
14	393	36007.938239
15	353	33113.079760
16	562	62813.262987
17	117	13657.972842
18	673	145286.866003
19	629	86952.074063
20	97	15759.199433
21	259	32916.392363
22	140	18233.784468
23	345	31610.022118
24	261	44708.163608
25	136	19484.101117
26	258	33602.259947
27	252	26833.231466
28	158	15859.576499
29	132	12531.411597
30	73	6807.228157
31	152	22813.317274
32	306	28200.672669
33	610	58616.534475
34	710	104570.388759
35	135	11885.429740
36	522	57931.704957
37	340	53581.278071
38	160	14245.604007
39	325	43039.830383
40	188	17427.820549
41	270	38333.187809
42	54	5711.387714
43	239	22026.015581
44	388	38946.301783
45	697	72742.794732
46	164	35404.228862
47	128	13358.791572
48	762	87018.188172
49	1030	193237.802567
50	464	50084.031074
51	105	10277.738760
52	239	29197.276468
53	105	9455.519660
54	242	23254.428431
55	190	17208.321220
56	584	53198.684790
57	237	22499.579913
58	966	152233.866520
59	120	21989.580604
60	620	59577.461270
61	325	62460.241654
62	529	49622.717261
63	446	42340.981608
64	442	46129.577147
65	963	112415.622620
66	508	50991.549757
67	1096	101600.485754
68	53	9280.417444
69	12	1132.397564
70	593	98370.581722
71	641	95298.555060
72	128	18172.770517
73	567	51950.384176
74	450	39618.099132
75	654	57258.424605
76	744	79760.846108
77	481	51919.006350
78	897	87259.270933
79	1019	119840.479268
80	897	162482.780358
81	426	39031.505572
82	426	37715.836844
83	1279	117871.439031
84	415	64753.146184
85	190	18597.812995
86	117	11040.876249
87	943	124881.723235
88	553	64079.685928
89	910	166754.319578
90	506	54617.499404
91	205	18355.885703
92	722	67727.035657
93	503	59155.800855
94	701	65757.135728
95	108	9670.417834
96	1439	224529.583996
97	685	99954.181587
98	39	7495.228998
99	917	87582.944726
100	50	11419.709734
101	5	1023.324638
102	462	59678.279819
103	397	54403.497172
104	773	76615.479003
105	432	52369.031961
106	67	7541.902586
107	208	18624.508420
108	142	20720.428884
109	256	23053.457456
110	739	68506.166946
111	193	22200.915989
112	59	6077.076905
113	106	9332.263351
114	446	39265.938251
115	528	54742.482240
116	271	31173.306907
117	56	4902.862046
118	961	142873.496743
119	126	17418.062531
120	474	77811.047199
121	207	21603.670745
122	215	19930.752224
123	359	32702.616164
124	636	73159.495176
125	245	20537.254580
126	111	11213.276519
