# Supplementary material for: A statistical approach to detection of copy number variations in PCR-enriched targeted sequencing data
Source: BMC Bioinformatics. 2016 Oct 22;17:429. doi: 10.1186/s12859-016-1272-6 (PMC5075217; doi:10.1186/s12859-016-1272-6)
Supplement: Additional file 8 — Archive with Conifer results. txt files with CNV calls made by Conifer. (ZIP 1157 kb) [file 12859_2016_1272_MOESM8_ESM.zip › Additional_file_8_Conifer_results/RPKM1/_Run_16_hg19_v3/IonXpress_010_R_2012_09_04_02_34_22_Sequoia_SN1-19-withoutCYP_48_Run_16_hg19_v3.bam.txt]

1	369	34011.498652
2	279	32979.312042
3	243	45888.208770
4	563	51282.378264
5	897	124017.537767
6	48	10930.524674
7	436	39714.239650
8	97	8783.837811
9	221	20012.661404
10	418	53054.855420
11	169	15484.909955
12	306	28544.472568
13	262	42705.751666
14	397	35741.332862
15	331	30508.959495
16	566	62159.283934
17	104	11929.115817
18	691	146576.339439
19	458	62211.304908
20	61	9737.933065
21	200	24975.661218
22	109	13949.216406
23	333	29979.505902
24	238	40058.788797
25	164	23086.593024
26	293	37496.517495
27	216	22599.598313
28	176	17358.879950
29	142	13246.127793
30	68	6230.614657
31	150	22121.299936
32	340	30788.709853
33	474	44755.166578
34	659	95369.679070
35	143	12370.626389
36	550	59976.763911
37	332	51409.901051
38	202	17672.044130
39	338	43982.349285
40	238	21678.873937
41	301	41990.611680
42	52	5404.129649
43	235	21280.431810
44	388	38268.439889
45	684	70143.565625
46	183	38818.335915
47	146	14972.164592
48	746	83708.281352
49	1033	190427.523616
50	548	58121.442846
51	89	8559.981280
52	256	30729.743787
53	117	10352.768370
54	210	19828.238357
55	215	19133.653106
56	576	51556.694417
57	266	24813.168964
58	954	147726.040973
59	130	23407.422025
60	651	61467.538908
61	249	47021.250962
62	537	49496.408607
63	466	43469.686983
64	467	47890.416881
65	977	112064.866861
66	516	50893.079853
67	956	87079.846572
68	42	7226.291312
69	5	463.620059
70	646	105297.387696
71	605	88380.853990
72	114	15903.421035
73	538	48435.357883
74	424	36679.339782
75	560	48175.275416
76	603	63519.732674
77	431	45712.302676
78	854	81630.327789
79	984	113710.085045
80	867	154315.137140
81	515	46364.701319
82	421	36624.421860
83	1150	104138.283325
84	403	61786.323881
85	179	17216.142124
86	145	13444.981698
87	726	94470.963256
88	520	59207.008652
89	831	149627.443870
90	481	51015.354031
91	232	20411.926759
92	692	63783.081482
93	532	61477.403703
94	732	67469.964805
95	81	7126.577877
96	1355	207743.098905
97	564	80865.640877
98	33	6231.732055
99	853	80052.292072
100	48	10772.111273
101	2	402.205453
102	364	46200.878883
103	381	51302.179939
104	717	69828.178855
105	422	50266.400009
106	57	6304.570482
107	200	17596.488586
108	156	22367.092158
109	256	22652.211135
110	673	61302.025882
111	241	27239.878096
112	73	7388.225011
113	127	10986.500359
114	464	40139.654856
115	559	56947.793849
116	290	32778.276548
117	51	4387.391154
118	923	134835.583856
119	150	20374.881520
120	576	92909.459731
121	197	20202.167293
122	188	17124.488656
123	367	32849.491061
124	671	75842.150219
125	249	20509.269036
126	142	14095.238549
