# Supplementary material for: A statistical approach to detection of copy number variations in PCR-enriched targeted sequencing data
Source: BMC Bioinformatics. 2016 Oct 22;17:429. doi: 10.1186/s12859-016-1272-6 (PMC5075217; doi:10.1186/s12859-016-1272-6)
Supplement: Additional file 8 — Archive with Conifer results. txt files with CNV calls made by Conifer. (ZIP 1157 kb) [file 12859_2016_1272_MOESM8_ESM.zip › Additional_file_8_Conifer_results/RPKM1/_Run_16_hg19_v3/IonXpress_011_R_2012_09_04_02_34_22_Sequoia_SN1-19-withoutCYP_48_Run_16_hg19_v3.bam.txt]

1	316	35038.138348
2	267	37966.729485
3	311	70649.608383
4	483	52925.068841
5	798	132723.581022
6	38	10409.692629
7	399	43720.709043
8	79	8605.858542
9	155	16884.912329
10	390	59548.112279
11	140	15431.372443
12	385	43203.194837
13	326	63923.010029
14	299	32382.171135
15	299	33153.175209
16	473	62489.241083
17	90	12418.580680
18	644	164333.547086
19	490	80067.164913
20	79	15171.152687
21	192	28843.155129
22	91	14009.390602
23	283	30649.345923
24	229	46367.200693
25	141	23877.543763
26	216	33253.059012
27	166	20893.422902
28	141	16729.489261
29	146	16383.549211
30	66	7274.789866
31	162	28740.143860
32	246	26797.989889
33	555	63039.441564
34	689	119949.561993
35	113	11759.493996
36	546	71625.475896
37	367	68364.286646
38	160	16838.753465
39	281	43986.821486
40	159	17422.538190
41	232	38933.928620
42	39	4875.751475
43	193	21024.439222
44	334	39628.719241
45	634	78212.385610
46	162	41338.563087
47	100	12336.338424
48	700	94489.200829
49	943	209120.028243
50	416	53076.673593
51	89	10297.394539
52	207	29891.234894
53	93	9899.382885
54	183	20785.978029
55	173	18520.814291
56	497	53514.750851
57	210	23565.379002
58	836	155729.001732
59	73	15812.030052
60	581	65992.640628
61	296	67242.071001
62	446	49452.562352
63	380	42642.114385
64	407	50208.897387
65	813	112181.178813
66	473	56120.910782
67	927	101576.684918
68	40	8279.053787
69	7	780.808965
70	512	100394.420659
71	489	85934.235180
72	107	17956.596389
73	457	49493.820095
74	324	33717.487211
75	440	45534.795828
76	508	64373.867201
77	373	47590.382813
78	720	82790.537869
79	912	126780.734110
80	899	192488.000546
81	395	42779.122402
82	366	38302.251649
83	1097	119501.605319
84	345	63629.856457
85	153	17702.262523
86	123	13719.928955
87	722	113019.519974
88	518	70950.273446
89	788	170683.283305
90	408	52055.968332
91	222	23496.519128
92	588	65197.548572
93	420	58385.864393
94	515	57103.295093
95	85	8996.414982
96	1237	228145.311411
97	610	105212.975209
98	31	7042.243922
99	876	98897.060691
100	62	16738.087004
101	3	725.761209
102	376	57410.487736
103	304	49242.372089
104	626	73339.919867
105	420	60182.352528
106	62	8249.485738
107	173	18310.350492
108	123	21215.075329
109	224	23843.674906
110	708	77579.604015
111	222	30185.309245
112	33	4017.776102
113	100	10406.631855
114	353	36735.410448
115	478	58579.752289
116	181	24610.544925
117	37	3829.062376
118	793	139357.563390
119	103	16830.444870
120	410	79556.532484
121	147	18134.417484
122	143	15669.326800
123	246	26488.186538
124	477	64857.623919
125	203	20114.137325
126	89	10627.439236
