# Supplementary material for: A statistical approach to detection of copy number variations in PCR-enriched targeted sequencing data
Source: BMC Bioinformatics. 2016 Oct 22;17:429. doi: 10.1186/s12859-016-1272-6 (PMC5075217; doi:10.1186/s12859-016-1272-6)
Supplement: Additional file 8 — Archive with Conifer results. txt files with CNV calls made by Conifer. (ZIP 1157 kb) [file 12859_2016_1272_MOESM8_ESM.zip › Additional_file_8_Conifer_results/RPKM1/_Run_16_hg19_v3/IonXpress_012_R_2012_09_04_02_34_22_Sequoia_SN1-19-withoutCYP_48_Run_16_hg19_v3.bam.txt]

1	373	36399.135945
2	234	29284.383527
3	328	65576.995590
4	315	30377.578839
5	414	60600.170032
6	18	4339.654120
7	209	20155.282468
8	58	5560.622433
9	139	13326.319279
10	427	57379.871141
11	181	17558.337577
12	379	37430.242965
13	298	51426.170226
14	373	35552.644411
15	340	33178.837054
16	513	59647.160882
17	149	18094.393228
18	675	151590.657614
19	629	90455.987338
20	87	14704.120145
21	238	31466.380948
22	100	13548.966031
23	289	27546.150764
24	253	45084.184468
25	135	20120.214556
26	283	38343.573868
27	226	25034.461154
28	202	21093.237435
29	140	13826.474974
30	74	7178.546855
31	165	25762.391125
32	349	33459.607399
33	557	55680.467292
34	682	104494.184562
35	130	11906.437747
36	526	60727.992395
37	326	53445.251406
38	209	19358.180902
39	383	52764.683426
40	242	23337.695489
41	285	42093.341764
42	50	5501.425805
43	235	22530.108134
44	371	38740.549942
45	633	68725.559948
46	155	34809.706563
47	125	13571.398094
48	715	84941.217114
49	967	188729.031951
50	474	53225.164229
51	90	9164.486961
52	251	31898.887390
53	137	12834.354851
54	232	23191.864294
55	157	14792.511936
56	508	48140.337803
57	233	23011.204778
58	922	151154.974835
59	70	13344.156079
60	622	62178.187892
61	298	59579.099652
62	491	47914.144099
63	413	40788.101173
64	477	51788.455126
65	898	109052.114888
66	436	45527.977830
67	1027	99040.550692
68	38	6922.016201
69	7	687.184086
70	561	96812.354016
71	519	80269.954508
72	122	18018.904194
73	530	50517.162300
74	350	32055.793934
75	603	54920.733807
76	541	60335.296963
77	474	53225.164229
78	903	91382.757743
79	893	109254.210936
80	854	160927.454695
81	490	46704.546278
82	424	39051.469284
83	1203	115334.979086
84	456	74017.598983
85	145	14765.006771
86	138	13547.343400
87	860	118479.445814
88	467	56294.957611
89	743	141638.685242
90	487	54684.926117
91	226	21051.705971
92	625	60990.509291
93	464	56768.145436
94	606	59136.397809
95	105	9780.659854
96	1195	193971.558738
97	610	92597.146551
98	20	3998.597292
99	892	88628.303131
100	52	12355.086126
101	1	212.912323
102	448	60201.832017
103	362	51606.244356
104	695	71660.396124
105	414	52209.377258
106	72	8431.328004
107	201	18722.977434
108	156	23680.581741
109	258	24169.806946
110	707	68180.788062
111	174	20821.892760
112	48	5143.293772
113	109	9983.090111
114	406	37184.720963
115	529	57056.300439
116	187	22377.551415
117	61	5555.828793
118	1008	155900.027252
119	39	5608.558833
120	506	86411.353564
121	202	21931.379320
122	208	20058.845710
123	359	34020.435573
124	638	76346.940121
125	257	22411.287057
126	103	10824.407926
