# Supplementary material for: A statistical approach to detection of copy number variations in PCR-enriched targeted sequencing data
Source: BMC Bioinformatics. 2016 Oct 22;17:429. doi: 10.1186/s12859-016-1272-6 (PMC5075217; doi:10.1186/s12859-016-1272-6)
Supplement: Additional file 8 — Archive with Conifer results. txt files with CNV calls made by Conifer. (ZIP 1157 kb) [file 12859_2016_1272_MOESM8_ESM.zip › Additional_file_8_Conifer_results/RPKM1/_Run_16_hg19_v3/IonXpress_013_R_2012_09_04_02_34_22_Sequoia_SN1-19-withoutCYP_48_Run_16_hg19_v3.bam.txt]

1	305	40199.198230
2	254	42932.804077
3	262	70748.017165
4	340	44285.018378
5	742	146694.123378
6	42	13676.255676
7	228	29697.012324
8	58	7510.324754
9	100	12948.835783
10	325	58986.192512
11	117	15329.429439
12	414	55222.884363
13	352	82043.823522
14	253	32570.086191
15	222	29259.744286
16	353	55434.792509
17	76	12465.412581
18	485	147111.191188
19	610	118481.847416
20	97	22142.509189
21	202	36070.861744
22	111	20312.549752
23	242	31153.995487
24	206	49579.966228
25	109	21941.213651
26	166	30377.326656
27	137	20496.782155
28	145	20450.088105
29	75	10004.145718
30	52	6813.079751
31	81	17081.364232
32	182	23566.881125
33	479	64672.328668
34	589	121887.270209
35	75	9277.587649
36	405	63152.931138
37	250	55356.272973
38	116	14511.474949
39	226	42052.160309
40	111	14457.756000
41	185	36904.181982
42	25	3715.186106
43	122	15797.579655
44	230	32438.070787
45	595	87250.284553
46	147	44588.340422
47	77	11291.213295
48	656	105257.145131
49	826	217734.673693
50	332	50351.459252
51	72	9902.240134
52	135	23172.393337
53	54	6832.545693
54	121	16336.851292
55	108	13743.626393
56	338	43261.087318
57	163	21742.343360
58	670	148354.811567
59	71	18280.443633
60	591	79794.042261
61	155	41854.742979
62	199	26228.329337
63	265	35347.981537
64	315	46191.327116
65	606	99395.263471
66	282	39771.895486
67	837	109019.295243
68	28	6888.780637
69	4	530.359502
70	485	113043.336387
71	401	83765.530046
72	107	21344.580930
73	170	21885.038152
74	182	22513.612695
75	333	40963.642000
76	326	49105.156433
77	194	29422.238238
78	450	61506.969970
79	768	126906.321323
80	666	169504.725517
81	341	43898.811823
82	270	33586.952141
83	870	112654.871313
84	299	65550.596510
85	136	18704.231365
86	96	12728.628037
87	612	113875.761544
88	501	81569.096351
89	647	166583.760993
90	321	48683.188012
91	145	18242.408139
92	432	56937.880772
93	305	50398.994796
94	360	47448.233977
95	55	6919.534122
96	1106	242471.437259
97	573	117478.312642
98	22	5940.673197
99	938	125876.809815
100	42	13478.049072
101	1	287.565054
102	310	56263.752858
103	252	48520.976658
104	490	68237.921400
105	314	53482.676041
106	54	8540.682116
107	98	12329.351708
108	82	16811.905125
109	140	17714.007351
110	515	67078.777838
111	141	22789.005808
112	27	3907.501622
113	80	9896.093492
114	216	26719.452429
115	292	42536.925548
116	156	25213.368128
117	33	4059.460018
118	800	167113.276899
119	47	9128.929227
120	344	79343.991261
121	120	17596.696044
122	163	21230.758811
123	276	35325.621597
124	428	69175.138197
125	144	16960.219804
126	57	8090.532204
