# Supplementary material for: A statistical approach to detection of copy number variations in PCR-enriched targeted sequencing data
Source: BMC Bioinformatics. 2016 Oct 22;17:429. doi: 10.1186/s12859-016-1272-6 (PMC5075217; doi:10.1186/s12859-016-1272-6)
Supplement: Additional file 8 — Archive with Conifer results. txt files with CNV calls made by Conifer. (ZIP 1157 kb) [file 12859_2016_1272_MOESM8_ESM.zip › Additional_file_8_Conifer_results/RPKM1/_Run_16_hg19_v3/IonXpress_014_R_2012_09_04_02_34_22_Sequoia_SN1-19-withoutCYP_48_Run_16_hg19_v3.bam.txt]

1	334	36596.996504
2	228	32038.473148
3	274	61509.892766
4	507	54899.361998
5	713	117187.089106
6	52	14076.759487
7	389	42121.995695
8	116	12487.345797
9	197	21206.957949
10	414	62466.729677
11	142	15467.135822
12	361	40032.007864
13	303	58712.055154
14	364	38956.613463
15	312	34186.415896
16	519	67757.364403
17	108	14726.456078
18	550	138690.939094
19	442	71371.640204
20	56	10627.339438
21	200	29690.435642
22	111	16886.741991
23	296	31679.004355
24	219	43819.210342
25	117	19579.492741
26	240	36511.874574
27	178	22139.435658
28	181	21222.042597
29	130	14415.958510
30	57	6208.639027
31	168	29452.912157
32	294	31648.962625
33	540	60611.938127
34	676	116297.713890
35	154	15837.110587
36	505	65465.319714
37	298	54856.048892
38	168	17472.066534
39	345	53367.934318
40	164	17758.373506
41	276	45771.417541
42	46	5683.028352
43	213	22929.350473
44	355	41623.343215
45	605	73754.188141
46	141	35555.313477
47	101	12312.682648
48	669	89239.122431
49	954	209063.081827
50	482	60771.847858
51	100	11433.583912
52	209	29823.927523
53	100	10518.897199
54	209	23459.064942
55	157	16609.580491
56	483	51393.629233
57	230	25505.157365
58	747	137508.283632
59	53	11344.508316
60	555	62295.603075
61	251	56346.653592
62	393	43061.735408
63	373	41362.711726
64	430	52420.332067
65	847	115493.595355
66	430	50417.007275
67	821	88900.150296
68	33	6749.625703
69	4	440.911859
70	488	94559.349556
71	498	86483.197253
72	97	16086.331527
73	455	48695.766829
74	346	35582.079631
75	488	49906.323377
76	455	56977.359827
77	376	47407.084636
78	663	75336.731327
79	714	98084.791417
80	704	148957.256884
81	378	40454.944750
82	365	37746.885313
83	914	98391.672921
84	320	58322.598330
85	136	15549.674120
86	144	15872.826911
87	682	105498.351318
88	414	56036.331033
89	601	128642.443359
90	447	56358.954341
91	192	20081.531016
92	487	53361.488915
93	404	55498.957609
94	582	63770.814268
95	71	7425.982824
96	1037	189001.670213
97	484	82495.425254
98	28	6285.682472
99	742	82780.533410
100	45	12005.263107
101	1	239.065845
102	392	59147.241626
103	328	52503.017323
104	605	70043.285593
105	391	55365.810833
106	56	7363.228039
107	168	17571.339639
108	117	19942.075939
109	229	24088.274585
110	597	64644.810873
111	159	21364.110552
112	32	3850.053877
113	91	9358.292620
114	380	39078.584565
115	398	48200.078283
116	217	29157.308111
117	73	7465.495095
118	801	139102.491966
119	46	7427.817759
120	438	83986.819822
121	146	17798.531353
122	191	20682.008169
123	265	28197.332809
124	594	79813.092249
125	201	19680.968562
126	89	10502.039992
