# Supplementary material for: A statistical approach to detection of copy number variations in PCR-enriched targeted sequencing data
Source: BMC Bioinformatics. 2016 Oct 22;17:429. doi: 10.1186/s12859-016-1272-6 (PMC5075217; doi:10.1186/s12859-016-1272-6)
Supplement: Additional file 8 — Archive with Conifer results. txt files with CNV calls made by Conifer. (ZIP 1157 kb) [file 12859_2016_1272_MOESM8_ESM.zip › Additional_file_8_Conifer_results/RPKM1/_Run_16_hg19_v3/IonXpress_015_R_2012_09_04_02_34_22_Sequoia_SN1-19-withoutCYP_48_Run_16_hg19_v3.bam.txt]

1	296	30751.994308
2	241	32109.726263
3	346	73646.667978
4	528	54209.556898
5	724	112826.573713
6	48	12320.353841
7	357	36653.052676
8	111	11329.682114
9	171	17453.834607
10	394	56367.301929
11	157	16214.509073
12	359	37746.545928
13	290	53280.126696
14	374	37951.942693
15	325	33764.858616
16	560	69320.194186
17	99	12799.478712
18	586	140108.864109
19	445	68131.196494
20	62	11156.059234
21	181	25476.968258
22	98	14136.163566
23	300	30442.734780
24	228	43255.155332
25	127	20151.245410
26	231	33320.956978
27	217	25591.095337
28	163	18120.860134
29	133	13984.096402
30	52	5370.410648
31	152	25266.503432
32	340	34703.530798
33	545	58002.072324
34	646	105375.487443
35	144	14041.073651
36	533	65513.336942
37	338	58993.960973
38	154	15185.822201
39	356	52214.832943
40	197	20225.914222
41	262	41197.339344
42	49	5739.851649
43	199	20311.772438
44	342	38020.455005
45	561	64845.041158
46	129	30843.077594
47	113	13061.478878
48	715	90431.099597
49	993	206329.259110
50	454	54274.252820
51	93	10082.028686
52	226	30578.035824
53	121	12068.079929
54	203	21604.441618
55	141	14143.624596
56	514	51857.057735
57	235	24708.741764
58	853	148881.209202
59	69	14003.657999
60	562	59811.311277
61	327	69602.486788
62	450	46751.342699
63	375	39428.843240
64	451	52130.327205
65	871	112609.555134
66	461	51249.794612
67	978	100410.883801
68	29	5624.013374
69	4	418.055919
70	431	79185.291745
71	525	86445.878952
72	99	15566.933569
73	431	43736.062301
74	348	33932.594656
75	536	51973.640831
76	526	62453.857167
77	408	48775.099451
78	731	78757.735173
79	920	119832.297305
80	804	161297.506028
81	430	43634.586519
82	436	42752.089263
83	1078	110030.606473
84	368	63594.169659
85	149	16152.927680
86	140	14631.957156
87	683	100176.210394
88	583	74820.482178
89	797	161752.397467
90	482	57621.563567
91	220	21817.293259
92	575	59737.826781
93	457	59525.391161
94	616	63997.393561
95	90	8925.256333
96	1154	199423.021159
97	581	93895.165805
98	14	2979.922982
99	715	75633.283299
100	49	12394.752113
101	1	226.673177
102	393	56224.237711
103	359	54486.318470
104	665	72998.742226
105	505	67801.434437
106	91	11344.992495
107	184	18247.190726
108	136	21978.902839
109	214	21343.546320
110	756	77618.229196
111	216	27518.454564
112	69	7871.337176
113	102	9945.760503
114	358	34907.669215
115	457	52476.331682
116	199	25352.650269
117	68	6593.670852
118	868	142923.853201
119	67	10257.955427
120	436	79269.498842
121	188	21730.602028
122	193	19815.235760
123	286	28854.316172
124	576	73382.545503
125	205	19032.106886
126	89	9957.636411
