# Supplementary material for: A statistical approach to detection of copy number variations in PCR-enriched targeted sequencing data
Source: BMC Bioinformatics. 2016 Oct 22;17:429. doi: 10.1186/s12859-016-1272-6 (PMC5075217; doi:10.1186/s12859-016-1272-6)
Supplement: Additional file 8 — Archive with Conifer results. txt files with CNV calls made by Conifer. (ZIP 1157 kb) [file 12859_2016_1272_MOESM8_ESM.zip › Additional_file_8_Conifer_results/RPKM1/_Run_16_hg19_v3/IonXpress_016_R_2012_09_04_02_34_22_Sequoia_SN1-19-withoutCYP_48_Run_16_hg19_v3.bam.txt]

1	237	36103.656798
2	130	25397.103245
3	179	55866.479738
4	195	29356.063457
5	238	54383.989354
6	15	5645.396819
7	132	19871.796802
8	41	6136.205197
9	116	17360.970802
10	304	63771.389637
11	88	13326.254266
12	229	35305.268779
13	187	50376.748033
14	256	38091.111558
15	203	30924.229240
16	361	65523.972154
17	92	17440.791357
18	373	130766.981653
19	364	81716.293600
20	75	19787.988849
21	149	30752.236864
22	72	15228.574559
23	180	26782.812814
24	136	37832.340420
25	74	17216.749571
26	183	38705.960337
27	143	24727.855255
28	128	20865.194866
29	112	17267.205691
30	52	7874.604793
31	105	25592.465578
32	213	31878.334317
33	327	51028.879537
34	371	88736.492799
35	88	12581.770787
36	336	60556.819960
37	223	57071.198239
38	146	21110.169347
39	231	49679.492005
40	147	22129.955529
41	209	48187.615368
42	44	7557.506614
43	163	24395.157247
44	233	37981.175030
45	387	65591.285952
46	79	27695.955900
47	85	14406.354796
48	420	77890.112629
49	580	176709.881373
50	318	55742.493519
51	74	11762.996601
52	186	36900.764322
53	71	10383.228892
54	143	22315.381571
55	109	16032.061770
56	390	57693.997546
57	191	29446.752563
58	500	127962.327891
59	45	13391.406407
60	367	57270.944312
61	177	55242.273260
62	305	46462.511913
63	265	40855.442037
64	263	44574.956603
65	588	111469.405629
66	325	52978.033840
67	622	93638.315233
68	25	7109.018216
69	6	919.489781
70	336	90516.509834
71	370	89332.191169
72	87	20058.959507
73	330	49101.823493
74	300	42892.400410
75	383	54455.079536
76	350	60934.441853
77	336	58897.729002
78	505	79778.982203
79	525	100268.988273
80	492	144729.805338
81	291	43298.880716
82	296	42558.257366
83	759	113594.627917
84	221	55999.355374
85	79	12557.793669
86	110	16857.312656
87	466	100219.234953
88	320	60217.566066
89	536	159506.529650
90	368	64507.036526
91	182	26464.935996
92	389	59258.744702
93	346	66082.037985
94	472	71902.641386
95	64	9306.351119
96	747	189282.888979
97	319	75592.560365
98	15	4681.548581
99	554	85928.642002
100	40	14836.211929
101	0	0.000000
102	238	49926.285308
103	233	51852.560693
104	464	74684.930995
105	338	66540.410503
106	40	7312.133022
107	105	15268.232305
108	81	19194.349184
109	147	21497.671086
110	500	75271.957583
111	145	27086.916123
112	35	5854.485590
113	72	10294.176098
114	306	43750.248418
115	306	51521.674124
116	179	33438.330938
117	41	5829.394937
118	543	131101.026499
119	68	15265.681222
120	286	76244.220368
121	131	22202.735038
122	158	23785.938596
123	206	30474.265370
124	433	80887.135732
125	154	20964.040952
126	79	12960.287056
