# Supplementary material for: A statistical approach to detection of copy number variations in PCR-enriched targeted sequencing data
Source: BMC Bioinformatics. 2016 Oct 22;17:429. doi: 10.1186/s12859-016-1272-6 (PMC5075217; doi:10.1186/s12859-016-1272-6)
Supplement: Additional file 8 — Archive with Conifer results. txt files with CNV calls made by Conifer. (ZIP 1157 kb) [file 12859_2016_1272_MOESM8_ESM.zip › Additional_file_8_Conifer_results/RPKM1/_Run_16_hg19_v3/IonXpress_017_R_2012_09_04_02_34_22_Sequoia_SN1-19-withoutCYP_48_Run_16_hg19_v3.bam.txt]

1	296	31738.597480
2	239	32864.869146
3	274	60192.448879
4	515	54571.213314
5	744	119663.090499
6	50	13245.440125
7	321	34014.290240
8	102	10745.072831
9	183	19277.924785
10	344	50793.005803
11	135	14389.720751
12	374	40585.305211
13	298	56506.441829
14	340	35608.671591
15	270	28950.747701
16	452	57746.361372
17	102	13610.425586
18	555	136954.222003
19	753	118985.880026
20	88	16342.415197
21	212	30797.784651
22	108	16078.431781
23	262	27439.623403
24	215	42097.464049
25	116	18996.369401
26	181	26946.260670
27	176	21421.814515
28	203	23291.726813
29	131	14215.708510
30	45	4796.573584
31	142	24361.518066
32	277	29180.246806
33	517	56787.401589
34	607	102190.427400
35	102	10264.846112
36	478	60637.998002
37	299	53861.257723
38	163	16588.978344
39	316	47834.960908
40	151	16000.491671
41	254	41220.764295
42	57	6891.184688
43	165	17381.735462
44	323	37060.235274
45	674	80405.961828
46	175	43183.763694
47	90	10736.701134
48	582	75971.237446
49	917	196650.634386
50	441	54411.542255
51	77	8615.294968
52	250	34910.462344
53	89	9161.303273
54	181	19881.082568
55	142	14700.916074
56	510	53104.261679
57	194	21052.270618
58	757	136364.455173
59	82	17175.947473
60	507	55688.999237
61	282	61949.892642
62	377	40423.821790
63	357	38740.518611
64	384	45809.924840
65	774	103279.111800
66	402	46124.503344
67	984	104268.104662
68	36	7205.519428
69	3	323.601172
70	441	83621.949150
71	496	84290.981987
72	109	17689.225623
73	386	40426.315395
74	344	34618.696693
75	489	48937.486114
76	479	58698.023911
77	405	49969.783704
78	629	69942.464817
79	823	110636.986738
80	771	159639.525256
81	445	46605.467230
82	313	31675.949170
83	945	99549.939464
84	313	55824.940122
85	127	14209.642350
86	143	15424.989194
87	670	101422.227241
88	537	71128.013470
89	789	165266.128738
90	430	53054.338253
91	184	18832.607596
92	468	50181.296016
93	384	51621.631722
94	589	63155.519985
95	72	7369.281233
96	1084	193336.214352
97	502	83730.804463
98	32	7029.775052
99	1030	112449.772890
100	66	17230.589936
101	1	233.945436
102	334	49316.464937
103	286	44799.533834
104	598	67750.009715
105	394	54595.666434
106	79	10164.929193
107	186	19037.309852
108	127	21182.892763
109	200	20587.198365
110	693	73432.720052
111	200	26297.516160
112	49	5769.125032
113	77	7748.952457
114	383	38543.490794
115	490	58070.798021
116	228	29979.168423
117	61	6104.676182
118	791	134423.723289
119	51	8058.804623
120	381	71492.263074
121	164	19564.655400
122	224	23735.828704
123	305	31758.431004
124	568	74684.945895
125	211	20217.614352
126	94	10854.468369
