# Supplementary material for: A statistical approach to detection of copy number variations in PCR-enriched targeted sequencing data
Source: BMC Bioinformatics. 2016 Oct 22;17:429. doi: 10.1186/s12859-016-1272-6 (PMC5075217; doi:10.1186/s12859-016-1272-6)
Supplement: Additional file 8 — Archive with Conifer results. txt files with CNV calls made by Conifer. (ZIP 1157 kb) [file 12859_2016_1272_MOESM8_ESM.zip › Additional_file_8_Conifer_results/RPKM1/_Run_16_hg19_v3/IonXpress_018_R_2012_09_04_02_34_22_Sequoia_SN1-19-withoutCYP_48_Run_16_hg19_v3.bam.txt]

1	269	31733.134016
2	248	37518.922093
3	255	61630.585785
4	386	44999.568657
5	924	163502.318760
6	45	13115.159259
7	293	34157.703670
8	93	10778.462268
9	110	12748.718812
10	276	44835.211106
11	86	10085.134957
12	340	40592.032405
13	291	60707.081032
14	299	34451.862797
15	260	30671.430648
16	392	55098.137936
17	70	10276.240012
18	572	155289.873526
19	408	70929.235571
20	65	13280.413270
21	188	30047.346947
22	112	18344.362335
23	287	33069.179340
24	215	46314.886078
25	114	20539.134257
26	194	31775.056188
27	164	21960.999408
28	120	15147.869717
29	108	12893.939705
30	60	7036.140667
31	128	24159.649987
32	250	28974.360936
33	503	60784.675784
34	623	115391.610974
35	123	13618.273376
36	406	56664.055840
37	229	45384.279995
38	143	16011.526508
39	289	48130.552709
40	137	15971.349497
41	224	39994.015181
42	45	5985.441809
43	161	18659.488443
44	274	34587.635854
45	679	89117.458911
46	174	47238.527961
47	92	12074.825066
48	707	101533.719248
49	975	230035.729857
50	419	56876.273608
51	82	10093.875504
52	176	27039.143154
53	87	9852.607260
54	160	19335.085737
55	114	12984.510163
56	445	50978.127061
57	193	23041.947806
58	844	167267.826707
59	93	21431.593580
60	560	67672.800078
61	224	54138.240062
62	382	45063.409644
63	286	34145.062552
64	412	54074.216600
65	773	113479.050417
66	353	44559.983418
67	986	114947.084704
68	24	5284.923435
69	6	712.040583
70	567	118284.931084
71	602	112553.911828
72	104	18568.649906
73	347	39982.596624
74	263	29118.747137
75	442	48665.336628
76	418	56354.540706
77	309	41944.554999
78	618	75603.765802
79	865	127932.614860
80	744	169482.027388
81	287	33069.179340
82	296	32956.545014
83	933	108132.315012
84	304	59651.611045
85	152	18710.598495
86	135	16020.913107
87	747	124406.653541
88	603	87871.567034
89	779	179518.402134
90	386	52396.758025
91	150	16890.735409
92	538	63466.268032
93	364	53835.227525
94	486	57331.981903
95	73	8220.157899
96	1246	244493.116322
97	554	101661.374403
98	28	6767.280008
99	1025	123114.693649
100	64	18382.342381
101	3	772.147904
102	351	57018.692384
103	281	48425.983211
104	507	63194.721259
105	340	51832.902917
106	52	7361.143355
107	114	12836.958911
108	96	17616.411449
109	179	20271.456317
110	573	66799.877825
111	159	23000.989766
112	47	6088.024545
113	71	7860.954550
114	311	34433.195283
115	362	47199.233964
116	193	27919.440408
117	36	3963.692576
118	840	157051.969993
119	41	7127.692790
120	423	87325.102065
121	139	18243.485698
122	175	20401.358847
123	258	29555.857937
124	534	77248.607138
125	142	14969.264516
126	52	6606.154293
