# Supplementary material for: A statistical approach to detection of copy number variations in PCR-enriched targeted sequencing data
Source: BMC Bioinformatics. 2016 Oct 22;17:429. doi: 10.1186/s12859-016-1272-6 (PMC5075217; doi:10.1186/s12859-016-1272-6)
Supplement: Additional file 8 — Archive with Conifer results. txt files with CNV calls made by Conifer. (ZIP 1157 kb) [file 12859_2016_1272_MOESM8_ESM.zip › Additional_file_8_Conifer_results/RPKM1/_Run_16_hg19_v3/IonXpress_019_R_2012_09_04_02_34_22_Sequoia_SN1-19-withoutCYP_48_Run_16_hg19_v3.bam.txt]

1	221	33244.280780
2	196	37811.048929
3	214	65952.896072
4	299	44448.408628
5	694	156594.100870
6	52	19325.395056
7	211	31366.602744
8	75	11084.065990
9	88	13005.304095
10	308	63800.610663
11	104	15551.797205
12	236	35928.398964
13	197	52405.464001
14	264	38789.075586
15	249	37456.225857
16	338	60580.316416
17	49	9172.680388
18	464	160630.891675
19	316	70051.297057
20	44	11463.438146
21	147	29959.157720
22	81	16917.399232
23	239	35115.867670
24	196	53839.645757
25	90	20676.821283
26	159	33208.228122
27	135	23051.861566
28	107	17223.367764
29	82	12483.596250
30	47	7028.216044
31	89	21420.749245
32	197	29114.146667
33	456	70267.571516
34	551	130137.293664
35	60	8470.950991
36	376	66916.535859
37	227	57366.691938
38	115	16419.446907
39	261	55427.781423
40	130	19325.395056
41	193	43940.832417
42	41	6953.949589
43	112	16552.205212
44	242	38953.785036
45	520	87028.269125
46	115	39811.535652
47	62	10376.447473
48	552	101086.681830
49	783	235568.071049
50	368	63698.457043
51	54	8476.212452
52	160	31344.707544
53	60	8664.572728
54	121	18645.561740
55	102	14814.427510
56	339	49520.787775
57	137	20856.740076
58	639	161485.974223
59	84	24683.957191
60	457	70421.667067
61	257	79205.113507
62	259	38960.491955
63	259	39429.895473
64	321	53723.219979
65	651	121865.610872
66	273	43943.732706
67	745	110749.379358
68	22	6177.519445
69	2	302.654736
70	374	99490.576327
71	406	96795.266092
72	83	18896.834666
73	241	35409.724304
74	178	25130.487941
75	376	52789.711622
76	334	57419.985937
77	244	42234.846518
78	448	69887.088672
79	725	136731.052848
80	609	176901.693202
81	253	37172.864103
82	219	31092.673203
83	791	116899.949309
84	212	53045.486505
85	86	13499.153164
86	110	16646.010481
87	593	125933.618330
88	527	97927.723022
89	663	194826.947829
90	298	51581.902714
91	142	20389.643210
92	408	61374.056825
93	275	51863.502804
94	353	53100.593283
95	46	6605.095688
96	878	219688.382788
97	470	109978.565880
98	25	7704.777578
99	727	111348.511652
100	43	15749.012024
101	3	984.610537
102	240	49714.761556
103	233	51202.601883
104	437	69457.358427
105	263	51126.533310
106	51	9206.108524
107	95	13640.958486
108	90	21059.725381
109	146	21083.793639
110	486	72247.246131
111	141	26009.529449
112	48	7928.367202
113	56	7906.220925
114	279	39389.922110
115	314	52205.950813
116	173	31912.401381
117	35	4913.935922
118	572	136371.655676
119	134	29705.296853
120	304	80026.956448
121	125	20920.257001
122	145	21555.248331
123	216	31553.068317
124	378	69727.674693
125	148	19894.719296
126	66	10691.860578
