# Supplementary material for: A statistical approach to detection of copy number variations in PCR-enriched targeted sequencing data
Source: BMC Bioinformatics. 2016 Oct 22;17:429. doi: 10.1186/s12859-016-1272-6 (PMC5075217; doi:10.1186/s12859-016-1272-6)
Supplement: Additional file 8 — Archive with Conifer results. txt files with CNV calls made by Conifer. (ZIP 1157 kb) [file 12859_2016_1272_MOESM8_ESM.zip › Additional_file_8_Conifer_results/RPKM1/_Run_16_hg19_v3/IonXpress_020_R_2012_09_04_02_34_22_Sequoia_SN1-19-withoutCYP_48_Run_16_hg19_v3.bam.txt]

1	306	37581.574123
2	209	32918.331352
3	257	64666.907553
4	371	45028.534254
5	916	168748.636747
6	52	15778.192596
7	264	32041.868041
8	93	11221.467609
9	114	13755.347391
10	349	59023.970159
11	112	13673.954803
12	316	39277.317250
13	268	58206.838435
14	259	31069.491055
15	213	26159.723164
16	398	58240.726189
17	57	8711.720014
18	573	161955.083326
19	338	61175.097609
20	67	14251.674359
21	167	27788.020335
22	94	16028.958530
23	281	33708.598404
24	187	41938.858079
25	95	17819.427302
26	158	26942.291998
27	150	20911.845696
28	156	20501.600570
29	101	12553.826083
30	62	7569.510695
31	107	21026.031012
32	243	29320.608913
33	645	81148.162202
34	747	144045.483663
35	109	12564.241891
36	483	70181.332289
37	274	56534.477778
38	157	18301.606275
39	274	47507.964520
40	168	20390.279662
41	221	41080.159101
42	42	5816.019367
43	177	21356.986739
44	259	34037.913768
45	576	78706.093683
46	166	46918.924663
47	78	10658.116853
48	683	102118.502916
49	932	228928.281584
50	421	59496.588203
51	68	8714.567912
52	164	26231.127583
53	73	8606.917368
54	157	19752.343358
55	128	15178.314363
56	390	46513.746959
57	208	25853.424013
58	784	161762.885322
59	96	23032.209585
60	706	88822.639557
61	220	55356.885843
62	367	45073.325827
63	302	37537.182941
64	324	44272.177696
65	652	99649.849990
66	338	44420.134569
67	942	114331.210964
68	29	6648.417906
69	2	247.102049
70	462	100341.639391
71	485	94405.804030
72	118	21934.202597
73	354	42465.636423
74	239	27549.117541
75	468	53645.854826
76	430	60355.095697
77	287	40559.431863
78	550	70050.380233
79	894	137656.125759
80	735	174313.454010
81	325	38986.813100
82	299	34658.838792
83	899	108474.186884
84	262	53523.282424
85	116	14866.027615
86	129	15938.082157
87	689	119463.458226
88	446	67664.172094
89	665	159546.035149
90	327	46212.314352
91	161	18874.524972
92	460	56495.176786
93	325	50042.775024
94	454	55758.283175
95	59	6916.751387
96	1148	234521.863444
97	611	116729.406334
98	32	8051.910668
99	876	109542.584680
100	45	13456.318100
101	0	0.000000
102	295	49891.321481
103	307	55081.195423
104	532	69036.271813
105	363	57613.743497
106	70	10316.510543
107	134	15709.231964
108	97	18531.509680
109	155	18274.961534
110	558	67724.857450
111	110	16566.659267
112	51	6877.673696
113	83	9567.266761
114	322	37116.384302
115	402	54568.911033
116	222	33434.530520
117	51	5846.022641
118	877	170709.051823
119	52	9411.553478
120	411	88335.121528
121	171	23365.871562
122	137	16627.787582
123	262	31247.696675
124	502	75604.208654
125	171	18767.269180
126	75	9919.721676
