# Supplementary material for: A statistical approach to detection of copy number variations in PCR-enriched targeted sequencing data
Source: BMC Bioinformatics. 2016 Oct 22;17:429. doi: 10.1186/s12859-016-1272-6 (PMC5075217; doi:10.1186/s12859-016-1272-6)
Supplement: Additional file 8 — Archive with Conifer results. txt files with CNV calls made by Conifer. (ZIP 1157 kb) [file 12859_2016_1272_MOESM8_ESM.zip › Additional_file_8_Conifer_results/RPKM1/_Run_16_hg19_v3/IonXpress_021_R_2012_09_04_02_34_22_Sequoia_SN1-19-withoutCYP_48_Run_16_hg19_v3.bam.txt]

1	244	31721.763730
2	190	31678.097180
3	190	50607.691836
4	421	54089.125002
5	631	123051.841682
6	56	17986.882424
7	294	37772.453090
8	85	10856.743986
9	174	22224.393571
10	338	60510.905390
11	76	9822.084569
12	257	33814.410202
13	199	45751.596420
14	276	35047.530038
15	237	30811.713131
16	470	72804.047905
17	84	13590.088942
18	492	147203.800970
19	287	54986.215128
20	50	11258.357923
21	132	23250.324976
22	104	18772.614005
23	246	31238.015903
24	150	35610.675606
25	112	22238.327360
26	178	32130.050894
27	161	23759.699418
28	121	16833.037828
29	85	11183.754347
30	54	6978.849562
31	143	29745.653858
32	251	32059.326358
33	440	58598.380021
34	517	105531.848879
35	98	11957.759824
36	402	61832.170263
37	213	46521.786611
38	152	18756.297087
39	277	50840.473789
40	132	16959.060571
41	195	38369.700923
42	44	6449.754580
43	148	18903.507175
44	249	34639.887761
45	576	83314.830980
46	160	47871.154787
47	108	15621.530809
48	532	84199.464099
49	789	205151.406418
50	391	58492.567255
51	82	11124.096761
52	198	33523.724384
53	69	8611.678809
54	122	16247.732642
55	125	15690.527566
56	435	54918.660414
57	172	22630.655855
58	668	145899.312002
59	75	19047.570673
60	408	54336.679656
61	262	69785.343480
62	335	43552.421515
63	277	36445.881813
64	352	50914.618932
65	723	116971.836967
66	407	56620.218148
67	789	101368.930230
68	23	5581.643673
69	1	130.785715
70	351	80697.539415
71	478	98491.513864
72	90	17709.092734
73	355	45079.250592
74	282	34409.063982
75	385	46715.930739
76	377	56014.542980
77	355	53107.062342
78	594	80084.452696
79	707	115236.854930
80	694	174227.618090
81	342	43428.461134
82	267	32761.821557
83	849	108439.713459
84	263	56873.657225
85	122	16550.485424
86	121	15825.071491
87	469	86080.080170
88	431	69217.377898
89	639	162285.302133
90	375	56099.009516
91	145	17994.182295
92	456	59283.296151
93	368	59981.842453
94	468	60843.382892
95	53	6577.183873
96	1014	219277.142304
97	473	95656.429609
98	24	6392.550548
99	640	84717.437562
100	55	17409.663629
101	1	283.652135
102	252	45114.639521
103	289	54887.921334
104	516	70880.922111
105	365	61323.409582
106	55	8580.477075
107	141	17497.791059
108	72	14560.809581
109	178	22215.635189
110	589	75673.383911
111	155	24710.862975
112	33	4710.850159
113	51	6222.915827
114	330	40265.925936
115	377	54171.959329
116	183	29174.760803
117	40	4853.603194
118	765	157627.632021
119	46	8813.121589
120	390	88729.933384
121	150	21696.570568
122	177	22740.558493
123	261	32951.196248
124	538	85770.608262
125	140	16264.734106
126	84	11760.653892
