# Supplementary material for: A statistical approach to detection of copy number variations in PCR-enriched targeted sequencing data
Source: BMC Bioinformatics. 2016 Oct 22;17:429. doi: 10.1186/s12859-016-1272-6 (PMC5075217; doi:10.1186/s12859-016-1272-6)
Supplement: Additional file 8 — Archive with Conifer results. txt files with CNV calls made by Conifer. (ZIP 1157 kb) [file 12859_2016_1272_MOESM8_ESM.zip › Additional_file_8_Conifer_results/RPKM1/_Run_16_hg19_v3/IonXpress_022_R_2012_09_04_02_34_22_Sequoia_SN1-19-withoutCYP_48_Run_16_hg19_v3.bam.txt]

1	273	42625.186895
2	198	39646.680001
3	177	56620.323305
4	314	48449.986190
5	525	122957.269890
6	33	12729.693824
7	248	38266.231131
8	61	9357.216017
9	84	12885.346646
10	228	49021.652520
11	106	16452.507277
12	113	17855.963370
13	100	27611.457098
14	227	34618.666995
15	188	29353.608558
16	324	60275.223367
17	56	10880.959390
18	397	142652.891021
19	178	40956.994695
20	13	3515.479332
21	129	27288.581188
22	66	14307.755042
23	234	35686.202982
24	160	45618.929118
25	60	14307.755042
26	144	31216.920091
27	115	20382.106000
28	118	19714.932106
29	37	5846.642873
30	22	3414.671322
31	88	21983.979175
32	192	29452.220905
33	360	57579.989802
34	436	106884.724579
35	72	10550.970198
36	283	52277.043949
37	174	45641.738583
38	107	15857.088215
39	184	40558.678157
40	121	18670.217608
41	144	34029.255234
42	32	5633.478495
43	101	15493.095372
44	210	35085.896121
45	391	67922.355888
46	93	33417.427871
47	63	10944.011307
48	479	91047.779366
49	592	184865.279428
50	254	45634.552039
51	41	6679.914621
52	167	33957.811384
53	73	10942.025999
54	127	20312.940847
55	102	15376.725246
56	335	50793.908794
57	159	25124.762618
58	491	128793.641634
59	74	22570.760860
60	425	67976.376850
61	163	52141.879654
62	247	38565.645286
63	220	34763.822491
64	234	40649.184854
65	518	100648.874355
66	272	45444.589262
67	657	101374.652634
68	28	8160.719542
69	0	0.000000
70	330	91117.808423
71	421	104181.153456
72	78	18432.513252
73	228	34771.172136
74	168	24618.930463
75	352	51295.951409
76	313	55852.154885
77	223	40064.980727
78	445	72053.972149
79	595	116472.956154
80	516	155576.278959
81	271	41328.893197
82	231	34041.203709
83	703	107838.079666
84	250	64927.931295
85	81	13196.904495
86	106	16649.543292
87	509	112197.647729
88	376	72520.679966
89	579	176600.953218
90	311	55875.376710
91	143	21312.593448
92	357	55740.629017
93	297	58138.601643
94	406	63391.303588
95	60	8942.346901
96	777	201796.010464
97	375	91079.459177
98	15	4798.332483
99	568	90297.831819
100	42	15966.625191
101	1	340.660834
102	211	45366.529306
103	181	41285.130852
104	413	68134.309386
105	246	49636.904029
106	58	10867.080615
107	119	17735.654687
108	75	18215.891835
109	129	19335.908956
110	424	65422.911289
111	122	23358.889618
112	38	6514.860139
113	75	10990.593957
114	254	37221.478200
115	298	51426.338845
116	140	26805.283168
117	36	5246.176849
118	505	124967.891913
119	31	7132.959750
120	265	72408.170046
121	104	18066.304379
122	136	20984.707394
123	222	33660.441052
124	360	68927.871004
125	107	14929.279862
126	56	9416.214857
