# Supplementary material for: A statistical approach to detection of copy number variations in PCR-enriched targeted sequencing data
Source: BMC Bioinformatics. 2016 Oct 22;17:429. doi: 10.1186/s12859-016-1272-6 (PMC5075217; doi:10.1186/s12859-016-1272-6)
Supplement: Additional file 8 — Archive with Conifer results. txt files with CNV calls made by Conifer. (ZIP 1157 kb) [file 12859_2016_1272_MOESM8_ESM.zip › Additional_file_8_Conifer_results/RPKM1/_Run_16_hg19_v3/IonXpress_023_R_2012_09_04_02_34_22_Sequoia_SN1-19-withoutCYP_48_Run_16_hg19_v3.bam.txt]

1	338	41805.813234
2	232	36799.841380
3	52	13177.066836
4	427	52192.513369
5	715	132653.061224
6	40	12223.071047
7	307	37524.828113
8	69	8384.597858
9	148	17984.354826
10	376	64040.877156
11	123	15123.338200
12	200	25035.205758
13	175	38277.511962
14	295	35638.779825
15	260	32158.317873
16	441	64990.328820
17	67	10312.650313
18	527	150008.895214
19	280	51036.682616
20	29	6212.344357
21	153	25638.877252
22	85	14596.973275
23	331	39987.919058
24	176	39751.552795
25	94	17756.788666
26	219	37608.672319
27	168	23587.223587
28	156	20646.869055
29	89	11140.666562
30	48	5901.790517
31	130	25726.654298
32	229	27827.143617
33	498	63097.877732
34	599	116324.796699
35	82	9518.972647
36	329	48143.405890
37	177	36779.220779
38	141	16552.938587
39	274	47844.592382
40	178	21757.066463
41	191	35755.235755
42	50	6972.892879
43	176	21386.800334
44	287	37984.944991
45	515	70869.527823
46	131	37288.738659
47	103	14173.905565
48	639	96216.826652
49	897	221892.393321
50	418	59491.193738
51	62	8001.935952
52	191	30766.133092
53	78	9261.595547
54	156	19765.600253
55	142	16957.754889
56	450	54049.996247
57	171	21405.100923
58	740	153766.233766
59	87	21020.839625
60	576	72980.677859
61	238	60310.421286
62	353	43661.100804
63	300	37552.808637
64	355	48851.810441
65	719	110668.590669
66	379	50161.303664
67	819	100106.951872
68	32	7388.167388
69	3	373.279415
70	499	109145.591251
71	506	99191.374663
72	102	19094.419094
73	338	40833.585020
74	272	31575.128782
75	411	47445.887446
76	380	53714.992491
77	290	41273.794698
78	635	81449.414783
79	793	122969.567746
80	700	167189.132706
81	360	43491.392329
82	312	36422.004961
83	954	115926.179084
84	333	68509.708114
85	115	14842.300557
86	122	15180.029551
87	700	122230.710466
88	515	78686.019862
89	733	177106.614316
90	397	56502.401708
91	153	18063.754427
92	469	58008.658009
93	385	59701.492537
94	526	65058.750773
95	82	9681.227863
96	1072	220547.769063
97	528	101587.301587
98	25	6335.128286
99	799	100621.802440
100	54	16261.998871
101	1	269.860010
102	291	49563.551203
103	263	47521.174478
104	548	71616.433881
105	371	59300.699301
106	39	5788.497217
107	143	16883.116883
108	134	25781.625782
109	211	25053.803340
110	645	78838.808251
111	178	26997.819699
112	31	4210.168916
113	77	8938.547486
114	310	35986.360009
115	399	54545.454545
116	181	27452.839132
117	62	7157.287157
118	826	161921.097770
119	48	8749.145591
120	375	81168.831169
121	146	20091.167111
122	174	21268.143621
123	267	32069.664440
124	531	80538.439663
125	151	16689.693285
126	61	8125.208125
