# Supplementary material for: A statistical approach to detection of copy number variations in PCR-enriched targeted sequencing data
Source: BMC Bioinformatics. 2016 Oct 22;17:429. doi: 10.1186/s12859-016-1272-6 (PMC5075217; doi:10.1186/s12859-016-1272-6)
Supplement: Additional file 8 — Archive with Conifer results. txt files with CNV calls made by Conifer. (ZIP 1157 kb) [file 12859_2016_1272_MOESM8_ESM.zip › Additional_file_8_Conifer_results/RPKM1/_Run_16_hg19_v3/IonXpress_024_R_2012_09_04_02_34_22_Sequoia_SN1-19-withoutCYP_48_Run_16_hg19_v3.bam.txt]

1	408	35019.559454
2	267	29390.011953
3	351	61723.857660
4	658	55813.180223
5	919	118319.761537
6	55	11663.088572
7	494	41902.296399
8	140	11805.699438
9	262	22093.523233
10	482	56970.102988
11	194	16552.927859
12	405	35180.882726
13	323	49027.383236
14	458	38396.958827
15	396	33989.572411
16	624	63815.367415
17	132	14099.378185
18	717	141630.273086
19	565	71466.644809
20	90	13379.213133
21	253	29421.081496
22	124	14777.334762
23	386	32360.755692
24	257	40281.449781
25	118	15468.532679
26	300	35751.616360
27	245	23870.645653
28	222	20389.807190
29	143	12421.891925
30	78	6655.300892
31	201	27603.652746
32	334	28165.025801
33	678	59613.640304
34	786	105925.022603
35	191	15386.510348
36	620	62959.771346
37	382	55083.707047
38	224	18248.809978
39	418	50651.127515
40	250	21205.615586
41	334	43389.364072
42	64	6193.747586
43	248	20912.953289
44	400	36738.391334
45	683	65223.417900
46	175	34568.058285
47	124	11841.440439
48	739	77219.173510
49	1151	197585.847703
50	663	65481.778979
51	129	11553.767697
52	278	31075.267988
53	140	11535.854879
54	270	23739.945254
55	229	18977.807236
56	659	54928.673159
57	251	21803.460652
58	916	132085.538364
59	101	16934.903238
60	626	55041.502700
61	428	75264.419027
62	517	44375.275092
63	489	42477.658402
64	491	46888.284318
65	1063	113542.719781
66	569	52260.361673
67	1136	96358.317224
68	37	5928.147646
69	3	259.038657
70	451	68456.191453
71	625	85022.515322
72	133	17277.800663
73	465	38983.811909
74	387	31175.808926
75	594	47585.401376
76	574	56305.958338
77	481	47506.388671
78	789	70229.857249
79	871	93728.820891
80	773	128120.916974
81	461	38648.467291
82	435	35239.444328
83	1213	102287.952984
84	441	62961.782198
85	208	18629.330860
86	174	15024.242133
87	868	105179.853308
88	523	55452.684758
89	792	132796.468955
90	549	54222.468566
91	263	21547.797111
92	696	59739.248480
93	508	54666.177971
94	696	59739.248480
95	115	9422.040562
96	1326	189313.658038
97	660	88121.113659
98	37	6506.503514
99	1062	92811.196072
100	66	13792.869964
101	3	561.811114
102	436	51533.122205
103	476	59685.510026
104	864	78356.750121
105	544	60341.394751
106	96	9887.875611
107	191	15648.780411
108	167	22297.312092
109	272	22412.518051
110	816	69215.129274
111	251	26418.791739
112	53	4995.100560
113	136	10955.839829
114	506	40762.168776
115	510	48382.286088
116	300	31576.245107
117	94	7530.349713
118	1029	139981.069227
119	57	7209.909299
120	508	76304.873418
121	244	23300.898928
122	283	24004.756844
123	393	32757.160169
124	706	74309.430151
125	296	22703.544177
126	106	9798.081868
