# Supplementary material for: A statistical approach to detection of copy number variations in PCR-enriched targeted sequencing data
Source: BMC Bioinformatics. 2016 Oct 22;17:429. doi: 10.1186/s12859-016-1272-6 (PMC5075217; doi:10.1186/s12859-016-1272-6)
Supplement: Additional file 8 — Archive with Conifer results. txt files with CNV calls made by Conifer. (ZIP 1157 kb) [file 12859_2016_1272_MOESM8_ESM.zip › Additional_file_8_Conifer_results/RPKM1/_Run_16_hg19_v3/IonXpress_025_R_2012_09_04_02_34_22_Sequoia_SN1-19-withoutCYP_48_Run_16_hg19_v3.bam.txt]

1	424	40424.287217
2	208	25431.843088
3	229	44730.878331
4	519	48899.479065
5	851	121701.893001
6	56	13190.610923
7	376	35426.212194
8	134	12551.466868
9	170	15923.502743
10	445	58423.285500
11	161	15258.961157
12	372	35893.899947
13	329	55469.990145
14	416	38739.202844
15	330	31462.299013
16	484	54980.925368
17	114	13525.610566
18	509	111681.366260
19	539	75730.305695
20	77	12714.661044
21	245	31646.828626
22	124	16414.290334
23	336	31289.356143
24	249	43350.819905
25	159	23152.091770
26	242	32034.340813
27	207	22402.393744
28	194	19791.917573
29	137	13218.990034
30	60	5686.569375
31	157	23949.483370
32	338	31659.670161
33	638	62310.699509
34	806	120652.704185
35	142	12706.358647
36	526	59331.208690
37	347	55579.581311
38	187	16922.095288
39	311	41859.999970
40	197	18561.073942
41	281	40547.971930
42	54	5804.880550
43	184	17234.850028
44	358	36523.229335
45	657	69690.602365
46	200	43882.658648
47	121	12834.951121
48	756	87746.237880
49	985	187820.391078
50	442	48490.337807
51	120	11938.263657
52	246	30544.371473
53	126	11532.362693
54	159	15528.842041
55	195	17950.277180
56	489	45273.967219
57	229	22095.976043
58	837	134063.716304
59	101	18810.862919
60	654	63873.350280
61	302	58990.066620
62	450	42903.135018
63	388	37437.723601
64	414	43914.626148
65	885	105001.450444
66	423	43154.541924
67	995	93747.556204
68	30	5339.056802
69	2	191.822400
70	579	97620.438584
71	578	87338.910331
72	137	19768.940051
73	458	42650.372362
74	333	29797.305840
75	557	49564.243981
76	557	60690.910997
77	435	47722.391280
78	748	73955.823853
79	1000	119531.122438
80	807	148573.063427
81	490	45630.311042
82	452	40672.814741
83	1218	114087.213774
84	393	62324.237325
85	168	16713.569120
86	156	14962.147206
87	792	106601.671950
88	515	60653.255584
89	761	141733.333482
90	493	54085.376784
91	201	18292.336658
92	654	62352.556226
93	511	61080.403566
94	658	62733.917426
95	87	7917.578553
96	1371	217421.194332
97	713	105742.986111
98	47	9180.573282
99	822	79794.630753
100	73	16945.702024
101	1	208.015200
102	367	48182.799502
103	399	55572.617324
104	667	67191.526171
105	426	52487.035333
106	79	9038.260444
107	169	15380.123856
108	127	18835.005941
109	236	21600.298377
110	719	67743.208955
111	229	26773.226446
112	67	7014.055015
113	114	10200.879477
114	445	39819.222519
115	452	47630.006736
116	250	29228.413151
117	62	5517.025362
118	971	146723.325140
119	73	10256.609120
120	443	73912.567606
121	225	23866.644646
122	258	24308.411558
123	350	32404.680014
124	666	77864.492634
125	208	17721.124705
126	85	8727.304388
