# Supplementary material for: A statistical approach to detection of copy number variations in PCR-enriched targeted sequencing data
Source: BMC Bioinformatics. 2016 Oct 22;17:429. doi: 10.1186/s12859-016-1272-6 (PMC5075217; doi:10.1186/s12859-016-1272-6)
Supplement: Additional file 8 — Archive with Conifer results. txt files with CNV calls made by Conifer. (ZIP 1157 kb) [file 12859_2016_1272_MOESM8_ESM.zip › Additional_file_8_Conifer_results/RPKM1/_Run_16_hg19_v3/IonXpress_026_R_2012_09_04_02_34_22_Sequoia_SN1-19-withoutCYP_48_Run_16_hg19_v3.bam.txt]

1	337	36896.506722
2	334	46896.432038
3	237	53161.732346
4	368	39816.540960
5	1081	177530.224480
6	55	14877.104299
7	316	34190.290607
8	94	10111.052704
9	184	19791.847845
10	425	64075.754729
11	111	12080.944943
12	419	46426.994050
13	387	74929.354397
14	273	29194.351396
15	229	25072.106942
16	480	62616.206875
17	118	16077.290895
18	656	165289.631024
19	480	77446.361134
20	89	16876.520190
21	232	34413.665310
22	116	17633.448341
23	339	36252.326458
24	221	44184.411740
25	108	18059.083301
26	176	26754.197483
27	157	19512.035073
28	158	18510.666889
29	112	12410.079555
30	54	5877.216459
31	130	22772.918095
32	210	22588.521998
33	578	64825.909907
34	699	120159.476895
35	100	10275.704340
36	558	72278.725418
37	380	69895.340924
38	121	12574.094933
39	306	47297.599121
40	155	16770.553937
41	216	35792.777713
42	43	5308.194383
43	168	18070.817598
44	269	31514.996159
45	690	84049.817423
46	187	47117.623478
47	76	9257.661049
48	867	115559.230703
49	1139	249407.247218
50	374	47117.623478
51	73	8339.914821
52	208	29657.753799
53	78	8198.250514
54	149	16711.177467
55	125	13213.729001
56	428	45505.333002
57	199	22050.052067
58	956	175841.962955
59	102	21815.559285
60	615	68975.665385
61	291	65274.532121
62	368	40290.547400
63	294	32576.458833
64	438	53353.362364
65	830	113086.029175
66	377	44167.857070
67	895	96836.424345
68	35	7153.031966
69	1	110.140783
70	464	89837.778916
71	555	96305.646010
72	135	22370.486071
73	341	36466.204490
74	288	29594.028500
75	480	49049.362052
76	481	60185.569252
77	333	41952.322508
78	678	76980.248776
79	1079	148108.941195
80	899	190066.277950
81	314	33578.851056
82	294	30380.293069
83	943	101433.220208
84	288	52448.822788
85	129	14737.657697
86	130	14318.301797
87	733	113297.843647
88	568	76819.956743
89	692	148003.598284
90	381	47999.504131
91	181	18916.053689
92	538	58903.028535
93	355	48729.077038
94	417	45655.321374
95	56	5852.480699
96	1364	248403.452371
97	671	114278.201169
98	38	8523.822064
99	972	108354.499805
100	62	16527.502430
101	0	0.000000
102	324	48848.340076
103	289	46223.692281
104	556	64319.446464
105	390	55180.532308
106	78	10247.813143
107	140	14631.201748
108	96	16349.787351
109	155	16291.395253
110	587	63511.710716
111	195	26180.544526
112	62	7453.579527
113	79	8117.806429
114	287	29491.271457
115	380	45983.776924
116	268	35981.466323
117	60	6131.170256
118	927	160856.457389
119	52	8390.022456
120	356	68209.269103
121	180	21926.039328
122	165	17852.525159
123	290	30833.052735
124	534	71694.414240
125	153	14969.186956
126	76	8960.941144
