# Supplementary material for: A statistical approach to detection of copy number variations in PCR-enriched targeted sequencing data
Source: BMC Bioinformatics. 2016 Oct 22;17:429. doi: 10.1186/s12859-016-1272-6 (PMC5075217; doi:10.1186/s12859-016-1272-6)
Supplement: Additional file 8 — Archive with Conifer results. txt files with CNV calls made by Conifer. (ZIP 1157 kb) [file 12859_2016_1272_MOESM8_ESM.zip › Additional_file_8_Conifer_results/RPKM1/_Run_16_hg19_v3/IonXpress_027_R_2012_09_04_02_34_22_Sequoia_SN1-19-withoutCYP_48_Run_16_hg19_v3.bam.txt]

1	382	37056.869684
2	278	34585.029410
3	176	34979.489299
4	600	57519.748447
5	1091	158752.793816
6	70	16776.593297
7	368	35278.779047
8	99	9435.256982
9	190	18108.068956
10	436	58242.674247
11	158	15236.493524
12	351	34459.873392
13	298	51121.937830
14	356	33731.542403
15	297	28811.231142
16	578	66807.216104
17	93	11227.002752
18	700	156275.115644
19	364	52036.871841
20	61	10248.793667
21	232	30491.651596
22	137	18452.271919
23	381	36100.330493
24	204	36137.407176
25	126	18667.772905
26	242	32594.524120
27	222	24445.893090
28	196	20345.626521
29	129	12664.739794
30	58	5593.143192
31	169	26230.831316
32	322	30688.411598
33	664	65984.036633
34	778	118497.849371
35	133	12109.138849
36	558	64041.353729
37	339	55247.718383
38	187	17218.011329
39	373	51083.014692
40	219	20994.708183
41	266	39054.700072
42	44	4812.614300
43	202	19251.736469
44	356	36954.301232
45	622	67131.768221
46	181	40408.279902
47	90	9713.599903
48	793	93650.208794
49	1154	223893.338300
50	496	55366.040971
51	74	7490.667034
52	239	30194.152189
53	91	8474.576271
54	171	16992.876904
55	152	14236.688696
56	610	57464.334431
57	215	21107.899656
58	997	162483.702738
59	110	20845.335193
60	684	67971.507616
61	344	68369.001813
62	475	46078.568324
63	434	42608.504422
64	434	46841.137311
65	992	119754.696026
66	530	55016.234980
67	1077	103247.948462
68	25	4527.017239
69	2	195.176791
70	567	97268.921979
71	685	105317.212369
72	152	22316.971470
73	398	37711.106395
74	317	28861.631693
75	507	45903.954802
76	452	50111.309191
77	380	42417.531389
78	755	75953.289230
79	1103	134148.358598
80	902	168967.015840
81	373	35342.318304
82	399	36531.503157
83	1091	103978.438055
84	325	52441.684846
85	150	15183.784528
86	163	15906.908478
87	835	114354.737984
88	504	60395.735869
89	793	150275.916437
90	447	49896.411923
91	223	20649.371815
92	570	55294.281989
93	391	47553.951235
94	560	54324.206867
95	65	6018.875193
96	1309	211218.970658
97	640	96576.367763
98	33	6558.654244
99	1037	102425.822765
100	78	18422.991894
101	0	0.000000
102	408	54502.319020
103	420	59520.435349
104	757	77591.367166
105	461	57792.598536
106	79	9196.312162
107	208	19260.400616
108	118	17806.267806
109	234	21791.767554
110	894	85704.425186
111	221	26289.743907
112	58	6178.047055
113	112	10197.169557
114	445	40515.539758
115	489	52430.007548
116	283	33665.147175
117	55	4979.718963
118	1066	163895.107131
119	64	9149.340104
120	515	87428.020426
121	213	22988.853104
122	206	19748.446967
123	315	29674.205485
124	664	78988.189838
125	223	19331.326805
126	112	11700.598402
