# Supplementary material for: A statistical approach to detection of copy number variations in PCR-enriched targeted sequencing data
Source: BMC Bioinformatics. 2016 Oct 22;17:429. doi: 10.1186/s12859-016-1272-6 (PMC5075217; doi:10.1186/s12859-016-1272-6)
Supplement: Additional file 8 — Archive with Conifer results. txt files with CNV calls made by Conifer. (ZIP 1157 kb) [file 12859_2016_1272_MOESM8_ESM.zip › Additional_file_8_Conifer_results/RPKM1/_Run_16_hg19_v3/IonXpress_028_R_2012_09_04_02_34_22_Sequoia_SN1-19-withoutCYP_48_Run_16_hg19_v3.bam.txt]

1	540	43410.481798
2	369	38042.162675
3	458	75433.064849
4	669	53148.048696
5	1317	158810.012579
6	58	11519.382752
7	419	33287.043952
8	127	10030.388127
9	221	17454.454930
10	563	62324.484068
11	181	14464.452449
12	460	37424.833036
13	386	54874.910793
14	451	35412.633343
15	418	33602.928503
16	629	60247.864888
17	150	15006.092474
18	829	153370.487596
19	444	52600.303091
20	54	7518.516435
21	252	27446.627202
22	141	15737.794503
23	420	32978.505552
24	301	44186.417947
25	117	14364.923068
26	255	28461.968782
27	256	23360.835851
28	219	18838.858768
29	138	11227.449911
30	50	3995.705097
31	195	25081.611706
32	386	30486.061552
33	789	64974.550399
34	977	123316.421607
35	137	10336.598894
36	623	59252.929929
37	349	47134.136459
38	201	15336.735189
39	408	46304.513918
40	237	18828.232498
41	330	40151.436618
42	50	4532.041351
43	266	21008.529463
44	406	34925.007579
45	862	77097.526761
46	214	39591.416581
47	105	9391.230058
48	1032	100997.526735
49	1351	217213.188555
50	576	53281.906427
51	114	9562.888744
52	253	26487.498110
53	103	7948.941556
54	180	14823.091346
55	201	15601.161658
56	655	51133.476955
57	252	20502.299837
58	1216	164226.676030
59	127	19944.143834
60	1019	83915.167119
61	344	56657.149144
62	513	41239.957709
63	456	37099.399706
64	610	54558.574622
65	1165	116547.318211
66	562	48344.468619
67	1197	95094.490716
68	44	6602.680688
69	1	80.871157
70	770	109465.495623
71	802	102182.995730
72	149	18128.981988
73	532	41772.773700
74	374	28218.160484
75	748	56122.785851
76	686	63025.588389
77	529	48934.250867
78	1008	84034.117852
79	1397	140799.701992
80	1248	193733.828348
81	500	39260.125658
82	537	40744.070182
83	1460	115309.973744
84	504	67393.698475
85	193	16189.802874
86	173	13990.710168
87	1083	122911.246504
88	753	74776.682863
89	1001	157197.543133
90	517	47824.211150
91	261	20028.017739
92	806	64794.163573
93	628	63294.354224
94	788	63347.147513
95	124	9515.226818
96	1863	249115.992578
97	831	103917.190379
98	45	7411.545673
99	1160	94947.639651
100	43	8416.460561
101	2	350.791772
102	518	57342.953370
103	390	45801.203984
104	823	69905.740221
105	572	59424.126195
106	63	6077.467452
107	213	16344.704132
108	160	20008.123298
109	277	21377.250592
110	908	72135.169232
111	249	24546.462214
112	66	5825.894725
113	137	10336.598894
114	457	34480.479522
115	605	53755.377315
116	266	26222.325096
117	103	7728.137624
118	1281	163212.490686
119	52	6160.395858
120	557	78359.939135
121	207	18514.139257
122	228	18113.236327
123	516	40282.250547
124	833	82117.281222
125	260	18677.795951
126	116	10042.538809
