# Supplementary material for: A statistical approach to detection of copy number variations in PCR-enriched targeted sequencing data
Source: BMC Bioinformatics. 2016 Oct 22;17:429. doi: 10.1186/s12859-016-1272-6 (PMC5075217; doi:10.1186/s12859-016-1272-6)
Supplement: Additional file 8 — Archive with Conifer results. txt files with CNV calls made by Conifer. (ZIP 1157 kb) [file 12859_2016_1272_MOESM8_ESM.zip › Additional_file_8_Conifer_results/RPKM1/_Run_16_hg19_v3/IonXpress_029_R_2012_09_04_02_34_22_Sequoia_SN1-19-withoutCYP_48_Run_16_hg19_v3.bam.txt]

1	411	31896.485892
2	355	35331.929544
3	376	59783.906618
4	636	48777.382633
5	1307	152148.565915
6	95	18214.824490
7	446	34205.523042
8	104	7929.531474
9	182	13876.680079
10	557	59525.857840
11	191	14735.231421
12	331	25997.417223
13	286	39251.180795
14	512	38810.730075
15	409	31741.271849
16	755	69813.295207
17	107	10333.806081
18	972	173601.591848
19	399	45632.928721
20	40	5376.486447
21	238	25024.509299
22	157	16917.047956
23	496	37597.894760
24	291	41239.696453
25	179	21216.348678
26	285	30709.290875
27	268	23609.314474
28	243	20179.802874
29	140	10995.886439
30	62	4783.164126
31	186	23095.849639
32	385	29354.515552
33	784	62327.902644
34	989	120509.923913
35	186	13547.844760
36	716	65740.798721
37	426	55541.793244
38	247	18194.242767
39	451	49412.847187
40	268	20553.991424
41	288	33828.271485
42	71	6212.728551
43	248	18908.882745
44	457	37951.316516
45	868	74946.796840
46	215	38399.529061
47	136	11742.816095
48	1037	97973.803487
49	1434	222576.938049
50	659	58849.510817
51	105	8503.030197
52	273	27592.003413
53	131	9759.859041
54	216	17171.973177
55	223	16709.594589
56	706	53207.015157
57	277	21756.146740
58	1195	155803.856634
59	115	17434.507651
60	846	67256.894945
61	437	69482.891468
62	621	48193.960435
63	482	37857.266168
64	568	49043.526043
65	1140	110098.494693
66	641	53231.496470
67	1320	101236.077163
68	44	6374.123377
69	3	234.215203
70	627	86050.665589
71	795	97784.847260
72	155	18206.187778
73	577	43737.873542
74	428	31174.610523
75	750	54324.915144
76	749	66431.610520
77	582	51973.316078
78	940	75652.474423
79	1601	155774.667128
80	1225	183580.747730
81	586	44420.093407
82	494	36184.055840
83	1509	115054.451864
84	473	61059.053141
85	215	17410.966593
86	235	18346.857570
87	1175	128736.353536
88	776	74393.177916
89	1077	163277.954262
90	627	55991.871445
91	312	23112.782080
92	737	57196.374945
93	541	52638.410316
94	740	57429.196010
95	110	8148.737272
96	1664	214803.941704
97	709	85591.921861
98	44	6995.989072
99	1200	94821.670070
100	73	13793.804541
101	1	169.324411
102	411	43923.029753
103	413	46823.352949
104	831	68141.893562
105	553	55461.559523
106	98	9126.585744
107	257	19038.413444
108	160	19315.525385
109	319	23766.374305
110	958	73472.849941
111	329	31310.184670
112	110	9373.710848
113	134	9760.275257
114	547	39842.317655
115	624	53524.337448
116	324	30834.345997
117	55	3983.827111
118	1283	157808.753503
119	90	10293.141817
120	573	77820.440944
121	292	25212.516909
122	261	20017.133439
123	448	33763.091771
124	786	74801.839364
125	283	19626.320408
126	138	11533.597369
