# Supplementary material for: A statistical approach to detection of copy number variations in PCR-enriched targeted sequencing data
Source: BMC Bioinformatics. 2016 Oct 22;17:429. doi: 10.1186/s12859-016-1272-6 (PMC5075217; doi:10.1186/s12859-016-1272-6)
Supplement: Additional file 8 — Archive with Conifer results. txt files with CNV calls made by Conifer. (ZIP 1157 kb) [file 12859_2016_1272_MOESM8_ESM.zip › Additional_file_8_Conifer_results/RPKM1/_Run_16_hg19_v3/IonXpress_030_R_2012_09_04_02_34_22_Sequoia_SN1-19-withoutCYP_48_Run_16_hg19_v3.bam.txt]

1	311	36351.310284
2	228	34176.887880
3	238	56994.384377
4	446	51517.514222
5	881	154463.847395
6	66	19059.170060
7	361	41699.153888
8	95	10909.289260
9	158	18143.870558
10	357	57461.551462
11	115	13362.265543
12	235	27798.972030
13	191	39480.143658
14	327	37332.602665
15	271	31675.900601
16	505	70330.098845
17	73	10618.374880
18	603	162204.692638
19	267	45991.266827
20	37	7490.295512
21	140	22170.491076
22	82	13307.529709
23	307	35049.263052
24	222	47384.260741
25	109	19458.205025
26	214	34729.406801
27	159	21096.206663
28	164	20512.243245
29	95	11237.882310
30	54	6274.455125
31	135	25247.212287
32	291	33416.875522
33	541	64777.230983
34	687	126078.757932
35	110	12067.258511
36	417	57665.581116
37	213	41826.215022
38	149	16530.346777
39	305	50329.410115
40	171	19752.230789
41	227	40157.978302
42	55	7248.453938
43	198	22737.255510
44	282	35271.052409
45	525	68273.366560
46	124	33355.525518
47	74	9623.293572
48	661	94057.046096
49	924	216003.927344
50	458	61600.123738
51	84	10245.245566
52	227	34554.539469
53	96	10772.143909
54	125	14967.012704
55	122	13768.275411
56	415	47105.428191
57	143	16915.970214
58	788	154737.358861
59	81	18495.050861
60	604	72320.605386
61	214	51247.051498
62	404	47221.637796
63	348	41166.137303
64	397	51627.669570
65	762	110838.378880
66	420	52531.354652
67	881	101764.417107
68	34	7418.316697
69	0	0.000000
70	483	99837.221921
71	511	94663.813785
72	126	22290.331569
73	364	41556.780948
74	319	34995.049681
75	475	51819.123984
76	461	61581.824679
77	369	49629.794016
78	653	79152.954296
79	1001	146689.234241
80	766	172893.425648
81	347	39615.942277
82	304	33536.871253
83	1003	115179.127659
84	294	57160.355211
85	106	12928.524166
86	157	18460.869131
87	750	123760.844544
88	465	67140.258165
89	717	163715.450217
90	397	53395.740446
91	197	21979.738475
92	532	62182.948781
93	356	52169.198192
94	511	59728.358697
95	65	7252.197974
96	1122	218142.580090
97	498	90547.100856
98	26	6226.277285
99	731	86996.623079
100	48	13660.327421
101	2	510.044693
102	334	53759.546746
103	289	49347.932808
104	553	68296.267479
105	413	62384.351044
106	69	9678.098043
107	105	11715.089035
108	106	19273.077692
109	210	23564.064801
110	645	74504.028415
111	172	24653.401130
112	56	7187.296454
113	67	7350.057457
114	332	36421.180233
115	451	58264.217244
116	199	28523.411773
117	64	6981.945126
118	809	149868.934152
119	43	7406.833234
120	383	78342.333497
121	194	25228.634500
122	172	19867.740911
123	324	36776.286106
124	589	84423.565498
125	242	25277.055328
126	79	9944.236748
