# Supplementary material for: A statistical approach to detection of copy number variations in PCR-enriched targeted sequencing data
Source: BMC Bioinformatics. 2016 Oct 22;17:429. doi: 10.1186/s12859-016-1272-6 (PMC5075217; doi:10.1186/s12859-016-1272-6)
Supplement: Additional file 8 — Archive with Conifer results. txt files with CNV calls made by Conifer. (ZIP 1157 kb) [file 12859_2016_1272_MOESM8_ESM.zip › Additional_file_8_Conifer_results/RPKM1/_Run_16_hg19_v3/IonXpress_031_R_2012_09_04_02_34_22_Sequoia_SN1-19-withoutCYP_48_Run_16_hg19_v3.bam.txt]

1	459	37790.019878
2	383	40439.073310
3	430	72531.777352
4	568	46213.954336
5	1172	144738.246069
6	63	12814.608817
7	453	36857.255835
8	100	8088.679101
9	155	12537.452606
10	512	58047.543659
11	184	15059.301730
12	351	29246.422188
13	316	46008.406726
14	417	33533.688410
15	312	25687.333773
16	579	56798.016248
17	78	7991.614952
18	797	151011.206661
19	344	41737.584161
20	34	4848.204154
21	233	25990.100114
22	128	14631.818856
23	408	32809.939739
24	260	39089.420959
25	170	21376.172860
26	267	30521.059645
27	211	19719.434503
28	206	18148.522930
29	128	10665.361937
30	71	5810.926211
31	196	25819.063690
32	339	27420.622152
33	757	63844.831925
34	899	116211.640141
35	143	11049.858662
36	547	53281.040638
37	312	43154.720739
38	210	16410.421837
39	416	48352.628279
40	272	22130.626020
41	297	37008.986081
42	61	5662.618235
43	274	22162.980736
44	399	35151.750725
45	771	70623.810685
46	191	36189.636728
47	127	11633.234704
48	942	94415.986010
49	1231	202699.409455
50	508	48126.532612
51	118	10137.476205
52	290	31094.387334
53	122	9642.629909
54	188	15855.783886
55	187	14865.039748
56	686	54846.854949
57	236	19664.261072
58	1023	141497.690116
59	90	14474.973414
60	826	69664.241969
61	444	74893.277080
62	453	37296.032690
63	436	36328.889099
64	577	52853.357672
65	1113	114034.197965
66	556	48983.391987
67	1102	89661.580420
68	57	8760.039466
69	0	0.000000
70	576	83863.424918
71	692	90297.129752
72	150	18691.407112
73	468	37634.930877
74	341	26349.662964
75	626	48103.374613
76	635	59748.926542
77	485	45947.575427
78	916	78208.539485
79	1310	135219.776522
80	1077	171226.179767
81	485	39002.011700
82	488	37920.454697
83	1362	110167.809354
84	356	48753.111777
85	193	16580.787352
86	156	12920.575072
87	1014	117859.531430
88	740	75260.400987
89	934	150218.057433
90	447	42347.559208
91	245	19254.273348
92	663	54585.584268
93	490	50578.389691
94	674	55491.227446
95	101	7937.475952
96	1523	208570.194484
97	685	87728.465415
98	39	6578.463527
99	1097	91959.457364
100	75	15034.392677
101	2	359.263409
102	420	47617.125658
103	336	40412.447515
104	761	66200.496860
105	444	47240.374774
106	76	7508.605257
107	212	16660.840612
108	144	18442.188350
109	252	19917.563418
110	816	66391.878060
111	253	25543.103937
112	77	6961.022073
113	133	10277.141273
114	427	32995.032509
115	563	51231.671255
116	317	32004.600586
117	84	6454.765923
118	1147	149668.797435
119	70	8493.113056
120	557	80252.335242
121	226	20701.661757
122	219	17818.408450
123	419	33499.755428
124	744	75114.898535
125	244	17951.704617
126	94	8334.450504
