# Supplementary material for: A statistical approach to detection of copy number variations in PCR-enriched targeted sequencing data
Source: BMC Bioinformatics. 2016 Oct 22;17:429. doi: 10.1186/s12859-016-1272-6 (PMC5075217; doi:10.1186/s12859-016-1272-6)
Supplement: Additional file 8 — Archive with Conifer results. txt files with CNV calls made by Conifer. (ZIP 1157 kb) [file 12859_2016_1272_MOESM8_ESM.zip › Additional_file_8_Conifer_results/RPKM1/_Run_16_hg19_v3/IonXpress_032_R_2012_09_04_02_34_22_Sequoia_SN1-19-withoutCYP_48_Run_16_hg19_v3.bam.txt]

1	201	25098.144985
2	174	27863.316023
3	180	46048.289306
4	536	66140.993842
5	560	104887.770086
6	37	11414.257333
7	323	39857.352633
8	86	10550.114886
9	257	31527.668903
10	406	69810.548615
11	72	8937.182777
12	236	29823.510530
13	178	39305.311737
14	301	36710.719530
15	246	30717.132668
16	588	87480.863561
17	97	15072.761035
18	534	153452.244455
19	480	88326.543230
20	82	17733.602365
21	171	28928.723685
22	94	16296.612212
23	245	29880.818222
24	150	34202.533724
25	86	16400.633141
26	232	40221.425884
27	246	34868.096542
28	175	23382.623905
29	171	21609.408054
30	58	7199.397237
31	124	24773.492363
32	283	34717.238520
33	328	41955.108034
34	407	79793.126028
35	108	12656.848234
36	560	82728.382040
37	391	82022.236207
38	126	14933.174046
39	346	60993.560420
40	193	23815.693678
41	192	36285.498841
42	51	7180.236610
43	180	22081.635808
44	265	35407.973341
45	456	63349.434648
46	127	36495.196715
47	109	15142.737668
48	485	73725.461582
49	852	212772.333603
50	506	72703.029676
51	84	10944.810792
52	250	40654.174452
53	108	12946.147622
54	120	15349.429769
55	95	11453.262251
56	563	68267.993709
57	222	28054.319228
58	756	158590.308370
59	90	21953.254204
60	320	40931.812716
61	232	59351.128439
62	409	51070.354720
63	331	41828.737227
64	456	63349.434648
65	926	143890.481629
66	343	45829.942853
67	867	106985.525488
68	33	7691.769806
69	5	628.070480
70	285	62932.662052
71	465	92024.175641
72	123	23245.397695
73	379	46223.796352
74	261	30587.383232
75	292	34030.254295
76	250	35676.112274
77	333	47846.064984
78	460	59565.894123
79	679	106296.710281
80	595	143467.179773
81	296	36100.906913
82	309	36416.090962
83	713	87467.812949
84	198	41124.313816
85	73	9511.561759
86	90	11305.268632
87	353	62227.534185
88	316	48741.963746
89	552	134646.625785
90	466	66955.754603
91	142	16925.071991
92	343	42829.172785
93	325	50878.395937
94	431	53817.415366
95	45	5363.579152
96	729	151412.246322
97	262	50889.992153
98	20	5116.476590
99	562	71450.820349
100	47	14289.058533
101	1	272.435766
102	265	45565.998480
103	305	55636.121524
104	573	75598.355043
105	501	80844.265866
106	104	15583.325841
107	125	14898.830978
108	95	18452.478071
109	164	19658.964908
110	594	73298.041684
111	183	28021.112300
112	44	6032.760632
113	45	5273.686764
114	337	39494.054211
115	460	63484.702947
116	261	39964.537215
117	38	4428.594737
118	595	117751.364531
119	27	4968.368057
120	433	94617.509265
121	225	31257.944728
122	171	21100.951394
123	290	35164.685925
124	556	85135.182727
125	167	18634.316600
126	93	12505.849510
