# Supplementary material for: A statistical approach to detection of copy number variations in PCR-enriched targeted sequencing data
Source: BMC Bioinformatics. 2016 Oct 22;17:429. doi: 10.1186/s12859-016-1272-6 (PMC5075217; doi:10.1186/s12859-016-1272-6)
Supplement: Additional file 8 — Archive with Conifer results. txt files with CNV calls made by Conifer. (ZIP 1157 kb) [file 12859_2016_1272_MOESM8_ESM.zip › Additional_file_8_Conifer_results/RPKM1/_Run_16_hg19_v3/IonXpress_033_R_2012_09_04_02_34_22_Sequoia_SN1-19-withoutCYP_48_Run_16_hg19_v3.bam.txt]

1	284	30810.435972
2	209	29077.949356
3	206	45786.996226
4	528	56607.475403
5	701	114074.554312
6	54	14473.502234
7	332	35594.094382
8	100	10658.416200
9	215	22915.594830
10	402	60055.807083
11	123	13264.998102
12	364	39965.208310
13	289	55445.081072
14	359	38041.250703
15	323	35041.446546
16	580	74971.753099
17	115	15525.759598
18	436	108856.010712
19	664	106157.825351
20	112	21044.328563
21	224	32924.191461
22	121	18225.891702
23	260	27550.766526
24	199	39423.396181
25	129	21374.000268
26	222	33439.239321
27	217	26723.097968
28	175	20315.484381
29	150	16469.179249
30	55	5931.503217
31	161	27946.367276
32	276	29417.228712
33	476	52899.539329
34	607	103393.609934
35	153	15578.555477
36	479	61480.296656
37	334	60874.478284
38	159	16372.411190
39	318	48704.483707
40	201	21549.436659
41	306	50244.350097
42	84	10274.999349
43	186	19824.654132
44	315	36567.871886
45	562	67834.113486
46	145	36202.113654
47	90	10863.114259
48	590	77922.290609
49	882	191371.862868
50	467	58297.886471
51	103	11660.042517
52	245	34615.065635
53	83	8644.280064
54	221	24560.500403
55	154	16130.961621
56	558	58786.402136
57	207	22727.467363
58	725	132137.714838
59	89	18861.678622
60	521	57900.546199
61	233	51788.204470
62	375	40682.793977
63	360	39526.030197
64	345	41641.937994
65	876	118265.786154
66	441	51195.020640
67	781	83731.890700
68	34	6885.336865
69	7	763.959532
70	427	81920.586912
71	526	90441.689011
72	127	20853.047262
73	419	44399.119901
74	340	34619.012171
75	457	46273.513932
76	457	56661.445631
77	401	50058.784742
78	625	70315.940207
79	878	119420.394882
80	662	138684.371340
81	377	39948.611463
82	333	34096.752453
83	906	96565.250771
84	280	50527.224520
85	167	18905.117479
86	137	14951.779420
87	650	99553.189968
88	333	44626.631887
89	532	112746.213783
90	433	54053.500732
91	195	20193.459556
92	479	51965.488840
93	413	56173.830394
94	560	60752.972339
95	75	7766.715214
96	1057	190740.272562
97	434	73241.083320
98	25	5556.674299
99	697	76990.584946
100	39	10301.590962
101	2	473.399784
102	376	56171.600655
103	365	57847.395401
104	657	75310.760051
105	464	65052.413459
106	90	11716.644665
107	169	17500.998282
108	104	17550.858676
109	217	22600.105710
110	648	69472.810722
111	205	27272.319700
112	49	5837.050284
113	84	8552.932419
114	375	38182.734012
115	398	47723.058535
116	245	32593.747934
117	54	5467.767511
118	744	127925.126661
119	46	7354.307178
120	407	77270.186694
121	234	28244.097074
122	210	22514.336808
123	330	34766.151801
124	592	78757.137865
125	235	22782.364627
126	107	12501.092385
