# Supplementary material for: A statistical approach to detection of copy number variations in PCR-enriched targeted sequencing data
Source: BMC Bioinformatics. 2016 Oct 22;17:429. doi: 10.1186/s12859-016-1272-6 (PMC5075217; doi:10.1186/s12859-016-1272-6)
Supplement: Additional file 8 — Archive with Conifer results. txt files with CNV calls made by Conifer. (ZIP 1157 kb) [file 12859_2016_1272_MOESM8_ESM.zip › Additional_file_8_Conifer_results/RPKM1/_Run_16_hg19_v3/IonXpress_034_R_2012_09_04_02_34_22_Sequoia_SN1-19-withoutCYP_48_Run_16_hg19_v3.bam.txt]

1	338	37447.507015
2	201	28558.819660
3	252	57200.810254
4	417	45656.501070
5	766	127299.365564
6	48	13138.561459
7	317	34707.699854
8	83	9034.361705
9	127	13823.661886
10	348	53092.711469
11	140	15419.021830
12	191	21416.119005
13	165	32327.776221
14	331	35819.130489
15	277	30689.229122
16	369	48710.517749
17	62	8548.175171
18	487	124171.404473
19	186	30368.517056
20	18	3453.951724
21	134	20114.007395
22	92	14152.004216
23	286	30949.460181
24	227	45925.460752
25	86	14551.952161
26	175	26919.573237
27	153	19241.778353
28	184	21813.917327
29	100	11212.627751
30	50	5506.793511
31	143	25349.081672
32	255	27756.171503
33	641	72749.443200
34	783	136205.133629
35	108	11230.167057
36	361	47318.868353
37	177	32944.942858
38	152	15984.012622
39	289	45202.907876
40	159	17408.593933
41	204	34207.605961
42	51	6370.879634
43	162	17633.332484
44	250	29638.474629
45	497	61262.530776
46	129	32891.398721
47	79	9737.907306
48	586	79037.650515
49	810	179482.134215
50	377	48062.237666
51	44	5086.772242
52	161	23230.130952
53	85	9040.581575
54	127	14413.696235
55	128	13692.293934
56	412	44326.822957
57	177	19846.351119
58	650	120984.253434
59	64	13851.506654
60	608	69004.152052
61	300	68096.202683
62	335	37115.132693
63	359	40253.333626
64	321	39567.952473
65	679	93616.305506
66	406	48132.882797
67	798	87371.433702
68	21	4343.024482
69	1	111.454863
70	434	85031.847758
71	517	90782.088571
72	115	19283.699439
73	444	48047.413707
74	297	30882.959407
75	615	63594.287062
76	556	70400.047001
77	474	60428.383696
78	806	92605.231024
79	1117	155154.318124
80	846	180995.010443
81	442	47830.983916
82	386	40362.940212
83	1119	121800.611419
84	393	72424.693983
85	157	18150.528227
86	152	16941.139127
87	804	125754.802535
88	540	73904.408206
89	740	160158.045691
90	451	57496.204741
91	276	29188.508696
92	575	63705.078502
93	482	66951.102360
94	601	66585.655965
95	78	8248.926371
96	1392	256527.160366
97	635	109437.323263
98	20	4539.746846
99	748	84378.761369
100	43	11599.382158
101	0	0.000000
102	301	45922.144116
103	287	46451.479245
104	508	59467.828490
105	352	50398.174212
106	50	6647.486452
107	149	15757.564477
108	139	23955.571549
109	195	20740.157732
110	585	64050.487112
111	165	22417.071102
112	68	8272.427585
113	112	11646.099170
114	358	37225.924134
115	471	57675.691667
116	247	33557.676135
117	52	5377.077930
118	878	154171.515987
119	32	5224.691106
120	381	73870.193203
121	139	17133.786273
122	193	21131.186346
123	307	33029.938465
124	550	74723.570341
125	211	20890.079766
126	101	12050.699800
