# Supplementary material for: A statistical approach to detection of copy number variations in PCR-enriched targeted sequencing data
Source: BMC Bioinformatics. 2016 Oct 22;17:429. doi: 10.1186/s12859-016-1272-6 (PMC5075217; doi:10.1186/s12859-016-1272-6)
Supplement: Additional file 8 — Archive with Conifer results. txt files with CNV calls made by Conifer. (ZIP 1157 kb) [file 12859_2016_1272_MOESM8_ESM.zip › Additional_file_8_Conifer_results/RPKM1/_Run_16_hg19_v3/IonXpress_035_R_2012_09_04_02_34_22_Sequoia_SN1-19-withoutCYP_48_Run_16_hg19_v3.bam.txt]

1	180	25359.256128
2	203	36677.356701
3	236	68119.497763
4	430	59867.734076
5	698	147506.339814
6	43	14966.933519
7	264	36756.004177
8	79	10934.634416
9	166	22976.573584
10	291	56455.524299
11	79	11064.038374
12	286	40778.498610
13	228	56804.733728
14	228	31374.707582
15	191	26908.988447
16	428	71845.230601
17	76	13324.567171
18	458	148496.392964
19	413	85746.911658
20	67	16348.441408
21	152	29013.170452
22	83	16235.512739
23	248	34126.874914
24	156	40133.779264
25	68	14631.522324
26	143	27972.027972
27	159	25427.794659
28	171	25779.218332
29	81	11549.155201
30	43	6022.198102
31	120	27049.873204
32	210	29066.749715
33	344	49646.413624
34	423	93568.545042
35	82	10842.616773
36	437	72839.403284
37	310	73372.781065
38	118	15779.092702
39	271	53900.850281
40	151	21023.320571
41	207	44138.813370
42	44	6989.396767
43	140	19377.833143
44	257	38744.205329
45	549	86053.528743
46	142	46040.366378
47	77	12069.438458
48	477	81811.165423
49	752	211890.673429
50	376	60954.851260
51	73	10731.743173
52	168	30824.274116
53	82	11090.448014
54	110	15875.306682
55	97	13194.586139
56	431	58966.378219
57	141	20104.084979
58	740	175147.928994
59	60	16513.003991
60	425	61336.412181
61	236	68119.497763
62	301	42406.311637
63	284	40493.334284
64	411	64422.587092
65	798	139907.955293
66	295	44472.920514
67	810	112774.103724
68	23	6048.652202
69	3	425.185133
70	379	94425.412644
71	501	111867.812884
72	86	18337.864492
73	314	43209.027109
74	180	23800.866087
75	352	46285.338593
76	301	48464.356157
77	278	45067.682581
78	492	71882.533421
79	813	143601.519032
80	684	186084.472557
81	211	29035.365350
82	239	31779.801875
83	713	98688.535935
84	167	39135.274474
85	85	12495.865339
86	106	15023.208022
87	577	114763.064989
88	393	68395.405499
89	566	155772.670978
90	346	56091.432277
91	161	21651.425498
92	337	47478.162863
93	274	48397.067915
94	353	49732.318963
95	50	6724.045186
96	888	208096.549300
97	348	76265.614727
98	33	9525.184009
99	619	88793.258024
100	40	13720.950176
101	3	922.154768
102	206	39965.079057
103	274	56393.105223
104	533	79342.041606
105	386	70277.651343
106	59	9974.640744
107	117	15734.265734
108	78	17094.017094
109	155	20963.651733
110	551	76714.235990
111	155	26778.387250
112	31	4795.606606
113	33	4363.492116
114	289	38213.612773
115	373	58081.594519
116	211	36453.159418
117	36	4733.727811
118	656	146477.615273
119	36	7474.307069
120	336	82840.236686
121	120	18809.514479
122	151	21023.320571
123	291	39812.566269
124	491	84827.020257
125	164	20647.110663
126	60	9103.322713
