# Supplementary material for: A statistical approach to detection of copy number variations in PCR-enriched targeted sequencing data
Source: BMC Bioinformatics. 2016 Oct 22;17:429. doi: 10.1186/s12859-016-1272-6 (PMC5075217; doi:10.1186/s12859-016-1272-6)
Supplement: Additional file 8 — Archive with Conifer results. txt files with CNV calls made by Conifer. (ZIP 1157 kb) [file 12859_2016_1272_MOESM8_ESM.zip › Additional_file_8_Conifer_results/RPKM1/_Run_16_hg19_v3/IonXpress_036_R_2012_09_04_02_34_22_Sequoia_SN1-19-withoutCYP_48_Run_16_hg19_v3.bam.txt]

1	180	29364.666085
2	94	19666.107159
3	108	36097.052943
4	415	66905.376452
5	349	85402.237196
6	11	4433.488801
7	297	47881.679051
8	81	12982.273427
9	169	27086.471718
10	257	57734.463701
11	74	12000.707717
12	227	37478.276633
13	170	49044.144057
14	243	38720.385279
15	240	39152.888113
16	417	81054.808795
17	73	14820.093204
18	294	110378.964022
19	277	66594.254430
20	31	8758.945073
21	143	31606.484678
22	76	17214.327666
23	190	30275.198366
24	105	31279.753003
25	60	14949.284552
26	163	36920.202758
27	126	23333.004943
28	153	26708.753611
29	127	20968.022610
30	46	7459.899392
31	124	32366.387507
32	230	36863.245533
33	298	49800.563782
34	331	84782.468932
35	90	13780.066766
36	280	54042.014578
37	201	55088.113575
38	130	20129.450951
39	253	58268.709956
40	165	26600.932806
41	193	47653.650307
42	47	8645.167912
43	147	23560.422145
44	252	43990.888300
45	245	44468.346433
46	71	26656.144373
47	58	10527.200380
48	356	70702.171867
49	512	167052.322615
50	311	58380.710563
51	73	12426.786227
52	150	31868.629859
53	75	11745.866434
54	128	21390.846188
55	115	18113.836167
56	384	60834.082802
57	144	23774.765794
58	447	122509.386905
59	35	11154.020451
60	312	52140.187584
61	178	59493.290962
62	303	49430.521242
63	269	44412.583323
64	266	48279.918984
65	535	108613.011839
66	297	51846.404068
67	539	86896.380500
68	21	6394.971725
69	3	492.341707
70	220	63468.892309
71	318	82221.065037
72	69	17036.797260
73	314	50033.748879
74	231	35368.838033
75	314	47810.026707
76	275	51271.639195
77	301	56503.517297
78	425	71901.137121
79	471	96333.635901
80	417	131364.690116
81	240	38242.355831
82	226	34797.679210
83	580	92959.488736
84	194	52643.190156
85	76	12937.476072
86	81	13293.226084
87	405	93275.998151
88	221	44536.410228
89	386	123012.911257
90	283	53124.569419
91	117	18219.440548
92	306	49919.932344
93	258	52768.743233
94	399	65091.676488
95	56	8720.415989
96	577	156572.787215
97	221	56082.886954
98	13	4345.015632
99	377	62620.891957
100	30	11916.096382
101	1	355.935346
102	229	51444.327578
103	232	55290.687213
104	406	69982.709444
105	293	61771.210399
106	48	9396.693147
107	102	15883.614837
108	85	21570.341136
109	160	25057.848392
110	468	75449.918504
111	124	24806.355388
112	36	6448.710983
113	60	9186.711177
114	222	33990.831356
115	333	60043.014599
116	145	29007.431704
117	50	7613.061577
118	402	103939.836933
119	10	2404.124709
120	264	75369.309617
121	109	19783.876576
122	158	25472.408384
123	196	31050.729763
124	395	79020.244987
125	159	23179.342803
126	58	10189.790111
