# Supplementary material for: A statistical approach to detection of copy number variations in PCR-enriched targeted sequencing data
Source: BMC Bioinformatics. 2016 Oct 22;17:429. doi: 10.1186/s12859-016-1272-6 (PMC5075217; doi:10.1186/s12859-016-1272-6)
Supplement: Additional file 8 — Archive with Conifer results. txt files with CNV calls made by Conifer. (ZIP 1157 kb) [file 12859_2016_1272_MOESM8_ESM.zip › Additional_file_8_Conifer_results/RPKM1/_Run_16_hg19_v3/IonXpress_037_R_2012_09_04_02_34_22_Sequoia_SN1-19-withoutCYP_48_Run_16_hg19_v3.bam.txt]

1	291	37876.776304
2	209	34887.053581
3	233	62134.294344
4	364	46821.116323
5	882	172202.663401
6	54	17364.974461
7	253	32543.248434
8	80	10230.177720
9	99	12659.844928
10	298	53412.847977
11	84	10868.807157
12	242	31878.404699
13	217	49948.842718
14	275	34961.781052
15	173	22517.808593
16	373	57846.757581
17	50	8098.890695
18	426	127607.453114
19	213	40856.772269
20	28	6312.125119
21	157	27686.449722
22	109	19698.376294
23	279	35470.316049
24	189	44922.433931
25	88	17493.603901
26	166	29999.362062
27	153	22605.755041
28	153	21309.883733
29	80	10538.315603
30	30	3881.716842
31	85	17701.861090
32	214	27365.725401
33	569	75867.840089
34	711	145303.181935
35	109	13315.662187
36	361	55591.470143
37	204	44608.689948
38	121	14948.630452
39	251	46122.842218
40	143	18394.009984
41	178	35066.007820
42	34	4989.786348
43	147	18797.951560
44	226	31477.344599
45	479	69366.194277
46	135	40438.981621
47	80	11585.168146
48	594	94123.194903
49	813	211641.368625
50	368	55116.834209
51	46	6247.715679
52	160	27121.866513
53	78	9746.436459
54	99	13200.204163
55	114	14326.658367
56	416	52581.930801
57	153	20154.528591
58	700	153069.034134
59	69	17544.457401
60	575	76667.852463
61	181	48267.413203
62	343	44645.134956
63	277	36488.917776
64	329	47644.004002
65	700	113384.469729
66	329	45823.214040
67	826	106247.917811
68	19	4616.367696
69	0	0.000000
70	474	109104.845383
71	493	101702.201925
72	108	21276.004745
73	292	37123.054790
74	215	26264.838259
75	442	53695.645307
76	413	61435.870843
77	337	50473.840023
78	581	78424.258229
79	895	146052.010182
80	645	162117.449945
81	288	36614.519793
82	278	34151.839077
83	866	110741.673818
84	263	56940.814678
85	122	16570.028540
86	136	17807.860259
87	586	107681.217290
88	463	74444.288660
89	599	152306.231639
90	299	44782.427795
91	173	21494.271839
92	423	55057.994421
93	350	57115.311244
94	412	53626.226244
95	37	4597.040798
96	1200	259805.998531
97	512	103665.800895
98	38	10133.490065
99	693	91841.420481
100	44	13944.177023
101	0	0.000000
102	228	40866.205834
103	265	50389.185150
104	476	65463.486296
105	329	55340.343110
106	67	10464.923762
107	134	16648.742349
108	110	22271.949411
109	150	18743.147037
110	555	71389.339449
111	126	20111.259959
112	60	8575.296030
113	64	7818.370459
114	314	38358.880062
115	327	47042.832859
116	186	29688.050416
117	46	5588.234580
118	734	151418.694144
119	40	7672.633290
120	284	64689.889426
121	143	20708.488062
122	161	20709.339912
123	263	33242.903367
124	484	77252.776351
125	175	20354.924752
126	84	11774.541087
