# Supplementary material for: A statistical approach to detection of copy number variations in PCR-enriched targeted sequencing data
Source: BMC Bioinformatics. 2016 Oct 22;17:429. doi: 10.1186/s12859-016-1272-6 (PMC5075217; doi:10.1186/s12859-016-1272-6)
Supplement: Additional file 8 — Archive with Conifer results. txt files with CNV calls made by Conifer. (ZIP 1157 kb) [file 12859_2016_1272_MOESM8_ESM.zip › Additional_file_8_Conifer_results/RPKM1/_Run_16_hg19_v3/IonXpress_038_R_2012_09_04_02_34_22_Sequoia_SN1-19-withoutCYP_48_Run_16_hg19_v3.bam.txt]

1	278	38230.336955
2	174	30686.726615
3	224	63111.249355
4	336	45662.845121
5	837	172655.352687
6	52	17667.172220
7	246	33431.725892
8	60	8106.394811
9	107	14456.404079
10	329	62302.959788
11	93	12713.609139
12	160	22268.168877
13	138	33560.474516
14	269	36132.369660
15	205	28191.435524
16	302	49483.503642
17	53	9070.155083
18	492	155709.408266
19	152	30804.300280
20	17	4049.018851
21	143	26643.235525
22	86	16420.474116
23	260	34923.479969
24	180	45201.962368
25	66	13861.935126
26	158	30167.847795
27	117	18264.036146
28	131	19277.213392
29	74	10299.028106
30	28	3827.753289
31	78	17162.395870
32	189	25535.143653
33	577	81283.908209
34	679	146608.316988
35	83	10712.668673
36	336	54666.786413
37	180	41585.805378
38	117	15271.623444
39	236	45818.160921
40	150	20385.198715
41	152	31636.848937
42	36	5581.987299
43	136	18374.494904
44	228	33551.180560
45	505	77265.753187
46	118	37344.939381
47	80	12240.119317
48	613	102625.196043
49	792	217830.409125
50	322	50953.688477
51	55	7892.406128
52	145	25968.741515
53	49	6468.903059
54	106	14932.572392
55	107	14207.155733
56	315	42066.566134
57	124	17257.830880
58	667	154098.512152
59	77	20685.445828
60	624	87904.954458
61	222	62547.756057
62	334	45931.412025
63	273	37995.063147
64	285	43605.425066
65	592	101311.920922
66	296	43557.673008
67	773	105051.724044
68	18	4620.645042
69	1	138.342666
70	474	115272.934207
71	400	87181.981925
72	80	16650.973124
73	294	39490.396580
74	196	25297.386264
75	446	57244.658021
76	421	66166.379684
77	313	49529.517060
78	632	90131.100820
79	961	165688.055426
80	729	193589.094003
81	305	40967.928425
82	251	32578.143414
83	848	114570.379990
84	249	56957.456211
85	102	14636.825910
86	137	18952.945232
87	705	136872.048514
88	526	89355.121034
89	682	183213.948760
90	304	48105.345643
91	147	19296.443784
92	415	57070.467037
93	307	52930.523429
94	422	58033.101421
95	44	5775.806303
96	1180	269918.868793
97	497	106317.619717
98	25	7043.666223
99	804	112575.715570
100	51	17076.296895
101	0	0.000000
102	261	49425.752294
103	219	43996.576705
104	433	62916.330290
105	306	54381.437803
106	56	9241.290084
107	112	14702.052407
108	97	20750.118939
109	140	18482.580168
110	436	59252.977598
111	125	21079.585046
112	43	6493.063294
113	79	10196.395484
114	273	35235.645153
115	343	52134.251626
116	147	24789.592014
117	48	6160.860056
118	744	162158.486381
119	37	7498.415200
120	283	68106.382651
121	97	14841.144671
122	145	19705.692091
123	207	27643.743460
124	423	71333.315795
125	161	19785.208824
126	50	7404.879875
