# Supplementary material for: A statistical approach to detection of copy number variations in PCR-enriched targeted sequencing data
Source: BMC Bioinformatics. 2016 Oct 22;17:429. doi: 10.1186/s12859-016-1272-6 (PMC5075217; doi:10.1186/s12859-016-1272-6)
Supplement: Additional file 8 — Archive with Conifer results. txt files with CNV calls made by Conifer. (ZIP 1157 kb) [file 12859_2016_1272_MOESM8_ESM.zip › Additional_file_8_Conifer_results/RPKM1/_Run_16_hg19_v3/IonXpress_039_R_2012_09_04_02_34_22_Sequoia_SN1-19-withoutCYP_48_Run_16_hg19_v3.bam.txt]

1	243	28965.067414
2	207	31642.923519
3	297	72530.412710
4	442	52065.602659
5	842	150546.831865
6	59	17374.833467
7	274	32275.961830
8	67	7846.143451
9	160	18737.058987
10	343	56300.446760
11	87	10308.847136
12	280	33777.499408
13	233	49114.515869
14	291	33879.897974
15	217	25865.924398
16	488	69307.185209
17	92	13646.824629
18	544	149229.124587
19	467	82033.186376
20	65	13418.969758
21	176	28422.909640
22	99	16384.280557
23	269	31318.531117
24	175	38091.473518
25	81	14745.852501
26	231	38229.987967
27	171	23137.261057
28	157	20025.231792
29	86	10374.517675
30	40	4739.699832
31	124	23648.845164
32	234	27402.948768
33	461	56290.438147
34	556	104056.344639
35	87	9732.933888
36	539	76011.267154
37	347	69487.554318
38	146	16517.987806
39	311	52334.849473
40	157	18493.890537
41	231	41674.131027
42	47	6316.683854
43	146	17097.566325
44	274	34948.493701
45	608	80631.396885
46	175	48005.692652
47	62	8222.280603
48	601	87211.335558
49	919	219085.571630
50	460	63093.196057
51	66	8209.101232
52	194	30115.464866
53	75	8582.242197
54	127	15507.344132
55	89	10242.790974
56	450	52088.753216
57	182	21955.374615
58	783	156797.564932
59	89	20723.786389
60	472	57633.593938
61	179	43713.615741
62	321	38262.496460
63	346	41739.338555
64	468	62064.956812
65	910	134984.895784
66	379	48341.164645
67	1036	122036.118450
68	37	8232.595292
69	3	359.734703
70	431	90851.314762
71	517	97670.234307
72	125	22550.936703
73	347	40399.740883
74	226	25283.253548
75	404	44945.520244
76	351	47815.349381
77	290	39776.145340
78	624	77134.226162
79	971	145108.209478
80	787	181147.786441
81	296	34462.026805
82	107	12037.639336
83	683	79983.820550
84	216	42826.238288
85	115	14303.736994
86	123	14749.122817
87	750	126209.444068
88	498	73327.687003
89	696	162064.666596
90	369	50611.715968
91	161	18318.535901
92	429	51135.859755
93	287	42889.862122
94	425	50659.068522
95	55	6257.884935
96	1056	209372.720519
97	416	77134.226162
98	33	8058.934746
99	854	103645.745154
100	52	15091.479032
101	2	520.135891
102	236	38737.333631
103	323	56244.781468
104	565	71158.842532
105	401	61770.138066
106	89	12730.325925
107	129	14677.584666
108	96	17800.206037
109	127	14532.596786
110	533	62784.991442
111	110	16078.653264
112	39	5104.470849
113	57	6376.749789
114	325	36358.661075
115	375	49404.354750
116	294	42973.855087
117	48	5340.061811
118	704	132997.765864
119	44	7729.036832
120	350	73008.657575
121	149	19759.996934
122	154	18140.504094
123	294	34031.318768
124	520	76008.179065
125	183	19492.645840
126	75	9627.515285
