# Supplementary material for: A statistical approach to detection of copy number variations in PCR-enriched targeted sequencing data
Source: BMC Bioinformatics. 2016 Oct 22;17:429. doi: 10.1186/s12859-016-1272-6 (PMC5075217; doi:10.1186/s12859-016-1272-6)
Supplement: Additional file 8 — Archive with Conifer results. txt files with CNV calls made by Conifer. (ZIP 1157 kb) [file 12859_2016_1272_MOESM8_ESM.zip › Additional_file_8_Conifer_results/RPKM1/_Run_16_hg19_v3/IonXpress_040_R_2012_09_04_02_34_22_Sequoia_SN1-19-withoutCYP_48_Run_16_hg19_v3.bam.txt]

1	274	37447.532454
2	184	32249.905923
3	199	55721.288276
4	369	49837.858134
5	720	147603.412591
6	35	11817.920289
7	204	27552.637017
8	76	10204.680377
9	122	16381.197447
10	277	52131.697088
11	97	13178.529540
12	299	41356.618816
13	249	60180.759800
14	250	33372.864604
15	204	27880.644601
16	434	70672.839630
17	62	10544.836389
18	412	129585.461769
19	388	78146.368148
20	52	12308.738186
21	138	25552.848846
22	107	20303.940501
23	243	32438.424395
24	193	48167.200582
25	100	20873.209861
26	125	23719.556661
27	125	19392.340243
28	123	17988.186588
29	87	12033.531227
30	38	5162.722912
31	91	19899.126734
32	203	27257.238374
33	361	50541.168512
34	454	97421.317801
35	76	9748.605276
36	397	64192.470045
37	265	60845.406746
38	111	14398.976972
39	258	49779.974442
40	134	18098.300786
41	200	41370.325851
42	49	7550.778601
43	129	17321.102218
44	217	31735.256012
45	489	74355.626387
46	137	43090.311316
47	68	10339.841706
48	568	94504.213923
49	781	213478.268951
50	354	55671.424110
51	81	11551.571420
52	143	25452.371405
53	66	8659.400205
54	125	17500.404609
55	96	12667.879088
56	370	49106.337651
57	148	20470.834731
58	644	147865.818658
59	76	20290.701679
60	410	57401.327119
61	223	62441.443646
62	285	38950.900545
63	222	30706.252097
64	289	43944.327251
65	657	111741.250124
66	307	44897.343759
67	750	101296.459621
68	30	7653.510282
69	5	687.441043
70	367	88700.156011
71	478	103538.997595
72	89	18409.795004
73	256	34173.813354
74	213	27321.748997
75	357	45538.386181
76	355	55448.901026
77	305	47965.492524
78	458	64913.105729
79	836	143246.296929
80	677	178669.877974
81	282	37644.591273
82	235	30313.060389
83	731	98152.912570
84	234	53195.685330
85	110	15687.319213
86	129	17735.978918
87	610	117696.838798
88	431	72764.623495
89	526	140433.014253
90	273	42933.047407
91	166	21655.955231
92	419	57264.657292
93	325	55687.854667
94	397	54257.921110
95	54	7044.708328
96	976	221876.020863
97	515	109487.716541
98	32	8960.207160
99	721	100330.562067
100	38	12644.930032
101	2	596.377425
102	218	41027.833809
103	253	50513.167864
104	455	65704.663746
105	292	51572.884673
106	58	9512.219923
107	99	12915.298602
108	82	17432.995643
109	137	17974.815578
110	440	59427.256311
111	122	20446.604112
112	50	7503.441453
113	56	7183.182835
114	257	32965.678368
115	313	47280.566811
116	191	32010.667094
117	24	3061.404113
118	645	139712.664119
119	45	9063.367440
120	313	74860.897451
121	168	25545.491274
122	135	18233.362732
123	196	26013.086972
124	464	77764.133673
125	150	18319.572485
126	72	10597.168083
