# Supplementary material for: A statistical approach to detection of copy number variations in PCR-enriched targeted sequencing data
Source: BMC Bioinformatics. 2016 Oct 22;17:429. doi: 10.1186/s12859-016-1272-6 (PMC5075217; doi:10.1186/s12859-016-1272-6)
Supplement: Additional file 8 — Archive with Conifer results. txt files with CNV calls made by Conifer. (ZIP 1157 kb) [file 12859_2016_1272_MOESM8_ESM.zip › Additional_file_8_Conifer_results/RPKM1/_Run_16_hg19_v3/IonXpress_041_R_2012_09_04_02_34_22_Sequoia_SN1-19-withoutCYP_48_Run_16_hg19_v3.bam.txt]

1	264	28821.917234
2	254	35562.365609
3	137	30643.257902
4	656	70775.531518
5	648	106117.058907
6	50	13486.191219
7	431	46500.387323
8	128	13729.100394
9	239	25634.804642
10	464	69756.771368
11	121	13131.879450
12	318	35135.590232
13	260	50197.023317
14	431	45959.685145
15	342	37337.483689
16	593	77137.187903
17	115	15624.002272
18	573	143966.014975
19	491	78995.956565
20	87	16450.372629
21	221	32688.787361
22	132	20008.603700
23	306	32630.310103
24	167	33293.301627
25	104	17340.789873
26	264	40017.207399
27	245	30362.154826
28	228	26635.657154
29	201	22208.344769
30	58	6294.619902
31	204	35634.370398
32	326	34966.302567
33	429	47977.947591
34	499	85535.222513
35	152	15574.667312
36	417	53861.188480
37	282	51722.240563
38	187	19377.447180
39	391	60264.008762
40	234	25246.149962
41	293	48414.211504
42	54	6647.153578
43	211	22631.563931
44	412	48131.099770
45	584	70935.579562
46	144	36179.940936
47	95	11539.178182
48	586	77883.731550
49	929	202845.159927
50	531	66706.766101
51	94	10708.538419
52	281	39952.580126
53	125	13100.871470
54	186	20801.627627
55	134	14124.847631
56	606	64247.279509
57	233	25744.001648
58	701	128571.952606
59	74	15781.980050
60	501	56030.190543
61	287	64194.270203
62	445	48582.398368
63	415	45853.050145
64	374	45427.922528
65	837	113715.564359
66	482	56308.713809
67	869	93756.001355
68	49	9985.775365
69	5	549.138325
70	381	73557.945706
71	530	91706.100290
72	101	16688.857891
73	432	46066.320146
74	389	39858.852528
75	483	49215.607156
76	404	50407.162608
77	405	50878.041942
78	634	71779.836523
79	721	98686.713894
80	686	144621.574250
81	426	45426.510144
82	369	38021.967424
83	921	98785.167681
84	231	41948.731024
85	129	14695.760171
86	137	15046.390107
87	689	106194.122857
88	354	47741.116916
89	663	141398.010447
90	498	62561.147869
91	186	19383.334834
92	463	50547.529088
93	403	55160.534950
94	636	69434.618791
95	99	10316.936283
96	1004	182322.623150
97	349	59269.312965
98	22	4920.815138
99	645	71697.496590
100	52	13822.368739
101	3	714.592989
102	356	53520.281481
103	391	62360.148197
104	637	73480.233817
105	444	62642.320813
106	89	11659.775608
107	176	18341.220058
108	111	18850.698393
109	259	27145.005686
110	640	69049.299042
111	185	24767.340954
112	44	5274.599232
113	71	7275.009073
114	441	45187.028187
115	526	63470.274674
116	261	34942.032373
117	39	3973.931013
118	769	133060.360609
119	53	8527.058448
120	446	85210.251519
121	173	21013.450795
122	241	26001.376670
123	337	35728.272598
124	623	83405.694132
125	242	23609.442841
126	117	13755.915043
