# Supplementary material for: A statistical approach to detection of copy number variations in PCR-enriched targeted sequencing data
Source: BMC Bioinformatics. 2016 Oct 22;17:429. doi: 10.1186/s12859-016-1272-6 (PMC5075217; doi:10.1186/s12859-016-1272-6)
Supplement: Additional file 8 — Archive with Conifer results. txt files with CNV calls made by Conifer. (ZIP 1157 kb) [file 12859_2016_1272_MOESM8_ESM.zip › Additional_file_8_Conifer_results/RPKM1/_Run_16_hg19_v3/IonXpress_042_R_2012_09_04_02_34_22_Sequoia_SN1-19-withoutCYP_48_Run_16_hg19_v3.bam.txt]

1	366	41108.223801
2	136	19589.552776
3	226	52005.765737
4	559	62046.858142
5	704	118607.334246
6	33	9157.183894
7	397	44065.478860
8	116	12800.259889
9	202	22290.107738
10	443	68517.388878
11	130	14514.883562
12	385	43763.248329
13	322	63957.160620
14	401	43991.911632
15	304	34144.535616
16	535	71596.464660
17	102	14256.841187
18	555	143458.746434
19	461	76304.997530
20	81	15756.878753
21	212	32260.499271
22	108	16842.063240
23	305	33460.182164
24	203	41635.627956
25	85	14580.860305
26	182	28381.995460
27	193	24606.650578
28	196	23556.639054
29	132	15004.542284
30	55	6140.912276
31	154	27675.044657
32	310	34207.591084
33	502	57758.615929
34	610	107572.922097
35	134	14125.657634
36	466	61923.355364
37	293	55287.191486
38	176	18762.742141
39	328	52009.633199
40	218	24197.164714
41	281	47768.351037
42	78	9877.914048
43	224	24717.743235
44	384	46151.782637
45	550	68729.415540
46	129	33344.465387
47	106	13246.032813
48	660	90244.710840
49	930	208910.645547
50	450	58158.951257
51	99	11602.891394
52	233	34081.846750
53	100	10782.484931
54	198	22781.286761
55	155	16808.902515
56	568	61952.543479
57	213	24211.875049
58	801	151143.482527
59	78	17114.060385
60	560	64431.922152
61	261	60059.756006
62	443	49756.675257
63	358	40694.137407
64	402	50234.954631
65	882	123279.744383
66	433	52040.942400
67	826	91682.835109
68	37	7757.398881
69	3	338.970335
70	448	88983.875645
71	568	101111.226622
72	104	17679.389707
73	409	44869.555754
74	275	28989.222756
75	498	52205.197877
76	504	64694.909589
77	337	43554.592386
78	679	79088.195801
79	793	111667.115400
80	641	139025.890481
81	356	39055.163444
82	337	35724.553305
83	925	102071.037911
84	319	59597.249634
85	134	15704.923705
86	132	14914.694726
87	684	108459.113134
88	359	49809.530575
89	628	137790.127206
90	405	52343.056131
91	196	21013.592793
92	479	53800.107106
93	438	61677.423134
94	552	61999.288356
95	58	6218.308071
96	1059	197847.922765
97	523	91376.567903
98	19	4372.166146
99	747	85426.687434
100	41	11212.221650
101	3	735.169427
102	409	63258.717948
103	376	61694.565956
104	643	76308.120561
105	427	61978.552808
106	81	10917.265993
107	157	16832.316676
108	112	19568.213394
109	242	26093.613534
110	727	80694.214436
111	216	29750.213899
112	57	7029.757333
113	92	9698.212704
114	394	41533.650057
115	464	57601.169502
116	186	25618.239746
117	60	6289.782877
118	790	140630.051111
119	41	6786.344683
120	412	80980.954537
121	179	22368.300694
122	199	22088.237514
123	342	37302.411743
124	622	85669.597430
125	221	22181.521528
126	101	12216.693664
