# Supplementary material for: A statistical approach to detection of copy number variations in PCR-enriched targeted sequencing data
Source: BMC Bioinformatics. 2016 Oct 22;17:429. doi: 10.1186/s12859-016-1272-6 (PMC5075217; doi:10.1186/s12859-016-1272-6)
Supplement: Additional file 8 — Archive with Conifer results. txt files with CNV calls made by Conifer. (ZIP 1157 kb) [file 12859_2016_1272_MOESM8_ESM.zip › Additional_file_8_Conifer_results/RPKM1/_Run_16_hg19_v3/IonXpress_043_R_2012_09_04_02_34_22_Sequoia_SN1-19-withoutCYP_48_Run_16_hg19_v3.bam.txt]

1	176	23623.222487
2	194	33393.826652
3	125	34374.145802
4	443	58761.186843
5	556	111941.861102
6	40	13264.376263
7	350	46425.316919
8	72	9494.500904
9	123	16219.772377
10	375	69311.802192
11	76	10140.576409
12	206	27983.039561
13	165	39164.816228
14	348	45623.284866
15	246	33018.822339
16	467	74685.023510
17	62	10356.038949
18	425	131280.984243
19	291	57560.411729
20	58	13483.170098
21	133	24186.092524
22	91	16958.669486
23	247	32382.044143
24	126	30882.928211
25	85	17424.567000
26	177	32985.543946
27	215	32757.631919
28	163	23411.201671
29	112	15214.079761
30	37	4936.859568
31	142	30495.432665
32	224	29538.447256
33	322	44273.899794
34	372	78396.182696
35	94	11841.605177
36	286	45416.477034
37	203	45775.362482
38	125	15924.745513
39	295	55899.871392
40	158	20957.714495
41	179	36363.510781
42	63	9534.326830
43	180	23736.252259
44	302	43375.355243
45	489	73024.344285
46	101	31198.539785
47	75	11200.052805
48	491	80230.252655
49	711	190864.899864
50	403	62242.631353
51	57	7983.341987
52	217	37932.003126
53	77	9921.753444
54	153	21036.977231
55	110	14255.392880
56	458	59697.360451
57	190	25809.599595
58	600	135296.637879
59	78	20451.817354
60	370	50873.735788
61	219	60223.503446
62	358	48051.782104
63	312	42382.079335
64	310	46293.551592
65	706	117925.217706
66	386	55440.023589
67	676	89667.183535
68	25	6263.733235
69	5	675.132924
70	351	83314.245430
71	462	98281.519968
72	109	22143.143437
73	421	55193.686576
74	269	33887.146731
75	368	46101.076610
76	339	52001.768981
77	264	40774.329224
78	448	62358.944207
79	619	104164.948814
80	593	153699.054142
81	294	38543.809628
82	258	32684.019263
83	707	93230.724152
84	174	38847.549490
85	89	12465.218190
86	99	13367.631886
87	517	97966.893254
88	323	53554.919160
89	518	135821.043452
90	434	67030.526072
91	164	21011.977852
92	378	50736.239204
93	294	49474.143702
94	500	67111.427519
95	71	9096.648948
96	757	169009.166459
97	313	65351.616753
98	15	4124.897496
99	578	78991.370398
100	35	11438.121560
101	3	878.549597
102	206	38075.283337
103	303	59412.871416
104	498	70626.546817
105	342	59322.371993
106	39	6281.629616
107	189	24215.023257
108	74	15450.541980
109	143	18426.113540
110	582	77198.669848
111	176	28968.623195
112	59	8695.535550
113	60	7558.471390
114	328	41319.643598
115	450	66758.209480
116	275	45263.473743
117	50	6263.733235
118	607	129127.451560
119	34	6725.271473
120	410	96304.898490
121	179	26730.792693
122	180	23875.877273
123	223	29066.618735
124	499	82132.630537
125	188	22549.439646
126	90	13009.292104
