# Supplementary material for: A statistical approach to detection of copy number variations in PCR-enriched targeted sequencing data
Source: BMC Bioinformatics. 2016 Oct 22;17:429. doi: 10.1186/s12859-016-1272-6 (PMC5075217; doi:10.1186/s12859-016-1272-6)
Supplement: Additional file 8 — Archive with Conifer results. txt files with CNV calls made by Conifer. (ZIP 1157 kb) [file 12859_2016_1272_MOESM8_ESM.zip › Additional_file_8_Conifer_results/RPKM1/_Run_16_hg19_v3/IonXpress_045_R_2012_09_04_02_34_22_Sequoia_SN1-19-withoutCYP_48_Run_16_hg19_v3.bam.txt]

1	401	38364.189239
2	275	33740.563531
3	254	49786.408467
4	701	66276.570901
5	930	133461.456331
6	43	10163.668148
7	482	45571.051604
8	89	8365.363747
9	228	21430.370049
10	500	65872.039085
11	166	15787.461959
12	334	32339.202996
13	282	47710.771214
14	459	42891.888892
15	365	34920.022624
16	695	79223.974383
17	99	11786.703527
18	684	150599.723768
19	404	56959.667762
20	68	11267.514149
21	228	29553.171600
22	158	20987.593808
23	362	33827.589932
24	221	38609.606909
25	109	15926.661377
26	288	38255.867195
27	224	24326.366001
28	222	22727.112186
29	192	18590.200524
30	56	5325.890781
31	218	33370.147648
32	385	36187.247670
33	544	53314.579146
34	675	101393.690068
35	148	13289.223885
36	562	63611.978702
37	348	55933.265828
38	236	21430.370049
39	474	64020.979432
40	298	28174.633564
41	310	44887.937265
42	80	8629.679214
43	240	22558.284262
44	428	43816.234304
45	642	68335.915090
46	160	35228.005560
47	93	9899.127887
48	767	89332.031671
49	1145	219087.265232
50	613	67483.648151
51	77	7686.980561
52	275	34263.673043
53	130	11939.777599
54	202	19796.957698
55	159	14687.193266
56	627	58252.205292
57	234	22656.806889
58	924	148512.464439
59	85	15885.884775
60	653	63997.095924
61	329	64487.119629
62	527	50418.772392
63	518	50154.811831
64	419	44599.296608
65	981	116795.516767
66	583	59684.263082
67	1021	96531.210970
68	28	5000.419678
69	4	384.976707
70	521	88146.495754
71	670	101592.084430
72	141	20416.771466
73	581	54292.347377
74	441	39598.295495
75	644	57504.826298
76	481	52591.877518
77	451	49649.470336
78	749	74311.792438
79	986	118266.855606
80	853	157587.117687
81	416	38873.694507
82	481	43432.617950
83	1168	109783.650075
84	389	61904.063978
85	114	11380.724467
86	152	14629.114884
87	770	104000.325237
88	474	56018.357003
89	758	141664.713637
90	487	53612.620961
91	256	23378.585508
92	595	56924.420442
93	467	56014.829176
94	678	64865.137916
95	90	8219.033968
96	1149	182847.736531
97	533	79322.133584
98	14	2744.132750
99	896	87280.052563
100	49	11414.001439
101	1	208.737371
102	387	50984.958252
103	385	53808.863927
104	718	72580.215543
105	431	53287.439372
106	70	8036.388768
107	208	18995.100725
108	146	21728.014077
109	254	23328.488539
110	744	70342.038161
111	266	31206.998721
112	69	7248.507517
113	99	8889.413274
114	449	40316.631922
115	521	55091.559846
116	298	34961.224131
117	82	7322.043100
118	906	137376.758946
119	109	15367.831153
120	503	84214.657302
121	203	21607.773774
122	257	24298.257805
123	411	38184.459928
124	771	90453.368473
125	301	25733.542758
126	119	12260.644403
