# Supplementary material for: A statistical approach to detection of copy number variations in PCR-enriched targeted sequencing data
Source: BMC Bioinformatics. 2016 Oct 22;17:429. doi: 10.1186/s12859-016-1272-6 (PMC5075217; doi:10.1186/s12859-016-1272-6)
Supplement: Additional file 8 — Archive with Conifer results. txt files with CNV calls made by Conifer. (ZIP 1157 kb) [file 12859_2016_1272_MOESM8_ESM.zip › Additional_file_8_Conifer_results/RPKM1/_Run_16_hg19_v3/IonXpress_046_R_2012_09_04_02_34_22_Sequoia_SN1-19-withoutCYP_48_Run_16_hg19_v3.bam.txt]

1	217	31412.891040
2	151	28032.582400
3	199	59019.656808
4	383	54790.757958
5	634	137666.633082
6	39	13948.038906
7	267	38196.168080
8	64	9102.094065
9	122	17350.866811
10	359	71563.582549
11	93	13383.006834
12	218	31937.863568
13	184	47103.336785
14	272	38458.993381
15	209	30254.812107
16	462	79685.686536
17	52	9367.571808
18	476	158577.493256
19	268	57172.528344
20	37	9276.570417
21	135	26477.046558
22	82	16481.090260
23	246	34782.766073
24	133	35157.765848
25	73	16139.409121
26	137	27535.480069
27	157	25798.555675
28	131	20292.198362
29	104	15236.411977
30	34	4892.712176
31	110	25477.736512
32	221	31430.668567
33	336	49825.639918
34	413	93869.332525
35	92	12499.488812
36	324	55489.922927
37	219	53260.050098
38	117	16075.705857
39	270	55179.055012
40	162	23175.203105
41	172	37684.514447
42	52	8487.397276
43	142	20195.271206
44	232	35937.328397
45	457	73603.202078
46	114	37978.643343
47	74	11918.242787
48	497	87586.013166
49	746	215981.720882
50	369	61465.435937
51	45	6797.419820
52	190	35819.650698
53	69	9588.893560
54	99	14680.768905
55	101	14116.582848
56	438	61572.312253
57	174	25491.689270
58	648	157591.381113
59	84	23754.084147
60	386	57240.169668
61	177	52494.870628
62	303	43862.239563
63	295	43218.668590
64	309	49766.716503
65	688	123940.180848
66	382	59172.670034
67	634	90698.017090
68	22	5944.805186
69	1	145.626692
70	366	93694.680779
71	495	113568.212280
72	116	25415.137650
73	340	48073.741726
74	260	35324.642294
75	338	45666.912565
76	321	53106.191040
77	298	49638.753141
78	506	75961.399599
79	747	135573.016505
80	612	171076.211937
81	276	39024.566813
82	263	35932.977210
83	712	101260.796470
84	236	56826.130581
85	84	12688.516998
86	85	12378.268828
87	627	128138.027749
88	362	64733.206204
89	505	142807.291599
90	347	57800.830000
91	162	22385.139363
92	388	56166.828219
93	328	59528.714075
94	459	66444.778743
95	53	7323.533248
96	812	195520.415389
97	329	74084.882811
98	15	4448.717850
99	561	82686.835769
100	35	12336.058192
101	0	0.000000
102	255	50832.071170
103	257	54349.147807
104	462	70664.665419
105	322	60237.921081
106	61	10596.422231
107	129	17825.203567
108	68	15312.376994
109	136	18899.848176
110	519	74246.484021
111	160	28402.519801
112	36	5722.272372
113	49	6657.336432
114	296	40215.746611
115	368	58879.170981
116	194	34438.055258
117	27	3647.948637
118	630	144541.361084
119	32	6826.570549
120	348	88158.758725
121	151	24319.657579
122	149	21315.464584
123	256	35987.470175
124	496	88047.811382
125	179	23155.418653
126	89	13874.676439
