# Supplementary material for: A statistical approach to detection of copy number variations in PCR-enriched targeted sequencing data
Source: BMC Bioinformatics. 2016 Oct 22;17:429. doi: 10.1186/s12859-016-1272-6 (PMC5075217; doi:10.1186/s12859-016-1272-6)
Supplement: Additional file 8 — Archive with Conifer results. txt files with CNV calls made by Conifer. (ZIP 1157 kb) [file 12859_2016_1272_MOESM8_ESM.zip › Additional_file_8_Conifer_results/RPKM1/_Run_16_hg19_v3/IonXpress_047_R_2012_09_04_02_34_22_Sequoia_SN1-19-withoutCYP_48_Run_16_hg19_v3.bam.txt]

1	299	46856.801852
2	169	33964.571937
3	80	25685.431801
4	282	43672.788600
5	649	152558.851516
6	33	12776.613686
7	179	27721.379998
8	36	5542.645810
9	96	14780.388826
10	275	59344.926958
11	72	11216.478502
12	182	28865.164473
13	166	46003.960220
14	246	37654.544352
15	182	28521.531562
16	324	60497.389370
17	51	9945.969981
18	430	155080.192689
19	172	39722.294969
20	26	7056.873789
21	114	24204.376661
22	74	16101.157042
23	210	32144.123228
24	150	42925.381950
25	97	23216.127789
26	132	28720.982832
27	136	24192.899953
28	134	22470.662789
29	58	9198.788678
30	28	4361.963862
31	73	18303.927948
32	206	31716.251022
33	485	77858.965147
34	551	135574.670518
35	78	11472.347891
36	339	62852.432500
37	206	54234.789248
38	100	14874.331975
39	233	51548.934873
40	139	21526.658211
41	134	31782.829350
42	33	5830.937790
43	107	16473.975045
44	240	40245.963204
45	412	71834.157944
46	101	36425.812701
47	70	12204.832660
48	509	97106.752945
49	690	216262.162396
50	294	53015.786803
51	69	11283.243255
52	130	26531.657267
53	53	7973.491901
54	110	17658.734363
55	82	12407.244499
56	322	49002.755872
57	113	17921.777942
58	537	141379.037991
59	77	23572.357034
60	493	79143.236737
61	205	65818.918990
62	318	49834.324378
63	261	41394.549052
64	272	47424.492623
65	557	108625.593711
66	313	52487.443679
67	655	101438.569267
68	11	3217.813817
69	0	0.000000
70	392	108635.857870
71	409	101584.671196
72	94	22295.417604
73	292	44695.638012
74	188	27651.300045
75	369	53971.513572
76	394	70565.045121
77	259	46704.383612
78	483	78495.155240
79	733	144015.724238
80	574	173701.422990
81	230	35205.468297
82	229	33870.859435
83	795	122400.094964
84	230	59953.866803
85	107	17497.203309
86	109	17183.861485
87	526	116372.273576
88	345	66786.844269
89	496	151842.715438
90	252	45442.102974
91	142	21241.560220
92	385	60334.009074
93	281	55209.302198
94	334	52341.711768
95	44	6581.891899
96	915	238512.122281
97	443	107991.781899
98	32	10274.172720
99	573	91428.462015
100	39	14880.799076
101	1	341.916462
102	227	48986.539707
103	223	51052.587599
104	416	68882.189434
105	259	52452.615441
106	45	8462.432442
107	128	19147.321888
108	58	14138.878894
109	180	27079.783813
110	412	63805.634409
111	108	20754.578835
112	49	8431.704655
113	66	9707.371292
114	275	40447.380385
115	310	53694.381281
116	164	31516.212305
117	22	3217.813817
118	659	163677.990998
119	40	9237.743016
120	241	66093.164486
121	113	19702.087009
122	138	21371.790166
123	202	30740.859274
124	412	79174.874814
125	142	19885.715950
126	57	9619.688160
