# Supplementary material for: A statistical approach to detection of copy number variations in PCR-enriched targeted sequencing data
Source: BMC Bioinformatics. 2016 Oct 22;17:429. doi: 10.1186/s12859-016-1272-6 (PMC5075217; doi:10.1186/s12859-016-1272-6)
Supplement: Additional file 8 — Archive with Conifer results. txt files with CNV calls made by Conifer. (ZIP 1157 kb) [file 12859_2016_1272_MOESM8_ESM.zip › Additional_file_8_Conifer_results/RPKM1/_Run_16_hg19_v3/IonXpress_048_R_2012_09_04_02_34_22_Sequoia_SN1-19-withoutCYP_48_Run_16_hg19_v3.bam.txt]

1	237	34217.383470
2	168	31106.111092
3	152	44961.155928
4	367	52363.042821
5	502	108715.990520
6	32	11414.287263
7	212	30247.861248
8	73	10354.627554
9	120	17021.305568
10	272	54077.524903
11	89	12773.533010
12	271	39597.606493
13	235	60000.102128
14	239	33703.669441
15	216	31185.463416
16	401	68981.556981
17	64	11498.837539
18	329	109315.254562
19	531	112978.915709
20	102	25505.636746
21	169	33057.708979
22	78	15635.686892
23	216	30460.220081
24	168	44292.397315
25	71	15655.732644
26	129	25859.020629
27	104	17044.307332
28	105	16221.737870
29	91	13296.613250
30	41	5884.436555
31	88	20328.302079
32	186	26383.023631
33	358	52947.677046
34	417	94527.900012
35	85	11517.908586
36	320	54659.967177
37	224	54332.007374
38	121	16581.348094
39	255	51975.772360
40	132	18833.573985
41	187	40862.634246
42	44	7162.656773
43	110	15602.863437
44	194	29971.591875
45	397	63770.715845
46	93	30900.664663
47	72	11565.469876
48	429	75402.533525
49	634	183070.220423
50	328	54491.494675
51	57	8587.301520
52	147	27639.829333
53	61	8454.725637
54	150	22184.780885
55	94	13103.470580
56	322	45145.815375
57	145	21186.911223
58	519	125885.320656
59	57	16076.227265
60	374	55314.053674
61	156	46144.344242
62	282	40714.355015
63	281	41058.772784
64	269	43209.880509
65	565	101513.175152
66	302	46656.807970
67	582	83038.939841
68	30	8085.120145
69	1	145.241679
70	290	74042.679222
71	331	75740.795320
72	67	14640.622965
73	333	46959.505958
74	244	33063.172883
75	351	47297.952848
76	324	53460.794427
77	297	49341.383898
78	479	71718.010174
79	606	109692.152413
80	532	148320.135072
81	293	41318.724461
82	244	33248.921045
83	673	95461.155395
84	235	56435.739625
85	87	13106.933899
86	91	13216.992812
87	453	92333.430898
88	298	53147.775070
89	448	126353.505520
90	321	53328.566435
91	143	19707.480353
92	345	49810.115178
93	262	47424.659954
94	383	55296.446705
95	61	8406.687423
96	739	177472.389715
97	344	77257.814718
98	13	3845.362020
99	593	87172.295380
100	34	11951.916736
101	5	1575.023405
102	270	53679.896044
103	229	48299.804692
104	425	64833.510596
105	315	58772.604130
106	44	7623.113279
107	128	17640.262134
108	105	23581.600423
109	172	23839.554256
110	458	65346.794583
111	116	20537.385478
112	47	7450.993075
113	67	9078.822062
114	246	33334.182497
115	340	54255.411499
116	153	27088.103259
117	53	7141.856128
118	543	124251.516189
119	32	6808.522227
120	278	70239.481259
121	125	20078.940757
122	129	18405.538212
123	213	29863.536258
124	443	78431.566953
125	134	17288.395203
126	78	12127.680217
