# Supplementary material for: A statistical approach to detection of copy number variations in PCR-enriched targeted sequencing data
Source: BMC Bioinformatics. 2016 Oct 22;17:429. doi: 10.1186/s12859-016-1272-6 (PMC5075217; doi:10.1186/s12859-016-1272-6)
Supplement: Additional file 8 — Archive with Conifer results. txt files with CNV calls made by Conifer. (ZIP 1157 kb) [file 12859_2016_1272_MOESM8_ESM.zip › Additional_file_8_Conifer_results/RPKM1/_Run_16_hg19_v3.txt]

sampleID	chromosome	start	stop	state
IonXpress_012_R_2012_09_04_02_34_22_Sequoia_SN1-19-withoutCYP_48_Run_16_hg19_v3.bam	chr7	117120062	117149260	del
IonXpress_005_R_2012_09_04_02_34_22_Sequoia_SN1-19-withoutCYP_48_Run_16_hg19_v3.bam	chr7	117246740	117267600	dup
IonXpress_016_R_2012_09_04_02_34_22_Sequoia_SN1-19-withoutCYP_48_Run_16_hg19_v3.bam	chr7	117119899	117149260	del
