# Supplementary material for: A statistical approach to detection of copy number variations in PCR-enriched targeted sequencing data
Source: BMC Bioinformatics. 2016 Oct 22;17:429. doi: 10.1186/s12859-016-1272-6 (PMC5075217; doi:10.1186/s12859-016-1272-6)
Supplement: Additional file 8 — Archive with Conifer results. txt files with CNV calls made by Conifer. (ZIP 1157 kb) [file 12859_2016_1272_MOESM8_ESM.zip › Additional_file_8_Conifer_results/RPKM1/Run_17_hg19_v3/IonXpress_001_R_2012_09_07_19_18_37_Sequoia_SN1-21_Run_17_hg19_v3.bam.txt]

1	249	28681.454779
2	496	73269.207020
3	215	50738.277334
4	660	75128.743347
5	496	85698.804640
6	13	3699.521453
7	595	67729.700441
8	33	3734.469699
9	328	37118.365488
10	308	48854.210154
11	30	3435.149642
12	301	35088.880951
13	200	40739.669438
14	269	30264.600363
15	264	30409.253259
16	827	113500.430121
17	40	5733.731254
18	653	173101.739288
19	398	67559.951819
20	19	3790.469244
21	213	33240.613350
22	15	2398.926816
23	281	31614.694060
24	208	43750.862397
25	40	7036.851994
26	514	82203.225565
27	51	6668.368190
28	26	3204.681004
29	43	5012.697279
30	67	7671.834200
31	386	71139.222776
32	312	35307.713513
33	342	40354.629880
34	631	114118.667499
35	28	3027.025718
36	630	85854.549855
37	377	72954.563047
38	218	23833.857460
39	470	76429.673967
40	48	5463.908607
41	263	45850.479321
42	20	2597.495702
43	37	4187.132692
44	318	39195.713813
45	480	61514.202861
46	18	4771.564023
47	23	2947.555554
48	557	78106.507548
49	948	218393.727953
50	440	58319.115840
51	11	1322.141446
52	305	45753.175270
53	24	2653.898466
54	250	29498.998450
55	23	2557.936141
56	772	86353.969844
57	54	6295.015187
58	589	113979.410171
59	20	4500.312322
60	279	32920.882270
61	315	74337.476094
62	443	51027.648462
63	234	27278.399145
64	622	79712.154540
65	903	129438.983065
66	532	65572.703612
67	559	63631.768986
68	41	8815.611803
69	6	695.257832
70	337	68646.343004
71	568	103693.988816
72	24	4184.074159
73	439	49390.927730
74	397	42918.900359
75	305	32789.775610
76	343	45153.133627
77	519	68790.048002
78	466	55664.974260
79	586	84626.022300
80	848	188619.986779
81	265	29814.569131
82	497	54031.558779
83	874	98906.864136
84	287	54988.469665
85	40	4807.787077
86	84	9733.609644
87	559	90902.527123
88	248	35287.743087
89	649	146035.134838
90	458	60704.897851
91	198	21770.260856
92	379	43655.708278
93	360	51988.682641
94	498	57362.909557
95	15	1649.262186
96	1012	193896.624743
97	307	55007.984221
98	10	2359.919876
99	654	76701.686733
100	28	7852.718892
101	0	0.000000
102	390	61860.850520
103	320	53847.215258
104	709	86289.950787
105	521	77554.228417
106	21	2902.701447
107	20	2199.016248
108	208	37269.253153
109	213	23553.348888
110	548	62379.623264
111	41	5791.277827
112	37	4679.736538
113	28	3027.025718
114	329	35567.552187
115	530	67475.077507
116	42	5932.528506
117	20	2150.149220
118	640	116838.297257
119	22	3734.469699
120	605	121953.776092
121	49	6279.574875
122	26	2959.617162
123	498	55705.021998
124	576	81360.390937
125	374	38496.820616
126	23	2853.082619
