# Supplementary material for: A statistical approach to detection of copy number variations in PCR-enriched targeted sequencing data
Source: BMC Bioinformatics. 2016 Oct 22;17:429. doi: 10.1186/s12859-016-1272-6 (PMC5075217; doi:10.1186/s12859-016-1272-6)
Supplement: Additional file 8 — Archive with Conifer results. txt files with CNV calls made by Conifer. (ZIP 1157 kb) [file 12859_2016_1272_MOESM8_ESM.zip › Additional_file_8_Conifer_results/RPKM1/Run_17_hg19_v3/IonXpress_002_R_2012_09_07_19_18_37_Sequoia_SN1-21_Run_17_hg19_v3.bam.txt]

1	257	28463.863962
2	617	87636.269428
3	272	61719.878884
4	622	68078.734918
5	623	103499.925573
6	17	4651.682048
7	572	62606.167802
8	21	2285.036796
9	308	33513.873002
10	331	50482.188786
11	15	1651.484751
12	328	36765.101490
13	192	37605.176979
14	242	26179.233853
15	220	24365.953586
16	873	115203.359663
17	44	6064.415115
18	840	214104.817562
19	434	70836.140664
20	19	3644.616863
21	272	40814.758617
22	17	2614.168424
23	338	36564.384472
24	226	45707.832300
25	33	5582.018458
26	501	77041.081195
27	55	6914.662504
28	39	4622.053500
29	26	2914.306825
30	61	6716.037987
31	389	68933.497781
32	246	26767.573892
33	390	44247.707288
34	643	111814.263813
35	34	3534.238875
36	698	91461.241399
37	415	77217.922001
38	254	26701.180571
39	449	70205.218140
40	42	4596.956377
41	265	44421.468208
42	18	2247.792668
43	27	2937.904452
44	305	36146.828655
45	597	73564.349213
46	31	7901.487315
47	28	3450.254234
48	541	72943.767771
49	991	219515.090943
50	542	69074.292333
51	22	2542.534287
52	320	46156.224975
53	23	2445.455705
54	268	30406.116803
55	26	2780.315707
56	864	92926.087622
57	43	4819.815134
58	778	144760.345341
59	29	6274.361832
60	367	41638.227115
61	365	82822.631590
62	423	46849.083486
63	252	28246.358462
64	706	86995.696054
65	1019	140446.340952
66	553	65538.348348
67	796	87123.268480
68	38	7856.174126
69	3	334.252602
70	337	66004.920011
71	666	116906.424306
72	50	8381.409096
73	414	44785.962046
74	331	34406.854927
75	335	34629.188581
76	351	44428.310175
77	473	60280.701611
78	494	56739.035354
79	632	87757.106104
80	877	187564.375002
81	237	25638.340591
82	438	45785.095216
83	800	87049.020786
84	329	60610.035401
85	58	6703.044939
86	114	12701.598886
87	656	102571.543652
88	271	37076.642208
89	729	157724.475031
90	410	52251.770953
91	166	17549.527727
92	423	46849.083486
93	369	51237.930621
94	484	53605.097889
95	7	740.040326
96	1101	202831.759806
97	304	52374.494173
98	21	4765.137708
99	839	94612.393660
100	27	7280.893641
101	0	0.000000
102	401	61158.180372
103	305	49348.279120
104	699	81799.389980
105	519	74283.784093
106	24	3189.724833
107	33	3488.761536
108	199	34284.619541
109	199	21158.508059
110	590	64576.291964
111	38	5160.990302
112	22	2675.477256
113	26	2702.653257
114	355	36901.611779
115	590	72223.484433
116	68	9235.456329
117	13	1343.819258
118	772	135513.152499
119	25	4080.422849
120	720	139550.461447
121	54	6654.061738
122	17	1860.672819
123	471	50657.624155
124	562	76328.330251
125	310	30681.307127
126	26	3101.121365
