# Supplementary material for: A statistical approach to detection of copy number variations in PCR-enriched targeted sequencing data
Source: BMC Bioinformatics. 2016 Oct 22;17:429. doi: 10.1186/s12859-016-1272-6 (PMC5075217; doi:10.1186/s12859-016-1272-6)
Supplement: Additional file 8 — Archive with Conifer results. txt files with CNV calls made by Conifer. (ZIP 1157 kb) [file 12859_2016_1272_MOESM8_ESM.zip › Additional_file_8_Conifer_results/RPKM1/Run_17_hg19_v3/IonXpress_003_R_2012_09_07_19_18_37_Sequoia_SN1-21_Run_17_hg19_v3.bam.txt]

1	298	31239.490742
2	826	111046.714772
3	371	79681.411809
4	512	53041.769357
5	856	134602.369505
6	30	7769.790433
7	438	45375.576130
8	26	2677.775728
9	263	27086.731405
10	242	34934.336440
11	16	1667.363312
12	370	39254.603875
13	279	51722.268105
14	230	23550.295034
15	229	24006.185838
16	728	90930.426857
17	34	4435.495181
18	813	196139.312470
19	492	76007.634133
20	27	4902.177057
21	305	43318.670319
22	16	2328.796692
23	365	37373.294293
24	253	48431.693700
25	34	5443.562267
26	389	56618.869570
27	43	5116.861988
28	38	4262.662098
29	17	1803.589908
30	70	7294.714490
31	288	48305.897093
32	251	25850.834915
33	517	55519.258632
34	696	114557.209228
35	19	1869.379747
36	746	92522.518567
37	423	74496.750674
38	203	20198.528652
39	341	50466.638814
40	29	3004.318968
41	254	40300.246355
42	16	1891.170468
43	23	2368.801606
44	310	34774.348690
45	829	96688.438477
46	26	6272.597939
47	26	3032.448010
48	839	107072.967100
49	1109	232514.061964
50	433	52231.440529
51	14	1531.436955
52	243	33175.198222
53	19	1912.108427
54	228	24484.315219
55	24	2429.175860
56	614	62505.643578
57	31	3288.899244
58	889	156566.457090
59	29	5938.770052
60	522	56056.195369
61	309	66365.380725
62	399	41827.371832
63	237	25144.165185
64	677	78960.280879
65	921	120149.737099
66	439	49244.964758
67	932	96552.595783
68	52	10175.547767
69	6	632.749401
70	453	83979.166493
71	740	122948.381949
72	36	5711.845940
73	449	45974.271610
74	321	31582.678878
75	347	33951.106493
76	413	49479.998759
77	448	54040.843780
78	595	64684.304718
79	965	126829.265728
80	1164	235630.058379
81	192	19659.376724
82	406	40170.107543
83	938	96605.908965
84	339	59111.950187
85	38	4156.757449
86	113	11916.780377
87	727	107593.097999
88	468	60604.365379
89	937	191883.708234
90	427	51507.679228
91	192	19212.572708
92	503	52729.744440
93	366	48103.120473
94	518	54302.202028
95	23	2301.506106
96	1394	243073.919058
97	517	84307.022367
98	14	3006.845729
99	1114	118904.477757
100	33	8422.903252
101	0	0.000000
102	486	70157.386403
103	298	45636.821258
104	686	75984.315331
105	458	62046.757244
106	31	3899.694817
107	21	2101.375140
108	214	34896.910612
109	189	19020.446981
110	630	65266.239639
111	34	4370.743426
112	19	2187.052122
113	18	1770.991339
114	259	25482.597600
115	539	62451.394508
116	56	7198.871525
117	18	1761.152498
118	964	160165.189458
119	37	5716.021266
120	550	100899.361876
121	39	4548.672015
122	12	1243.166469
123	504	51307.564109
124	534	68646.382046
125	305	28571.888933
126	22	2483.676600
