# Supplementary material for: A statistical approach to detection of copy number variations in PCR-enriched targeted sequencing data
Source: BMC Bioinformatics. 2016 Oct 22;17:429. doi: 10.1186/s12859-016-1272-6 (PMC5075217; doi:10.1186/s12859-016-1272-6)
Supplement: Additional file 8 — Archive with Conifer results. txt files with CNV calls made by Conifer. (ZIP 1157 kb) [file 12859_2016_1272_MOESM8_ESM.zip › Additional_file_8_Conifer_results/RPKM1/Run_17_hg19_v3/IonXpress_004_R_2012_09_07_19_18_37_Sequoia_SN1-21_Run_17_hg19_v3.bam.txt]

1	196	26012.634708
2	636	108248.870280
3	271	73687.358947
4	444	58233.326776
5	760	151297.977385
6	18	5902.026362
7	436	57184.077644
8	8	1043.113171
9	247	32206.119163
10	258	47151.707879
11	11	1451.254346
12	312	41906.757465
13	213	49991.198733
14	208	26963.262555
15	202	26808.939852
16	697	110217.668035
17	29	4789.627978
18	804	245567.416502
19	452	88403.841264
20	37	8504.867313
21	226	40637.249613
22	17	3132.572303
23	372	48222.758031
24	187	45320.149290
25	31	6283.571501
26	386	71127.818163
27	56	8436.530176
28	29	4118.469917
29	21	2820.647137
30	54	7124.339514
31	287	60943.887031
32	221	28816.001356
33	419	56964.950920
34	612	127527.896727
35	18	2242.110573
36	666	104573.931886
37	392	87402.452620
38	185	23304.297438
39	345	64641.241112
40	41	5377.401797
41	199	39973.083451
42	8	1197.129881
43	22	2868.561221
44	248	35220.018604
45	666	98341.048528
46	27	8246.666972
47	27	3986.799265
48	630	101788.570598
49	962	255348.516218
50	419	63988.027061
51	16	2215.805618
52	218	37679.431006
53	13	1656.314700
54	233	31677.407075
55	20	2562.821154
56	606	78102.345004
57	52	6984.459577
58	856	190858.416945
59	26	6740.815639
60	367	49895.315007
61	234	63626.723224
62	295	39151.669586
63	222	29818.269734
64	574	84756.399182
65	807	133283.785458
66	349	49563.655213
67	776	101777.165716
68	41	10157.314505
69	6	801.073438
70	363	85196.268263
71	563	118424.097095
72	23	4620.004620
73	329	42648.622022
74	242	30143.931043
75	250	30967.422272
76	278	42166.253346
77	375	57268.520640
78	400	55053.195150
79	677	112647.465016
80	802	205538.256513
81	155	20092.815846
82	305	38204.752421
83	667	86969.560654
84	255	56293.254744
85	35	4847.074790
86	70	9345.856781
87	558	104550.181277
88	294	48199.881959
89	660	171113.012367
90	297	45356.668347
91	169	21409.749671
92	366	48574.613792
93	259	43095.558994
94	329	43664.065403
95	7	886.794365
96	1059	233782.575582
97	329	67921.879516
98	11	2990.999810
99	828	111888.111888
100	26	8401.596303
101	1	289.565507
102	324	59213.772685
103	263	50991.226795
104	561	78668.938390
105	377	64659.977703
106	28	4459.308807
107	21	2660.383095
108	165	34064.164499
109	152	19366.141105
110	470	61643.386452
111	28	4556.957905
112	12	1748.748552
113	12	1494.740382
114	215	26780.765183
115	432	63369.125154
116	46	7486.430844
117	11	1362.566580
118	658	138406.848825
119	35	6845.430186
120	536	124489.037533
121	37	5463.391585
122	8	1049.249131
123	412	53099.284062
124	423	68842.614066
125	242	28700.870514
126	17	2429.751594
