# Supplementary material for: A statistical approach to detection of copy number variations in PCR-enriched targeted sequencing data
Source: BMC Bioinformatics. 2016 Oct 22;17:429. doi: 10.1186/s12859-016-1272-6 (PMC5075217; doi:10.1186/s12859-016-1272-6)
Supplement: Additional file 8 — Archive with Conifer results. txt files with CNV calls made by Conifer. (ZIP 1157 kb) [file 12859_2016_1272_MOESM8_ESM.zip › Additional_file_8_Conifer_results/RPKM1/Run_17_hg19_v3/IonXpress_005_R_2012_09_07_19_18_37_Sequoia_SN1-21_Run_17_hg19_v3.bam.txt]

1	198	31256.867039
2	425	86041.341144
3	231	74711.535849
4	438	68330.520030
5	863	204353.607990
6	22	8580.316442
7	331	51637.904406
8	12	1861.121270
9	167	25900.604337
10	151	32825.145018
11	9	1412.359780
12	190	30355.336372
13	118	32941.846474
14	96	14802.406378
15	95	14996.981660
16	625	117557.527011
17	16	3143.227033
18	599	217617.340796
19	332	77236.532694
20	19	5194.830761
21	269	57533.412155
22	26	5698.722566
23	356	54892.256985
24	109	31421.593611
25	19	4580.896216
26	279	61151.676761
27	36	6451.048725
28	40	6756.937094
29	12	1917.179139
30	47	7375.656630
31	298	75269.061637
32	165	25590.417459
33	422	68243.004607
34	503	124673.383001
35	13	1926.104554
36	399	74520.213094
37	236	62589.508301
38	207	31016.059126
39	349	77780.011384
40	40	6240.230140
41	203	48502.329306
42	17	3025.883407
43	15	2326.401587
44	122	20608.658136
45	771	135415.060333
46	22	7992.623535
47	14	2458.898631
48	492	94553.052334
49	804	253843.647468
50	361	65575.843095
51	11	1811.992292
52	149	30632.757643
53	12	1818.581355
54	139	22478.146067
55	24	3658.065944
56	521	79869.535184
57	15	2396.473924
58	546	144804.540391
59	17	5242.518925
60	299	48352.271037
61	260	84090.906151
62	217	34256.263371
63	190	30355.336372
64	394	69200.432907
65	595	116888.755302
66	238	40203.775709
67	976	152261.615408
68	36	10608.391237
69	3	476.424756
70	248	69233.711234
71	579	144864.587889
72	38	9079.253762
73	248	38239.549809
74	139	20594.502542
75	248	36540.014262
76	164	29588.029982
77	297	53950.208862
78	218	35688.723608
79	729	144282.037539
80	739	225275.894382
81	118	18194.624506
82	189	28159.914942
83	525	81424.055551
84	139	36499.167871
85	20	3294.531440
86	56	8893.262115
87	499	111209.815704
88	182	35491.308919
89	500	154191.733103
90	204	37056.709117
91	120	18082.485064
92	209	32993.359652
93	230	45521.081803
94	275	43412.315332
95	6	904.124253
96	785	206128.394094
97	303	74406.077429
98	16	5174.824994
99	1097	176324.321023
100	35	13452.670048
101	0	0.000000
102	218	47389.944462
103	257	59268.620609
104	436	72724.191502
105	391	79766.941805
106	17	3220.404483
107	14	2109.623257
108	107	26275.413482
109	91	13790.908609
110	286	44617.645499
111	17	3290.924289
112	29	5026.852057
113	13	1926.104554
114	286	42374.300194
115	495	86367.658923
116	49	9485.605304
117	8	1178.710137
118	523	130853.505123
119	14	3256.962222
120	350	96691.065967
121	23	4039.619180
122	20	3120.115070
123	389	59633.875598
124	393	76078.426210
125	216	30470.911001
126	17	2890.106587
