# Supplementary material for: A statistical approach to detection of copy number variations in PCR-enriched targeted sequencing data
Source: BMC Bioinformatics. 2016 Oct 22;17:429. doi: 10.1186/s12859-016-1272-6 (PMC5075217; doi:10.1186/s12859-016-1272-6)
Supplement: Additional file 8 — Archive with Conifer results. txt files with CNV calls made by Conifer. (ZIP 1157 kb) [file 12859_2016_1272_MOESM8_ESM.zip › Additional_file_8_Conifer_results/RPKM1/Run_17_hg19_v3/IonXpress_006_R_2012_09_07_19_18_37_Sequoia_SN1-21_Run_17_hg19_v3.bam.txt]

1	342	32158.767270
2	1031	124328.283587
3	471	90738.087881
4	695	64583.035198
5	831	117210.243865
6	33	7666.331516
7	634	58914.596138
8	29	2679.072435
9	302	27899.306046
10	424	54902.054217
11	26	2430.352182
12	256	24362.084527
13	183	30430.567588
14	330	30308.752506
15	342	32158.767270
16	814	91198.534729
17	36	4212.610449
18	1220	264009.490492
19	272	37691.777705
20	11	1791.445165
21	305	38856.235496
22	22	2872.234397
23	442	40595.359418
24	382	65593.092051
25	60	8616.703192
26	673	87864.261336
27	78	8325.598354
28	45	4527.885435
29	24	2283.945424
30	67	6262.830624
31	371	55817.088454
32	368	33996.505381
33	570	54905.212412
34	942	139075.200116
35	27	2382.831330
36	752	83658.883572
37	456	72035.638684
38	229	20438.300697
39	449	59604.897850
40	40	3717.009220
41	220	31309.942529
42	10	1060.220751
43	39	3602.890516
44	445	44775.755971
45	603	63084.538932
46	22	4760.826878
47	30	3138.534275
48	947	108406.035206
49	1345	252944.689929
50	517	55939.715813
51	14	1373.677320
52	366	44820.215828
53	26	2347.025822
54	300	28897.480217
55	44	3994.716805
56	940	85834.981700
57	62	5900.192346
58	1064	168083.156930
59	49	9000.781047
60	639	61551.632862
61	320	61647.957796
62	548	51529.252818
63	259	24647.577705
64	921	96353.002249
65	1253	146622.247030
66	533	53630.287489
67	993	92274.753888
68	44	7723.119157
69	0	0.000000
70	598	99439.778239
71	760	113263.582837
72	48	6831.260188
73	528	48494.004010
74	392	34595.180785
75	413	36246.002408
76	455	48896.371287
77	515	55723.314592
78	679	66212.094795
79	957	112820.938434
80	1206	218983.112153
81	278	25532.827869
82	521	46238.132952
83	1073	99125.680092
84	478	74763.408223
85	79	7751.464880
86	131	12391.885528
87	755	100226.498612
88	380	44139.484488
89	834	153196.967214
90	536	57995.527420
91	284	25491.080276
92	611	57453.236263
93	372	43855.161022
94	500	47015.741623
95	17	1525.874524
96	1515	236959.337778
97	501	73281.869276
98	21	4045.647230
99	1039	99475.051293
100	27	6181.547942
101	0	0.000000
102	581	75231.352595
103	341	46842.396627
104	864	85841.873308
105	475	57720.864330
106	38	4287.835636
107	37	3321.021022
108	258	37737.968609
109	266	24011.879561
110	744	69136.371493
111	44	5073.581928
112	32	3304.008196
113	33	2912.349403
114	357	31506.325358
115	594	61734.143263
116	67	7725.681572
117	26	2281.830660
118	935	139344.013096
119	55	7621.499168
120	857	141023.716997
121	63	6590.921978
122	22	2044.355071
123	518	47300.553745
124	620	71491.381714
125	356	29914.015691
126	21	2126.558160
