# Supplementary material for: A statistical approach to detection of copy number variations in PCR-enriched targeted sequencing data
Source: BMC Bioinformatics. 2016 Oct 22;17:429. doi: 10.1186/s12859-016-1272-6 (PMC5075217; doi:10.1186/s12859-016-1272-6)
Supplement: Additional file 8 — Archive with Conifer results. txt files with CNV calls made by Conifer. (ZIP 1157 kb) [file 12859_2016_1272_MOESM8_ESM.zip › Additional_file_8_Conifer_results/RPKM1/Run_17_hg19_v3/IonXpress_007_R_2012_09_07_19_18_37_Sequoia_SN1-21_Run_17_hg19_v3.bam.txt]

1	236	28078.952303
2	560	85446.624164
3	283	68984.379304
4	597	70194.581261
5	551	98335.822366
6	22	6466.837470
7	558	65609.005600
8	25	2922.281685
9	292	34132.250079
10	298	48824.141015
11	24	2838.590304
12	232	27935.604578
13	175	36820.749229
14	244	28355.646748
15	241	28673.845360
16	727	103060.792116
17	27	3997.681345
18	722	197693.556915
19	347	60841.904678
20	15	3090.990731
21	264	42555.962703
22	11	1817.127884
23	293	34050.018431
24	212	46060.241582
25	34	6178.234806
26	423	69876.826812
27	56	7563.180923
28	34	4328.699545
29	19	2287.829685
30	58	6859.926568
31	326	62059.243734
32	240	28053.904174
33	352	42901.946140
34	560	104612.222107
35	17	1898.340303
36	651	91636.991390
37	442	88348.757721
38	205	23150.414567
39	432	72562.955503
40	40	4703.154523
41	252	45379.085536
42	19	2548.857233
43	25	2922.281685
44	268	34120.337593
45	463	61288.955717
46	18	4928.648233
47	32	4235.953743
48	581	84154.089179
49	904	215113.329507
50	395	54078.223671
51	13	1613.970729
52	286	44315.382350
53	27	3083.925609
54	279	34004.667537
55	36	4135.532426
56	713	82379.965285
57	42	5057.307725
58	671	134122.209119
59	24	5578.160016
60	333	40586.216092
61	315	76784.733147
62	388	46163.701244
63	228	27453.956223
64	649	85910.436847
65	898	132959.920283
66	421	53599.485547
67	640	75250.472373
68	39	8661.642914
69	0	0.000000
70	324	68170.987143
71	560	105599.129863
72	31	5582.347824
73	509	59151.738503
74	402	44890.164822
75	342	37977.972776
76	421	57245.709053
77	516	70643.958011
78	546	67368.333774
79	738	110085.404197
80	1030	236644.355469
81	261	30331.245087
82	461	51767.727527
83	911	106487.944594
84	377	74610.191436
85	68	8442.308430
86	97	11610.032648
87	581	97590.456359
88	275	40417.734185
89	773	179663.237183
90	477	65304.589092
91	242	27484.059246
92	461	54849.139880
93	393	58622.715243
94	501	59608.284338
95	9	1022.134435
96	1260	249360.321509
97	418	77362.537136
98	18	4387.699037
99	659	79832.485037
100	18	5214.366972
101	0	0.000000
102	435	71270.138729
103	293	50926.984088
104	692	86993.568887
105	489	75187.160678
106	20	2855.486675
107	33	3747.826261
108	212	39236.502088
109	212	24214.527003
110	498	58554.273815
111	34	4960.626486
112	21	2743.506805
113	15	1675.006150
114	308	34393.459615
115	474	62332.268337
116	60	8754.046740
117	16	1776.747264
118	711	134073.180951
119	31	5435.443934
120	544	113267.638103
121	46	6089.183505
122	17	1998.840672
123	451	52108.505391
124	509	74263.496515
125	306	32534.321583
126	22	2818.877871
