# Supplementary material for: A statistical approach to detection of copy number variations in PCR-enriched targeted sequencing data
Source: BMC Bioinformatics. 2016 Oct 22;17:429. doi: 10.1186/s12859-016-1272-6 (PMC5075217; doi:10.1186/s12859-016-1272-6)
Supplement: Additional file 8 — Archive with Conifer results. txt files with CNV calls made by Conifer. (ZIP 1157 kb) [file 12859_2016_1272_MOESM8_ESM.zip › Additional_file_8_Conifer_results/RPKM1/Run_17_hg19_v3/IonXpress_008_R_2012_09_07_19_18_37_Sequoia_SN1-21_Run_17_hg19_v3.bam.txt]

1	346	23657.731429
2	943	82688.797685
3	411	57575.040169
4	727	49123.779085
5	994	101947.044972
6	29	4898.863801
7	588	39731.474693
8	20	1343.507717
9	288	19346.511129
10	397	37379.798526
11	26	1767.229382
12	464	32108.215759
13	330	39902.179203
14	268	17898.334787
15	271	18529.610454
16	954	77720.492181
17	39	3318.464062
18	1344	211486.518915
19	2474	249287.856941
20	129	15276.513781
21	408	37795.905814
22	28	2658.146674
23	531	35462.745418
24	357	44574.519357
25	58	6056.777064
26	575	54586.940620
27	67	5200.191864
28	42	3072.953002
29	17	1176.378595
30	108	7340.798971
31	357	39055.769341
32	325	21832.000406
33	594	41605.320998
34	920	98766.651440
35	25	1604.328350
36	887	71753.246491
37	545	62604.100856
38	251	16289.461789
39	524	50581.372058
40	48	3243.385689
41	321	33219.136085
42	22	1696.065783
43	42	2821.366206
44	404	29558.881255
45	1637	124531.153899
46	67	10542.854738
47	41	3118.984307
48	1132	94226.621684
49	1562	213603.332321
50	624	49095.084748
51	21	1498.303172
52	354	31522.440371
53	27	1772.278609
54	319	22343.598314
55	43	2838.739151
56	804	53384.628613
57	49	3390.738302
58	1313	150824.191603
59	43	5743.495491
60	541	37893.061717
61	385	53932.823516
62	485	33161.848968
63	301	20828.820999
64	892	67856.926865
65	1302	110785.646367
66	516	37753.422593
67	2219	149939.017592
68	105	13401.489480
69	8	550.275017
70	663	80167.105490
71	1073	116278.691740
72	43	4449.915426
73	538	35930.239237
74	385	24706.656583
75	408	26037.179561
76	393	30710.118750
77	506	39811.078337
78	580	41126.264012
79	1128	96696.461407
80	1454	191977.987228
81	240	16028.359511
82	490	31621.492031
83	1018	68384.542809
84	345	39237.741476
85	46	3281.997424
86	77	5296.397040
87	840	81084.642231
88	454	38346.278722
89	1015	135573.207529
90	456	35877.177316
91	194	12661.796879
92	600	41024.967795
93	380	32575.049055
94	565	38631.844674
95	10	652.669942
96	1631	185497.844483
97	758	80621.658934
98	34	4762.898700
99	4096	285155.848880
100	147	24472.285137
101	3	447.545103
102	619	58282.355888
103	482	48145.475249
104	966	69788.888612
105	574	50719.483262
106	27	2215.348261
107	43	2806.480751
108	228	24250.314297
109	248	16278.707221
110	752	50813.042465
111	62	5198.492270
112	44	3303.448387
113	22	1411.808948
114	383	24578.310315
115	719	54336.490241
116	80	6707.731961
117	21	1340.148948
118	988	107067.425386
119	52	5239.680097
120	758	90699.366301
121	72	5477.240733
122	19	1283.840169
123	547	36320.139119
124	684	57351.108264
125	357	21813.062664
126	19	1399.056594
