# Supplementary material for: A statistical approach to detection of copy number variations in PCR-enriched targeted sequencing data
Source: BMC Bioinformatics. 2016 Oct 22;17:429. doi: 10.1186/s12859-016-1272-6 (PMC5075217; doi:10.1186/s12859-016-1272-6)
Supplement: Additional file 8 — Archive with Conifer results. txt files with CNV calls made by Conifer. (ZIP 1157 kb) [file 12859_2016_1272_MOESM8_ESM.zip › Additional_file_8_Conifer_results/RPKM1/Run_17_hg19_v3/IonXpress_009_R_2012_09_07_19_18_37_Sequoia_SN1-21_Run_17_hg19_v3.bam.txt]

1	168	25874.560132
2	633	125027.454686
3	288	90876.503880
4	328	49922.680726
5	741	171187.938019
6	32	12176.263592
7	282	42921.329161
8	9	1361.818954
9	155	23453.548658
10	191	40508.532666
11	15	2296.558592
12	210	32732.877276
13	137	37313.839349
14	121	18202.452186
15	133	20484.026772
16	533	97809.507451
17	24	4599.921801
18	735	260517.831471
19	210	47663.663402
20	7	1867.236298
21	198	41315.829889
22	17	3635.268779
23	311	46784.815123
24	190	53436.591578
25	30	7056.698218
26	306	65434.838021
27	41	7167.952469
28	30	4944.183465
29	11	1714.579286
30	52	7961.403118
31	225	55445.485998
32	172	26025.873350
33	311	49067.001227
34	430	103981.877168
35	17	2457.360460
36	515	93840.834283
37	290	75036.224384
38	137	20027.201910
39	247	53706.019771
40	14	2130.846129
41	148	34499.413510
42	10	1736.547660
43	18	2723.637909
44	211	34774.090369
45	651	111551.911565
46	22	7797.812643
47	15	2570.320543
48	703	131810.259226
49	893	275071.216646
50	299	52989.681367
51	8	1285.692429
52	171	34298.835524
53	15	2217.819440
54	150	23665.756219
55	20	2974.087372
56	435	65060.310160
57	32	4987.867013
58	790	204409.025047
59	25	7521.674457
60	341	53800.152471
61	189	59637.705671
62	227	34961.459227
63	147	22913.014093
64	458	78480.453912
65	676	129564.464071
66	285	46969.742916
67	689	104868.070184
68	32	9199.843603
69	2	309.874972
70	294	80074.954515
71	545	133034.295021
72	28	6526.916069
73	254	38210.106242
74	179	25874.560132
75	214	30761.977046
76	206	36259.587669
77	256	45369.091739
78	338	53985.193363
79	762	147137.424037
80	839	249525.930473
81	130	19556.353589
82	205	29799.352962
83	588	88972.171684
84	188	48162.547573
85	27	4339.211948
86	65	10070.936579
87	469	101976.207581
88	397	75530.885093
89	635	191050.531211
90	262	46432.429827
91	115	16906.672814
92	380	58525.790776
93	228	44025.370972
94	313	48206.769771
95	4	588.058185
96	990	253621.926051
97	341	81696.527826
98	22	6941.955157
99	862	135174.974753
100	29	10874.815128
101	1	336.033248
102	260	55142.505200
103	186	41849.288562
104	478	77786.413480
105	298	59312.453227
106	13	2402.637727
107	22	3234.320017
108	115	27551.614956
109	105	15524.736079
110	373	56771.828997
111	24	4532.769658
112	9	1522.032949
113	19	2746.461690
114	190	27464.616900
115	365	62132.989792
116	33	6232.558280
117	9	1293.728007
118	607	148168.471702
119	21	4766.366340
120	455	122634.633961
121	34	5826.059897
122	10	1522.032949
123	350	52347.375991
124	363	68558.141081
125	172	23672.469908
126	10	1658.625650
