# Supplementary material for: A statistical approach to detection of copy number variations in PCR-enriched targeted sequencing data
Source: BMC Bioinformatics. 2016 Oct 22;17:429. doi: 10.1186/s12859-016-1272-6 (PMC5075217; doi:10.1186/s12859-016-1272-6)
Supplement: Additional file 8 — Archive with Conifer results. txt files with CNV calls made by Conifer. (ZIP 1157 kb) [file 12859_2016_1272_MOESM8_ESM.zip › Additional_file_8_Conifer_results/RPKM1/Run_17_hg19_v3/IonXpress_013_R_2012_09_07_19_18_37_Sequoia_SN1-21_Run_17_hg19_v3.bam.txt]

1	206	30345.240452
2	624	117881.577376
3	325	98084.899875
4	217	31589.551283
5	350	77336.171055
6	10	3639.349226
7	159	23146.261078
8	9	1302.503934
9	113	16353.660499
10	191	38744.153893
11	10	1464.353535
12	198	29518.191555
13	134	34907.105419
14	156	22445.474762
15	147	21654.127895
16	570	100043.387237
17	25	4582.884211
18	791	268155.227637
19	323	70118.128423
20	18	4592.333456
21	252	50293.458338
22	13	2658.830344
23	288	41437.799561
24	164	44115.241924
25	25	5624.448804
26	431	88150.452165
27	53	8862.307170
28	30	4728.835937
29	18	2683.471960
30	48	7028.896967
31	254	59865.561746
32	191	27642.027923
33	336	50702.348243
34	493	114023.872389
35	23	3179.855972
36	683	119032.348914
37	432	106909.522867
38	145	20273.436932
39	331	68835.691077
40	26	3784.923195
41	144	32104.961822
42	9	1494.819951
43	29	4196.957119
44	222	34993.385935
45	515	84403.980066
46	18	6102.141716
47	21	3441.715692
48	662	118716.626640
49	941	277231.759859
50	347	58817.865986
51	11	1690.828088
52	193	37025.441274
53	24	3393.953107
54	154	23238.576278
55	19	2702.321379
56	553	79106.409422
57	41	6112.352797
58	760	188081.568006
59	32	9208.399902
60	350	52814.946087
61	223	67301.331299
62	280	41245.957896
63	162	24151.247636
64	626	102595.905866
65	826	151418.494321
66	312	49179.893746
67	759	110490.642505
68	33	9074.110737
69	2	296.378141
70	311	81015.744668
71	528	123270.938316
72	25	5573.778094
73	301	43308.255791
74	216	29862.995214
75	229	31484.414527
76	250	42087.712139
77	349	59156.873859
78	360	54994.610528
79	717	132417.993186
80	856	243493.379028
81	130	18704.562302
82	303	42126.489582
83	713	103187.256070
84	226	55375.761294
85	41	6302.177418
86	43	6372.130022
87	535	111260.104913
88	305	55500.075698
89	627	180427.085587
90	297	50342.669158
91	166	23341.462537
92	357	52588.596318
93	224	41369.080159
94	309	45517.860678
95	9	1265.500981
96	1038	254336.461165
97	352	80658.762108
98	15	4526.995379
99	862	129287.329842
100	30	10759.815103
101	0	0.000000
102	293	59434.749165
103	200	43039.260413
104	521	81091.109675
105	388	73861.992294
106	23	4065.672993
107	17	2390.390742
108	157	35975.641054
109	150	21212.206918
110	420	61141.066999
111	34	6141.733877
112	20	3234.977090
113	13	1797.309897
114	229	31660.305111
115	477	77661.797039
116	42	7586.847730
117	6	824.919158
118	596	139146.740978
119	28	6078.351690
120	550	141782.980268
121	56	9177.908512
122	16	2329.183505
123	393	56218.479028
124	445	80384.458090
125	209	27511.931490
126	17	2696.851093
