# Supplementary material for: A statistical approach to detection of copy number variations in PCR-enriched targeted sequencing data
Source: BMC Bioinformatics. 2016 Oct 22;17:429. doi: 10.1186/s12859-016-1272-6 (PMC5075217; doi:10.1186/s12859-016-1272-6)
Supplement: Additional file 8 — Archive with Conifer results. txt files with CNV calls made by Conifer. (ZIP 1157 kb) [file 12859_2016_1272_MOESM8_ESM.zip › Additional_file_8_Conifer_results/RPKM1/Run_17_hg19_v3/IonXpress_015_R_2012_09_07_19_18_37_Sequoia_SN1-21_Run_17_hg19_v3.bam.txt]

1	204	28454.263955
2	473	84608.951913
3	235	67155.328847
4	508	70023.088321
5	486	101682.149134
6	8	2756.814501
7	429	59133.671043
8	21	2877.727418
9	242	33162.382621
10	209	40143.286564
11	21	2911.783363
12	200	28232.437659
13	125	30832.793759
14	187	25476.492146
15	187	26083.075292
16	587	97554.084766
17	22	3818.698605
18	580	186179.390262
19	228	46865.846514
20	11	2657.341813
21	179	33826.558573
22	14	2711.247319
23	182	24795.302516
24	170	43299.966888
25	22	4686.584651
26	440	85210.630026
27	54	8549.850378
28	41	6119.425819
29	13	1835.108448
30	36	4991.628623
31	295	65835.355818
32	250	34258.659733
33	283	40436.080986
34	483	105776.653581
35	11	1440.012044
36	457	75414.407947
37	287	67252.489748
38	179	23697.702051
39	344	67738.870592
40	27	3721.699576
41	197	41588.161096
42	11	1729.947355
43	27	3699.935251
44	205	30597.129094
45	361	56021.756926
46	9	2888.990539
47	15	2327.773833
48	462	78449.351774
49	773	215638.686640
50	370	59384.805515
51	9	1309.914965
52	260	47229.147650
53	29	3883.170140
54	221	31577.292926
55	25	3366.799319
56	655	88720.027361
57	40	5646.487532
58	581	136145.284124
59	14	3814.661926
60	279	39864.546273
61	251	71727.606556
62	310	43239.322677
63	192	27103.140153
64	544	84420.597695
65	748	129835.752566
66	387	57761.409557
67	564	77742.168924
68	34	8852.437675
69	1	140.316906
70	297	73258.717972
71	465	102795.370892
72	26	5488.792835
73	577	78609.283252
74	337	44116.732613
75	349	45433.834538
76	425	67748.247512
77	492	78965.741387
78	515	74493.552330
79	692	121011.812642
80	983	264765.098412
81	222	30244.819553
82	464	61083.575232
83	894	122508.967204
84	329	76331.007442
85	56	8150.582002
86	102	14312.324385
87	632	124450.483181
88	295	50828.767359
89	741	201904.606204
90	513	82336.230349
91	233	31021.994994
92	516	71972.550004
93	384	67151.063662
94	527	73506.848551
95	7	931.991266
96	1192	276554.896263
97	369	80062.487795
98	10	2857.673568
99	545	77399.655607
100	13	4414.898585
101	0	0.000000
102	336	64536.575528
103	264	53793.841216
104	664	97858.245552
105	392	70659.276283
106	22	3682.316512
107	37	4926.239548
108	170	36885.156979
109	171	22897.313583
110	395	54447.086392
111	29	4960.253828
112	25	3828.909029
113	8	1047.281486
114	268	35083.929793
115	429	66136.342614
116	53	9065.291479
117	11	1432.011977
118	560	123796.575698
119	28	5755.454835
120	534	130345.635618
121	33	5121.102434
122	8	1102.725800
123	379	51335.710488
124	428	73206.504774
125	268	33404.379962
126	18	2703.798837
