# Supplementary material for: A statistical approach to detection of copy number variations in PCR-enriched targeted sequencing data
Source: BMC Bioinformatics. 2016 Oct 22;17:429. doi: 10.1186/s12859-016-1272-6 (PMC5075217; doi:10.1186/s12859-016-1272-6)
Supplement: Additional file 8 — Archive with Conifer results. txt files with CNV calls made by Conifer. (ZIP 1157 kb) [file 12859_2016_1272_MOESM8_ESM.zip › Additional_file_8_Conifer_results/RPKM1/Run_17_hg19_v3/IonXpress_017_R_2012_09_07_19_18_37_Sequoia_SN1-21_Run_17_hg19_v3.bam.txt]

1	148	26325.375955
2	510	116337.848763
3	221	80537.949773
4	387	68027.450043
5	495	132071.565179
6	15	6591.807175
7	402	70664.172913
8	14	2446.549875
9	231	40368.072944
10	187	45804.054663
11	9	1591.394868
12	195	35103.358689
13	134	42150.559281
14	134	23280.832161
15	121	21522.773585
16	545	115504.668508
17	22	4869.799276
18	546	223507.412586
19	249	65270.455604
20	13	4004.919273
21	181	43619.334788
22	9	2222.692006
23	213	37006.098883
24	152	49371.680404
25	20	5433.247126
26	359	88660.714462
27	44	8884.093273
28	28	5329.427117
29	13	2340.223913
30	44	7780.152689
31	275	78264.631217
32	147	25688.773691
33	238	43366.588340
34	356	99423.344601
35	16	2671.093559
36	590	124161.175516
37	388	115945.493665
38	129	21779.032970
39	278	69810.376936
40	25	4394.538116
41	170	45766.541105
42	5	1002.780510
43	23	4019.331938
44	175	33308.919481
45	458	90638.076225
46	13	5321.605062
47	12	2374.796757
48	471	101991.497677
49	708	251869.813189
50	279	57104.915853
51	7	1299.254747
52	231	53511.166460
53	19	3244.424712
54	159	28971.796412
55	16	2747.849121
56	454	78420.913718
57	22	3960.378929
58	517	154494.382022
59	19	6602.027031
60	265	48286.327353
61	219	79809.099549
62	295	52472.877748
63	128	23042.204678
64	504	99741.463793
65	687	152070.550110
66	266	50629.557612
67	584	102656.410401
68	37	12285.175446
69	1	178.939277
70	184	57878.379909
71	386	108818.713661
72	25	6730.373692
73	315	54727.329334
74	217	36226.706395
75	211	35029.351608
76	179	36387.971397
77	237	48508.476908
78	266	49066.916945
79	486	108381.116174
80	564	193723.363038
81	132	22933.357054
82	292	49021.319573
83	513	89648.577576
84	179	52960.710845
85	32	5939.450274
86	37	6620.753234
87	351	88141.878793
88	227	49878.007622
89	454	157753.698525
90	268	54853.467558
91	116	19695.520831
92	240	42689.798846
93	191	42594.224669
94	244	43401.295493
95	8	1358.311781
96	687	203262.616484
97	214	59212.332103
98	8	2915.400897
99	598	108302.726041
100	25	10827.122896
101	0	0.000000
102	275	67358.903916
103	193	50151.233253
104	460	86453.554895
105	343	78844.774637
106	15	3201.734913
107	16	2716.623563
108	142	39290.425975
109	138	23564.768963
110	349	61347.752106
111	27	5889.322614
112	18	3515.630493
113	9	1502.490127
114	201	33555.612836
115	372	73134.365917
116	35	7634.307093
117	6	996.095306
118	441	124323.970789
119	13	3407.694469
120	398	123889.353733
121	26	5145.392973
122	10	1757.815247
123	302	52165.453618
124	339	73943.717271
125	228	36240.914339
126	9	1724.011107
