# Supplementary material for: A statistical approach to detection of copy number variations in PCR-enriched targeted sequencing data
Source: BMC Bioinformatics. 2016 Oct 22;17:429. doi: 10.1186/s12859-016-1272-6 (PMC5075217; doi:10.1186/s12859-016-1272-6)
Supplement: Additional file 8 — Archive with Conifer results. txt files with CNV calls made by Conifer. (ZIP 1157 kb) [file 12859_2016_1272_MOESM8_ESM.zip › Additional_file_8_Conifer_results/RPKM1/Run_17_hg19_v3/IonXpress_019_R_2012_09_07_19_18_37_Sequoia_SN1-21_Run_17_hg19_v3.bam.txt]

1	183	28815.557756
2	479	96727.383462
3	237	76457.433534
4	406	63177.485163
5	564	133212.906347
6	25	9725.598085
7	293	45593.603824
8	10	1546.995719
9	152	23514.334926
10	176	38162.609143
11	20	3130.606721
12	107	17051.434137
13	77	21441.360663
14	159	24454.224767
15	156	24564.082021
16	455	85364.540358
17	13	2547.386284
18	721	261274.861879
19	471	109295.247536
20	38	10363.276475
21	215	45867.175487
22	10	2186.250148
23	258	39680.440188
24	183	52619.714163
25	19	4569.262810
26	302	66024.754473
27	45	8043.332471
28	17	2864.405449
29	14	2231.028766
30	39	6104.683106
31	205	51647.557071
32	164	25370.729789
33	315	50810.319753
34	464	114714.792819
35	24	3546.854989
36	328	61104.152027
37	195	51584.572245
38	155	23165.605383
39	260	57797.840050
40	23	3579.020095
41	125	29790.120262
42	5	887.705597
43	24	3712.789725
44	178	29992.009994
45	683	119654.484100
46	27	9784.218129
47	26	4554.929117
48	559	107156.357803
49	800	251939.302783
50	324	58705.308772
51	8	1314.465928
52	188	38552.572379
53	15	2267.453725
54	176	28389.258021
55	23	3496.743771
56	452	69115.834162
57	34	5418.212716
58	640	169303.211470
59	14	4306.404362
60	323	52100.740573
61	176	56778.516042
62	261	41097.598767
63	157	25019.394014
64	439	76908.226237
65	607	118943.344170
66	298	50211.342574
67	1063	165412.972236
68	41	12051.096650
69	3	475.214853
70	317	88271.575717
71	538	134264.634096
72	30	7149.628863
73	239	36758.237229
74	169	24975.770547
75	198	29098.989471
76	190	34191.762521
77	257	46565.630723
78	252	41150.086121
79	553	109170.564299
80	687	208892.432256
81	123	18917.419160
82	233	34627.500239
83	546	84465.966249
84	184	48192.745839
85	30	4929.247228
86	65	10296.321805
87	408	90698.149002
88	282	54852.373202
89	508	156260.958261
90	234	42398.278557
91	105	15781.993257
92	281	44246.840051
93	200	39483.025063
94	273	42987.143537
95	9	1352.742279
96	739	193556.734648
97	355	86954.051030
98	14	4516.472867
99	1695	271750.893411
100	58	22236.381941
101	1	343.553595
102	262	56810.247701
103	216	49686.812062
104	489	81357.380512
105	273	55552.616264
106	21	3968.044019
107	18	2705.484558
108	136	33311.974479
109	129	19500.102035
110	339	52751.644015
111	23	4441.119826
112	15	2593.492823
113	11	1625.641870
114	184	27192.554915
115	377	65611.955925
116	32	6178.949324
117	7	1028.752153
118	544	135762.009198
119	24	5569.184588
120	423	116561.293053
121	36	6306.824931
122	10	1556.095694
123	274	41897.651682
124	339	65458.244398
125	195	27438.602258
126	14	2374.043430
