# Supplementary material for: A statistical approach to detection of copy number variations in PCR-enriched targeted sequencing data
Source: BMC Bioinformatics. 2016 Oct 22;17:429. doi: 10.1186/s12859-016-1272-6 (PMC5075217; doi:10.1186/s12859-016-1272-6)
Supplement: Additional file 8 — Archive with Conifer results. txt files with CNV calls made by Conifer. (ZIP 1157 kb) [file 12859_2016_1272_MOESM8_ESM.zip › Additional_file_8_Conifer_results/RPKM1/Run_17_hg19_v3/IonXpress_025_R_2012_09_07_19_18_37_Sequoia_SN1-21_Run_17_hg19_v3.bam.txt]

1	147	25060.862094
2	496	108442.203694
3	222	77540.228359
4	358	60314.545409
5	551	140903.418506
6	21	8845.010151
7	350	58966.734338
8	19	3182.331694
9	198	33163.246079
10	178	41787.667004
11	12	2033.679426
12	153	26398.016526
13	96	28942.469305
14	138	22979.395142
15	148	25231.344149
16	543	110298.262345
17	22	4667.419819
18	676	265223.370259
19	212	53262.183096
20	10	2952.678892
21	196	45271.234750
22	9	2130.321217
23	254	42295.408450
24	125	38914.382133
25	18	4686.706677
26	341	80715.503886
27	58	11224.169895
28	23	4195.813126
29	17	2933.112947
30	37	6270.511564
31	237	64646.795278
32	182	30483.387810
33	278	48549.962802
34	409	109478.158572
35	13	2080.071554
36	473	95402.718473
37	270	77330.660175
38	148	23948.394446
39	222	53431.081727
40	25	4211.909596
41	116	29931.119721
42	10	1922.213775
43	21	3517.313978
44	158	28823.411908
45	457	86681.657346
46	18	7062.160747
47	14	2655.455586
48	502	104186.772431
49	779	265611.041782
50	305	59832.195214
51	14	2490.520457
52	209	46402.836568
53	16	2618.604366
54	167	29164.905712
55	20	3292.067270
56	515	85260.736438
57	29	5003.545616
58	585	167549.763712
59	16	5328.555395
60	231	40341.875565
61	187	65315.417582
62	275	46882.565141
63	135	23292.367523
64	527	99958.935276
65	713	151266.833209
66	287	52356.450743
67	599	100917.353910
68	28	8910.528744
69	3	514.508717
70	242	72959.141373
71	432	116725.524792
72	27	6966.726142
73	285	47457.446490
74	196	31361.078821
75	182	28959.218419
76	199	38772.490236
77	266	52181.521072
78	277	48972.548853
79	584	124823.398403
80	708	233078.362723
81	102	16984.770323
82	266	42800.573463
83	509	85252.991182
84	176	49909.043604
85	24	4269.463640
86	37	6345.607510
87	438	105418.080163
88	224	47173.387470
89	535	178173.571031
90	209	40999.766556
91	132	21480.738937
92	260	44325.334315
93	195	41679.045699
94	220	37506.052113
95	6	976.397224
96	813	230545.752556
97	236	62585.856657
98	9	3143.522771
99	697	120986.464965
100	20	8301.734855
101	0	0.000000
102	252	59160.067893
103	208	51802.825495
104	468	84301.767905
105	319	70280.571498
106	12	2454.941593
107	18	2929.191673
108	135	35801.231562
109	137	22421.799881
110	394	66379.695226
111	19	3972.107443
112	16	2995.135712
113	9	1440.049538
114	208	33281.144871
115	362	68210.767503
116	43	8989.506319
117	18	2864.098525
118	449	121318.890351
119	18	4522.260829
120	467	139326.459497
121	42	7966.366758
122	20	3369.527676
123	326	53970.873939
124	322	67316.768252
125	166	25289.380593
126	17	3121.133008
