# Supplementary material for: A statistical approach to detection of copy number variations in PCR-enriched targeted sequencing data
Source: BMC Bioinformatics. 2016 Oct 22;17:429. doi: 10.1186/s12859-016-1272-6 (PMC5075217; doi:10.1186/s12859-016-1272-6)
Supplement: Additional file 8 — Archive with Conifer results. txt files with CNV calls made by Conifer. (ZIP 1157 kb) [file 12859_2016_1272_MOESM8_ESM.zip › Additional_file_8_Conifer_results/RPKM1/Run_17_hg19_v3/IonXpress_026_R_2012_09_07_19_18_37_Sequoia_SN1-21_Run_17_hg19_v3.bam.txt]

1	145	23255.247025
2	457	93995.517010
3	200	65717.098406
4	438	69420.450187
5	505	121488.618080
6	20	7924.708925
7	356	56423.927549
8	16	2521.076991
9	194	30568.058522
10	232	51237.790167
11	11	1753.752153
12	164	26619.383716
13	105	29780.221962
14	135	21147.915098
15	131	21009.912830
16	522	99750.165964
17	21	4191.290498
18	573	211492.026418
19	240	56724.232308
20	14	3888.826236
21	164	35635.626587
22	13	2894.811029
23	225	35246.525163
24	163	47737.757462
25	19	4653.965423
26	346	77046.508925
27	31	5643.677843
28	21	3603.975906
29	20	3246.266307
30	25	3985.800347
31	226	57993.774651
32	186	29307.520026
33	289	47480.603598
34	406	102236.151408
35	13	1956.827567
36	472	89560.372419
37	304	81909.791453
38	146	22225.002885
39	294	66567.554974
40	35	5547.296248
41	135	32769.742313
42	8	1446.658274
43	25	3939.182799
44	174	29861.514652
45	458	81724.216813
46	22	8120.112707
47	18	3211.868783
48	465	90789.600081
49	665	213306.748576
50	279	51488.896484
51	14	2342.957421
52	219	45742.157100
53	22	3387.247015
54	161	26451.132108
55	21	3251.863318
56	527	82077.996836
57	41	6654.845929
58	543	146305.976181
59	19	5952.746472
60	276	45344.797900
61	195	64074.170946
62	311	49878.495344
63	143	23210.804094
64	482	86006.708523
65	652	130129.590711
66	283	48567.865784
67	568	90024.693393
68	18	5388.802069
69	3	484.024138
70	242	68636.321093
71	420	106759.286279
72	29	7039.426127
73	386	60467.372057
74	253	38082.874959
75	216	32332.812416
76	271	49672.291183
77	392	72342.822300
78	367	61039.825908
79	540	108580.340202
80	691	214003.576430
81	194	30390.337251
82	371	56158.583363
83	631	99424.973852
84	232	61891.192083
85	28	4685.914843
86	68	10971.213794
87	496	112304.446486
88	236	46755.782660
89	571	178895.696603
90	297	54810.760773
91	144	22045.099374
92	333	53406.877651
93	256	51475.124244
94	381	61105.166322
95	15	2296.364518
96	818	218219.806569
97	284	70852.767948
98	13	4271.611396
99	665	108592.526548
100	16	6247.886457
101	0	0.000000
102	288	63605.532621
103	201	47093.444171
104	465	78798.520825
105	351	72748.827936
106	15	2886.858251
107	18	2755.637422
108	155	38669.644479
109	159	24480.557972
110	374	59276.822762
111	14	2753.402517
112	20	3522.092856
113	14	2107.352765
114	263	39588.126934
115	372	65941.920059
116	41	8063.535943
117	11	1646.578410
118	460	116926.837353
119	22	5199.721295
120	433	121528.713334
121	37	6602.174721
122	15	2377.412678
123	317	49371.394681
124	359	70605.107404
125	217	31100.267262
126	19	3281.642286
