# Supplementary material for: A statistical approach to detection of copy number variations in PCR-enriched targeted sequencing data
Source: BMC Bioinformatics. 2016 Oct 22;17:429. doi: 10.1186/s12859-016-1272-6 (PMC5075217; doi:10.1186/s12859-016-1272-6)
Supplement: Additional file 8 — Archive with Conifer results. txt files with CNV calls made by Conifer. (ZIP 1157 kb) [file 12859_2016_1272_MOESM8_ESM.zip › Additional_file_8_Conifer_results/RPKM1/Run_17_hg19_v3/IonXpress_027_R_2012_09_07_19_18_37_Sequoia_SN1-21_Run_17_hg19_v3.bam.txt]

1	216	31001.984127
2	504	92769.296014
3	195	57341.068202
4	574	81415.668119
5	542	116688.023589
6	19	6737.359296
7	481	68224.627814
8	16	2256.154790
9	289	40751.795899
10	238	47039.440397
11	10	1426.784279
12	116	16849.806634
13	78	19797.758285
14	220	30841.767155
15	220	31576.094944
16	658	112525.720165
17	14	2500.571559
18	711	234850.646880
19	155	32784.749296
20	9	2237.256586
21	267	51919.989546
22	13	2590.615753
23	274	38412.019093
24	166	43507.615405
25	21	4603.324916
26	494	98443.398633
27	45	7331.550300
28	30	4607.513565
29	16	2324.111260
30	55	7847.313536
31	335	76930.849500
32	250	35252.418598
33	336	49401.535682
34	556	125295.661705
35	23	3098.274019
36	423	71828.540689
37	236	56905.864198
38	182	24793.802748
39	398	80645.684200
40	45	6382.761438
41	146	31715.743521
42	9	1456.469053
43	38	5358.367627
44	272	41774.789652
45	390	62277.716458
46	16	5284.965331
47	21	3353.415502
48	556	97149.534801
49	880	252608.759553
50	386	63749.894301
51	9	1347.912353
52	291	54393.662073
53	25	3444.664903
54	203	29846.761141
55	25	3464.461828
56	683	95196.201741
57	39	5665.021196
58	582	140335.648148
59	23	6448.733132
60	252	37051.151762
61	283	83218.063083
62	374	53679.361405
63	238	34571.154990
64	643	102678.388930
65	906	161822.702332
66	416	63890.854761
67	665	94323.030138
68	32	8573.388203
69	0	0.000000
70	317	80460.120208
71	562	127842.563475
72	17	3692.929040
73	322	45141.131927
74	261	35158.674736
75	228	30542.695473
76	260	42648.232132
77	391	64575.670134
78	367	54625.581085
79	534	96090.726921
80	729	202047.413793
81	148	20748.097904
82	374	50663.666944
83	657	92643.356075
84	227	54193.787434
85	38	5691.185492
86	50	7219.357581
87	449	90979.678909
88	184	32623.002905
89	535	150003.140253
90	335	55326.980805
91	129	17673.479588
92	331	47507.670121
93	261	46965.692371
94	339	48655.891755
95	7	959.026024
96	893	213194.062462
97	265	59165.309214
98	9	2646.510840
99	591	86367.143659
100	30	10483.762748
101	0	0.000000
102	305	60281.635802
103	238	49902.710682
104	517	78404.039522
105	383	71039.589269
106	18	3100.198413
107	27	3699.100379
108	170	37955.104024
109	164	22597.001764
110	436	61841.866376
111	22	3872.105073
112	20	3151.980957
113	17	2290.028623
114	292	39334.609283
115	562	89153.366634
116	47	8272.224475
117	12	1607.510288
118	540	122838.050314
119	30	6345.435348
120	573	143922.405478
121	55	8782.754885
122	20	2836.782861
123	430	59933.187041
124	488	85890.330720
125	273	35014.652285
126	25	3864.207423
