# Supplementary material for: A statistical approach to detection of copy number variations in PCR-enriched targeted sequencing data
Source: BMC Bioinformatics. 2016 Oct 22;17:429. doi: 10.1186/s12859-016-1272-6 (PMC5075217; doi:10.1186/s12859-016-1272-6)
Supplement: Additional file 8 — Archive with Conifer results. txt files with CNV calls made by Conifer. (ZIP 1157 kb) [file 12859_2016_1272_MOESM8_ESM.zip › Additional_file_8_Conifer_results/RPKM1/Run_17_hg19_v3/IonXpress_030_R_2012_09_07_19_18_37_Sequoia_SN1-21_Run_17_hg19_v3.bam.txt]

1	163	22552.662542
2	694	123142.417044
3	288	81639.086073
4	445	60845.797606
5	740	153579.481117
6	26	8887.588414
7	397	54282.655393
8	15	2038.987895
9	191	25963.112534
10	181	34485.636256
11	19	2613.282711
12	182	25484.892080
13	123	30095.461335
14	162	21893.039797
15	162	22414.302650
16	526	86713.383090
17	18	3099.261601
18	853	271609.946465
19	259	52809.786489
20	10	2396.336289
21	228	42739.817239
22	14	2689.441885
23	308	41623.804059
24	183	46236.266818
25	17	3592.325947
26	391	75112.269791
27	55	8638.144665
28	25	3701.347453
29	13	1820.349434
30	49	6739.518570
31	269	59550.097903
32	192	26099.045060
33	379	53717.384760
34	551	119698.117438
35	15	1947.859945
36	494	80864.536841
37	296	68803.607541
38	125	16415.580513
39	295	57622.825984
40	23	3144.838977
41	125	26176.195954
42	5	780.015504
43	15	2038.987895
44	231	34200.450469
45	584	89899.111338
46	20	6368.345755
47	19	2924.799855
48	688	115885.433774
49	1011	279763.703441
50	392	62409.788402
51	12	1732.506485
52	189	34055.839685
53	19	2523.684446
54	166	23527.931056
55	26	3473.310415
56	495	66508.720771
57	42	5881.128942
58	760	176657.911253
59	31	8378.817700
60	354	50174.021649
61	232	65764.819337
62	296	40954.528298
63	176	24644.730803
64	592	91130.606014
65	819	141016.402842
66	284	42047.307070
67	702	95985.954876
68	39	10072.600203
69	0	0.000000
70	306	74871.635517
71	514	112713.711996
72	30	6282.287029
73	333	45002.359583
74	232	30126.900478
75	219	28280.762108
76	219	34629.504623
77	329	52379.643838
78	391	56102.374350
79	793	137558.644563
80	911	243398.906762
81	109	14730.502086
82	281	36694.909123
83	660	89715.467395
84	204	46949.210390
85	32	4620.017293
86	56	7794.550134
87	599	117003.636489
88	353	60333.052121
89	681	184063.704962
90	319	50787.557399
91	148	19546.479415
92	381	52715.119194
93	287	49784.780567
94	339	46904.003693
95	9	1188.637262
96	1162	267426.384674
97	340	73177.010022
98	13	3685.097635
99	810	114109.177125
100	29	9769.411568
101	0	0.000000
102	284	54110.059098
103	193	39010.271020
104	549	80259.180137
105	395	70627.403790
106	19	3154.605558
107	22	2905.557751
108	126	27118.539008
109	127	16868.838142
110	427	58384.619276
111	27	4581.025359
112	19	2886.567177
113	6	779.143978
114	185	24023.605985
115	470	71874.323311
116	46	7804.709871
117	8	1033.087200
118	673	147580.405006
119	28	5709.166107
120	561	135834.824853
121	34	5233.852372
122	19	2597.910460
123	383	51460.282940
124	389	66000.698691
125	211	26088.199380
126	14	2086.041462
