# Supplementary material for: A statistical approach to detection of copy number variations in PCR-enriched targeted sequencing data
Source: BMC Bioinformatics. 2016 Oct 22;17:429. doi: 10.1186/s12859-016-1272-6 (PMC5075217; doi:10.1186/s12859-016-1272-6)
Supplement: Additional file 8 — Archive with Conifer results. txt files with CNV calls made by Conifer. (ZIP 1157 kb) [file 12859_2016_1272_MOESM8_ESM.zip › Additional_file_8_Conifer_results/RPKM1/Run_17_hg19_v3/IonXpress_032_R_2012_09_07_19_18_37_Sequoia_SN1-21_Run_17_hg19_v3.bam.txt]

1	187	29236.584316
2	516	103460.057200
3	213	68227.594442
4	428	66128.573724
5	590	138365.653048
6	21	8111.565702
7	344	53150.068601
8	13	1996.832103
9	235	36096.580318
10	205	44135.529230
11	15	2331.303752
12	186	29430.603270
13	137	37878.368963
14	190	29014.792046
15	183	28611.202834
16	538	100220.709101
17	28	5447.767583
18	705	253665.009628
19	602	138703.029901
20	39	10560.565656
21	235	49778.348664
22	18	3907.342156
23	292	44591.154092
24	125	35687.530263
25	28	6685.896579
26	326	70766.307944
27	42	7453.871186
28	21	3513.289603
29	13	2056.977648
30	30	4662.607504
31	251	62788.300864
32	197	30259.686479
33	336	53813.313926
34	492	120774.607090
35	18	2641.275983
36	484	89526.442116
37	353	92719.058626
38	158	23446.505758
39	279	61581.682473
40	17	2626.602227
41	149	35257.993863
42	15	2644.230430
43	22	3379.254328
44	193	32288.804451
45	797	138635.892398
46	31	11154.064253
47	12	2087.366008
48	591	112487.095389
49	860	268914.037563
50	326	58648.789460
51	9	1468.286959
52	206	41944.190607
53	16	2401.464894
54	146	23383.166170
55	17	2566.220567
56	496	75306.052299
57	25	3955.726246
58	711	186751.418365
59	14	4275.864091
60	293	46926.491013
61	210	67266.642408
62	229	35803.089885
63	154	24367.273675
64	506	88017.266692
65	667	129773.606344
66	298	49855.252468
67	932	143999.604465
68	45	13133.011137
69	4	629.126282
70	332	91792.835735
71	473	117205.929579
72	27	6389.032445
73	238	36344.844774
74	154	22597.583409
75	164	23931.264738
76	190	33949.280490
77	231	41557.884556
78	257	41668.936570
79	490	96047.394881
80	614	185371.697425
81	131	20004.935569
82	174	25675.774582
83	479	73575.582860
84	161	41869.599862
85	25	4078.574887
86	37	5819.418109
87	302	66658.308627
88	222	42875.418711
89	487	148738.986596
90	170	30583.724565
91	84	12536.056085
92	235	36741.162109
93	185	36262.791945
94	245	38304.615816
95	5	746.193815
96	747	194264.540974
97	294	71501.949523
98	10	3203.173448
99	1361	216654.886754
100	47	17891.348505
101	1	341.117172
102	242	52101.454018
103	235	53674.045516
104	524	86562.236927
105	297	60007.758579
106	17	3189.445562
107	20	2984.775258
108	130	31616.508292
109	138	20712.634707
110	319	49287.418266
111	29	5559.960919
112	12	2060.080178
113	7	1027.162882
114	216	31695.311794
115	419	72404.364030
116	47	9010.971145
117	8	1167.378768
118	481	119188.270883
119	35	8064.129645
120	491	134339.759753
121	45	7827.622532
122	17	2626.602227
123	302	45851.668940
124	343	65760.917079
125	192	26824.873811
126	7	1178.603564
