# Supplementary material for: A statistical approach to detection of copy number variations in PCR-enriched targeted sequencing data
Source: BMC Bioinformatics. 2016 Oct 22;17:429. doi: 10.1186/s12859-016-1272-6 (PMC5075217; doi:10.1186/s12859-016-1272-6)
Supplement: Additional file 8 — Archive with Conifer results. txt files with CNV calls made by Conifer. (ZIP 1157 kb) [file 12859_2016_1272_MOESM8_ESM.zip › Additional_file_8_Conifer_results/RPKM1/Run_17_hg19_v3/IonXpress_037_R_2012_09_07_19_18_37_Sequoia_SN1-21_Run_17_hg19_v3.bam.txt]

1	206	23993.552024
2	481	71847.289408
3	195	46532.605038
4	384	44199.658143
5	531	92771.185375
6	24	6906.196585
7	291	33495.053437
8	15	1716.452368
9	108	12358.457047
10	197	31596.792845
11	14	1620.981052
12	147	17327.896853
13	97	19979.505559
14	175	19908.851589
15	175	20382.871865
16	390	54123.029974
17	9	1304.503799
18	610	163509.722797
19	446	76553.775594
20	26	5244.912183
21	199	31402.772912
22	15	2425.730205
23	283	32195.457141
24	176	37433.587286
25	26	4625.058925
26	293	47382.596679
27	35	4627.462802
28	23	2866.584782
29	25	2946.921234
30	24	2778.824661
31	185	34476.171840
32	204	23343.752199
33	357	42595.230766
34	461	84305.081987
35	13	1421.107491
36	344	47403.095808
37	205	40113.491831
38	177	19567.556991
39	244	40121.713493
40	23	2647.375358
41	131	23093.242935
42	5	656.629429
43	21	2403.033315
44	219	27294.872490
45	669	86693.348521
46	20	5360.974518
47	15	1943.797052
48	516	73165.647878
49	750	174710.330272
50	324	43423.893595
51	11	1336.913832
52	181	27455.254382
53	11	1229.960725
54	197	23504.931263
55	22	2474.058930
56	444	50219.626033
57	35	4125.689727
58	678	132668.036396
59	23	5233.183846
60	308	36748.826543
61	206	49157.521220
62	277	32263.174324
63	171	20156.941237
64	408	52871.279815
65	617	89430.982690
66	312	38885.845739
67	1142	131447.941666
68	31	6739.936297
69	0	0.000000
70	385	79300.099383
71	417	76978.030802
72	20	3525.685944
73	327	37201.111255
74	230	25142.670993
75	260	28264.248986
76	298	39667.564511
77	333	44630.112862
78	412	49764.404198
79	648	94625.200969
80	880	197924.714387
81	185	21046.500251
82	304	33418.749017
83	640	73235.301017
84	244	47272.117878
85	27	3281.515769
86	79	9256.508996
87	516	84847.558043
88	380	54674.056297
89	678	154265.158600
90	321	43021.820507
91	133	14786.847044
92	452	52646.046189
93	255	37236.768900
94	373	43444.635461
95	6	667.075806
96	1077	208656.028503
97	410	74284.244131
98	18	4295.317388
99	1446	171482.953990
100	54	15313.740253
101	0	0.000000
102	235	37691.605678
103	218	37093.281947
104	473	58210.405387
105	209	31458.610854
106	13	1816.987435
107	28	3113.020430
108	143	25908.894904
109	143	15989.489427
110	382	43969.451590
111	20	2856.577663
112	15	1918.387940
113	13	1421.107491
114	236	25798.566758
115	363	46730.415708
116	37	5284.668676
117	14	1521.921099
118	577	106513.965882
119	31	5321.002340
120	400	81531.487460
121	30	3887.594104
122	14	1611.445870
123	332	37551.612259
124	445	63558.852998
125	202	21024.715490
126	13	1630.629749
