# Supplementary material for: A statistical approach to detection of copy number variations in PCR-enriched targeted sequencing data
Source: BMC Bioinformatics. 2016 Oct 22;17:429. doi: 10.1186/s12859-016-1272-6 (PMC5075217; doi:10.1186/s12859-016-1272-6)
Supplement: Additional file 8 — Archive with Conifer results. txt files with CNV calls made by Conifer. (ZIP 1157 kb) [file 12859_2016_1272_MOESM8_ESM.zip › Additional_file_8_Conifer_results/RPKM1/Run_17_hg19_v3/IonXpress_038_R_2012_09_07_19_18_37_Sequoia_SN1-21_Run_17_hg19_v3.bam.txt]

1	143	25108.122952
2	393	88492.964809
3	174	62592.584865
4	287	49798.982157
5	477	125628.405399
6	13	5639.257561
7	295	51187.107096
8	11	1897.509967
9	111	19147.600573
10	171	41345.073722
11	12	2094.508043
12	83	14748.827468
13	61	18940.599485
14	112	19207.775307
15	114	20016.265850
16	370	77405.193805
17	7	1529.508034
18	463	187087.866241
19	104	26910.141346
20	6	1824.597213
21	146	34731.109845
22	8	1950.258178
23	222	38072.554627
24	145	46490.869193
25	18	4826.888990
26	248	60458.003506
27	24	4783.403503
28	20	3757.663049
29	7	1243.877015
30	27	4712.643096
31	190	53376.708933
32	149	25702.635003
33	275	49462.531143
34	405	111650.002329
35	5	823.956842
36	270	56087.090372
37	167	49261.083744
38	123	20498.370380
39	201	49823.770103
40	18	3123.281111
41	83	22056.805043
42	7	1385.795869
43	16	2760.014497
44	172	32315.902223
45	318	62120.889204
46	14	5657.084508
47	17	3320.928039
48	469	100249.276559
49	696	244409.140902
50	263	53136.186632
51	9	1648.937232
52	191	43674.822425
53	13	2191.254367
54	142	25540.652445
55	17	2881.954793
56	434	73999.897355
57	30	5330.901495
58	549	161942.125601
59	14	4801.943827
60	303	54498.716133
61	207	74463.592340
62	254	44597.644963
63	154	27365.294339
64	411	80288.319065
65	605	132193.194345
66	296	55613.413129
67	478	82940.465057
68	17	5571.779266
69	0	0.000000
70	256	79488.417513
71	408	113538.143529
72	15	3986.169586
73	358	61396.281786
74	241	39714.719775
75	241	39494.082443
76	268	53778.037571
77	376	75966.563398
78	385	70102.451546
79	681	149909.723968
80	753	255307.289277
81	163	27954.172992
82	293	48555.128631
83	635	109538.075349
84	250	73013.997367
85	30	5496.457442
86	73	12894.184493
87	538	133359.145847
88	344	74611.715427
89	672	230493.303689
90	317	64046.278184
91	172	28827.253688
92	353	61980.191622
93	243	53492.016041
94	324	56888.334520
95	10	1676.003121
96	1000	292055.989470
97	303	82757.309683
98	6	2158.364995
99	648	115845.335750
100	26	11115.058382
101	0	0.000000
102	199	48115.027314
103	153	39244.706133
104	384	71239.619469
105	244	55364.829265
106	19	4003.253170
107	17	2849.205306
108	125	34140.804325
109	129	21743.985639
110	364	63159.684687
111	28	6028.717797
112	23	4434.287997
113	14	2307.079157
114	223	36748.475144
115	405	78595.725324
116	40	8612.453996
117	15	2458.137911
118	565	157228.066406
119	22	5692.529900
120	419	128744.973108
121	32	6251.158662
122	13	2255.703025
123	316	53880.109595
124	343	73851.793016
125	162	25418.192020
126	11	2079.962848
