# Supplementary material for: A statistical approach to detection of copy number variations in PCR-enriched targeted sequencing data
Source: BMC Bioinformatics. 2016 Oct 22;17:429. doi: 10.1186/s12859-016-1272-6 (PMC5075217; doi:10.1186/s12859-016-1272-6)
Supplement: Additional file 8 — Archive with Conifer results. txt files with CNV calls made by Conifer. (ZIP 1157 kb) [file 12859_2016_1272_MOESM8_ESM.zip › Additional_file_8_Conifer_results/RPKM1/Run_17_hg19_v3/IonXpress_039_R_2012_09_07_19_18_37_Sequoia_SN1-21_Run_17_hg19_v3.bam.txt]

1	156	23856.012449
2	546	107078.895573
3	212	66420.867682
4	459	69365.943891
5	535	122720.833272
6	22	8311.823342
7	391	59089.507759
8	19	2854.565592
9	218	32752.384163
10	194	40853.045279
11	15	2280.274290
12	225	34822.260989
13	154	41646.609587
14	152	22703.754245
15	143	21868.011412
16	595	108412.757066
17	25	4757.609320
18	617	217142.503199
19	284	64002.365383
20	12	3178.279216
21	194	40194.125194
22	4	849.292242
23	267	39880.936733
24	155	43283.902186
25	16	3736.885866
26	355	75374.686505
27	47	8158.657064
28	25	4090.937951
29	19	2940.546484
30	15	2280.274290
31	242	59211.846284
32	182	27343.733567
33	268	41983.001271
34	407	97722.184713
35	14	2009.359020
36	546	98784.051550
37	349	89661.905251
38	168	24384.763703
39	322	69517.067951
40	31	4684.845884
41	128	29625.761822
42	10	1724.234250
43	26	3906.247652
44	225	36818.441556
45	444	75542.013950
46	16	5630.923908
47	23	3913.212434
48	507	94386.831864
49	818	250182.284403
50	354	62292.095731
51	10	1595.719896
52	221	44013.418317
53	16	2348.899687
54	180	28197.538167
55	19	2805.348944
56	565	83904.427956
57	42	6500.155385
58	610	156715.651012
59	30	8962.008255
60	232	36343.493637
61	237	74253.517173
62	306	46794.485958
63	186	28786.402418
64	593	100892.824938
65	825	157001.107571
66	346	56618.581237
67	650	98230.639497
68	19	5423.674625
69	1	153.838864
70	295	79777.596288
71	462	111974.374834
72	23	5323.379077
73	308	46004.975707
74	184	26408.718551
75	192	27403.829685
76	193	33730.479141
77	345	60708.398382
78	301	47734.680181
79	590	113117.487273
80	729	215273.618971
81	141	21060.719398
82	123	17752.832082
83	422	63401.404206
84	176	44768.632654
85	30	4787.159689
86	51	7845.782077
87	446	96287.615858
88	212	40047.876102
89	510	152354.140328
90	281	49446.550566
91	124	18100.540914
92	225	34407.710263
93	205	39303.533714
94	265	40524.636532
95	10	1459.721041
96	794	201967.581405
97	264	62800.443029
98	5	1566.529898
99	704	109615.318741
100	16	5957.354279
101	0	0.000000
102	264	55593.834812
103	238	53169.386944
104	497	80304.854679
105	414	81816.241512
106	26	4771.202490
107	27	3941.246812
108	134	31875.982446
109	146	21433.709647
110	364	55009.158118
111	20	3750.524136
112	23	3862.059331
113	16	2296.410309
114	231	33154.423834
115	425	71833.640725
116	70	13126.834475
117	6	856.369678
118	521	126274.132659
119	23	5183.290154
120	483	129258.298222
121	42	7145.866184
122	15	2266.860911
123	340	50491.160186
124	384	72010.063406
125	221	30200.696611
126	12	1976.237718
