# Supplementary material for: A statistical approach to detection of copy number variations in PCR-enriched targeted sequencing data
Source: BMC Bioinformatics. 2016 Oct 22;17:429. doi: 10.1186/s12859-016-1272-6 (PMC5075217; doi:10.1186/s12859-016-1272-6)
Supplement: Additional file 8 — Archive with Conifer results. txt files with CNV calls made by Conifer. (ZIP 1157 kb) [file 12859_2016_1272_MOESM8_ESM.zip › Additional_file_8_Conifer_results/RPKM1/Run_17_hg19_v3/IonXpress_040_R_2012_09_07_19_18_37_Sequoia_SN1-21_Run_17_hg19_v3.bam.txt]

1	152	20779.538935
2	539	94497.228286
3	194	54336.226971
4	446	60254.229617
5	548	112373.559240
6	12	4052.975086
7	350	47284.709341
8	26	3492.037014
9	213	28607.841691
10	179	33697.276469
11	19	2582.072885
12	210	29054.459956
13	162	39164.538203
14	188	25103.310806
15	186	25427.593697
16	521	84863.357778
17	22	3742.747364
18	679	213623.248502
19	1093	220199.795555
20	56	13259.217465
21	215	39821.569733
22	16	3036.940010
23	288	38456.135703
24	170	42438.760868
25	20	4175.792513
26	361	68520.958967
27	43	6672.803577
28	26	3803.428850
29	14	1936.963997
30	24	3261.565750
31	241	52714.409298
32	196	26324.586721
33	311	43553.006670
34	464	99594.602745
35	17	2181.210056
36	480	77634.452358
37	297	68211.570703
38	144	18684.902093
39	282	54425.665445
40	24	3242.380069
41	172	35588.285743
42	6	924.839953
43	21	2820.491434
44	224	32768.002397
45	908	138105.349742
46	35	11011.507655
47	18	2737.771250
48	550	91534.582264
49	866	236777.377863
50	360	56630.610796
51	8	1141.210376
52	214	38100.060373
53	10	1312.391933
54	133	18625.562338
55	15	1979.901623
56	452	60005.897040
57	21	2905.445996
58	632	145150.547760
59	35	9346.977428
60	272	38091.375608
61	152	42572.713915
62	197	26931.376119
63	141	19507.994542
64	482	73311.430149
65	713	121299.039560
66	285	41691.431621
67	1060	143205.119718
68	43	10973.054771
69	3	412.578302
70	305	73735.704641
71	584	126534.392004
72	32	6621.076417
73	241	32180.308002
74	183	23480.084718
75	209	26667.074966
76	205	32028.612644
77	293	46091.024898
78	269	38136.327304
79	636	109006.882174
80	777	205117.808106
81	149	19895.709096
82	227	29289.196364
83	538	72258.304366
84	189	42977.587302
85	31	4422.190208
86	55	7563.935540
87	421	81252.500541
88	203	34281.414272
89	500	133528.248969
90	256	40270.656566
91	81	10569.974799
92	295	40328.710433
93	256	43876.984020
94	338	46207.132631
95	4	521.974064
96	817	185781.422358
97	366	77832.132677
98	17	4761.421951
99	2319	322788.761272
100	84	27959.654219
101	0	0.000000
102	289	54405.099998
103	260	51925.072121
104	509	73522.837363
105	317	56003.801898
106	23	3773.126807
107	16	2087.896257
108	150	31898.415032
109	142	18635.965445
110	387	52283.378614
111	31	5196.880464
112	17	2551.873203
113	9	1154.758265
114	222	28484.037199
115	381	57568.244812
116	39	6538.010906
117	10	1275.936601
118	591	128051.071361
119	28	5640.982869
120	447	106939.436393
121	35	5323.444098
122	11	1486.090865
123	311	41287.243317
124	400	67056.522110
125	189	23089.022965
126	13	1913.904902
