# Supplementary material for: A statistical approach to detection of copy number variations in PCR-enriched targeted sequencing data
Source: BMC Bioinformatics. 2016 Oct 22;17:429. doi: 10.1186/s12859-016-1272-6 (PMC5075217; doi:10.1186/s12859-016-1272-6)
Supplement: Additional file 8 — Archive with Conifer results. txt files with CNV calls made by Conifer. (ZIP 1157 kb) [file 12859_2016_1272_MOESM8_ESM.zip › Additional_file_8_Conifer_results/RPKM1/Run_17_hg19_v3/IonXpress_041_R_2012_09_07_19_18_37_Sequoia_SN1-21_Run_17_hg19_v3.bam.txt]

1	131	18819.827306
2	334	61535.933208
3	123	36203.026573
4	680	96541.404195
5	371	79948.350349
6	6	2129.589798
7	506	71838.162533
8	24	3387.417691
9	395	55751.249498
10	220	43522.764186
11	12	1713.752737
12	146	21227.477428
13	88	22356.956761
14	218	30590.154236
15	208	29881.863203
16	729	124784.900103
17	18	3218.046806
18	556	183825.413467
19	297	62878.940890
20	12	2985.816625
21	220	42820.784119
22	18	3590.382801
23	202	28345.005301
24	109	28595.144177
25	22	4827.070210
26	521	103921.635507
27	69	11252.292043
28	32	4919.307220
29	29	4216.416749
30	36	5141.258212
31	445	102287.916349
32	268	37826.164217
33	237	34878.525601
34	435	98120.352394
35	14	1887.681088
36	537	91272.419107
37	308	74336.881230
38	207	28226.088515
39	444	90051.225761
40	52	7382.577968
41	222	48270.702097
42	22	3563.608880
43	25	3528.560095
44	253	38893.272709
45	370	59139.601907
46	16	5289.939956
47	20	3196.735238
48	360	62961.785344
49	721	207161.763168
50	387	63975.211341
51	18	2698.362229
52	359	67167.372298
53	24	3309.991001
54	214	31493.689783
55	19	2635.469367
56	833	116212.412853
57	51	7415.077732
58	508	122607.583327
59	21	5893.515954
60	166	24429.684598
61	291	85651.062868
62	372	53442.563036
63	264	38383.931788
64	538	85992.177909
65	830	148387.713855
66	450	69177.757783
67	548	77801.013969
68	57	15285.722331
69	8	1156.184481
70	213	54113.997614
71	482	109747.539674
72	27	5870.761066
73	488	68477.042510
74	353	47596.530280
75	223	29901.018244
76	227	37270.235973
77	479	79183.788715
78	280	41715.421566
79	441	79430.520989
80	686	190308.630108
81	163	22872.454773
82	415	56270.621827
83	664	93718.556119
84	202	48270.702097
85	44	6595.996560
86	78	11272.798693
87	451	91470.952294
88	173	30701.586260
89	642	180173.202015
90	461	76208.197489
91	174	23861.085696
92	272	39076.282650
93	360	64841.241623
94	448	64360.936130
95	17	2331.255499
96	735	175638.445750
97	165	36873.452991
98	11	3237.669043
99	602	88057.462614
100	19	6645.966231
101	2	626.892235
102	248	49062.025083
103	339	71146.817439
104	653	99121.913426
105	480	89115.142334
106	27	4654.674845
107	32	4388.245645
108	170	37990.830354
109	172	23721.602174
110	385	54659.471493
111	29	5108.942923
112	27	4259.179597
113	7	943.840544
114	371	50023.548822
115	526	83521.017445
116	57	10041.715400
117	19	2547.620388
118	459	104510.623881
119	16	3387.417691
120	527	132493.020861
121	56	8950.858667
122	18	2555.507758
123	448	62500.793467
124	497	87556.711469
125	304	39027.376164
126	16	2475.420620
