# Supplementary material for: A statistical approach to detection of copy number variations in PCR-enriched targeted sequencing data
Source: BMC Bioinformatics. 2016 Oct 22;17:429. doi: 10.1186/s12859-016-1272-6 (PMC5075217; doi:10.1186/s12859-016-1272-6)
Supplement: Additional file 8 — Archive with Conifer results. txt files with CNV calls made by Conifer. (ZIP 1157 kb) [file 12859_2016_1272_MOESM8_ESM.zip › Additional_file_8_Conifer_results/RPKM1/Run_17_hg19_v3/IonXpress_042_R_2012_09_07_19_18_37_Sequoia_SN1-21_Run_17_hg19_v3.bam.txt]

1	210	29942.988550
2	458	83748.938967
3	187	54627.696184
4	617	86940.347930
5	418	89401.208670
6	8	2818.163628
7	508	71581.356157
8	31	4342.608866
9	362	50710.464819
10	254	49872.256339
11	22	3118.323068
12	184	26551.854907
13	112	28240.966043
14	202	28132.482265
15	200	28517.131952
16	778	132173.872861
17	38	6742.717422
18	631	207057.816712
19	336	70602.415107
20	17	4198.192209
21	250	48295.142822
22	15	2969.552583
23	227	31614.225120
24	142	36973.081514
25	27	5879.714115
26	498	98589.145771
27	64	10358.655498
28	36	5492.726562
29	19	2741.767626
30	34	4819.226559
31	413	94220.603970
32	232	32499.524414
33	255	37246.156489
34	441	98727.909910
35	21	2810.291663
36	619	104420.900915
37	382	91505.773008
38	184	24901.739630
39	438	88168.262083
40	38	5354.510894
41	209	45103.312482
42	18	2893.819028
43	26	3642.188081
44	251	38296.510196
45	378	59965.296275
46	16	5250.277444
47	11	1745.021849
48	425	73772.580485
49	783	223289.143186
50	373	61198.546461
51	14	2082.990508
52	320	59421.744719
53	25	3422.055834
54	202	29504.798473
55	28	3854.729560
56	719	99556.109907
57	38	5483.535252
58	590	141330.905955
59	25	6963.485709
60	200	29212.671756
61	252	73615.932825
62	377	53754.793730
63	234	33767.032871
64	677	107398.162904
65	948	168213.055675
66	417	63624.082677
67	627	88349.429745
68	46	12243.355318
69	3	430.318398
70	244	61524.961736
71	500	112992.409622
72	17	3668.690489
73	466	64899.686810
74	277	37069.085266
75	233	31007.628143
76	260	42368.310329
77	404	66284.752735
78	316	46725.848799
79	506	90454.640037
80	697	191910.464544
81	192	26739.785124
82	351	47235.905532
83	591	82789.736762
84	226	53600.914156
85	47	6992.896705
86	58	8319.489034
87	495	99642.213998
88	181	31880.476044
89	572	159324.553028
90	371	60870.404120
91	133	18101.897623
92	317	45199.654144
93	338	60422.269432
94	398	56749.092585
95	5	680.522467
96	793	188077.543921
97	263	58333.377693
98	9	2629.140458
99	541	78541.366329
100	18	6248.971523
101	0	0.000000
102	319	62634.841622
103	278	57907.136117
104	574	86476.857497
105	527	97107.415174
106	23	3935.364209
107	25	3402.612335
108	174	38593.185242
109	188	25733.859874
110	437	61576.875277
111	37	6469.434022
112	15	2348.469690
113	17	2274.998013
114	297	39745.553516
115	473	74542.282021
116	50	8742.478409
117	15	1996.199237
118	466	105308.925768
119	25	5253.155886
120	523	130501.525096
121	45	7138.725747
122	20	2818.163628
123	439	60785.997565
124	462	80780.500496
125	324	41283.099107
126	20	3071.075749
