# Supplementary material for: A statistical approach to detection of copy number variations in PCR-enriched targeted sequencing data
Source: BMC Bioinformatics. 2016 Oct 22;17:429. doi: 10.1186/s12859-016-1272-6 (PMC5075217; doi:10.1186/s12859-016-1272-6)
Supplement: Additional file 8 — Archive with Conifer results. txt files with CNV calls made by Conifer. (ZIP 1157 kb) [file 12859_2016_1272_MOESM8_ESM.zip › Additional_file_8_Conifer_results/RPKM1/Run_17_hg19_v3/IonXpress_043_R_2012_09_07_19_18_37_Sequoia_SN1-21_Run_17_hg19_v3.bam.txt]

1	150	22491.237414
2	406	78070.347152
3	168	51609.161363
4	663	98241.725024
5	426	95812.671383
6	9	3333.995193
7	429	63568.175015
8	29	4272.019832
9	274	40363.221857
10	213	43979.586864
11	14	2086.760962
12	119	18058.024834
13	74	19621.829020
14	164	24018.549350
15	164	24590.419573
16	625	111658.625459
17	22	4105.067332
18	593	204627.126587
19	205	45298.141318
20	17	4414.774849
21	205	41645.065405
22	14	2914.566964
23	184	26947.640734
24	119	32582.957854
25	17	3893.028731
26	514	107006.244252
27	62	10552.645446
28	37	5936.540627
29	23	3490.206481
30	31	4620.684988
31	438	105079.061198
32	219	32261.115280
33	235	36095.693215
34	400	94168.919266
35	25	3518.182389
36	383	67942.543669
37	218	54914.605270
38	211	30028.978676
39	397	84037.847090
40	54	8001.588463
41	160	36310.177879
42	11	1859.678154
43	32	4713.952918
44	268	42999.807784
45	408	68063.548667
46	17	5866.207676
47	25	4170.560580
48	329	60054.863495
49	745	223412.958311
50	448	77295.912910
51	17	2659.833294
52	345	67369.101835
53	32	4606.205422
54	169	25958.179376
55	17	2461.110117
56	728	106002.632010
57	36	5462.931883
58	518	130485.162981
59	12	3514.909661
60	141	21657.415929
61	251	77106.544656
62	363	54428.794542
63	207	31411.858326
64	546	91085.043069
65	714	133228.094334
66	433	69473.570040
67	575	85202.099380
68	22	6157.600999
69	6	905.036619
70	221	58600.327207
71	490	116445.198988
72	23	5219.588070
73	452	66197.465281
74	279	39262.915459
75	191	26729.586153
76	250	42840.452217
77	416	71774.776273
78	286	44471.562768
79	386	72562.774319
80	705	204127.368529
81	161	23579.185642
82	386	54625.908757
83	594	87502.751033
84	190	47387.478432
85	33	5163.205806
86	52	7843.650701
87	451	95468.687752
88	150	27783.293276
89	548	160514.207851
90	407	70221.956594
91	146	20896.404215
92	262	39284.694683
93	239	44928.764410
94	380	56977.801449
95	5	715.630281
96	594	148148.222047
97	149	34753.126848
98	6	1843.184334
99	511	78013.242404
100	29	10587.179583
101	0	0.000000
102	248	51206.279542
103	257	56294.589367
104	586	92839.301506
105	411	79639.741587
106	27	4858.107281
107	30	4293.781688
108	162	37785.278855
109	181	26053.849420
110	390	57789.250014
111	32	5883.839043
112	18	2963.551283
113	15	2110.909433
114	306	43062.552439
115	460	76233.457340
116	70	12870.897907
117	13	1819.291204
118	425	100998.386878
119	10	2209.665430
120	555	145630.762255
121	47	7840.653891
122	19	2815.373719
123	342	49797.939763
124	433	79615.697053
125	310	41537.008671
126	13	2099.182159
