# Supplementary material for: A statistical approach to detection of copy number variations in PCR-enriched targeted sequencing data
Source: BMC Bioinformatics. 2016 Oct 22;17:429. doi: 10.1186/s12859-016-1272-6 (PMC5075217; doi:10.1186/s12859-016-1272-6)
Supplement: Additional file 8 — Archive with Conifer results. txt files with CNV calls made by Conifer. (ZIP 1157 kb) [file 12859_2016_1272_MOESM8_ESM.zip › Additional_file_8_Conifer_results/RPKM1/Run_17_hg19_v3/IonXpress_044_R_2012_09_07_19_18_37_Sequoia_SN1-21_Run_17_hg19_v3.bam.txt]

1	270	36617.517821
2	560	97398.249266
3	233	64740.565382
4	493	66074.276601
5	668	135891.677245
6	21	7036.307346
7	420	56290.458767
8	13	1732.134696
9	162	21585.063136
10	259	48369.806782
11	19	2561.541023
12	105	14411.713841
13	79	18946.888753
14	202	26758.227493
15	203	27530.948584
16	492	79502.431126
17	19	3206.669873
18	776	242199.521219
19	159	31778.009617
20	10	2348.890032
21	230	42261.077915
22	12	2259.593386
23	309	40932.140075
24	193	47797.359010
25	21	4349.717268
26	416	78332.570721
27	48	7389.481074
28	42	6095.145217
29	18	2470.579516
30	36	4853.446149
31	272	59022.013909
32	209	27847.396268
33	392	54459.874742
34	562	119670.459070
35	23	2927.583051
36	320	51344.751122
37	170	38733.196628
38	215	27675.763626
39	365	69884.413095
40	17	2278.423331
41	128	26273.710484
42	6	917.485905
43	22	2931.304870
44	234	33958.666208
45	505	76198.925972
46	13	4057.466206
47	21	3168.668209
48	574	94769.202321
49	974	264188.610053
50	445	69445.094679
51	10	1415.169771
52	260	45921.710548
53	14	1822.738665
54	239	33203.852203
55	35	4583.035436
56	613	80732.572366
57	48	6588.212042
58	655	149236.728184
59	28	7418.122473
60	323	44873.825362
61	312	86691.229182
62	360	48823.357094
63	208	28548.918847
64	452	68201.810969
65	713	120334.506299
66	413	59935.594632
67	659	88322.410304
68	32	8101.060733
69	2	272.865070
70	358	85860.584476
71	591	127032.847986
72	38	7800.007800
73	444	58815.113895
74	262	33348.989538
75	314	39745.829220
76	298	46188.445759
77	476	74282.842848
78	463	65117.901375
79	817	138915.810558
80	911	238579.730413
81	212	28082.892220
82	451	57728.591141
83	843	112322.272987
84	256	57750.135916
85	42	5943.713038
86	76	10368.872644
87	691	132301.724518
88	307	51432.056076
89	760	201349.038558
90	378	58989.316379
91	177	22913.689182
92	446	60486.714622
93	356	60531.246706
94	448	60757.955495
95	10	1294.558711
96	1051	237091.378311
97	309	65188.223083
98	9	2500.708534
99	714	98593.591417
100	18	5943.713038
101	0	0.000000
102	239	44634.686567
103	243	48144.075604
104	558	79959.762184
105	356	62393.746604
106	24	3905.868568
107	39	5048.778972
108	172	36286.001198
109	185	24086.189500
110	470	62991.703859
111	34	5654.481260
112	30	4467.496728
113	14	1782.007075
114	183	23293.378189
115	518	77646.268782
116	64	10643.729430
117	15	1898.686109
118	658	141434.203003
119	36	7195.021045
120	567	134569.377990
121	46	6940.892267
122	16	2144.398429
123	409	53865.615168
124	454	75503.955642
125	272	32964.422662
126	15	2190.791664
