# Supplementary material for: A statistical approach to detection of copy number variations in PCR-enriched targeted sequencing data
Source: BMC Bioinformatics. 2016 Oct 22;17:429. doi: 10.1186/s12859-016-1272-6 (PMC5075217; doi:10.1186/s12859-016-1272-6)
Supplement: Additional file 8 — Archive with Conifer results. txt files with CNV calls made by Conifer. (ZIP 1157 kb) [file 12859_2016_1272_MOESM8_ESM.zip › Additional_file_8_Conifer_results/RPKM1/Run_17_hg19_v3/IonXpress_045_R_2012_09_07_19_18_37_Sequoia_SN1-21_Run_17_hg19_v3.bam.txt]

1	159	25530.160272
2	436	89780.266915
3	207	68096.092469
4	304	48238.118586
5	202	48651.814857
6	8	3173.560433
7	188	29831.468073
8	8	1262.000640
9	135	21296.260803
10	204	45106.178618
11	11	1755.786394
12	139	22587.720795
13	86	24419.712387
14	197	30896.086893
15	192	30828.872781
16	591	113066.530757
17	24	4795.602433
18	571	210998.295385
19	286	67674.784328
20	17	4727.623532
21	227	49382.135936
22	17	3789.913079
23	185	29014.091752
24	104	30493.776338
25	15	3678.445048
26	537	119716.666098
27	60	10935.917709
28	33	5669.959882
29	27	4387.542888
30	41	6544.294740
31	363	93257.340162
32	211	33285.266884
33	255	41943.245361
34	445	112186.844290
35	14	2109.797160
36	425	80735.824404
37	239	64470.880203
38	164	24994.029627
39	358	81152.473938
40	35	5553.730758
41	155	37668.160999
42	14	2534.588534
43	21	3312.751680
44	217	37284.281651
45	347	61989.513232
46	12	4434.289921
47	14	2501.017825
48	409	79948.426423
49	768	246630.982246
50	381	70394.352488
51	9	1507.933995
52	268	56041.633078
53	16	2466.309822
54	173	28455.613519
55	20	3100.605021
56	752	117256.637513
57	45	7312.571480
58	552	148903.455531
59	26	8155.312276
60	170	27962.163574
61	232	76320.258226
62	267	42871.401211
63	218	35425.346283
64	543	97003.762781
65	745	148863.492178
66	350	60135.938147
67	451	71563.787771
68	35	10490.380321
69	7	1130.699675
70	202	57357.929095
71	452	115026.596083
72	25	6075.509839
73	332	52068.532226
74	237	35715.851916
75	200	29972.515204
76	162	29727.841610
77	312	57645.768967
78	239	39796.839631
79	446	89783.340319
80	669	207430.475909
81	155	24309.103901
82	326	49404.134611
83	546	86131.543690
84	190	50745.545543
85	39	6534.380644
86	61	9853.240028
87	445	100873.885202
88	134	26578.568629
89	499	156519.262534
90	356	65775.300488
91	128	19618.373588
92	249	39981.194388
93	313	63009.384573
94	367	58928.105784
95	11	1685.953980
96	690	184286.454865
97	159	39713.582645
98	1	328.966630
99	541	88446.167592
100	21	8209.862860
101	0	0.000000
102	225	49749.461711
103	241	56530.769980
104	479	81265.102542
105	394	81755.799163
106	21	4046.289552
107	20	3065.370873
108	154	38464.727845
109	147	22659.221494
110	337	53474.493301
111	28	5513.192578
112	19	3349.869346
113	14	2109.797160
114	271	40839.645018
115	449	79683.509169
116	48	9451.187276
117	12	1798.350912
118	432	109936.923690
119	26	6152.253121
120	517	145273.034627
121	45	8038.985866
122	18	2856.204390
123	418	65177.226703
124	449	88407.980976
125	250	35871.361281
126	17	2939.612068
