# Supplementary material for: A statistical approach to detection of copy number variations in PCR-enriched targeted sequencing data
Source: BMC Bioinformatics. 2016 Oct 22;17:429. doi: 10.1186/s12859-016-1272-6 (PMC5075217; doi:10.1186/s12859-016-1272-6)
Supplement: Additional file 8 — Archive with Conifer results. txt files with CNV calls made by Conifer. (ZIP 1157 kb) [file 12859_2016_1272_MOESM8_ESM.zip › Additional_file_8_Conifer_results/RPKM1/Run_17_hg19_v3/IonXpress_047_R_2012_09_07_19_18_37_Sequoia_SN1-21_Run_17_hg19_v3.bam.txt]

1	197	29572.759195
2	494	95102.198285
3	159	48901.048881
4	370	54889.301630
5	706	158972.345117
6	20	7417.473193
7	284	42131.247738
8	11	1622.301155
9	132	19467.613855
10	187	38655.979150
11	4	596.909085
12	140	21269.380964
13	100	26546.746165
14	133	19501.054523
15	141	21166.289576
16	443	79235.447686
17	14	2615.346104
18	747	258067.101592
19	193	42696.016749
20	6	1559.963434
21	199	40473.083569
22	12	2501.098399
23	274	40175.104807
24	173	47423.453612
25	28	6419.485891
26	262	54607.315046
27	51	8690.471971
28	23	3694.563081
29	12	1823.089797
30	26	3879.909055
31	212	50919.187407
32	154	22712.216164
33	374	57512.554345
34	533	125625.653466
35	16	2254.248836
36	442	78499.850104
37	272	68596.792091
38	111	15815.561487
39	292	61882.919212
40	22	3263.688205
41	105	23856.197567
42	8	1354.062221
43	21	3097.120386
44	194	31162.836422
45	464	77495.402051
46	16	5527.541667
47	17	2839.271196
48	688	125731.545606
49	898	269607.489924
50	267	46120.425787
51	6	939.853746
52	158	30888.888368
53	15	2161.663616
54	176	27064.731456
55	17	2463.965233
56	448	65308.064555
57	39	5925.041840
58	828	208816.705336
59	37	10850.210787
60	404	62125.860843
61	205	63048.522143
62	290	43533.503384
63	172	26130.953756
64	484	80835.721105
65	657	122734.456438
66	330	53008.948553
67	690	102361.130067
68	24	6725.175695
69	2	302.028849
70	386	102470.440198
71	501	119197.394692
72	20	4544.037632
73	314	46040.083611
74	202	28459.891559
75	293	41051.593306
76	246	42203.908700
77	391	67539.649747
78	411	63982.574323
79	793	149246.203162
80	883	255962.505986
81	196	28738.396139
82	284	40237.708514
83	660	97338.069273
84	207	51687.303301
85	35	5482.480186
86	58	8758.836609
87	560	118679.571092
88	321	59525.222376
89	643	188559.068548
90	298	51475.231777
91	133	19057.848739
92	369	55392.630168
93	227	42722.431422
94	288	43233.272326
95	7	1003.044670
96	1125	280909.257071
97	367	85699.287505
98	11	3383.091432
99	854	130529.546448
100	31	11330.459052
101	0	0.000000
102	281	58087.326958
103	211	46272.132773
104	444	70424.009639
105	209	40545.049624
106	20	3602.772694
107	16	2292.673532
108	132	30823.721936
109	139	20031.416178
110	396	58746.387691
111	21	3865.748803
112	19	3131.822015
113	22	3099.592150
114	185	26064.752171
115	424	70348.877338
116	52	9572.330369
117	10	1401.078270
118	619	147271.830967
119	28	6194.240772
120	446	117165.170315
121	42	7014.670013
122	11	1631.844103
123	304	44316.186662
124	338	62220.147399
125	200	26829.158359
126	14	2263.280282
