# Supplementary material for: A statistical approach to detection of copy number variations in PCR-enriched targeted sequencing data
Source: BMC Bioinformatics. 2016 Oct 22;17:429. doi: 10.1186/s12859-016-1272-6 (PMC5075217; doi:10.1186/s12859-016-1272-6)
Supplement: Additional file 8 — Archive with Conifer results. txt files with CNV calls made by Conifer. (ZIP 1157 kb) [file 12859_2016_1272_MOESM8_ESM.zip › Additional_file_8_Conifer_results/RPKM1/Run_17_hg19_v3/IonXpress_048_R_2012_09_07_19_18_37_Sequoia_SN1-21_Run_17_hg19_v3.bam.txt]

1	295	34335.511252
2	512	76423.944517
3	239	56992.122687
4	772	88797.177814
5	434	75770.907882
6	18	5176.001297
7	656	75454.596692
8	36	4116.585827
9	486	55573.908667
10	300	48083.072162
11	19	2198.354266
12	269	31686.551450
13	193	39725.053233
14	238	27056.978359
15	220	25606.143985
16	917	127168.927070
17	54	7821.513072
18	601	160983.882058
19	641	109947.146468
20	42	8466.586315
21	306	48253.689515
22	23	3716.834724
23	273	31035.945764
24	220	46759.045537
25	26	4621.803179
26	593	95829.695279
27	69	9116.290573
28	44	5480.041006
29	46	5418.518092
30	57	6595.062797
31	473	88085.135308
32	339	38764.516540
33	329	39226.795741
34	581	106175.212492
35	25	2730.975235
36	704	96942.697227
37	525	102657.359066
38	293	32368.691102
39	495	81337.163246
40	43	4945.956795
41	258	45449.332714
42	18	2362.201934
43	34	3887.886615
44	295	36741.184015
45	540	69927.434747
46	16	4285.760587
47	24	3107.885989
48	461	65320.969675
49	865	201357.404971
50	434	58125.627964
51	16	1943.233061
52	379	57448.710352
53	24	2681.661625
54	277	33026.815867
55	42	4719.878578
56	827	93473.862866
57	43	5065.136477
58	565	110478.872138
59	32	7275.826113
60	284	33861.428542
61	306	72968.993901
62	391	45509.101355
63	287	33806.841138
64	631	81711.502454
65	927	134269.307731
66	428	53305.853419
67	701	80630.597989
68	83	18032.932915
69	12	1405.062228
70	240	49399.029927
71	521	96108.686565
72	35	6165.607151
73	600	68210.869811
74	322	35174.961021
75	325	35305.440949
76	327	43497.190042
77	517	69241.819488
78	386	46591.111816
79	441	64352.374340
80	759	170589.897167
81	285	32400.163160
82	436	47895.782293
83	807	92280.132293
84	298	57693.338994
85	49	5951.151250
86	62	7259.488180
87	564	92675.070850
88	203	29186.896205
89	657	149381.804887
90	403	53973.797395
91	189	20998.096173
92	360	41900.962884
93	452	65957.535605
94	587	68321.847814
95	13	1444.313493
96	880	170369.591661
97	288	52143.420478
98	9	2146.146879
99	830	98361.452265
100	31	8785.032798
101	0	0.000000
102	404	64751.870512
103	376	63932.367717
104	732	90021.188184
105	530	79719.267846
106	38	5307.455299
107	31	3444.132176
108	214	38745.458272
109	252	28157.447058
110	509	58546.325787
111	28	3996.393540
112	26	3322.865030
113	15	1638.585141
114	394	43040.169696
115	538	69210.099220
116	67	9562.798829
117	11	1194.953386
118	583	107545.804736
119	20	3430.488189
120	635	129340.125014
121	51	6604.257726
122	21	2415.467272
123	525	59339.513911
124	588	83924.264346
125	367	38171.480017
126	24	3008.274258
