# Supplementary material for: A statistical approach to detection of copy number variations in PCR-enriched targeted sequencing data
Source: BMC Bioinformatics. 2016 Oct 22;17:429. doi: 10.1186/s12859-016-1272-6 (PMC5075217; doi:10.1186/s12859-016-1272-6)
Supplement: Additional file 8 — Archive with Conifer results. txt files with CNV calls made by Conifer. (ZIP 1157 kb) [file 12859_2016_1272_MOESM8_ESM.zip › Additional_file_8_Conifer_results/RPKM1/Run_18_hg19_v3/IonXpress_001_R_2012_09_10_22_39_38_Sequoia_SN1-23-Run_18_Run_18_hg19_v3.bam.txt]

1	660	34602.598592
2	835	56142.175926
3	332	35661.392075
4	658	34091.886442
5	540	42466.825545
6	14	1813.398215
7	501	25957.500163
8	27	1390.726451
9	328	16894.750955
10	704	50826.112031
11	69	3596.138810
12	628	33321.582346
13	398	36900.608489
14	528	27038.309598
15	564	29569.493342
16	1206	75335.947728
17	85	5545.736340
18	1048	126448.151070
19	960	74172.077365
20	49	4449.368816
21	491	34876.578112
22	35	2547.749558
23	534	27345.563116
24	348	33316.968447
25	74	5925.337544
26	534	38871.378975
27	239	14223.623451
28	122	6844.381980
29	80	4244.787560
30	105	5472.385146
31	591	49576.086710
32	575	29617.322559
33	785	42159.928883
34	1211	99686.058884
35	61	3001.586511
36	896	55576.824167
37	604	53199.922490
38	450	22393.053018
39	1100	81417.879041
40	112	5802.874288
41	663	52609.552847
42	45	2660.114352
43	101	5202.347093
44	622	34895.127799
45	872	50864.361663
46	28	3378.385716
47	47	2741.542429
48	1030	65740.378353
49	1764	184966.617929
50	878	52968.261755
51	38	2078.891299
52	537	36665.586500
53	50	2516.552625
54	637	34211.305349
55	156	7896.768582
56	1259	64099.359200
57	245	12999.661903
58	1120	98648.862896
59	31	3174.953021
60	595	31955.614886
61	753	80882.615157
62	899	47132.933537
63	538	28546.196341
64	988	57630.721701
65	1518	99040.326637
66	1073	60196.900527
67	1197	62018.218953
68	80	7829.274833
69	23	1213.068780
70	711	65920.433758
71	1084	90073.591121
72	48	3808.836405
73	1206	61757.957149
74	851	41874.592141
75	875	42816.346743
76	951	56981.941578
77	1120	67567.714312
78	1260	68506.154789
79	1263	83018.066256
80	1635	165528.418344
81	741	37945.809492
82	908	44930.360910
83	1935	99668.728959
84	748	65231.037346
85	201	10996.240817
86	169	8913.418429
87	1258	93112.447121
88	528	34195.509197
89	1448	148301.031430
90	952	57432.557165
91	475	23771.413289
92	1102	57775.854013
93	880	57843.149886
94	1330	69729.478981
95	29	1451.307338
96	2003	174676.160166
97	719	58638.006301
98	17	1826.035136
99	1238	66086.197113
100	29	3701.885383
101	1	114.388756
102	776	56024.237125
103	623	47716.026075
104	1174	65034.683872
105	757	51289.278305
106	36	2264.897362
107	114	5705.139189
108	261	21285.840952
109	524	26373.471509
110	1185	61396.482422
111	116	7457.812888
112	127	7311.161057
113	41	2017.459786
114	868	42711.099857
115	1175	68087.649144
116	110	7072.063946
117	27	1321.190128
118	1258	104531.898183
119	48	3708.603868
120	1091	100098.502064
121	98	5716.407618
122	287	14869.865363
123	997	50760.175633
124	1250	80364.363021
125	755	35372.288890
126	57	3218.283645
