# Supplementary material for: A statistical approach to detection of copy number variations in PCR-enriched targeted sequencing data
Source: BMC Bioinformatics. 2016 Oct 22;17:429. doi: 10.1186/s12859-016-1272-6 (PMC5075217; doi:10.1186/s12859-016-1272-6)
Supplement: Additional file 8 — Archive with Conifer results. txt files with CNV calls made by Conifer. (ZIP 1157 kb) [file 12859_2016_1272_MOESM8_ESM.zip › Additional_file_8_Conifer_results/RPKM1/Run_18_hg19_v3/IonXpress_002_R_2012_09_10_22_39_38_Sequoia_SN1-23-Run_18_Run_18_hg19_v3.bam.txt]

1	629	34124.278779
2	818	56912.036395
3	329	36568.248801
4	1336	71627.477072
5	966	78610.619953
6	19	2546.635599
7	1051	56347.663475
8	70	3730.989675
9	574	30594.115334
10	674	50352.632785
11	40	2157.224799
12	628	34480.509398
13	410	39335.291144
14	541	28667.573572
15	558	30272.412653
16	1348	87135.052479
17	75	5063.485987
18	1204	150323.107284
19	902	72114.700430
20	39	3664.502230
21	461	33884.521551
22	32	2410.386718
23	526	27872.724028
24	333	32989.711965
25	37	3065.710607
26	656	49412.927717
27	170	10469.099406
28	116	6734.113848
29	68	3733.558342
30	75	4044.796499
31	590	51213.543986
32	573	30540.815481
33	811	45071.200270
34	1208	102897.606830
35	31	1578.449822
36	801	51412.211947
37	527	48032.228076
38	439	22605.461170
39	1029	78811.670132
40	107	5736.631772
41	525	43108.056378
42	30	1835.088881
43	93	4956.886282
44	546	31696.777250
45	830	50098.331557
46	13	1623.090029
47	50	3017.971781
48	889	58714.422296
49	1635	177402.848341
50	890	55559.620217
51	29	1641.701668
52	545	38506.044601
53	41	2135.344376
54	653	36290.374570
55	116	6076.183185
56	1217	64116.025455
57	244	13396.885817
58	1057	96337.884395
59	25	2649.498482
60	566	31455.362950
61	721	80138.928224
62	947	51376.298893
63	520	28550.740266
64	987	59574.762947
65	1511	102012.364358
66	1060	61535.867922
67	1186	63585.469916
68	90	9114.274777
69	19	1036.953418
70	643	61689.249281
71	1056	90798.812874
72	44	3612.865677
73	1095	58024.016750
74	667	33962.130036
75	791	40052.174160
76	858	53197.603801
77	1023	63862.349980
78	1122	63124.791975
79	1080	73458.334025
80	1498	156933.145014
81	638	33807.600627
82	827	42345.535060
83	1661	88531.054999
84	691	62356.077931
85	141	7982.066730
86	140	7640.709394
87	1150	88079.125998
88	465	31162.777731
89	1404	148795.834734
90	944	58930.653354
91	438	22682.115639
92	941	51050.789079
93	918	62439.583921
94	1334	72371.681861
95	23	1191.069999
96	1900	171456.654224
97	630	53166.602867
98	11	1222.646616
99	1297	71643.723551
100	26	3434.364409
101	0	0.000000
102	700	52295.019213
103	600	47552.737968
104	1159	66436.757652
105	832	58331.358574
106	21	1367.141217
107	74	3832.138259
108	276	23292.035542
109	471	24530.419543
110	1012	54256.741615
111	111	7384.558396
112	90	5361.338104
113	30	1527.532086
114	839	42719.980659
115	1170	70155.930850
116	111	7384.558396
117	17	860.792618
118	1218	104728.176213
119	40	3197.991150
120	1019	96744.229145
121	78	4708.035978
122	293	15708.720645
123	860	45307.955540
124	1098	73047.253323
125	686	33257.406900
126	45	2629.117724
