# Supplementary material for: A statistical approach to detection of copy number variations in PCR-enriched targeted sequencing data
Source: BMC Bioinformatics. 2016 Oct 22;17:429. doi: 10.1186/s12859-016-1272-6 (PMC5075217; doi:10.1186/s12859-016-1272-6)
Supplement: Additional file 8 — Archive with Conifer results. txt files with CNV calls made by Conifer. (ZIP 1157 kb) [file 12859_2016_1272_MOESM8_ESM.zip › Additional_file_8_Conifer_results/RPKM1/Run_18_hg19_v3/IonXpress_003_R_2012_09_10_22_39_38_Sequoia_SN1-23-Run_18_Run_18_hg19_v3.bam.txt]

1	443	30374.188056
2	622	54692.694762
3	274	38489.914238
4	879	59559.382534
5	734	75489.799209
6	15	2540.929289
7	743	50344.278979
8	59	3974.350217
9	433	29167.688883
10	467	44092.759837
11	51	3476.111548
12	417	28935.980289
13	300	36375.408769
14	350	23439.580263
15	379	25986.043506
16	897	73279.679863
17	51	4351.576679
18	788	124340.780841
19	644	65071.564575
20	24	2850.032027
21	368	34185.061574
22	24	2284.736419
23	419	28060.526086
24	261	32678.560160
25	45	4712.268863
26	395	37602.953555
27	157	12219.351842
28	96	7043.391252
29	39	2706.242761
30	63	4294.020148
31	417	45746.406932
32	423	28494.070202
33	666	46777.888471
34	909	97856.648730
35	29	1866.187172
36	562	45588.804558
37	376	43310.986707
38	379	24664.719260
39	795	76953.858466
40	60	4065.486862
41	431	44726.459821
42	22	1700.774146
43	62	4176.435822
44	419	30741.468069
45	660	50347.420084
46	17	2682.478774
47	36	2746.222914
48	678	56592.755526
49	1234	169217.824204
50	654	51598.268192
51	19	1359.370866
52	380	33931.582857
53	31	2040.487216
54	399	28024.590841
55	68	4501.631047
56	828	55130.821845
57	163	11310.706923
58	804	92611.790725
59	19	2544.868714
60	521	36593.513354
61	521	73187.026708
62	741	50806.486116
63	351	24356.184847
64	810	61790.015557
65	1180	100683.538839
66	826	60602.512231
67	836	56645.783616
68	37	4735.539327
69	8	551.802608
70	463	56139.380866
71	721	78350.113950
72	33	3424.531726
73	1118	74872.716382
74	642	41313.522920
75	781	49979.138029
76	790	61904.182043
77	937	73925.959168
78	999	71033.089901
79	1073	92236.997334
80	1507	199528.176106
81	614	41119.720804
82	756	48922.881232
83	1493	100571.269059
84	668	76184.271962
85	127	9086.321052
86	157	10829.126183
87	1126	108993.766834
88	471	39892.589837
89	1255	168095.275599
90	919	72505.823346
91	415	27160.994142
92	948	64999.391145
93	821	70574.627038
94	1145	78506.648588
95	23	1505.308109
96	1869	213156.293859
97	577	61540.679989
98	9	1264.267256
99	890	62132.137604
100	19	3171.865354
101	2	299.191674
102	506	47775.024577
103	428	42870.264363
104	857	62086.035742
105	625	55379.228093
106	31	2550.609020
107	78	5104.957935
108	245	26130.791330
109	376	24749.135261
110	823	55764.928129
111	75	6305.955900
112	63	4743.068006
113	21	1351.376918
114	611	39318.633184
115	885	67067.159917
116	59	4960.685308
117	11	703.931522
118	911	98997.162009
119	19	1919.813241
120	680	81592.062724
121	49	3737.914521
122	261	17684.867851
123	706	47007.681428
124	910	76512.264916
125	549	33637.578800
126	32	2362.847065
