# Supplementary material for: A statistical approach to detection of copy number variations in PCR-enriched targeted sequencing data
Source: BMC Bioinformatics. 2016 Oct 22;17:429. doi: 10.1186/s12859-016-1272-6 (PMC5075217; doi:10.1186/s12859-016-1272-6)
Supplement: Additional file 8 — Archive with Conifer results. txt files with CNV calls made by Conifer. (ZIP 1157 kb) [file 12859_2016_1272_MOESM8_ESM.zip › Additional_file_8_Conifer_results/RPKM1/Run_18_hg19_v3/IonXpress_004_R_2012_09_10_22_39_38_Sequoia_SN1-23-Run_18_Run_18_hg19_v3.bam.txt]

1	458	30905.685027
2	620	53654.057675
3	235	32488.988307
4	1037	69153.157238
5	673	68120.718415
6	10	1667.144581
7	837	55816.000587
8	62	4110.340091
9	496	32882.720727
10	498	46275.560743
11	41	2750.295321
12	429	29297.555259
13	270	32219.762648
14	380	25045.939526
15	405	27329.262960
16	941	75657.622325
17	65	5458.354852
18	841	130603.649759
19	828	82339.393433
20	45	5259.239607
21	357	32638.388596
22	24	2248.578477
23	402	26495.967604
24	256	31545.274863
25	28	2885.675712
26	397	37195.235637
27	195	14936.714291
28	87	6282.055633
29	65	4439.023524
30	75	5031.028027
31	495	53443.892011
32	435	28838.676444
33	496	34286.251490
34	766	81157.221456
35	34	2153.317471
36	708	56523.245584
37	492	55775.989117
38	297	19022.402241
39	817	77831.835602
40	99	6601.892543
41	399	40750.420526
42	30	2282.533521
43	67	4441.819130
44	407	29388.467157
45	697	52328.466611
46	9	1397.660937
47	30	2252.301289
48	767	63008.400572
49	1319	178011.347380
50	675	52412.285129
51	17	1197.030519
52	456	40073.503241
53	43	2785.560432
54	434	30000.470053
55	88	5733.444354
56	977	64022.206597
57	185	12634.143876
58	897	101689.150890
59	11	1450.028078
60	446	30829.976138
61	545	75346.802669
62	695	46898.364833
63	411	28068.287206
64	895	67193.655117
65	1277	107235.679166
66	811	58560.311705
67	1035	69019.785672
68	63	7935.608208
69	24	1629.209555
70	399	47613.649246
71	740	79142.184282
72	25	2553.284494
73	1066	70260.451407
74	644	40786.366207
75	630	39678.041038
76	673	51901.499745
77	919	71358.355605
78	987	69069.182548
79	890	75295.216470
80	1269	165357.747382
81	522	34405.211665
82	759	48339.700077
83	1430	94803.005322
84	579	64988.927189
85	117	8238.386516
86	143	9707.373599
87	1072	102124.513789
88	397	33092.819942
89	1193	157262.136076
90	822	63826.516113
91	384	24734.363245
92	759	51217.063177
93	745	63028.018281
94	1064	71798.359974
95	29	1867.959724
96	1576	176895.594559
97	493	51749.402730
98	13	1797.263183
99	888	61011.429337
100	19	3121.667825
101	0	0.000000
102	553	51386.315443
103	466	45937.806519
104	874	62315.557714
105	715	62351.207346
106	27	2186.341037
107	87	5603.879173
108	282	29601.078235
109	420	27207.799569
110	890	59350.347100
111	104	8605.873343
112	77	5705.339234
113	23	1456.655936
114	736	46612.989951
115	967	72121.552038
116	71	5875.163532
117	10	629.810175
118	877	93794.183263
119	41	4077.192187
120	751	88685.145297
121	94	7057.210705
122	207	13803.957134
123	735	48164.096058
124	860	71163.952645
125	533	32140.419261
126	40	2906.816193
