# Supplementary material for: A statistical approach to detection of copy number variations in PCR-enriched targeted sequencing data
Source: BMC Bioinformatics. 2016 Oct 22;17:429. doi: 10.1186/s12859-016-1272-6 (PMC5075217; doi:10.1186/s12859-016-1272-6)
Supplement: Additional file 8 — Archive with Conifer results. txt files with CNV calls made by Conifer. (ZIP 1157 kb) [file 12859_2016_1272_MOESM8_ESM.zip › Additional_file_8_Conifer_results/RPKM1/Run_18_hg19_v3/IonXpress_005_R_2012_09_10_22_39_38_Sequoia_SN1-23-Run_18_Run_18_hg19_v3.bam.txt]

1	468	29883.225549
2	597	48887.061879
3	233	30481.263834
4	1125	70989.562957
5	809	77485.671376
6	7	1104.282090
7	899	56728.548532
8	49	3073.908041
9	486	30488.149144
10	525	46162.611977
11	56	3554.612173
12	399	25784.321582
13	286	32294.854278
14	336	20955.678739
15	388	24774.981866
16	953	72504.454497
17	57	4529.309400
18	928	136369.113571
19	731	68786.534024
20	40	4423.633705
21	379	32787.509257
22	30	2659.664067
23	453	28252.745443
24	295	34397.358283
25	35	3413.235552
26	454	40249.582876
27	198	14351.403538
28	110	7515.950898
29	67	4329.698110
30	61	3871.988260
31	554	56599.340015
32	539	33812.988453
33	638	41731.859069
34	904	90630.745879
35	52	3116.314024
36	643	48575.080606
37	409	43874.704999
38	433	26242.519670
39	857	77254.673592
40	116	7319.812714
41	445	43005.889391
42	20	1439.907616
43	73	4579.495653
44	453	30952.052333
45	725	51505.304691
46	29	4261.534799
47	54	3836.257177
48	813	63197.858269
49	1375	175595.876626
50	708	52020.114444
51	22	1465.843840
52	478	39749.263641
53	55	3371.440831
54	505	33032.270893
55	117	7213.192374
56	1045	64797.923490
57	245	15832.478164
58	941	100944.003433
59	17	2120.515111
60	425	27799.435900
61	591	77315.137022
62	800	51082.436837
63	418	27012.146419
64	888	63085.118022
65	1324	105207.116578
66	894	61084.182750
67	1080	68149.980438
68	55	6555.579394
69	13	835.060195
70	534	60298.783862
71	911	92194.160294
72	27	2609.346098
73	1032	64363.870414
74	592	35478.036578
75	610	36353.667549
76	799	58306.952903
77	907	66641.587289
78	1078	71382.975624
79	970	77652.928236
80	1394	171883.592638
81	600	37420.854892
82	775	46705.992108
83	1424	89331.531647
84	624	66275.668545
85	102	6796.185075
86	212	13617.904718
87	1043	94021.732272
88	414	32655.198960
89	1162	144943.444615
90	813	59734.961925
91	379	23100.290613
92	827	52806.469080
93	606	48513.066506
94	1060	67684.228808
95	29	1767.568411
96	1480	157192.290780
97	509	50557.422902
98	8	1046.566999
99	1006	65404.094582
100	14	2176.556004
101	0	0.000000
102	563	49503.905797
103	521	48599.386211
104	996	67197.499929
105	681	56194.609938
106	23	1762.344071
107	83	5058.902694
108	235	23341.835721
109	389	23845.281515
110	991	62533.917236
111	93	7282.043733
112	95	6660.749117
113	26	1558.157012
114	758	45426.269808
115	984	69445.228605
116	101	7908.456097
117	12	715.154116
118	899	90979.747645
119	43	4046.266707
120	911	101797.718658
121	109	7743.556154
122	268	16911.291442
123	706	43777.353095
124	972	76109.102241
125	652	37203.230062
126	49	3369.476122
