# Supplementary material for: A statistical approach to detection of copy number variations in PCR-enriched targeted sequencing data
Source: BMC Bioinformatics. 2016 Oct 22;17:429. doi: 10.1186/s12859-016-1272-6 (PMC5075217; doi:10.1186/s12859-016-1272-6)
Supplement: Additional file 8 — Archive with Conifer results. txt files with CNV calls made by Conifer. (ZIP 1157 kb) [file 12859_2016_1272_MOESM8_ESM.zip › Additional_file_8_Conifer_results/RPKM1/Run_18_hg19_v3/IonXpress_006_R_2012_09_10_22_39_38_Sequoia_SN1-23-Run_18_Run_18_hg19_v3.bam.txt]

1	805	39851.185278
2	1034	65645.337794
3	422	42800.933669
4	1194	58413.072396
5	1152	85543.910759
6	20	2446.108559
7	1028	50291.991979
8	39	1896.806988
9	421	20475.788256
10	745	50786.827710
11	79	3887.720468
12	572	28657.782687
13	419	36681.328985
14	457	22097.462090
15	501	24801.793571
16	1089	64233.769869
17	46	2833.862064
18	1128	128511.171870
19	608	44356.101875
20	37	3172.375843
21	525	35212.127244
22	25	1718.340723
23	649	31381.297366
24	465	42035.843828
25	58	4385.205526
26	521	35810.220677
27	189	10620.738920
28	104	5509.197367
29	69	3456.970289
30	73	3592.450559
31	530	41979.882132
32	533	25923.028837
33	1041	52791.198992
34	1436	111615.704952
35	50	2323.119861
36	685	40119.625595
37	416	34597.759462
38	464	21802.151769
39	1005	70238.260059
40	113	5528.205344
41	507	37987.404815
42	42	2344.324176
43	88	4279.974742
44	596	31571.938755
45	899	49515.069022
46	19	2164.638533
47	54	2974.208818
48	1125	67799.748110
49	1933	191384.698491
50	1012	57647.741991
51	21	1084.795970
52	469	30236.935726
53	44	2091.073374
54	345	17495.642317
55	95	4540.764739
56	1207	58025.088471
57	256	12825.860783
58	1126	93646.820083
59	23	2224.252202
60	844	42800.933669
61	803	81443.482787
62	936	46336.284994
63	529	26503.438884
64	959	52819.745486
65	1462	90067.529085
66	1043	55250.892821
67	1294	63305.289514
68	47	4343.201642
69	8	398.408101
70	764	66884.332564
71	1077	84501.512475
72	58	4345.699170
73	1368	66147.326342
74	822	38192.090511
75	1091	50408.861610
76	1128	63818.473106
77	1169	66591.116984
78	1388	71257.256253
79	1392	86395.093950
80	1876	179336.308442
81	750	36264.981547
82	930	43452.782384
83	2061	100238.953908
84	982	80862.052057
85	180	9298.251169
86	166	8266.968089
87	1462	102177.448962
88	776	47454.506050
89	1845	178423.709213
90	1004	57192.028616
91	612	28919.674376
92	1299	64306.446803
93	980	60824.132235
94	1393	68959.877134
95	30	1417.631097
96	2443	201166.999159
97	907	69845.459029
98	20	2028.480269
99	1341	67592.650698
100	24	2892.789253
101	0	0.000000
102	774	52763.764628
103	534	38618.736524
104	1169	61146.560250
105	716	45806.205205
106	26	1544.542833
107	99	4678.182620
108	356	27414.535187
109	495	23524.575459
110	1178	57630.317657
111	116	7041.935882
112	142	7718.831454
113	37	1719.108697
114	879	40840.447152
115	1199	65603.987847
116	79	4795.801161
117	19	877.881183
118	1435	112590.223214
119	64	4669.063355
120	1035	89665.166876
121	74	4075.767639
122	345	16878.149059
123	905	43506.797901
124	1186	71997.723755
125	740	32736.218804
126	31	1652.691296
