# Supplementary material for: A statistical approach to detection of copy number variations in PCR-enriched targeted sequencing data
Source: BMC Bioinformatics. 2016 Oct 22;17:429. doi: 10.1186/s12859-016-1272-6 (PMC5075217; doi:10.1186/s12859-016-1272-6)
Supplement: Additional file 8 — Archive with Conifer results. txt files with CNV calls made by Conifer. (ZIP 1157 kb) [file 12859_2016_1272_MOESM8_ESM.zip › Additional_file_8_Conifer_results/RPKM1/Run_18_hg19_v3/IonXpress_007_R_2012_09_10_22_39_38_Sequoia_SN1-23-Run_18_Run_18_hg19_v3.bam.txt]

1	488	32581.762866
2	698	59765.170828
3	310	42404.493454
4	992	65452.582837
5	849	85026.383216
6	19	3134.070247
7	753	49683.260964
8	47	3082.945063
9	400	26237.830320
10	510	46889.368488
11	57	3783.138049
12	400	27028.126414
13	256	30225.980529
14	342	22302.918500
15	349	23301.301722
16	970	77164.342469
17	29	2409.507418
18	923	141821.762772
19	644	63364.360224
20	38	4394.160346
21	357	32293.161846
22	25	2317.494310
23	432	28172.107579
24	298	36332.265148
25	40	4078.789986
26	405	37543.407827
27	164	12429.285701
28	80	5715.501891
29	40	2702.812641
30	58	3849.508892
31	426	45507.642560
32	416	27287.343533
33	682	46644.942799
34	925	96966.561003
35	23	1441.248417
36	641	50633.007381
37	441	49465.525557
38	357	22623.458016
39	817	77008.583205
40	84	5542.355805
41	365	36883.652690
42	26	1957.271705
43	60	3935.674548
44	443	31649.591724
45	692	51403.558567
46	10	1536.530474
47	49	3639.847355
48	767	62341.940423
49	1411	188413.390998
50	755	58004.025403
51	25	1741.719326
52	343	29824.175616
53	33	2115.143950
54	395	27015.765991
55	60	3867.818090
56	875	56731.724880
57	188	12703.219415
58	821	92088.880913
59	15	1956.396360
60	487	33308.045664
61	494	67573.612149
62	588	39258.353617
63	418	28244.392103
64	871	64700.143804
65	1258	104522.770053
66	857	61227.314012
67	1029	67893.858608
68	48	5982.225313
69	13	873.154144
70	507	59861.609876
71	815	86241.396759
72	44	4446.248543
73	995	64887.145928
74	604	37848.436687
75	682	42498.725661
76	644	49139.707929
77	943	72447.411860
78	1013	70138.822247
79	1051	87975.542966
80	1443	186042.050145
81	494	32215.326722
82	643	40518.653893
83	1405	92160.379000
84	542	60192.440340
85	119	8290.583994
86	127	8530.044327
87	1071	100950.052158
88	480	39588.255748
89	1289	168119.660505
90	761	58464.984545
91	435	27723.025687
92	776	51810.344229
93	800	66965.208728
94	1043	69636.841535
95	19	1210.890777
96	1669	185352.736030
97	628	65222.873205
98	10	1367.886886
99	1077	73214.280252
100	20	3251.209409
101	1	145.671071
102	549	50475.026079
103	444	43306.109331
104	881	62150.241755
105	637	54961.695064
106	23	1842.739047
107	54	3441.479051
108	265	27522.390763
109	346	22176.963839
110	816	53840.027817
111	89	7286.743424
112	51	3738.890821
113	16	1002.607594
114	581	36407.188270
115	994	73351.134389
116	67	5485.525949
117	16	997.037552
118	1027	108674.741683
119	31	3050.147775
120	741	86578.690566
121	76	5645.477531
122	215	14185.791643
123	764	49534.900352
124	894	73194.928328
125	498	29712.249394
126	30	2157.052397
