# Supplementary material for: A statistical approach to detection of copy number variations in PCR-enriched targeted sequencing data
Source: BMC Bioinformatics. 2016 Oct 22;17:429. doi: 10.1186/s12859-016-1272-6 (PMC5075217; doi:10.1186/s12859-016-1272-6)
Supplement: Additional file 8 — Archive with Conifer results. txt files with CNV calls made by Conifer. (ZIP 1157 kb) [file 12859_2016_1272_MOESM8_ESM.zip › Additional_file_8_Conifer_results/RPKM1/Run_18_hg19_v3/IonXpress_008_R_2012_09_10_22_39_38_Sequoia_SN1-23-Run_18_Run_18_hg19_v3.bam.txt]

1	366	28777.114174
2	224	22586.667514
3	81	13048.079758
4	646	50194.835216
5	455	53662.241596
6	7	1359.767208
7	595	46232.085067
8	43	3321.603438
9	310	23946.443393
10	469	50779.503270
11	48	3751.716117
12	367	29203.399690
13	244	33926.703027
14	348	26725.524258
15	389	30585.512060
16	674	63141.692675
17	35	3424.598894
18	455	82331.110393
19	426	49360.572026
20	17	2315.008678
21	196	20879.006159
22	13	1419.166720
23	303	23269.637501
24	196	28141.269171
25	33	3962.750149
26	270	29475.001105
27	125	11156.391184
28	57	4795.684893
29	59	4694.824473
30	60	4689.645146
31	355	44659.565167
32	389	30048.924129
33	448	36083.578589
34	675	83328.858265
35	46	3394.534578
36	364	33860.118641
37	232	30645.267816
38	287	21418.254099
39	575	63825.807716
40	63	4895.161948
41	321	38199.483414
42	21	1861.694701
43	39	3012.617072
44	317	26670.738792
45	410	35865.950572
46	12	2171.369944
47	22	1924.514421
48	401	38383.159652
49	773	121555.788289
50	451	40803.660206
51	16	1312.712265
52	310	31742.959847
53	26	1962.504835
54	363	29237.363901
55	67	5086.288505
56	700	53447.497187
57	127	10105.808612
58	539	71197.411003
59	12	1843.139604
60	329	26498.878026
61	441	71039.545347
62	543	42693.915291
63	249	19813.750743
64	456	39889.935271
65	732	71623.039723
66	588	49471.275741
67	465	36130.957237
68	32	4696.592769
69	17	1344.645759
70	363	50472.922945
71	483	60188.940936
72	26	3094.039155
73	811	62282.759119
74	570	42062.711075
75	580	42562.871966
76	557	50051.061968
77	576	52112.878667
78	661	53896.663544
79	580	57174.007119
80	898	136342.897833
81	469	36018.019762
82	484	35917.061272
83	984	76010.646125
84	477	62383.888478
85	115	9435.119401
86	153	12101.811831
87	567	62937.796478
88	273	26515.460553
89	708	108745.236636
90	646	58446.041005
91	285	21389.844552
92	563	44266.435192
93	561	55301.065507
94	880	69190.875611
95	13	975.677120
96	1066	139415.566284
97	403	49289.762651
98	11	1771.961449
99	593	47472.946225
100	12	2297.246463
101	0	0.000000
102	449	48614.066031
103	344	39512.639163
104	664	55162.811293
105	431	43793.469591
106	20	1887.023880
107	73	5478.802289
108	179	21892.971500
109	332	25059.677130
110	569	44211.859501
111	69	6652.792220
112	42	3626.045888
113	25	1844.855749
114	370	27303.865083
115	517	44928.548834
116	29	2796.101078
117	14	1027.379668
118	721	89847.259659
119	24	2780.877297
120	513	70586.487022
121	39	3411.639201
122	162	12587.559296
123	449	34282.751767
124	622	59971.547261
125	417	29299.056950
126	26	2201.527860
