# Supplementary material for: A statistical approach to detection of copy number variations in PCR-enriched targeted sequencing data
Source: BMC Bioinformatics. 2016 Oct 22;17:429. doi: 10.1186/s12859-016-1272-6 (PMC5075217; doi:10.1186/s12859-016-1272-6)
Supplement: Additional file 8 — Archive with Conifer results. txt files with CNV calls made by Conifer. (ZIP 1157 kb) [file 12859_2016_1272_MOESM8_ESM.zip › Additional_file_8_Conifer_results/RPKM1/Run_18_hg19_v3/IonXpress_009_R_2012_09_10_22_39_38_Sequoia_SN1-23-Run_18_Run_18_hg19_v3.bam.txt]

1	456	33342.575661
2	712	66765.527158
3	276	41346.505891
4	722	52171.324270
5	976	107047.216597
6	19	3432.323965
7	557	40248.514707
8	31	2226.943342
9	220	15804.114041
10	468	47122.639287
11	37	2689.419837
12	506	37444.325616
13	364	47067.525089
14	378	26996.467319
15	383	28004.838768
16	758	66037.964337
17	30	2729.801516
18	874	147072.730999
19	546	58834.406361
20	26	3292.647190
21	386	38239.235754
22	30	3045.646320
23	464	33138.520731
24	265	35383.568565
25	60	6700.421903
26	382	38781.229804
27	166	13778.119815
28	48	3755.650494
29	28	2072.018018
30	61	4433.908380
31	333	38958.167352
32	334	23993.518589
33	693	51907.841634
34	919	105505.552990
35	35	2401.920328
36	520	44984.053153
37	330	40537.552515
38	223	15476.586562
39	566	58426.928249
40	56	4046.529306
41	297	32868.285823
42	20	1648.873399
43	40	2873.475280
44	387	30279.932104
45	842	68498.132084
46	16	2692.406975
47	39	3172.716332
48	938	83496.320287
49	1434	209707.252186
50	625	52586.073727
51	21	1602.274803
52	255	24282.536742
53	18	1263.508130
54	301	22545.830205
55	82	5789.061836
56	813	57728.201426
57	192	14208.123554
58	808	99255.583127
59	18	2571.092126
60	578	43293.986241
61	412	61720.146474
62	382	27931.719085
63	330	24420.212358
64	679	55237.804851
65	1074	97726.894278
66	653	51092.495256
67	885	63949.614929
68	56	7643.444245
69	5	367.787629
70	547	70730.594021
71	806	93405.566972
72	27	2988.025984
73	548	39137.735691
74	496	34038.642369
75	617	42107.188386
76	466	38941.454281
77	577	48547.463265
78	631	47847.354352
79	1112	101939.752140
80	1264	178472.540503
81	416	29710.397897
82	484	33401.728664
83	1247	89580.591858
84	519	63123.281593
85	110	8392.868015
86	109	8017.770321
87	1000	103227.788425
88	451	40736.266007
89	1057	150980.243157
90	500	42068.858981
91	284	19822.081464
92	797	58276.387724
93	559	51244.893387
94	812	59373.182976
95	15	1046.940922
96	1499	182315.605218
97	584	66425.170226
98	6	898.837085
99	1218	90679.043090
100	31	5518.946543
101	0	0.000000
102	477	48028.843888
103	360	38454.595271
104	721	55703.402636
105	445	42049.442585
106	15	1316.154302
107	35	2442.862152
108	174	19791.060992
109	263	18461.257682
110	719	51954.545914
111	82	7352.531091
112	53	4255.278834
113	20	1372.525902
114	510	34999.410500
115	705	56975.627039
116	42	3765.930559
117	6	409.470227
118	1050	121682.190224
119	33	3555.925659
120	647	82789.761606
121	60	4881.102049
122	201	14524.149831
123	700	49704.478473
124	877	78636.216667
125	376	24568.213645
126	27	2126.095412
