# Supplementary material for: A statistical approach to detection of copy number variations in PCR-enriched targeted sequencing data
Source: BMC Bioinformatics. 2016 Oct 22;17:429. doi: 10.1186/s12859-016-1272-6 (PMC5075217; doi:10.1186/s12859-016-1272-6)
Supplement: Additional file 8 — Archive with Conifer results. txt files with CNV calls made by Conifer. (ZIP 1157 kb) [file 12859_2016_1272_MOESM8_ESM.zip › Additional_file_8_Conifer_results/RPKM1/Run_18_hg19_v3/IonXpress_010_R_2012_09_10_22_39_38_Sequoia_SN1-23-Run_18_Run_18_hg19_v3.bam.txt]

1	404	32744.133451
2	485	50411.760139
3	193	32048.290963
4	897	71846.388097
5	744	90451.616166
6	16	3203.852312
7	660	52863.563148
8	29	2309.209342
9	316	25162.419035
10	456	50893.981809
11	46	3706.231521
12	294	24115.743758
13	209	29956.019117
14	354	28024.394206
15	374	30312.638393
16	803	77545.723247
17	40	4034.480689
18	812	151458.826422
19	331	39535.256491
20	11	1544.124697
21	331	36346.929354
22	18	2025.576049
23	372	29449.363403
24	265	39221.072461
25	42	5198.978525
26	365	41074.180984
27	146	13432.367295
28	77	6678.093434
29	44	3609.158930
30	61	4914.785277
31	451	58485.561134
32	426	33921.488953
33	598	49649.942994
34	855	108803.722793
35	36	2738.488289
36	429	41136.786816
37	275	37445.023897
38	293	22540.096562
39	622	71171.290646
40	75	6007.223085
41	356	43670.527460
42	19	1736.315934
43	49	3901.767509
44	353	30615.155612
45	582	52481.646979
46	11	2051.782131
47	37	3336.462093
48	635	62655.046573
49	1101	178471.737274
50	565	52693.495645
51	26	2198.917270
52	383	40426.903883
53	29	2256.427414
54	370	30719.864394
55	90	7042.951203
56	783	61627.858563
57	155	12714.082594
58	758	103212.102232
59	22	3483.258037
60	398	33044.610889
61	492	81698.233957
62	602	48792.000835
63	353	28955.297778
64	614	55367.235816
65	952	96020.640403
66	675	58541.728154
67	849	68001.765323
68	35	5295.255905
69	5	407.675818
70	428	61345.340585
71	688	88377.963777
72	21	2576.070440
73	675	53436.344884
74	478	36361.038949
75	447	33813.991276
76	579	53631.833856
77	629	58662.316391
78	660	55474.109477
79	810	82307.922270
80	1014	158701.167111
81	407	32220.136841
82	545	41690.578189
83	1095	87192.559632
84	415	55948.460548
85	100	8457.374116
86	81	6604.348254
87	745	85245.356159
88	333	33340.088122
89	925	146455.167461
90	600	55957.694491
91	315	24370.211834
92	662	53654.990952
93	535	54363.874585
94	820	66460.864925
95	23	1779.412293
96	1250	168519.459481
97	441	55600.186998
98	5	830.266605
99	836	68989.619785
100	13	2565.403482
101	0	0.000000
102	448	50001.104935
103	382	45230.036770
104	787	67396.761136
105	449	47028.855188
106	20	1945.196047
107	55	4255.116352
108	190	23954.729092
109	289	22486.466299
110	708	56708.185923
111	87	8646.893375
112	52	4627.786673
113	15	1141.036787
114	484	36817.453664
115	729	65304.838327
116	61	6062.764320
117	6	453.879078
118	721	92617.023086
119	45	5374.883813
120	625	88648.257331
121	56	5049.780465
122	222	17781.380332
123	558	43918.703803
124	747	74244.015530
125	469	33968.503303
126	22	1920.257636
