# Supplementary material for: A statistical approach to detection of copy number variations in PCR-enriched targeted sequencing data
Source: BMC Bioinformatics. 2016 Oct 22;17:429. doi: 10.1186/s12859-016-1272-6 (PMC5075217; doi:10.1186/s12859-016-1272-6)
Supplement: Additional file 8 — Archive with Conifer results. txt files with CNV calls made by Conifer. (ZIP 1157 kb) [file 12859_2016_1272_MOESM8_ESM.zip › Additional_file_8_Conifer_results/RPKM1/Run_18_hg19_v3/IonXpress_011_R_2012_09_10_22_39_38_Sequoia_SN1-23-Run_18_Run_18_hg19_v3.bam.txt]

1	526	31043.481176
2	896	67815.765455
3	417	50421.545888
4	1096	63922.770096
5	1123	99415.863195
6	15	2187.138575
7	915	53366.181239
8	50	2899.131055
9	456	26440.075222
10	618	50225.306825
11	33	1936.070597
12	491	29326.981026
13	341	35589.732832
14	376	21674.712827
15	377	22249.795444
16	1193	83890.983351
17	50	3672.232670
18	1370	186076.556785
19	731	63577.944037
20	41	4190.888212
21	467	37341.275591
22	24	1966.617165
23	581	33492.042959
24	359	38690.164421
25	50	4506.831004
26	482	39496.228069
27	185	12393.785260
28	125	7894.130739
29	41	2448.892509
30	84	4928.179701
31	469	44287.125997
32	499	28933.327929
33	800	48365.991260
34	1082	100262.247863
35	41	2271.039981
36	872	60886.652096
37	588	58300.365865
38	378	21174.467021
39	870	72488.021354
40	95	5540.751058
41	429	38320.244156
42	28	1863.226777
43	91	5276.418520
44	479	30250.308992
45	997	65465.451150
46	31	4210.491431
47	57	3742.758993
48	1005	72207.270647
49	1743	205736.835321
50	913	62002.881878
51	26	1601.184680
52	466	35817.078644
53	42	2379.606770
54	448	27084.955105
55	104	5926.223757
56	1313	75251.052240
57	239	14275.251456
58	1086	107677.206342
59	29	3343.439745
60	699	42259.784863
61	564	68196.047676
62	750	44263.518787
63	417	24907.028692
64	1066	69996.159404
65	1524	111929.651773
66	950	59995.393617
67	1383	80661.670659
68	50	5508.349005
69	16	949.942822
70	580	60533.856429
71	1035	96811.832033
72	36	3215.684824
73	764	44041.171809
74	417	23098.138340
75	591	32554.342617
76	537	36220.205087
77	726	49303.496433
78	741	45352.073471
79	1011	74806.668049
80	1315	149865.081539
81	403	23231.141674
82	545	30357.811087
83	1208	70043.006290
84	410	40249.124410
85	89	5480.978326
86	99	5877.771213
87	932	77653.834371
88	438	31932.223200
89	1148	132354.097478
90	652	44278.071177
91	336	18928.690216
92	682	40250.293084
93	612	45283.561668
94	814	48040.672390
95	12	676.024651
96	1606	157658.765371
97	533	48932.500324
98	11	1330.064760
99	1267	76135.398423
100	21	3017.617281
101	2	257.533200
102	544	44211.273322
103	475	40953.377382
104	965	60176.114597
105	661	50414.104967
106	26	1841.362382
107	53	2985.775540
108	201	18452.969165
109	316	17903.708079
110	980	57157.221436
111	87	6296.404775
112	100	6480.410594
113	34	1883.301447
114	593	32846.992891
115	1006	65621.831431
116	53	3835.740840
117	15	826.252351
118	1087	101675.808136
119	24	2087.374360
120	872	90061.506225
121	74	4859.020446
122	235	13706.068406
123	827	47397.273574
124	984	71214.509175
125	521	27477.285620
126	43	2732.988545
