# Supplementary material for: A statistical approach to detection of copy number variations in PCR-enriched targeted sequencing data
Source: BMC Bioinformatics. 2016 Oct 22;17:429. doi: 10.1186/s12859-016-1272-6 (PMC5075217; doi:10.1186/s12859-016-1272-6)
Supplement: Additional file 8 — Archive with Conifer results. txt files with CNV calls made by Conifer. (ZIP 1157 kb) [file 12859_2016_1272_MOESM8_ESM.zip › Additional_file_8_Conifer_results/RPKM1/Run_18_hg19_v3/IonXpress_012_R_2012_09_10_22_39_38_Sequoia_SN1-23-Run_18_Run_18_hg19_v3.bam.txt]

1	271	24940.015122
2	637	75180.435997
3	275	51850.809947
4	716	65117.962644
5	635	87658.171232
6	8	1818.937504
7	555	50475.515737
8	37	3345.355819
9	360	32549.407967
10	357	45242.343082
11	35	3201.975784
12	403	37534.761567
13	239	38896.542521
14	239	21483.555462
15	236	21718.979959
16	778	85309.458966
17	31	3550.296536
18	842	178330.626252
19	531	72015.565127
20	12	1912.697169
21	330	41146.126603
22	22	2811.085234
23	368	33079.282050
24	191	32098.315628
25	46	6465.496037
26	412	52643.959828
27	175	18281.550927
28	70	6893.425573
29	41	3818.673013
30	45	4116.826008
31	326	48002.626892
32	314	28390.316949
33	434	40915.002758
34	649	93777.277953
35	30	2591.223819
36	600	65328.037117
37	416	64317.630143
38	224	19566.423772
39	599	77824.540351
40	55	5002.078136
41	278	38722.065964
42	21	2179.062715
43	52	4701.581151
44	346	34073.217830
45	578	59181.721572
46	12	2541.529115
47	28	2866.934609
48	641	71815.079643
49	1147	211115.847567
50	548	58031.581464
51	18	1728.555516
52	283	33918.249349
53	34	3003.845364
54	276	26019.679174
55	44	3909.670267
56	650	58090.345143
57	129	12014.849236
58	714	110391.317120
59	22	3955.131549
60	351	33090.244166
61	367	69197.262730
62	509	46843.054233
63	271	25240.497232
64	754	77202.453400
65	937	107310.575933
66	545	53670.241958
67	888	80760.825179
68	32	5497.233346
69	6	555.483908
70	388	63145.851456
71	569	82993.313569
72	30	4178.640212
73	520	46742.463767
74	265	22889.143731
75	285	24479.867242
76	357	37548.067048
77	419	44370.862470
78	463	44187.830538
79	594	68535.936253
80	789	140214.992768
81	207	18607.096153
82	371	32224.828196
83	763	68986.661886
84	293	44852.117364
85	76	7298.345513
86	69	6388.064947
87	547	71068.486765
88	268	30467.203193
89	634	113979.700108
90	402	42570.612680
91	183	16075.893679
92	405	37271.978319
93	328	37844.759412
94	470	43253.900766
95	7	614.924895
96	862	131954.010813
97	278	39797.678908
98	5	942.741999
99	757	70933.050726
100	12	2688.864136
101	1	200.791802
102	349	44228.509063
103	256	34417.460946
104	563	54745.442928
105	460	54708.043391
106	19	2098.274335
107	50	4392.320677
108	176	25195.652834
109	236	20850.220761
110	504	45837.225102
111	68	7674.057499
112	53	5355.760429
113	19	1641.108418
114	349	30144.570423
115	619	62962.761036
116	41	4627.005257
117	9	773.048439
118	574	83722.604549
119	17	2305.583064
120	652	105005.746327
121	59	6041.040783
122	149	13551.084405
123	500	44684.880879
124	592	66809.441754
125	292	24013.845133
126	20	1982.175485
