# Supplementary material for: A statistical approach to detection of copy number variations in PCR-enriched targeted sequencing data
Source: BMC Bioinformatics. 2016 Oct 22;17:429. doi: 10.1186/s12859-016-1272-6 (PMC5075217; doi:10.1186/s12859-016-1272-6)
Supplement: Additional file 8 — Archive with Conifer results. txt files with CNV calls made by Conifer. (ZIP 1157 kb) [file 12859_2016_1272_MOESM8_ESM.zip › Additional_file_8_Conifer_results/RPKM1/Run_18_hg19_v3/IonXpress_013_R_2012_09_10_22_39_38_Sequoia_SN1-23-Run_18_Run_18_hg19_v3.bam.txt]

1	478	30845.364316
2	720	59584.388956
3	323	42703.154639
4	1096	69892.877686
5	912	88277.109591
6	12	1913.126214
7	827	52738.512634
8	53	3360.091070
9	462	29289.850458
10	553	49140.162673
11	59	3784.744759
12	476	31086.380169
13	305	34805.471648
14	404	25463.858213
15	433	27941.512027
16	1010	77655.737813
17	67	5380.372241
18	1231	182812.750142
19	622	59150.282419
20	32	3576.428386
21	500	43713.905428
22	20	1791.908851
23	511	32207.998879
24	297	34997.732807
25	49	4829.194352
26	544	48739.920737
27	196	14357.064291
28	104	7181.331521
29	55	3591.913675
30	75	4811.116219
31	491	50694.807964
32	485	30748.003187
33	662	43760.817912
34	952	96454.936598
35	42	2543.709715
36	856	65351.672926
37	606	65696.754190
38	326	19967.128961
39	859	78255.972279
40	74	4719.044661
41	425	41508.519208
42	40	2910.348603
43	84	5325.427356
44	487	33627.965873
45	804	57723.198882
46	13	1930.597686
47	49	3517.956151
48	914	71802.307038
49	1604	207012.403192
50	846	62818.678562
51	33	2222.078273
52	428	35968.750215
53	52	3221.340139
54	441	29151.843957
55	101	6292.792547
56	863	54079.912690
57	225	14694.192307
58	987	107001.149151
59	20	2521.174081
60	516	34109.640548
61	573	75755.131914
62	731	47171.467186
63	424	27690.389058
64	1000	71795.023485
65	1330	106804.404196
66	875	60419.856547
67	1305	83220.990311
68	50	6022.804748
69	12	778.997500
70	582	66415.686883
71	934	95523.956058
72	34	3320.681537
73	893	56285.211348
74	521	31554.113366
75	548	33004.970018
76	623	45945.396220
77	802	59551.513247
78	813	54406.002889
79	942	76210.953213
80	1321	164609.484248
81	441	27795.944238
82	621	37821.860378
83	1373	87045.378093
84	453	48623.712786
85	84	5656.199242
86	112	7270.643336
87	860	78347.073527
88	417	33240.567969
89	1148	144715.392222
90	666	49453.002272
91	282	17370.316421
92	707	45622.745965
93	620	50160.075363
94	901	58141.575834
95	24	1478.324802
96	1474	158214.906506
97	538	54004.482573
98	6	793.247455
99	1102	72405.063624
100	18	2828.099621
101	1	140.792838
102	555	49317.884780
103	483	45532.403894
104	1027	70023.628031
105	748	62377.725481
106	37	2865.134259
107	73	4496.571272
108	241	24191.599071
109	373	23106.920616
110	827	52738.512634
111	117	9258.413722
112	53	3755.395902
113	21	1271.854857
114	608	36823.226347
115	987	70395.492863
116	87	6884.461486
117	7	421.596332
118	1017	104012.701618
119	32	3043.101346
120	882	99602.133518
121	76	5456.421785
122	270	17218.135926
123	739	46309.450148
124	928	73434.255846
125	499	28774.910769
126	36	2501.780434
