# Supplementary material for: A statistical approach to detection of copy number variations in PCR-enriched targeted sequencing data
Source: BMC Bioinformatics. 2016 Oct 22;17:429. doi: 10.1186/s12859-016-1272-6 (PMC5075217; doi:10.1186/s12859-016-1272-6)
Supplement: Additional file 8 — Archive with Conifer results. txt files with CNV calls made by Conifer. (ZIP 1157 kb) [file 12859_2016_1272_MOESM8_ESM.zip › Additional_file_8_Conifer_results/RPKM1/Run_18_hg19_v3/IonXpress_014_R_2012_09_10_22_39_38_Sequoia_SN1-23-Run_18_Run_18_hg19_v3.bam.txt]

1	316	24415.586663
2	955	94628.387387
3	345	54612.820431
4	889	67880.057694
5	748	86690.785558
6	7	1336.221608
7	613	46805.934046
8	31	2353.178906
9	490	37195.408508
10	483	51389.768733
11	40	3072.293131
12	516	40348.832863
13	315	43040.401273
14	368	27772.100932
15	405	31292.128477
16	787	72451.099880
17	47	4519.115619
18	1424	253207.457458
19	396	45089.944191
20	15	2007.284301
21	274	28682.581801
22	22	2360.079723
23	372	28073.971595
24	335	47265.727071
25	78	9204.310922
26	614	65867.679556
27	219	19207.540723
28	43	3555.151940
29	36	2815.034851
30	81	6221.393591
31	280	34614.502611
32	394	29908.144800
33	494	39099.613468
34	749	90863.069354
35	42	3045.689476
36	908	83001.677036
37	647	83983.436961
38	217	15913.870904
39	585	63811.399247
40	49	3741.420503
41	258	30170.748898
42	11	958.287405
43	74	5617.265775
44	477	39437.383150
45	655	56305.875522
46	8	1422.513806
47	55	4727.974281
48	1005	94531.454142
49	1435	221749.157353
50	524	46587.327145
51	21	1693.100671
52	411	41356.280736
53	45	3337.827038
54	397	31422.159002
55	91	6788.620124
56	755	56648.734403
57	222	17359.381581
58	1147	148885.629357
59	18	2716.835961
60	553	43769.405360
61	403	63794.106184
62	696	53776.102271
63	253	19783.439369
64	1099	94473.522441
65	1284	123458.392647
66	729	60272.227079
67	972	74217.565893
68	37	5336.402486
69	7	544.090236
70	593	81025.263349
71	628	76902.975141
72	23	2689.640406
73	669	50487.868271
74	515	37345.954284
75	383	27619.488542
76	567	50067.405563
77	529	47031.862709
78	856	68587.995915
79	765	74104.742064
80	1097	163672.885192
81	292	22036.558348
82	633	46160.772794
83	1192	90483.524370
84	474	60918.097417
85	102	8223.631832
86	107	8316.807888
87	658	71774.189238
88	484	46195.089882
89	895	135087.121382
90	632	56189.295335
91	187	13791.715884
92	756	58411.973156
93	380	36810.198672
94	626	48367.586238
95	15	1106.287370
96	1366	175557.217452
97	393	47234.373355
98	2	316.596060
99	816	64194.168479
100	16	3009.956749
101	0	0.000000
102	529	56284.032422
103	302	34087.760180
104	818	66779.865887
105	455	45431.534677
106	17	1576.196101
107	72	5310.179378
108	236	28364.661862
109	351	26035.050893
110	806	61542.549496
111	91	8622.043077
112	26	2205.826147
113	27	1957.943234
114	340	24655.581469
115	648	55337.658780
116	44	4168.899950
117	16	1153.816754
118	983	120375.198350
119	45	5123.857294
120	885	119663.417230
121	86	7392.832511
122	130	9926.217661
123	442	33163.894843
124	550	52111.249369
125	356	24579.979248
126	19	1580.950840
