# Supplementary material for: A statistical approach to detection of copy number variations in PCR-enriched targeted sequencing data
Source: BMC Bioinformatics. 2016 Oct 22;17:429. doi: 10.1186/s12859-016-1272-6 (PMC5075217; doi:10.1186/s12859-016-1272-6)
Supplement: Additional file 8 — Archive with Conifer results. txt files with CNV calls made by Conifer. (ZIP 1157 kb) [file 12859_2016_1272_MOESM8_ESM.zip › Additional_file_8_Conifer_results/RPKM1/Run_18_hg19_v3/IonXpress_015_R_2012_09_10_22_39_38_Sequoia_SN1-23-Run_18_Run_18_hg19_v3.bam.txt]

1	536	32708.407476
2	957	74893.570133
3	370	46258.523133
4	995	60003.702741
5	838	76706.097384
6	8	1206.104578
7	739	44565.564146
8	40	2398.102669
9	401	24040.979258
10	553	46469.627603
11	58	3518.399744
12	505	31187.975300
13	357	38525.519380
14	341	20324.965805
15	361	22029.356528
16	922	67037.174294
17	35	2657.897125
18	1031	144790.376257
19	665	59802.685311
20	28	2959.308139
21	349	28854.106692
22	26	2202.885220
23	416	24795.266202
24	269	29975.631706
25	33	3075.566673
26	493	41770.092834
27	142	9836.271793
28	130	8488.825213
29	58	3581.985282
30	66	4003.696261
31	486	47451.600100
32	500	29976.283364
33	912	57010.504185
34	1217	116603.259852
35	40	2290.924896
36	620	44761.768483
37	401	41110.074531
38	357	20677.538650
39	900	77535.294281
40	82	4945.028769
41	484	44701.930024
42	29	1995.334083
43	73	4376.537371
44	480	31343.354631
45	801	54382.536539
46	15	2106.552516
47	56	3802.025026
48	1150	85432.407588
49	1975	241041.435694
50	1006	70639.727699
51	25	1591.908216
52	395	31391.442788
53	42	2460.453339
54	496	31005.712803
55	122	7188.106018
56	1193	70696.551851
57	286	17662.892942
58	1219	124970.525819
59	25	2980.200265
60	688	43007.924210
61	729	91141.792875
62	865	52785.023260
63	523	32299.625905
64	1099	74614.741144
65	1599	121427.928651
66	1064	69477.769432
67	1560	94076.157061
68	49	5581.583962
69	8	491.108451
70	790	85252.549888
71	1168	112964.209882
72	40	3694.374382
73	665	39636.663520
74	469	26861.094408
75	564	32122.585253
76	563	39264.037120
77	687	48240.052613
78	808	51132.878023
79	960	73446.368314
80	1238	145883.200819
81	415	24735.662197
82	533	30698.071850
83	1142	68465.831204
84	460	46691.771276
85	86	5476.164263
86	132	8103.289438
87	888	76501.490358
88	490	36936.952692
89	1068	127314.155308
90	594	41709.739814
91	382	22251.258885
92	700	42716.203794
93	504	38559.343365
94	750	45767.361208
95	10	582.493688
96	1238	125661.767042
97	498	47272.598865
98	10	1250.230355
99	1226	76174.641238
100	14	2080.093402
101	0	0.000000
102	636	53444.273337
103	474	42255.611683
104	1040	67056.380295
105	668	52678.936863
106	29	2123.605560
107	77	4485.201398
108	282	26768.821044
109	450	26362.000056
110	1069	64466.289679
111	111	8306.274957
112	127	8509.737854
113	21	1202.735571
114	685	39232.088848
115	948	63939.412416
116	83	6210.998391
117	18	1025.188891
118	940	90912.977131
119	42	3777.011704
120	689	73578.661035
121	50	3394.665202
122	269	16222.106570
123	910	53926.120859
124	1090	81566.123449
125	615	33536.764255
126	52	3417.296304
