# Supplementary material for: A statistical approach to detection of copy number variations in PCR-enriched targeted sequencing data
Source: BMC Bioinformatics. 2016 Oct 22;17:429. doi: 10.1186/s12859-016-1272-6 (PMC5075217; doi:10.1186/s12859-016-1272-6)
Supplement: Additional file 8 — Archive with Conifer results. txt files with CNV calls made by Conifer. (ZIP 1157 kb) [file 12859_2016_1272_MOESM8_ESM.zip › Additional_file_8_Conifer_results/RPKM1/Run_18_hg19_v3/IonXpress_016_R_2012_09_10_22_39_38_Sequoia_SN1-23-Run_18_Run_18_hg19_v3.bam.txt]

1	412	28384.367323
2	718	63437.262359
3	282	39803.983729
4	926	63045.392001
5	1032	106648.059749
6	17	2893.552009
7	705	47998.921556
8	62	4196.496480
9	371	25111.293456
10	440	41743.045371
11	37	2533.998209
12	426	29702.485680
13	288	35088.125411
14	296	19918.404525
15	323	22252.792829
16	992	81429.889153
17	48	4115.273968
18	1126	178528.195167
19	626	63556.616051
20	40	4772.869293
21	368	34349.262555
22	17	1626.128402
23	482	32434.699260
24	259	32583.911750
25	37	3893.142703
26	409	39122.736250
27	171	13372.902527
28	120	8846.528434
29	40	2788.965792
30	71	4862.537103
31	443	48832.134852
32	380	25720.462300
33	641	45238.215551
34	898	97136.811358
35	29	1875.151022
36	670	54610.699883
37	456	52778.388639
38	353	23083.025064
39	901	87633.289406
40	112	7625.360588
41	402	41917.402072
42	27	2097.339711
43	77	5211.777887
44	470	34648.903034
45	950	72817.865120
46	16	2536.812720
47	47	3602.568064
48	857	71877.509318
49	1563	215362.942362
50	852	67542.638669
51	28	2012.905745
52	380	34094.566304
53	38	2513.256602
54	370	26112.542518
55	73	4855.845900
56	937	62688.051611
57	205	14293.449682
58	1007	116552.274911
59	20	2691.676287
60	458	32323.093170
61	490	69162.950452
62	624	42989.915558
63	410	28586.899363
64	902	69138.646672
65	1338	114713.261856
66	803	59198.019439
67	1298	88372.482525
68	37	4758.285525
69	11	762.372984
70	551	67130.406602
71	905	98817.530863
72	41	4275.157923
73	815	54842.904351
74	443	28644.548377
75	563	36201.550687
76	529	41651.401704
77	760	60249.302099
78	693	49511.889927
79	986	85165.441211
80	1249	166163.055580
81	395	26580.303336
82	568	36933.427886
83	1180	79868.803983
84	375	42973.544684
85	99	7117.059599
86	137	9495.008987
87	937	91134.730493
88	376	31999.281037
89	1188	159885.571458
90	548	43442.917829
91	276	18150.462600
92	687	47330.243571
93	647	55884.422377
94	851	58628.875224
95	17	1117.963276
96	1405	161007.547415
97	498	53369.959272
98	6	846.893271
99	1127	79055.348214
100	25	4193.553636
101	1	150.314390
102	517	49048.078311
103	437	43981.990532
104	837	60928.378146
105	569	50659.418245
106	25	2066.822863
107	60	3945.752739
108	155	16611.131902
109	306	20238.329478
110	759	51675.434697
111	94	7941.427411
112	83	6278.818738
113	20	1293.207602
114	564	36468.454367
115	948	72186.508007
116	64	5406.929301
117	18	1157.420803
118	908	99145.102789
119	34	3451.956782
120	751	90544.064939
121	58	4445.722292
122	245	16680.476285
123	762	50980.037702
124	891	75274.593861
125	524	32260.026650
126	38	2819.358367
