# Supplementary material for: A statistical approach to detection of copy number variations in PCR-enriched targeted sequencing data
Source: BMC Bioinformatics. 2016 Oct 22;17:429. doi: 10.1186/s12859-016-1272-6 (PMC5075217; doi:10.1186/s12859-016-1272-6)
Supplement: Additional file 8 — Archive with Conifer results. txt files with CNV calls made by Conifer. (ZIP 1157 kb) [file 12859_2016_1272_MOESM8_ESM.zip › Additional_file_8_Conifer_results/RPKM1/Run_18_hg19_v3/IonXpress_017_R_2012_09_10_22_39_38_Sequoia_SN1-23-Run_18_Run_18_hg19_v3.bam.txt]

1	453	32459.715558
2	788	72412.028116
3	332	48739.382302
4	952	67413.025160
5	745	80074.463877
6	14	2478.420043
7	749	53038.188912
8	44	3097.507422
9	457	32171.838448
10	541	53381.801246
11	46	3276.626329
12	437	31690.503437
13	300	38014.863812
14	416	29115.260036
15	435	31169.925536
16	901	76923.930685
17	53	4726.045415
18	991	163420.518427
19	587	61985.347382
20	31	3847.208726
21	379	36793.687407
22	19	1890.270776
23	372	26035.761378
24	294	38469.389357
25	49	5362.399729
26	469	46659.841794
27	150	12200.716426
28	86	6594.085719
29	53	3843.470669
30	79	5627.249564
31	419	48037.512826
32	438	30834.278425
33	636	46684.107144
34	914	102829.614479
35	23	1546.787289
36	632	53577.756414
37	432	52004.333694
38	369	25096.253313
39	781	79005.961359
40	78	5523.336095
41	406	44031.029947
42	27	2181.389836
43	95	6687.800115
44	435	33353.805669
45	705	56204.095006
46	15	2473.569906
47	53	4225.272391
48	829	72315.473418
49	1418	203213.583495
50	667	54995.704234
51	32	2392.653954
52	401	37420.574597
53	50	3439.440059
54	400	29361.073676
55	119	8232.912555
56	895	62277.722458
57	220	15954.029190
58	870	104730.949801
59	14	1959.680964
60	563	41325.711199
61	516	75751.570083
62	748	53597.940922
63	407	29514.954002
64	850	67763.802490
65	1216	108431.532532
66	798	61186.981435
67	1027	72723.925251
68	52	6955.312120
69	7	504.588512
70	489	61964.228013
71	791	89831.035885
72	29	3145.073568
73	810	56690.770743
74	546	36719.385213
75	572	38254.216658
76	608	49789.989428
77	818	67446.006092
78	840	62419.467740
79	818	73485.946936
80	1144	158293.310309
81	380	26595.670225
82	677	45785.130450
83	1282	90250.102605
84	517	61620.463238
85	93	6953.650554
86	88	6343.398432
87	834	84367.441451
88	346	30626.190527
89	1093	152995.092399
90	655	54006.276271
91	346	23665.692680
92	730	52308.150900
93	595	53452.491964
94	828	59330.341020
95	20	1367.959114
96	1404	167340.677730
97	450	50158.500863
98	11	1614.859052
99	942	68726.265909
100	12	2093.572210
101	0	0.000000
102	480	47362.781143
103	401	41976.122809
104	819	62007.263708
105	529	48985.563612
106	16	1375.776024
107	73	4993.050768
108	253	28200.223818
109	377	25933.378046
110	815	57711.780993
111	101	8874.759569
112	60	4720.800081
113	20	1345.032425
114	539	36248.623864
115	864	68426.754861
116	68	5975.085650
117	15	1003.170017
118	992	112657.885711
119	34	3590.292693
120	837	104956.663055
121	59	4703.605114
122	217	15366.204264
123	722	50239.682251
124	884	77676.113453
125	504	32272.192896
126	18	1389.004639
