# Supplementary material for: A statistical approach to detection of copy number variations in PCR-enriched targeted sequencing data
Source: BMC Bioinformatics. 2016 Oct 22;17:429. doi: 10.1186/s12859-016-1272-6 (PMC5075217; doi:10.1186/s12859-016-1272-6)
Supplement: Additional file 8 — Archive with Conifer results. txt files with CNV calls made by Conifer. (ZIP 1157 kb) [file 12859_2016_1272_MOESM8_ESM.zip › Additional_file_8_Conifer_results/RPKM1/Run_18_hg19_v3/IonXpress_018_R_2012_09_10_22_39_38_Sequoia_SN1-23-Run_18_Run_18_hg19_v3.bam.txt]

1	281	23267.336898
2	714	75818.738846
3	268	45464.307635
4	815	66689.632994
5	1037	128798.372048
6	13	2659.402543
7	550	45005.273800
8	29	2359.128122
9	290	23591.281216
10	329	37513.337759
11	22	1810.863088
12	269	22542.071970
13	200	29285.728406
14	269	21755.720622
15	264	21859.704417
16	709	69948.235346
17	27	2782.144199
18	1207	230003.290934
19	407	49663.714421
20	10	1434.094948
21	367	41171.246809
22	10	1149.646363
23	467	37769.225021
24	230	34776.802482
25	21	2655.683099
26	455	52308.909518
27	142	13346.772844
28	69	6113.628971
29	30	2513.985722
30	54	4444.845761
31	358	47428.934432
32	273	22208.344041
33	587	49790.202577
34	768	99845.174975
35	17	1321.129927
36	529	51822.333839
37	366	50913.238833
38	244	19176.361142
39	639	74697.064826
40	71	5809.771709
41	216	27069.511121
42	8	746.884349
43	43	3498.017560
44	316	27998.648622
45	813	74896.795808
46	22	4192.272080
47	29	2671.595422
48	833	83968.337586
49	1390	230189.311664
50	638	60787.945160
51	9	777.617944
52	311	33536.699447
53	31	2464.184862
54	237	20102.688264
55	60	4796.800342
56	722	58055.147727
57	159	13324.124324
58	1042	144949.712744
59	18	2911.546254
60	370	31383.943703
61	432	73285.749620
62	492	40738.540050
63	285	23882.864355
64	786	72409.448346
65	1088	112110.106963
66	588	52098.751234
67	1310	107194.379414
68	36	5564.288397
69	5	416.488652
70	454	66478.603481
71	853	111941.934026
72	26	3258.367079
73	518	41893.915548
74	338	26267.171483
75	359	27744.160202
76	398	37663.040511
77	617	58787.088031
78	558	47914.705641
79	986	102357.991782
80	1184	189313.720176
81	250	20219.071210
82	381	29775.194934
83	935	76061.544609
84	294	40492.593781
85	65	5616.129593
86	67	5580.947943
87	790	92348.483901
88	385	39379.614575
89	1000	161752.569682
90	439	41827.441889
91	228	18020.706741
92	546	45209.843226
93	416	43185.521888
94	527	43636.606923
95	9	711.343687
96	1375	189378.627375
97	394	50748.371029
98	4	678.571756
99	1203	101421.802147
100	26	5241.720954
101	0	0.000000
102	365	41618.140675
103	345	41732.162978
104	637	55730.372782
105	554	59281.072538
106	19	1887.883563
107	37	2924.412936
108	163	20994.884461
109	256	20349.397566
110	676	55315.572888
111	68	6904.591442
112	47	4273.228017
113	12	932.562301
114	439	34116.237518
115	804	73580.392619
116	63	6396.900894
117	11	850.099616
118	763	100130.944504
119	25	3050.596709
120	733	106214.150913
121	68	6264.430646
122	188	15383.620862
123	543	43661.973983
124	637	64679.775710
125	383	28339.394363
126	18	1605.083191
