# Supplementary material for: A statistical approach to detection of copy number variations in PCR-enriched targeted sequencing data
Source: BMC Bioinformatics. 2016 Oct 22;17:429. doi: 10.1186/s12859-016-1272-6 (PMC5075217; doi:10.1186/s12859-016-1272-6)
Supplement: Additional file 8 — Archive with Conifer results. txt files with CNV calls made by Conifer. (ZIP 1157 kb) [file 12859_2016_1272_MOESM8_ESM.zip › Additional_file_8_Conifer_results/RPKM1/Run_18_hg19_v3/IonXpress_019_R_2012_09_10_22_39_38_Sequoia_SN1-23-Run_18_Run_18_hg19_v3.bam.txt]

1	226	23748.156891
2	759	102282.475899
3	311	66954.117269
4	677	70302.456328
5	543	85587.937113
6	8	2076.882019
7	469	48702.883335
8	25	2580.920637
9	303	31280.758122
10	303	43844.341302
11	29	3029.298329
12	216	22970.815579
13	130	24157.417163
14	268	27506.611851
15	296	31103.780707
16	552	69111.563341
17	36	4707.599242
18	1338	323566.838317
19	218	33758.441933
20	3	545.984448
21	213	30324.152376
22	13	1896.656719
23	273	28019.794907
24	229	43941.857056
25	23	3691.185769
26	536	78200.615509
27	202	24094.638013
28	49	5509.690196
29	31	3296.737421
30	57	5954.138095
31	237	39846.465013
32	297	30661.337169
33	424	45640.748749
34	654	107900.814404
35	32	3155.932453
36	573	71235.590644
37	377	66553.684285
38	143	14262.429907
39	361	53553.886336
40	30	3115.323028
41	132	20993.347971
42	9	1066.318620
43	57	5884.499053
44	341	38342.946056
45	374	43724.555874
46	15	3627.430923
47	40	4676.423088
48	798	102083.266173
49	1108	232858.033938
50	388	46914.773269
51	20	2192.981013
52	325	44475.864932
53	20	2017.542532
54	254	27341.391939
55	75	7609.266016
56	543	55409.531541
57	146	15526.569789
58	975	172121.597288
59	24	4926.557346
60	465	50054.123039
61	261	56189.789734
62	507	53275.732494
63	183	19461.385421
64	948	110831.227189
65	1131	147897.076189
66	507	57008.427127
67	827	85879.071468
68	29	5688.349084
69	5	528.547819
70	469	87152.528074
71	504	83937.382712
72	14	2226.567209
73	443	45468.018842
74	269	26529.557181
75	320	31383.994947
76	399	47916.635143
77	331	40022.654515
78	504	54921.991158
79	602	79308.994694
80	833	169027.162442
81	202	20732.595499
82	385	38183.125875
83	796	82176.513085
84	289	50513.472065
85	82	8991.222155
86	47	4968.349499
87	502	74471.055237
88	322	41797.250624
89	632	129732.676787
90	457	55257.864391
91	151	15145.898130
92	479	50333.482968
93	240	31618.203865
94	388	40771.172007
95	7	702.127728
96	1007	176010.610276
97	239	39066.535377
98	2	430.573101
99	643	68795.143469
100	7	1790.934494
101	0	0.000000
102	397	57446.216161
103	193	29627.173491
104	589	65395.659283
105	325	44133.742894
106	14	1765.349716
107	38	3811.550523
108	141	23047.621289
109	221	22293.844982
110	631	65525.627686
111	79	10179.753836
112	32	3692.234700
113	16	1577.966226
114	302	29784.112523
115	524	60858.108623
116	31	3994.586948
117	10	980.749842
118	740	123241.395252
119	23	3561.670479
120	758	139389.071308
121	74	8651.382713
122	88	9138.280882
123	404	41225.507814
124	446	57470.508995
125	239	22442.477770
126	6	678.980660
