# Supplementary material for: A statistical approach to detection of copy number variations in PCR-enriched targeted sequencing data
Source: BMC Bioinformatics. 2016 Oct 22;17:429. doi: 10.1186/s12859-016-1272-6 (PMC5075217; doi:10.1186/s12859-016-1272-6)
Supplement: Additional file 8 — Archive with Conifer results. txt files with CNV calls made by Conifer. (ZIP 1157 kb) [file 12859_2016_1272_MOESM8_ESM.zip › Additional_file_8_Conifer_results/RPKM1/Run_18_hg19_v3/IonXpress_020_R_2012_09_10_22_39_38_Sequoia_SN1-23-Run_18_Run_18_hg19_v3.bam.txt]

1	437	29706.841737
2	883	76979.260584
3	357	49720.866775
4	843	56632.140991
5	975	99419.350207
6	17	2855.119801
7	727	48839.343416
8	41	2738.243552
9	323	21572.016273
10	561	52515.482238
11	53	3581.570401
12	422	29032.784481
13	317	38108.335868
14	375	24899.300589
15	413	28075.344708
16	780	63177.118997
17	54	4568.191681
18	1280	200249.498359
19	407	40773.114349
20	24	2825.685576
21	378	34814.041442
22	24	2265.219016
23	507	33663.854396
24	375	46550.866318
25	67	6956.110060
26	375	35394.047118
27	174	13426.779604
28	77	5601.126743
29	37	2545.528497
30	65	4392.492001
31	342	37198.132262
32	424	28317.445510
33	695	48397.762477
34	1022	109081.586409
35	31	1977.848354
36	640	51472.582325
37	425	48537.036614
38	272	17550.114934
39	663	63628.384133
40	86	5777.418891
41	289	29734.400809
42	17	1303.007694
43	96	6411.497097
44	436	31715.470909
45	823	62245.393274
46	24	3754.678094
47	49	3705.983318
48	1157	95749.959697
49	1589	216037.398263
50	601	47011.698638
51	21	1489.627722
52	380	33641.721684
53	40	2610.395246
54	381	26531.723027
55	86	5644.604664
56	912	60205.069557
57	250	17199.516872
58	1147	130992.896462
59	32	4249.480634
60	668	46517.561633
61	512	71308.357952
62	765	52003.967801
63	314	21602.593192
64	860	65043.788840
65	1195	101092.389985
66	840	61103.200833
67	1194	80212.071581
68	36	4568.191681
69	7	478.702721
70	761	91484.049197
71	853	91902.535476
72	34	3498.164801
73	692	45947.509353
74	485	30943.756501
75	536	34007.649183
76	664	51586.382252
77	610	47715.700781
78	950	66971.945945
79	1076	91704.743453
80	1365	179183.380604
81	357	23704.134160
82	609	39073.437274
83	1299	86755.570088
84	517	58459.284635
85	92	6525.988116
86	116	7932.787950
87	808	77544.094086
88	561	47109.476714
89	1101	146208.693056
90	631	49358.372447
91	252	16352.049768
92	845	57442.291231
93	479	40823.951779
94	764	51935.988758
95	23	1492.448987
96	1619	183066.889407
97	539	56996.650839
98	6	835.644820
99	1151	79666.494321
100	22	3641.312210
101	0	0.000000
102	590	55230.186311
103	379	37637.927114
104	839	60262.780199
105	469	41201.574972
106	12	978.898217
107	65	4217.790615
108	261	27599.491408
109	402	26234.472227
110	866	58177.264647
111	101	8419.477369
112	40	2985.746197
113	23	1467.435875
114	490	31262.764300
115	809	60783.997865
116	69	5751.920183
117	16	1015.153707
118	1215	130904.549359
119	36	3606.467117
120	824	98025.779828
121	95	7185.069697
122	202	13570.216465
123	557	36769.982175
124	762	63521.205496
125	437	26546.539425
126	17	1244.539400
