# Supplementary material for: A statistical approach to detection of copy number variations in PCR-enriched targeted sequencing data
Source: BMC Bioinformatics. 2016 Oct 22;17:429. doi: 10.1186/s12859-016-1272-6 (PMC5075217; doi:10.1186/s12859-016-1272-6)
Supplement: Additional file 8 — Archive with Conifer results. txt files with CNV calls made by Conifer. (ZIP 1157 kb) [file 12859_2016_1272_MOESM8_ESM.zip › Additional_file_8_Conifer_results/RPKM1/Run_18_hg19_v3/IonXpress_021_R_2012_09_10_22_39_38_Sequoia_SN1-23-Run_18_Run_18_hg19_v3.bam.txt]

1	273	25919.545730
2	623	75856.145578
3	238	46295.323705
4	701	65772.313328
5	801	114074.484230
6	17	3987.622420
7	517	48508.253909
8	28	2611.776088
9	283	26397.594032
10	316	41314.383106
11	22	2076.395106
12	268	25751.392977
13	183	30725.680120
14	230	21329.143177
15	245	23261.130783
16	681	77037.471433
17	34	4017.160364
18	1038	226802.853259
19	337	47151.886159
20	12	1973.256455
21	139	17879.984399
22	10	1318.222288
23	391	36259.543401
24	184	31900.979360
25	27	3915.120194
26	378	49828.802472
27	125	13471.697365
28	51	5181.369259
29	26	2498.269468
30	46	4341.553404
31	315	47851.469040
32	296	27610.204358
33	474	46100.805539
34	633	94361.308107
35	24	2138.613141
36	562	63127.994367
37	383	61090.375475
38	183	16491.184245
39	546	73184.599708
40	47	4409.841264
41	234	33625.356623
42	14	1498.703728
43	42	3917.664132
44	292	29665.878895
45	697	73625.770245
46	16	3495.997738
47	25	2640.809550
48	798	92235.440324
49	1301	247042.703259
50	578	63146.459144
51	7	693.499551
52	271	33508.393049
53	18	1640.621796
54	245	23828.475437
55	49	4491.804565
56	744	68596.325560
57	148	14220.918510
58	898	143235.397327
59	21	3894.887015
60	402	39098.151533
61	340	66136.176722
62	432	41015.544892
63	256	24598.345531
64	739	78062.330288
65	995	117561.016531
66	521	52931.242824
67	1042	97767.119098
68	40	7089.106524
69	5	477.559571
70	416	69846.354809
71	669	100668.656565
72	22	3161.358315
73	478	44327.523646
74	334	29762.366219
75	372	32964.345339
76	344	37326.315986
77	489	53423.215435
78	491	48343.768104
79	849	101059.445809
80	1008	184805.673534
81	231	21421.878582
82	408	36560.672974
83	881	82177.669053
84	275	43429.551109
85	62	6142.424597
86	79	7545.441226
87	645	86454.334820
88	297	34833.054669
89	821	152271.535201
90	439	47960.718969
91	188	17038.023067
92	446	42344.752365
93	381	45351.765434
94	518	49180.676513
95	6	543.766694
96	1126	177824.271086
97	387	57155.921353
98	6	1167.109001
99	944	91256.134897
100	23	5316.829893
101	0	0.000000
102	361	47197.760447
103	316	43829.171643
104	649	65106.086807
105	472	57912.547146
106	21	2392.573452
107	29	2628.205686
108	143	21119.629854
109	232	21145.792033
110	575	53950.185682
111	64	7451.323646
112	46	4795.572061
113	12	1069.306571
114	400	35643.552358
115	709	74400.639363
116	42	4889.931143
117	6	531.682989
118	717	107891.519817
119	35	4897.080165
120	634	105339.692262
121	62	6549.207683
122	158	14824.572761
123	525	48404.665214
124	608	70787.574638
125	330	27998.199970
126	25	2556.168218
