# Supplementary material for: A statistical approach to detection of copy number variations in PCR-enriched targeted sequencing data
Source: BMC Bioinformatics. 2016 Oct 22;17:429. doi: 10.1186/s12859-016-1272-6 (PMC5075217; doi:10.1186/s12859-016-1272-6)
Supplement: Additional file 8 — Archive with Conifer results. txt files with CNV calls made by Conifer. (ZIP 1157 kb) [file 12859_2016_1272_MOESM8_ESM.zip › Additional_file_8_Conifer_results/RPKM1/Run_18_hg19_v3/IonXpress_022_R_2012_09_10_22_39_38_Sequoia_SN1-23-Run_18_Run_18_hg19_v3.bam.txt]

1	279	28218.964601
2	638	82755.246430
3	195	40407.958752
4	657	65669.332422
5	863	130929.927153
6	23	5747.316003
7	463	46278.387993
8	25	2484.219986
9	207	20569.341486
10	332	46240.700675
11	28	2815.253324
12	175	17913.321226
13	126	22536.843715
14	219	21635.245178
15	229	23161.802486
16	563	67847.747726
17	16	2013.874336
18	951	221362.377195
19	247	36816.140196
20	8	1401.407398
21	301	41246.866745
22	16	2246.884589
23	354	34972.040150
24	218	40263.805498
25	35	5406.566043
26	337	47325.006660
27	95	10907.068561
28	57	6169.093556
29	25	2559.045889
30	41	4122.335224
31	279	45150.343361
32	247	24544.093464
33	583	60404.717826
34	741	117674.018196
35	14	1328.988301
36	412	49300.920132
37	258	43839.526941
38	203	19488.074211
39	485	69253.372961
40	41	4098.086194
41	199	30463.251139
42	18	2052.732649
43	47	4670.333574
44	286	30953.697490
45	689	77533.328359
46	14	3258.752135
47	23	2588.195286
48	742	91363.130519
49	1136	229797.446497
50	485	56446.242345
51	10	1055.407746
52	260	34247.572275
53	30	2912.925378
54	226	23415.894046
55	51	4980.432759
56	547	53726.354879
57	123	12590.505776
58	821	139504.851234
59	22	4346.807250
60	455	47142.618543
61	318	65896.055810
62	481	48649.899545
63	244	24976.287881
64	532	59866.082275
65	703	88484.603616
66	504	54547.774597
67	976	97554.442076
68	36	6796.825882
69	2	203.497781
70	425	76017.131579
71	683	109486.605604
72	19	2908.551616
73	447	44159.610020
74	258	24491.355833
75	360	33984.129412
76	333	38492.228211
77	446	51907.266156
78	489	51290.861982
79	912	115647.485162
80	1078	210545.353481
81	244	24105.022024
82	355	33888.668374
83	863	85755.273925
84	281	47274.952300
85	49	5171.497954
86	73	7427.669003
87	701	100096.112258
88	320	39981.328719
89	790	156089.896716
90	352	40967.169702
91	174	16798.973061
92	497	50268.191421
93	330	41846.129499
94	449	45413.315791
95	11	1062.004044
96	1117	187922.141350
97	426	67024.255228
98	2	414.440603
99	984	101334.494973
100	12	2955.141688
101	0	0.000000
102	284	39555.298168
103	253	37382.542353
104	563	60166.870625
105	349	45617.158326
106	12	1456.462689
107	46	4441.107821
108	140	22026.750545
109	205	19904.990084
110	566	56573.580138
111	55	6821.631816
112	42	4664.488351
113	10	949.277358
114	342	32465.285639
115	613	68527.208320
116	57	7069.691155
117	5	472.001797
118	757	121348.990399
119	16	2384.851187
120	574	101598.386887
121	52	5851.571952
122	170	16992.064706
123	463	45475.872594
124	531	65859.754444
125	358	32357.229599
126	13	1416.005392
