# Supplementary material for: A statistical approach to detection of copy number variations in PCR-enriched targeted sequencing data
Source: BMC Bioinformatics. 2016 Oct 22;17:429. doi: 10.1186/s12859-016-1272-6 (PMC5075217; doi:10.1186/s12859-016-1272-6)
Supplement: Additional file 8 — Archive with Conifer results. txt files with CNV calls made by Conifer. (ZIP 1157 kb) [file 12859_2016_1272_MOESM8_ESM.zip › Additional_file_8_Conifer_results/RPKM1/Run_18_hg19_v3/IonXpress_023_R_2012_09_10_22_39_38_Sequoia_SN1-23-Run_18_Run_18_hg19_v3.bam.txt]

1	230	23362.986042
2	419	54582.386772
3	66	13735.354678
4	657	65951.737783
5	689	104981.069887
6	18	4517.242314
7	455	45674.338952
8	28	2794.291542
9	234	23352.293599
10	319	44621.138558
11	31	3130.291518
12	210	21588.427123
13	156	28022.752319
14	221	21926.717537
15	221	22448.782240
16	549	66445.110348
17	14	1769.717976
18	1089	254574.450403
19	255	38172.018384
20	12	2111.151047
21	252	34680.763571
22	12	1692.410344
23	311	30856.150018
24	209	38767.540921
25	28	4343.853215
26	363	51195.412891
27	147	16949.832646
28	47	5108.671775
29	19	1953.238644
30	52	5250.811579
31	265	43069.156877
32	238	23751.478105
33	468	48698.075677
34	609	97127.745952
35	19	1811.383324
36	511	61410.460064
37	350	59727.981706
38	164	15811.765940
39	464	66539.696307
40	41	4115.709664
41	162	24905.876542
42	12	1374.373500
43	44	4391.029566
44	295	32065.067522
45	577	65209.168296
46	14	3272.766121
47	22	2486.311443
48	823	101772.523694
49	1198	243381.367633
50	501	58559.136663
51	9	953.951793
52	265	35056.290481
53	23	2242.846660
54	213	22163.867776
55	65	6374.907735
56	643	63427.072233
57	128	13158.660341
58	892	152221.027663
59	20	3968.636658
60	415	43183.122662
61	284	59103.647403
62	465	47233.863084
63	188	19326.782377
64	633	71537.961060
65	875	110607.373530
66	482	52391.059477
67	878	88136.416703
68	32	6067.604491
69	2	204.372906
70	443	79577.431266
71	607	97722.061713
72	17	2613.579637
73	479	47524.423982
74	324	30888.852471
75	305	28915.927651
76	347	40283.011957
77	349	40792.692007
78	600	63204.213446
79	741	94367.664060
80	884	173397.490405
81	218	21629.069787
82	411	39403.211045
83	845	84327.726887
84	293	49505.795304
85	51	5405.726827
86	57	5824.627814
87	633	90775.059832
88	356	44670.507326
89	769	152594.079508
90	433	50610.990369
91	151	14641.112399
92	494	50179.630889
93	322	41007.271022
94	449	45608.611881
95	9	872.649083
96	1065	179944.273033
97	306	48351.223286
98	7	1456.780042
99	820	84808.562769
100	23	5688.379210
101	1	221.625164
102	294	41124.184126
103	191	28342.967716
104	489	52483.347807
105	360	47257.304207
106	15	1828.407603
107	38	3684.518352
108	153	24175.611643
109	213	20770.710373
110	520	52199.244516
111	48	5979.026323
112	45	5019.158127
113	12	1144.031573
114	301	28696.125289
115	610	68485.091806
116	47	5854.463275
117	4	379.225281
118	642	103356.776969
119	42	6287.155969
120	662	117678.344909
121	67	7571.948485
122	113	11343.297366
123	409	40344.747346
124	505	62904.339440
125	291	26414.654524
126	24	2625.405789
