# Supplementary material for: A statistical approach to detection of copy number variations in PCR-enriched targeted sequencing data
Source: BMC Bioinformatics. 2016 Oct 22;17:429. doi: 10.1186/s12859-016-1272-6 (PMC5075217; doi:10.1186/s12859-016-1272-6)
Supplement: Additional file 8 — Archive with Conifer results. txt files with CNV calls made by Conifer. (ZIP 1157 kb) [file 12859_2016_1272_MOESM8_ESM.zip › Additional_file_8_Conifer_results/RPKM1/Run_18_hg19_v3/IonXpress_024_R_2012_09_10_22_39_38_Sequoia_SN1-23-Run_18_Run_18_hg19_v3.bam.txt]

1	460	29868.717894
2	868	72279.719851
3	381	50684.965403
4	1131	72574.109331
5	910	88632.173752
6	16	2566.723584
7	930	59676.323322
8	53	3381.020393
9	533	34001.582445
10	586	52396.926929
11	48	3098.293557
12	418	27468.581003
13	300	34448.132308
14	408	25876.155199
15	459	29803.785899
16	1115	86262.846685
17	71	5737.102529
18	1362	203527.115954
19	644	61623.881129
20	33	3711.164769
21	400	35188.952358
22	27	2434.144886
23	508	32218.350101
24	330	39128.585068
25	43	4264.261227
26	580	52289.038297
27	214	15773.210131
28	108	7503.988057
29	66	4337.144369
30	91	5873.848201
31	485	50387.228448
32	514	32789.518531
33	670	44565.520761
34	989	100827.858911
35	46	2803.321009
36	770	59152.133295
37	523	57051.848458
38	349	21508.998619
39	865	79293.424998
40	67	4299.262003
41	383	37639.498320
42	30	2196.357429
43	90	5741.355385
44	538	37380.977543
45	771	55698.751676
46	20	2988.650748
47	57	4117.806544
48	936	73988.597219
49	1499	194666.122277
50	706	52749.685706
51	30	2032.653770
52	449	37968.606812
53	45	2805.062202
54	437	29067.362048
55	113	7084.304604
56	1071	67532.277875
57	275	18071.434871
58	1045	113994.611164
59	22	2790.565757
60	512	34056.039746
61	496	65983.577007
62	811	52659.848288
63	354	23262.865252
64	1096	79177.473200
65	1420	114742.050578
66	974	67674.855255
67	989	63462.240609
68	42	5090.668441
69	6	391.924859
70	588	67518.339324
71	817	84078.358148
72	38	3734.467196
73	866	54923.407849
74	557	33944.560914
75	519	31453.058583
76	609	45192.668814
77	734	54841.741230
78	920	61949.933411
79	830	67568.040610
80	1279	160368.594488
81	430	27271.438077
82	713	43695.585054
83	1308	83441.031591
84	554	59835.155227
85	115	7791.839451
86	101	6597.401786
87	922	84518.540865
88	369	29597.531325
89	1013	128492.868709
90	727	54318.727349
91	288	17850.395833
92	793	51491.072370
93	585	47623.257538
94	834	54153.284182
95	22	1363.571904
96	1570	169568.941709
97	483	48785.572561
98	6	798.188432
99	1008	66641.477775
100	30	4742.858796
101	0	0.000000
102	582	52039.268725
103	404	38322.299072
104	947	64971.199646
105	622	52193.336874
106	25	1947.959863
107	71	4400.618417
108	300	30301.597864
109	421	26242.915270
110	1002	64296.425773
111	104	8280.962219
112	59	4206.574762
113	18	1096.951699
114	567	34553.978525
115	928	66599.722463
116	72	5732.973844
117	9	545.428762
118	1068	109909.041007
119	22	2105.163641
120	967	109881.169254
121	103	7440.948667
122	221	14181.147800
123	735	46345.680895
124	948	75484.155613
125	523	30346.727903
126	35	2447.436751
