# Supplementary material for: A statistical approach to detection of copy number variations in PCR-enriched targeted sequencing data
Source: BMC Bioinformatics. 2016 Oct 22;17:429. doi: 10.1186/s12859-016-1272-6 (PMC5075217; doi:10.1186/s12859-016-1272-6)
Supplement: Additional file 8 — Archive with Conifer results. txt files with CNV calls made by Conifer. (ZIP 1157 kb) [file 12859_2016_1272_MOESM8_ESM.zip › Additional_file_8_Conifer_results/RPKM1/Run_18_hg19_v3/IonXpress_025_R_2012_09_10_22_39_38_Sequoia_SN1-23-Run_18_Run_18_hg19_v3.bam.txt]

1	416	28767.824295
2	834	73963.545905
3	351	49729.745047
4	935	63897.763578
5	1034	107256.960292
6	23	3929.541610
7	603	41208.932019
8	37	2513.787616
9	255	17324.752485
10	447	42566.766497
11	36	2474.792349
12	354	24775.255539
13	237	28983.291805
14	289	19520.564138
15	335	23166.396968
16	697	57429.711430
17	47	4044.706920
18	1430	227581.075758
19	403	41069.854421
20	13	1557.021418
21	435	40755.904922
22	25	2400.366776
23	458	30935.703720
24	341	43061.536324
25	56	5914.503736
26	558	53576.186441
27	183	14365.222033
28	54	3995.922679
29	41	2869.450500
30	62	4262.142380
31	273	30206.215510
32	345	23439.371010
33	688	48737.983749
34	951	103257.048705
35	35	2271.632022
36	607	49661.898197
37	406	47168.167296
38	278	18247.127144
39	602	58772.274521
40	73	4988.809349
41	201	21037.592923
42	10	779.716456
43	83	5639.037083
44	455	33669.348498
45	924	71091.551531
46	24	3819.542530
47	35	2692.861800
48	1080	90921.718926
49	1494	206630.430273
50	625	49733.626695
51	15	1082.401416
52	369	33232.240677
53	43	2854.653334
54	333	23589.750855
55	91	6075.962890
56	759	50970.470369
57	231	16166.904038
58	1344	156142.898635
59	27	3647.441050
60	599	42433.215503
61	380	53838.470421
62	566	39140.837863
63	398	27854.665831
64	918	70629.918079
65	1169	100601.327438
66	695	51429.004849
67	1407	96154.174711
68	44	5679.801207
69	7	486.972613
70	857	104804.561505
71	918	100614.317264
72	43	4500.579580
73	680	45930.739147
74	416	26999.969171
75	504	32529.770549
76	624	49316.270220
77	743	59123.335416
78	834	59810.027861
79	1140	98837.788981
80	1503	200707.081835
81	402	27153.172261
82	528	34461.715188
83	1244	84517.616046
84	435	50036.952577
85	78	5628.487362
86	99	6887.184098
87	996	97237.849540
88	549	46898.224872
89	1307	176563.164898
90	518	41219.229805
91	281	18548.834262
92	793	54838.665062
93	470	40748.913001
94	704	48684.010345
95	13	858.131122
96	1507	173346.408123
97	482	51849.700412
98	9	1275.121668
99	1067	75128.279601
100	21	3535.844625
101	4	603.520789
102	505	48089.971098
103	395	39904.532195
104	819	59842.502425
105	445	39768.538171
106	13	1078.793411
107	59	3894.595094
108	256	27538.430094
109	405	26886.851168
110	805	55013.582546
111	85	7208.108698
112	21	1594.596596
113	22	1427.882985
114	473	30699.484177
115	894	68330.862008
116	101	8564.929159
117	9	580.888760
118	1042	114204.922210
119	31	3159.219571
120	892	107948.494530
121	89	6847.562864
122	178	12164.494029
123	571	38345.373624
124	756	64109.766775
125	473	29229.828020
126	24	1787.350030
