# Supplementary material for: A statistical approach to detection of copy number variations in PCR-enriched targeted sequencing data
Source: BMC Bioinformatics. 2016 Oct 22;17:429. doi: 10.1186/s12859-016-1272-6 (PMC5075217; doi:10.1186/s12859-016-1272-6)
Supplement: Additional file 8 — Archive with Conifer results. txt files with CNV calls made by Conifer. (ZIP 1157 kb) [file 12859_2016_1272_MOESM8_ESM.zip › Additional_file_8_Conifer_results/RPKM1/Run_18_hg19_v3/IonXpress_026_R_2012_09_10_22_39_38_Sequoia_SN1-23-Run_18_Run_18_hg19_v3.bam.txt]

1	500	30998.109363
2	682	54223.501960
3	262	33278.360530
4	1157	70885.747125
5	1059	98480.993447
6	23	3522.843958
7	874	53547.228165
8	56	3410.879683
9	429	26129.774714
10	607	51820.708204
11	53	3266.356991
12	410	25724.696060
13	303	33219.531769
14	433	26220.075204
15	499	30936.113145
16	998	73720.099408
17	60	4629.050998
18	1136	162080.196596
19	491	44859.158687
20	30	3221.246829
21	405	34017.925179
22	29	2496.244443
23	491	29732.233083
24	336	38038.723420
25	49	4639.571569
26	531	45707.096530
27	194	13652.572708
28	118	7828.108535
29	56	3513.617023
30	60	3697.762632
31	419	41562.265034
32	481	29297.020134
33	773	49091.932614
34	1117	108728.620760
35	36	2094.710228
36	642	47089.184275
37	434	45202.682998
38	405	23831.766792
39	902	78946.714294
40	71	4349.946453
41	390	36594.524784
42	26	1817.446197
43	100	6090.856577
44	461	30582.695210
45	871	60078.031085
46	19	2710.848359
47	55	3793.675901
48	1070	80756.813611
49	1764	218722.659668
50	842	60066.692577
51	29	1876.059488
52	424	34233.446917
53	47	2797.269389
54	449	28515.236408
55	113	6764.001243
56	994	59843.193975
57	280	17568.085114
58	1114	116027.163271
59	26	3148.831202
60	549	34866.068571
61	566	71891.420077
62	812	50340.929606
63	435	27293.275088
64	940	64837.369942
65	1357	104693.703411
66	838	55592.838581
67	1239	75909.628943
68	47	5439.134923
69	6	374.204721
70	638	69947.396926
71	930	91380.086923
72	41	3847.116708
73	943	57102.842765
74	572	33282.618071
75	605	35007.198174
76	668	47329.684696
77	752	53646.262254
78	933	59984.785852
79	1107	86043.349059
80	1523	182328.741474
81	447	27067.837451
82	676	39554.980721
83	1437	87525.609006
84	596	61460.964244
85	107	6922.012595
86	121	7546.461882
87	1003	87786.645717
88	470	35994.275225
89	1205	145936.215337
90	747	53289.571680
91	375	22191.828294
92	865	53626.729199
93	626	48656.853217
94	990	61376.256539
95	23	1361.098802
96	1593	164274.020203
97	584	56320.120479
98	11	1397.183076
99	1133	71518.837923
100	21	3169.893618
101	2	270.528954
102	589	50284.015045
103	440	39850.091202
104	916	60002.981808
105	627	50234.105352
106	16	1190.327400
107	84	4970.969538
108	272	26231.288990
109	444	26425.268270
110	894	54772.565194
111	84	6386.063056
112	90	6126.685145
113	26	1512.846276
114	666	38752.139223
115	1013	69412.924262
116	82	6234.013936
117	8	462.905100
118	1133	111326.492993
119	57	5207.682373
120	857	92978.829035
121	91	6276.809218
122	282	17277.252108
123	725	43648.204861
124	939	71387.062019
125	608	33683.732796
126	40	2670.606345
