# Supplementary material for: A statistical approach to detection of copy number variations in PCR-enriched targeted sequencing data
Source: BMC Bioinformatics. 2016 Oct 22;17:429. doi: 10.1186/s12859-016-1272-6 (PMC5075217; doi:10.1186/s12859-016-1272-6)
Supplement: Additional file 8 — Archive with Conifer results. txt files with CNV calls made by Conifer. (ZIP 1157 kb) [file 12859_2016_1272_MOESM8_ESM.zip › Additional_file_8_Conifer_results/RPKM1/Run_18_hg19_v3/IonXpress_027_R_2012_09_10_22_39_38_Sequoia_SN1-23-Run_18_Run_18_hg19_v3.bam.txt]

1	390	31368.113010
2	676	69728.202355
3	180	29661.405173
4	878	69787.664275
5	911	109909.042124
6	12	2384.544337
7	543	43160.252507
8	32	2528.639609
9	301	23785.016325
10	387	42863.161737
11	30	2398.654067
12	277	22547.829889
13	183	26029.183978
14	270	21211.353699
15	280	22520.696520
16	750	71874.563362
17	29	2902.667551
18	1137	210460.536521
19	384	45515.512967
20	19	2646.762271
21	399	43479.473765
22	14	1563.420254
23	391	30717.182579
24	253	37159.149258
25	35	4299.405699
26	493	55054.727526
27	191	17438.323116
28	88	7573.839339
29	26	2116.402806
30	40	3198.205423
31	324	41695.460986
32	328	25918.555995
33	565	46551.927563
34	738	93197.798309
35	30	2264.651047
36	499	47483.778437
37	312	42158.743886
38	230	17558.509151
39	684	77668.015562
40	74	5881.876032
41	241	29337.772223
42	10	906.873685
43	54	4267.079341
44	369	31758.485411
45	727	65056.475643
46	20	3702.032305
47	38	3400.476031
48	815	79801.598539
49	1398	224885.240965
50	695	64322.811294
51	14	1174.992862
52	312	32681.196811
53	26	2007.559233
54	275	22658.017840
55	67	5203.057472
56	743	58033.101206
57	161	13105.417373
58	1023	138232.035240
59	25	3928.028463
60	508	41855.538411
61	417	68715.588650
62	576	46328.289984
63	333	27106.235932
64	801	71678.455282
65	1088	108900.079173
66	612	52672.609950
67	1064	84571.839167
68	35	5254.829188
69	5	404.563411
70	494	70264.573143
71	845	107716.916374
72	28	3408.537852
73	602	47293.462692
74	363	27402.277665
75	445	33405.699838
76	468	43019.126414
77	602	55715.586185
78	633	52798.521842
79	1014	102250.684797
80	1220	189484.481066
81	282	22154.080530
82	480	36437.980886
83	1083	85578.646776
84	351	46958.996902
85	61	5119.611756
86	74	5987.538476
87	833	94586.925384
88	386	38351.421427
89	1058	166234.164546
90	537	49699.783690
91	255	19577.650952
92	570	45845.703630
93	422	42554.032529
94	666	53567.085294
95	8	614.200814
96	1386	185427.833922
97	434	54299.901610
98	7	1153.499090
99	1067	87380.302498
100	22	4308.307160
101	0	0.000000
102	382	42309.374118
103	297	34897.287999
104	697	59233.681036
105	495	51451.129742
106	13	1254.724520
107	57	4376.180801
108	161	20143.511887
109	252	19457.881793
110	610	48485.734861
111	68	6706.893562
112	60	5298.987416
113	14	1056.837155
114	439	33139.393650
115	806	71651.373928
116	72	7101.416713
117	7	525.482919
118	739	94204.498462
119	43	5096.789212
120	763	107395.571530
121	81	7248.383118
122	187	14863.659703
123	606	47332.515923
124	713	70323.751615
125	400	28749.825345
126	26	2252.069652
