# Supplementary material for: A statistical approach to detection of copy number variations in PCR-enriched targeted sequencing data
Source: BMC Bioinformatics. 2016 Oct 22;17:429. doi: 10.1186/s12859-016-1272-6 (PMC5075217; doi:10.1186/s12859-016-1272-6)
Supplement: Additional file 8 — Archive with Conifer results. txt files with CNV calls made by Conifer. (ZIP 1157 kb) [file 12859_2016_1272_MOESM8_ESM.zip › Additional_file_8_Conifer_results/RPKM1/Run_18_hg19_v3/IonXpress_028_R_2012_09_10_22_39_38_Sequoia_SN1-23-Run_18_Run_18_hg19_v3.bam.txt]

1	295	25519.967168
2	767	85092.531749
3	288	51044.154257
4	875	74804.290603
5	795	103161.223214
6	12	2564.718535
7	576	49242.595871
8	32	2719.701526
9	322	27366.996609
10	389	46340.119322
11	46	3955.838056
12	223	19523.791096
13	162	24783.280159
14	244	20617.155975
15	268	23184.241360
16	763	78645.305241
17	33	3552.610119
18	1027	204463.109141
19	381	48572.169447
20	16	2397.262686
21	370	43365.805336
22	31	3723.434347
23	394	33291.637107
24	228	36017.568991
25	30	3963.655918
26	482	57893.398555
27	182	17872.160241
28	76	7035.278869
29	32	2801.620247
30	52	4471.816933
31	315	43600.215094
32	320	27197.015264
33	552	48917.314496
34	738	100239.746853
35	22	1786.228551
36	545	55779.617902
37	373	54209.600767
38	227	18638.886679
39	602	73521.931336
40	48	4103.549656
41	229	29983.331101
42	13	1268.015204
43	69	5864.356416
44	338	31288.477074
45	604	58133.620126
46	11	2189.965142
47	37	3561.165471
48	727	76563.662738
49	1210	209350.239144
50	599	59626.778177
51	15	1354.043947
52	333	37516.464151
53	35	2906.681006
54	271	24015.565631
55	70	5846.772139
56	828	69558.724659
57	150	13132.594908
58	895	130073.975032
59	21	3548.854717
60	474	42005.085274
61	338	59905.986593
62	563	48704.208528
63	286	25039.480958
64	757	72859.520588
65	1023	110130.913683
66	662	61280.981725
67	1087	92928.301584
68	32	5167.432900
69	6	522.158265
70	437	66853.663145
71	726	99540.113706
72	34	4451.673613
73	642	54246.779245
74	359	29148.002270
75	442	35687.583466
76	450	44490.015402
77	569	56640.462075
78	627	56249.660214
79	794	86115.847724
80	1019	170224.594564
81	279	23574.534906
82	487	39762.742979
83	983	83545.831263
84	393	56550.774033
85	72	6499.410946
86	75	6526.978308
87	765	93429.032345
88	334	35692.332945
89	968	163585.303145
90	472	46984.706677
91	246	20313.736578
92	553	47839.124895
93	487	52819.166047
94	636	55019.319048
95	14	1156.066309
96	1302	187351.419317
97	405	54500.268868
98	7	1240.656527
99	844	74340.568767
100	14	2948.806818
101	1	188.745520
102	375	44672.351531
103	321	40567.156653
104	661	60418.746703
105	480	53661.803193
106	17	1764.770611
107	44	3633.351258
108	197	26510.007326
109	293	24333.072424
110	584	49926.520814
111	68	7213.660892
112	44	4179.541316
113	13	1055.498689
114	399	32395.690545
115	825	78881.968098
116	60	6364.994904
117	5	403.705695
118	718	98443.252949
119	38	4844.468344
120	750	113542.226808
121	60	5774.862926
122	190	16243.217388
123	631	53009.124710
124	739	78395.520571
125	349	26979.565723
126	20	1863.257055
