# Supplementary material for: A statistical approach to detection of copy number variations in PCR-enriched targeted sequencing data
Source: BMC Bioinformatics. 2016 Oct 22;17:429. doi: 10.1186/s12859-016-1272-6 (PMC5075217; doi:10.1186/s12859-016-1272-6)
Supplement: Additional file 8 — Archive with Conifer results. txt files with CNV calls made by Conifer. (ZIP 1157 kb) [file 12859_2016_1272_MOESM8_ESM.zip › Additional_file_8_Conifer_results/RPKM1/Run_18_hg19_v3/IonXpress_029_R_2012_09_10_22_39_38_Sequoia_SN1-23-Run_18_Run_18_hg19_v3.bam.txt]

1	297	30135.812060
2	513	66754.692640
3	181	37627.074530
4	700	70191.552747
5	685	104257.733641
6	11	2757.525287
7	473	47429.434928
8	14	1395.621517
9	208	20734.948247
10	324	45271.085777
11	24	2420.807567
12	156	16019.621161
13	114	20455.823944
14	190	18830.458088
15	194	19684.671850
16	623	75319.020785
17	16	2020.328291
18	924	215766.910089
19	203	30354.767986
20	9	1581.635872
21	308	42341.356012
22	21	2958.486934
23	302	29930.517592
24	203	37613.516853
25	34	5268.924349
26	402	56633.892736
27	135	15549.190498
28	61	6623.170173
29	21	2156.487464
30	44	4438.147207
31	287	46593.821205
32	244	24323.689290
33	482	50100.137911
34	651	103712.939153
35	22	2095.103011
36	344	41295.794816
37	239	40741.182688
38	218	20995.148869
39	455	65177.870408
40	45	4512.314105
41	176	27028.716322
42	14	1601.686439
43	64	6379.984076
44	302	32790.121183
45	588	66379.826042
46	6	1401.083832
47	18	2032.035491
48	591	73003.574581
49	1063	215719.651309
50	564	65850.940092
51	11	1164.669065
52	292	38585.921134
53	31	3019.669249
54	269	27960.450411
55	51	4996.393779
56	627	61781.317980
57	149	15300.792006
58	772	131599.134037
59	9	1783.938135
60	352	36587.652582
61	373	77540.877347
62	446	45254.451780
63	261	26802.058480
64	600	67734.516369
65	884	111623.138062
66	527	57219.847231
67	889	89143.271989
68	21	3977.521322
69	2	204.149940
70	348	62444.094143
71	685	110159.114790
72	19	2917.872785
73	525	52031.528926
74	302	28760.050423
75	346	32767.199465
76	326	37803.846970
77	509	59429.305863
78	451	47456.669746
79	734	93374.221235
80	907	177714.868935
81	302	29930.517592
82	386	36966.048887
83	812	80946.047964
84	276	46582.569376
85	49	5188.071290
86	45	4593.373640
87	663	94973.468309
88	285	35722.486666
89	828	164122.308384
90	395	46119.009462
91	185	17918.216996
92	502	50936.625098
93	360	45796.620769
94	520	52763.037950
95	13	1259.117951
96	963	162532.660542
97	289	45615.224689
98	3	623.653169
99	771	79653.738689
100	12	2964.612166
101	0	0.000000
102	324	45271.085777
103	283	41949.262145
104	562	60252.479331
105	362	47468.001715
106	19	2313.456279
107	54	5230.182258
108	139	21939.502532
109	234	22793.632394
110	527	52844.211854
111	51	6345.784800
112	54	6016.418807
113	7	666.623685
114	408	38854.637658
115	701	78615.858467
116	67	8336.619247
117	8	757.623109
118	573	92147.697482
119	21	3140.148412
120	630	111867.787191
121	42	4741.416146
122	156	15642.688898
123	456	44931.867622
124	548	68186.079812
125	341	30919.485659
126	19	2076.178712
