# Supplementary material for: A statistical approach to detection of copy number variations in PCR-enriched targeted sequencing data
Source: BMC Bioinformatics. 2016 Oct 22;17:429. doi: 10.1186/s12859-016-1272-6 (PMC5075217; doi:10.1186/s12859-016-1272-6)
Supplement: Additional file 8 — Archive with Conifer results. txt files with CNV calls made by Conifer. (ZIP 1157 kb) [file 12859_2016_1272_MOESM8_ESM.zip › Additional_file_8_Conifer_results/RPKM1/Run_18_hg19_v3/IonXpress_030_R_2012_09_10_22_39_38_Sequoia_SN1-23-Run_18_Run_18_hg19_v3.bam.txt]

1	316	26657.110599
2	699	75620.780071
3	296	51157.949824
4	825	68776.536280
5	795	100596.849332
6	19	3959.861180
7	568	47351.603160
8	33	2734.973373
9	316	26189.441992
10	387	44955.870063
11	35	2935.057492
12	196	16733.363920
13	141	21034.431574
14	231	19033.506552
15	259	21848.707738
16	788	79203.136042
17	26	2729.448174
18	1100	213552.715391
19	276	34311.484128
20	9	1314.940338
21	351	40116.284651
22	19	2225.376531
23	401	33040.849036
24	206	31733.258242
25	26	3349.777304
26	512	59968.041251
27	144	13789.104080
28	56	5055.028955
29	32	2731.977783
30	32	2683.481136
31	362	48860.121705
32	299	24780.516315
33	509	43985.466994
34	714	94569.198229
35	18	1425.130869
36	464	46308.947348
37	319	45209.109848
38	266	21298.236402
39	551	65620.556693
40	58	4835.198914
41	191	24386.285919
42	18	1712.069970
43	57	4724.044916
44	380	34301.982194
45	631	59222.629314
46	16	3106.221315
47	35	3284.931895
48	828	85032.808492
49	1395	235358.666362
50	662	64259.953449
51	14	1232.359543
52	304	33397.898943
53	32	2591.476068
54	275	23764.250341
55	69	5619.984469
56	733	60047.253010
57	182	15538.123640
58	909	128824.704865
59	21	3460.637555
60	472	40788.095130
61	388	67058.393689
62	563	47493.522997
63	310	26466.034772
64	817	76679.695958
65	1117	117261.292698
66	635	57320.417614
67	1163	96954.074781
68	43	6771.131047
69	3	254.589247
70	467	69667.230817
71	756	101076.734622
72	33	4213.337358
73	579	47707.360578
74	391	30957.009423
75	442	34800.464216
76	436	42034.358846
77	580	56300.261330
78	621	54326.516537
79	811	85773.143889
80	1081	176092.846705
81	318	26201.970059
82	408	32484.443694
83	954	79065.593861
84	345	48409.767211
85	64	5633.643627
86	63	5346.374187
87	799	95155.761884
88	360	37514.474335
89	983	161990.796022
90	529	51349.721110
91	239	19245.114801
92	564	47577.880942
93	439	46429.605632
94	598	50446.051070
95	11	885.758422
96	1260	176800.888944
97	412	54064.069597
98	8	1382.647293
99	920	79020.387689
100	19	3902.471887
101	0	0.000000
102	404	46930.675725
103	320	39435.505388
104	676	60253.855913
105	497	54181.161308
106	21	2125.820212
107	57	4589.839095
108	172	22570.436822
109	273	22108.530208
110	700	58355.848965
111	64	6620.559299
112	39	3612.504936
113	12	950.087246
114	448	35469.923840
115	803	74869.896073
116	55	5689.543147
117	10	787.340819
118	778	104018.121080
119	15	1864.754572
120	687	101419.339295
121	56	5255.891033
122	185	15422.617226
123	570	46694.316802
124	718	74274.399632
125	392	29550.408625
126	25	2271.175440
