# Supplementary material for: A statistical approach to detection of copy number variations in PCR-enriched targeted sequencing data
Source: BMC Bioinformatics. 2016 Oct 22;17:429. doi: 10.1186/s12859-016-1272-6 (PMC5075217; doi:10.1186/s12859-016-1272-6)
Supplement: Additional file 8 — Archive with Conifer results. txt files with CNV calls made by Conifer. (ZIP 1157 kb) [file 12859_2016_1272_MOESM8_ESM.zip › Additional_file_8_Conifer_results/RPKM1/Run_18_hg19_v3/IonXpress_031_R_2012_09_10_22_39_38_Sequoia_SN1-23-Run_18_Run_18_hg19_v3.bam.txt]

1	306	29734.211134
2	606	75517.152301
3	266	52955.620403
4	837	80374.967951
5	671	97802.233681
6	9	2160.617418
7	541	51950.845474
8	39	3723.169196
9	260	24821.127973
10	340	45494.967855
11	43	4153.612972
12	145	14259.496480
13	112	19245.920767
14	269	25531.016674
15	271	26333.239272
16	604	69929.770365
17	18	2176.621992
18	966	216022.278472
19	231	33078.926318
20	13	2187.841692
21	281	36993.797154
22	16	2158.633380
23	335	31795.132289
24	211	37440.264147
25	20	2968.120898
26	493	66512.891021
27	143	15773.155986
28	66	6862.597999
29	28	2753.557941
30	42	4057.017321
31	358	55659.333783
32	300	28639.763046
33	450	44793.287935
34	619	94438.949491
35	30	2735.977364
36	349	40121.887766
37	237	38689.455899
38	226	20843.922461
39	562	77096.316758
40	46	4417.262277
41	146	21472.081808
42	8	876.492077
43	68	6491.679624
44	356	37016.437690
45	504	54487.623363
46	14	3130.757659
47	29	3135.200551
48	685	81031.851314
49	1166	226601.896615
50	580	64851.408651
51	18	1825.117819
52	339	42899.700879
53	31	2891.797789
54	283	28170.001079
55	54	5066.275325
56	608	57372.232840
57	153	15046.227321
58	829	135331.472322
59	10	1898.216853
60	368	36630.955467
61	339	67488.553822
62	519	50431.554178
63	248	24388.656049
64	669	72325.833393
65	922	111491.415342
66	607	63115.105836
67	867	83255.791175
68	21	3809.088485
69	4	391.009939
70	453	77842.875959
71	665	102414.171534
72	24	3529.657284
73	619	58749.811602
74	321	29274.957791
75	390	35370.107362
76	407	45198.221966
77	536	59931.646615
78	561	56531.710057
79	696	84790.796982
80	1007	188953.305641
81	263	24961.551618
82	458	42003.913151
83	908	86683.016153
84	317	51236.819651
85	60	6083.726063
86	65	6353.911502
87	666	91363.250820
88	269	32289.226969
89	816	154894.495209
90	509	56912.701730
91	215	19942.062280
92	546	53055.161043
93	375	45684.696650
94	523	50820.236677
95	3	278.261334
96	1084	175207.294959
97	318	48067.068979
98	5	995.406399
99	714	70641.277361
100	17	4022.018897
101	0	0.000000
102	326	43621.645649
103	270	38327.474198
104	616	63245.242772
105	353	44327.744019
106	15	1749.071243
107	49	4544.935124
108	153	23126.608660
109	234	21828.409115
110	582	55887.970546
111	75	8936.860367
112	41	4374.583414
113	10	911.992455
114	372	33926.119309
115	697	74857.180662
116	51	6077.065049
117	1	90.692583
118	713	109806.472637
119	26	3723.169196
120	764	129917.125118
121	63	6810.952920
122	181	17380.966785
123	489	46143.128057
124	550	65536.976021
125	385	33430.829790
126	13	1360.388745
