# Supplementary material for: A statistical approach to detection of copy number variations in PCR-enriched targeted sequencing data
Source: BMC Bioinformatics. 2016 Oct 22;17:429. doi: 10.1186/s12859-016-1272-6 (PMC5075217; doi:10.1186/s12859-016-1272-6)
Supplement: Additional file 8 — Archive with Conifer results. txt files with CNV calls made by Conifer. (ZIP 1157 kb) [file 12859_2016_1272_MOESM8_ESM.zip › Additional_file_8_Conifer_results/RPKM1/Run_18_hg19_v3/IonXpress_032_R_2012_09_10_22_39_38_Sequoia_SN1-23-Run_18_Run_18_hg19_v3.bam.txt]

1	454	27640.185664
2	708	55278.512352
3	205	25570.215813
4	1285	77312.299575
5	903	82463.945996
6	21	3158.673718
7	890	53547.040172
8	82	4904.696366
9	526	31461.832789
10	557	46697.082648
11	40	2420.848834
12	475	29267.114484
13	325	34990.821638
14	372	22121.209959
15	382	23256.720096
16	1144	82985.324510
17	103	7803.651048
18	1193	167152.150490
19	914	82004.130711
20	51	5377.653635
21	485	40005.015062
22	37	3127.596645
23	498	29613.877848
24	290	32240.706894
25	42	3905.269324
26	598	50548.724152
27	294	20317.955267
28	112	7296.469226
29	81	4990.813207
30	72	4357.527902
31	507	49387.045398
32	469	28052.470681
33	626	39041.353899
34	910	86986.528559
35	38	2171.325589
36	875	63025.179820
37	647	66175.718523
38	388	22420.889797
39	943	81051.137853
40	112	6738.503932
41	473	43584.548034
42	27	1853.411616
43	106	6340.217254
44	472	30749.406022
45	943	63874.737778
46	20	2802.215432
47	45	3048.105196
48	843	62480.266464
49	1695	206388.170488
50	963	67463.336514
51	30	1905.854595
52	561	44480.282390
53	78	4558.804191
54	439	27378.840834
55	113	6642.377901
56	1070	63260.418311
57	233	14356.289842
58	1161	118748.082234
59	21	2497.555963
60	462	28813.267574
61	575	71721.337035
62	821	49983.683767
63	452	27849.969994
64	1040	70445.097868
65	1491	112963.531190
66	927	60391.312250
67	1448	87119.229404
68	48	5454.979373
69	13	796.198337
70	491	52863.056691
71	1037	100061.561501
72	43	3962.231639
73	918	54589.437479
74	580	33141.285299
75	564	32048.003818
76	697	48496.436521
77	926	64871.287240
78	816	51519.249637
79	1050	80145.452547
80	1362	160122.454882
81	495	29435.480994
82	704	40452.656027
83	1466	87686.400892
84	493	49925.213448
85	94	5971.677730
86	106	6492.078745
87	855	73487.510991
88	358	26923.933120
89	1276	151756.257567
90	711	49809.379295
91	279	16213.841390
92	747	45478.455267
93	661	50453.470603
94	944	57472.104112
95	21	1220.396664
96	1583	160307.531213
97	485	45931.683960
98	8	997.862080
99	1236	76617.664835
100	30	4446.994054
101	0	0.000000
102	585	49044.512296
103	559	49717.393528
104	1093	70310.052536
105	792	62312.648996
106	35	2557.021581
107	86	4997.814909
108	167	15815.652003
109	389	22735.574745
110	894	53787.701027
111	101	7540.414006
112	39	2607.159259
113	23	1314.223383
114	634	36226.853241
115	1136	76441.487271
116	116	8660.277472
117	9	511.404316
118	1025	98903.664936
119	29	2601.881609
120	945	100682.724762
121	91	6163.946063
122	333	20035.016154
123	823	48657.312402
124	1049	78315.785073
125	566	30793.068404
126	47	3081.538829
