# Supplementary material for: A statistical approach to detection of copy number variations in PCR-enriched targeted sequencing data
Source: BMC Bioinformatics. 2016 Oct 22;17:429. doi: 10.1186/s12859-016-1272-6 (PMC5075217; doi:10.1186/s12859-016-1272-6)
Supplement: Additional file 8 — Archive with Conifer results. txt files with CNV calls made by Conifer. (ZIP 1157 kb) [file 12859_2016_1272_MOESM8_ESM.zip › Additional_file_8_Conifer_results/RPKM1/Run_18_hg19_v3/IonXpress_041_R_2012_09_10_22_39_38_Sequoia_SN1-23-Run_18_Run_18_hg19_v3.bam.txt]

1	408	28659.768092
2	542	48825.846493
3	143	20579.933902
4	1140	79136.660683
5	763	80394.864170
6	11	1908.998394
7	808	56089.843712
8	58	4002.705829
9	527	36369.413310
10	510	49332.387699
11	53	3700.930721
12	391	27796.522065
13	288	35775.908652
14	360	24699.936933
15	352	24726.074432
16	1091	91311.910270
17	55	4807.847806
18	1001	161820.302192
19	678	70185.376349
20	30	3649.818859
21	410	39019.703237
22	27	2633.299061
23	397	27238.541562
24	269	34505.334602
25	23	2467.498750
26	582	56762.224213
27	244	19455.836209
28	114	8568.937781
29	54	3838.905861
30	71	4957.850589
31	585	65748.879740
32	485	33470.902192
33	555	39936.585020
34	855	94298.357356
35	36	2373.401761
36	569	47287.430120
37	402	47440.345536
38	393	26202.400140
39	802	79533.335674
40	69	4789.850515
41	380	40400.097045
42	25	1980.047144
43	78	5382.949218
44	493	37056.897597
45	734	57364.194958
46	17	2748.196940
47	38	2969.808458
48	737	63024.613634
49	1502	211014.567030
50	879	71048.973839
51	26	1905.764630
52	517	47295.805164
53	55	3708.911165
54	414	29790.533691
55	82	5561.428967
56	971	66236.125033
57	198	14075.988156
58	933	110104.085534
59	16	2195.549950
60	382	27487.883744
61	564	81168.410636
62	728	51138.017576
63	404	28720.703106
64	868	67836.677416
65	1228	107346.129202
66	848	63740.870511
67	1059	73513.792687
68	63	8260.756685
69	8	565.321245
70	497	61738.286806
71	881	98082.569269
72	31	3295.797391
73	719	49331.262930
74	555	36589.943818
75	511	33501.957668
76	514	41263.643695
77	762	61591.943192
78	683	49753.940177
79	775	68252.520588
80	1228	166571.579796
81	336	23053.274471
82	651	43160.133243
83	1235	85230.029293
84	393	45919.057671
85	65	4764.411575
86	73	5158.556356
87	844	83698.423078
88	330	28634.975905
89	1101	151081.280906
90	750	60621.991331
91	332	22261.130029
92	676	47485.302035
93	559	49229.882592
94	854	59988.828310
95	28	1877.444701
96	1264	147688.775817
97	422	46111.631233
98	15	2158.734325
99	902	64512.576019
100	16	2736.482546
101	1	153.260792
102	524	50686.610107
103	426	43715.308670
104	900	66798.571579
105	652	59186.959987
106	31	2613.096502
107	76	5095.921332
108	208	22728.007811
109	343	23130.118719
110	777	53937.881886
111	84	7235.699286
112	55	4242.218653
113	22	1450.412187
114	670	44171.643888
115	980	76085.916838
116	81	6977.281455
117	12	786.738732
118	809	90066.740679
119	33	3416.102389
120	860	105718.017104
121	104	8127.896833
122	257	17840.457715
123	734	50069.326235
124	906	78042.185161
125	559	35089.384400
126	45	3404.157975
