# Supplementary material for: A statistical approach to detection of copy number variations in PCR-enriched targeted sequencing data
Source: BMC Bioinformatics. 2016 Oct 22;17:429. doi: 10.1186/s12859-016-1272-6 (PMC5075217; doi:10.1186/s12859-016-1272-6)
Supplement: Additional file 8 — Archive with Conifer results. txt files with CNV calls made by Conifer. (ZIP 1157 kb) [file 12859_2016_1272_MOESM8_ESM.zip › Additional_file_8_Conifer_results/RPKM1/Run_18_hg19_v3/IonXpress_042_R_2012_09_10_22_39_38_Sequoia_SN1-23-Run_18_Run_18_hg19_v3.bam.txt]

1	324	26377.233517
2	726	75798.190971
3	254	42365.601800
4	516	41513.972750
5	407	49701.546487
6	6	1206.801533
7	420	33790.442936
8	19	1519.676005
9	250	19995.736909
10	419	46972.936190
11	26	2104.166776
12	272	22410.643738
13	215	30953.400735
14	286	22742.128122
15	323	26295.822302
16	969	93993.577591
17	38	3849.845880
18	986	184734.313275
19	434	52068.898911
20	19	2679.016463
21	373	41141.551202
22	24	2712.810059
23	416	33079.459087
24	187	27800.159962
25	19	2362.405426
26	640	72341.601564
27	201	18574.958738
28	91	7927.481835
29	44	3625.251193
30	23	1861.378302
31	529	68906.452002
32	384	30713.451892
33	542	45201.094834
34	768	98168.229412
35	26	1986.615560
36	814	78402.439529
37	602	82336.045955
38	291	22486.053431
39	732	84131.306903
40	65	5229.473312
41	327	40291.950297
42	15	1376.887656
43	64	5118.908649
44	456	39724.524362
45	659	59690.055537
46	17	3185.074367
47	32	2898.454897
48	832	82458.941493
49	1508	245536.223106
50	768	71945.209227
51	19	1614.065819
52	440	46650.519226
53	33	2579.107277
54	288	24018.293934
55	65	5109.255534
56	988	78109.589810
57	165	13594.691973
58	840	114887.505984
59	11	1749.394471
60	391	32608.169889
61	431	71888.088094
62	647	52673.055819
63	261	21504.330939
64	1015	91935.366267
65	1404	142241.674075
66	811	70650.415039
67	1122	90268.754701
68	46	6990.509623
69	1	81.898707
70	460	66225.880642
71	770	99352.402973
72	24	2957.207361
73	730	58048.089264
74	405	30945.357757
75	432	32825.001710
76	436	40566.045197
77	668	62577.343442
78	607	51246.851949
79	708	72263.996301
80	1089	171199.362365
81	288	22901.163983
82	503	38649.288062
83	972	77743.425102
84	370	50104.169276
85	50	4247.541629
86	67	5487.213360
87	756	86889.710408
88	276	27756.435269
89	884	140587.701121
90	564	52834.763026
91	298	23157.790032
92	531	43229.354930
93	506	51646.302441
94	738	60081.476344
95	15	1165.660572
96	1191	161281.258400
97	303	38371.819128
98	3	500.381124
99	915	75845.647890
100	16	3171.497750
101	1	177.624468
102	454	50896.689809
103	413	49118.571399
104	864	74320.758588
105	687	72278.128764
106	18	1758.482234
107	47	3652.403126
108	208	26341.050755
109	319	24931.370346
110	732	58891.914832
111	85	8485.782072
112	58	5184.776958
113	17	1298.940943
114	538	41107.660428
115	838	75403.923883
116	57	5690.465625
117	10	759.838003
118	673	86836.580781
119	32	3839.181487
120	864	123093.756411
121	54	4891.142639
122	179	14401.164966
123	706	55815.152233
124	773	77170.700491
125	467	33974.458773
126	27	2367.187623
