# Supplementary material for: A statistical approach to detection of copy number variations in PCR-enriched targeted sequencing data
Source: BMC Bioinformatics. 2016 Oct 22;17:429. doi: 10.1186/s12859-016-1272-6 (PMC5075217; doi:10.1186/s12859-016-1272-6)
Supplement: Additional file 8 — Archive with Conifer results. txt files with CNV calls made by Conifer. (ZIP 1157 kb) [file 12859_2016_1272_MOESM8_ESM.zip › Additional_file_8_Conifer_results/RPKM1/Run_18_hg19_v3/IonXpress_043_R_2012_09_10_22_39_38_Sequoia_SN1-23-Run_18_Run_18_hg19_v3.bam.txt]

1	202	22131.475867
2	413	58029.261642
3	127	28507.435951
4	868	93980.790240
5	531	87265.943208
6	14	3789.547994
7	531	57492.856702
8	34	3659.747269
9	331	35628.716056
10	326	49184.250539
11	26	2831.750149
12	133	14747.277131
13	81	15693.857405
14	186	19904.569361
15	174	19063.746539
16	700	91379.171475
17	22	2999.557565
18	823	207512.978386
19	258	41656.535087
20	9	1707.808080
21	248	36812.751937
22	23	3498.732622
23	285	30498.936925
24	127	25408.801609
25	16	2677.291050
26	506	76972.117687
27	197	24500.378823
28	63	7385.998000
29	41	4546.153101
30	44	4792.192560
31	419	73450.205056
32	267	28739.780021
33	322	36139.347938
34	515	88591.435737
35	20	2056.578321
36	417	54052.526612
37	279	51353.788952
38	228	23709.908027
39	625	96672.142692
40	59	6388.095189
41	233	38636.807213
42	17	2100.056319
43	72	7750.053039
44	338	39626.465461
45	516	62898.609270
46	10	2521.421366
47	24	2925.516710
48	481	64155.556818
49	1065	233366.552459
50	652	82198.336517
51	9	1028.927849
52	350	49939.779760
53	30	3155.378737
54	235	26374.989955
55	70	7404.863895
56	711	75647.013374
57	143	15856.094961
58	670	123322.718990
59	12	2568.331531
60	216	24242.543959
61	371	83277.627858
62	493	54013.948527
63	254	28163.972868
64	623	75941.537937
65	935	127481.196524
66	556	65184.363303
67	801	86726.512652
68	25	5112.882214
69	9	991.960382
70	258	49987.842104
71	587	101929.648053
72	25	4145.580173
73	549	58750.583760
74	331	34036.371205
75	305	31188.581502
76	295	36937.965379
77	461	58118.762476
78	383	43516.308617
79	491	67444.258213
80	799	169042.464356
81	230	24613.177167
82	430	44464.840823
83	743	79976.241782
84	227	41368.785593
85	53	6059.241778
86	62	6833.504851
87	561	86772.915281
88	157	21248.536964
89	703	150461.422162
90	511	64422.315890
91	196	20498.009601
92	335	36703.190176
93	364	49999.409348
94	509	55766.936714
95	10	1045.816816
96	829	151078.076020
97	200	34085.881423
98	4	897.871998
99	649	72398.412143
100	12	3201.108864
101	0	0.000000
102	265	39981.062555
103	307	49137.021064
104	582	67374.281847
105	484	68528.353606
106	22	2892.430509
107	48	5019.920719
108	150	25564.411068
109	216	22718.726910
110	495	53595.035909
111	59	7926.833446
112	49	5894.852434
113	11	1131.118076
114	409	42057.026655
115	760	92031.879843
116	62	8329.892774
117	5	511.288221
118	516	89600.849055
119	33	5328.161465
120	696	133446.225773
121	68	8288.964012
122	205	22195.923962
123	473	50324.947013
124	546	73356.797656
125	331	32406.970455
126	14	1651.854254
