# Supplementary material for: A statistical approach to detection of copy number variations in PCR-enriched targeted sequencing data
Source: BMC Bioinformatics. 2016 Oct 22;17:429. doi: 10.1186/s12859-016-1272-6 (PMC5075217; doi:10.1186/s12859-016-1272-6)
Supplement: Additional file 8 — Archive with Conifer results. txt files with CNV calls made by Conifer. (ZIP 1157 kb) [file 12859_2016_1272_MOESM8_ESM.zip › Additional_file_8_Conifer_results/RPKM1/Run_18_hg19_v3/IonXpress_044_R_2012_09_10_22_39_38_Sequoia_SN1-23-Run_18_Run_18_hg19_v3.bam.txt]

1	245	29901.036114
2	482	75440.607582
3	192	48008.353454
4	276	33288.145078
5	300	54920.270413
6	5	1507.615266
7	193	23277.579711
8	8	959.231234
9	70	8393.273295
10	289	48569.926577
11	26	3154.395019
12	85	10498.814746
13	64	13812.929766
14	178	21218.808352
15	179	21846.063120
16	421	61219.872116
17	17	2581.930737
18	845	237335.816980
19	115	20683.423477
20	6	1268.261915
21	268	44314.162277
22	16	2711.215553
23	280	33377.900778
24	172	38332.756856
25	11	2050.356762
26	322	54563.213007
27	98	13576.686668
28	62	8096.950271
29	14	1729.216546
30	33	4003.655216
31	198	38663.870371
32	259	31055.111192
33	435	54384.462897
34	611	117081.119778
35	18	2061.811269
36	220	31766.090680
37	132	27064.709259
38	186	21546.121907
39	401	69091.853915
40	33	3980.104303
41	132	24382.620954
42	8	1100.862691
43	43	5155.867881
44	286	37350.448023
45	399	54178.301197
46	8	2246.966315
47	28	3801.986049
48	563	83648.612830
49	932	227491.964554
50	448	62915.056809
51	12	1528.216220
52	221	35126.267009
53	24	2811.917845
54	243	30380.286170
55	49	5773.993181
56	531	62932.915645
57	134	16551.072658
58	656	134503.403592
59	12	2860.962924
60	320	40006.961211
61	297	74262.921748
62	384	46865.297419
63	211	26061.763663
64	468	63547.481103
65	677	102821.594661
66	483	63077.854528
67	708	85391.328679
68	26	5923.252868
69	0	0.000000
70	392	84604.194814
71	579	111995.902381
72	17	3140.186032
73	503	59961.014612
74	243	27834.452133
75	360	41007.135242
76	367	51189.179026
77	473	66425.941675
78	413	52271.440910
79	628	96091.346760
80	922	217290.682142
81	239	28490.422450
82	381	43886.849795
83	778	93285.237479
84	241	48924.354422
85	58	7386.378398
86	42	5156.585869
87	659	113544.966908
88	257	38745.712342
89	718	171180.948276
90	406	57016.770233
91	209	24347.986550
92	487	59435.937091
93	378	57838.422094
94	497	60656.387545
95	10	1164.975433
96	968	196509.440167
97	229	43475.157270
98	2	500.087015
99	650	80771.630021
100	17	5051.603617
101	1	266.280099
102	248	41679.383360
103	203	36193.254148
104	445	57384.198687
105	274	43215.211755
106	14	2050.356762
107	37	4310.409102
108	112	21262.959014
109	162	18980.445455
110	435	52465.011265
111	32	4789.154481
112	23	3082.235655
113	11	1259.995776
114	203	23252.649313
115	572	77158.162362
116	49	7333.392799
117	8	911.269672
118	639	123601.695374
119	17	3057.549557
120	573	122380.669236
121	47	6381.905153
122	128	15437.980326
123	413	48947.823280
124	468	70041.384281
125	235	25629.459526
126	19	2497.229390
