# Supplementary material for: A statistical approach to detection of copy number variations in PCR-enriched targeted sequencing data
Source: BMC Bioinformatics. 2016 Oct 22;17:429. doi: 10.1186/s12859-016-1272-6 (PMC5075217; doi:10.1186/s12859-016-1272-6)
Supplement: Additional file 8 — Archive with Conifer results. txt files with CNV calls made by Conifer. (ZIP 1157 kb) [file 12859_2016_1272_MOESM8_ESM.zip › Additional_file_8_Conifer_results/RPKM1/Run_18_hg19_v3/IonXpress_045_R_2012_09_10_22_39_38_Sequoia_SN1-23-Run_18_Run_18_hg19_v3.bam.txt]

1	264	29892.685260
2	511	74202.730864
3	196	45468.696426
4	734	82132.950195
5	590	100208.433542
6	16	4475.910092
7	469	52480.045833
8	19	2113.624210
9	267	29701.982324
10	316	49271.698804
11	20	2251.197384
12	140	16043.171717
13	100	20023.808308
14	193	21345.146821
15	207	23438.582761
16	605	81621.871100
17	9	1268.174526
18	808	210551.715853
19	225	37544.640578
20	13	2549.423017
21	245	37585.011159
22	13	2043.752336
23	305	33731.967775
24	159	32876.046141
25	19	3285.724909
26	375	58954.394295
27	129	16580.525055
28	71	8602.585162
29	26	2979.446176
30	40	4502.394767
31	322	58336.028204
32	239	26587.167698
33	367	42568.907113
34	560	99557.626354
35	21	2231.703775
36	375	50235.786688
37	257	48888.127984
38	196	21064.593825
39	485	77529.156958
40	38	4252.114588
41	192	32903.987706
42	22	2808.708682
43	52	5784.655733
44	253	30654.282337
45	441	55556.122455
46	10	2605.838067
47	29	3653.350456
48	560	77193.232028
49	997	225780.357607
50	509	66318.578818
51	12	1417.834874
52	250	36865.538552
53	22	2391.414821
54	224	25982.112244
55	46	5028.967949
56	571	62785.634779
57	135	15470.201298
58	609	115847.742966
59	7	1548.352619
60	276	32013.674015
61	302	70058.909800
62	428	48462.383679
63	231	26471.233333
64	598	75334.605959
65	808	113853.890795
66	524	63489.501756
67	721	80678.279415
68	23	4861.335684
69	3	341.723675
70	335	67079.757832
71	561	100676.307904
72	24	4112.998463
73	538	59500.979222
74	285	30287.408377
75	317	33500.943733
76	330	42703.836086
77	495	64494.492170
78	464	54484.535199
79	588	83472.382992
80	871	190444.829707
81	197	21787.533284
82	375	40075.739942
83	778	86547.349243
84	258	48592.429864
85	40	4726.116247
86	55	6264.934037
87	605	96711.628782
88	237	33149.709122
89	713	157710.773924
90	408	53159.096577
91	165	17833.704274
92	420	47556.544732
93	327	46420.866052
94	429	48575.613547
95	10	1080.830562
96	907	170826.875531
97	238	41920.213504
98	5	1159.915725
99	686	79087.974996
100	7	1929.830801
101	1	247.046986
102	351	54729.007216
103	248	41022.689021
104	545	65203.312903
105	390	57067.853678
106	17	2309.889316
107	47	5079.903642
108	148	26068.031927
109	222	24131.549555
110	552	61767.559275
111	61	8469.924755
112	43	5346.225944
113	6	637.629650
114	412	43783.902636
115	608	76090.471571
116	49	6803.710049
117	4	422.724842
118	559	100317.390585
119	20	3337.301385
120	590	116909.839132
121	42	5291.059281
122	150	16784.662846
123	449	49370.840658
124	605	84004.991424
125	286	28938.663390
126	22	2682.676882
