# Supplementary material for: A statistical approach to detection of copy number variations in PCR-enriched targeted sequencing data
Source: BMC Bioinformatics. 2016 Oct 22;17:429. doi: 10.1186/s12859-016-1272-6 (PMC5075217; doi:10.1186/s12859-016-1272-6)
Supplement: Additional file 8 — Archive with Conifer results. txt files with CNV calls made by Conifer. (ZIP 1157 kb) [file 12859_2016_1272_MOESM8_ESM.zip › Additional_file_8_Conifer_results/RPKM1/Run_18_hg19_v3/IonXpress_046_R_2012_09_10_22_39_38_Sequoia_SN1-23-Run_18_Run_18_hg19_v3.bam.txt]

1	307	30007.733589
2	430	53901.550948
3	163	32642.082172
4	326	31490.008684
5	403	59086.889103
6	5	1207.438983
7	237	22893.043123
8	9	864.272114
9	112	10755.386312
10	328	44148.719808
11	31	3012.167310
12	191	18894.237970
13	157	27138.144390
14	220	21003.822314
15	227	22188.128745
16	625	72788.874878
17	30	3649.148927
18	822	184906.875094
19	235	33850.657812
20	15	2539.356212
21	271	35888.202555
22	18	2442.818703
23	335	31983.093069
24	185	33020.831325
25	23	3433.517400
26	349	47363.540415
27	159	17641.662550
28	69	7216.947401
29	25	2473.067797
30	28	2720.667248
31	340	53173.312940
32	286	27464.647189
33	438	43856.539851
34	596	91467.452550
35	20	1834.767617
36	333	38508.800475
37	240	39410.808414
38	226	20967.143836
39	575	79345.990330
40	79	7631.014374
41	211	31215.017175
42	16	1763.347133
43	68	6530.055975
44	249	26043.766707
45	521	56658.474569
46	3	674.842610
47	31	3371.233612
48	670	79725.971128
49	1155	225791.089873
50	614	69058.893740
51	16	1631.917533
52	261	33224.228024
53	32	3002.728260
54	219	21928.269926
55	66	6228.719721
56	640	60748.837633
57	175	17311.474580
58	755	123979.834803
59	16	3055.101427
60	354	35445.696592
61	352	70490.876838
62	466	45549.198217
63	284	28094.050175
64	547	59485.960824
65	866	105338.765700
66	576	60245.821780
67	862	83264.992287
68	18	3284.234035
69	5	491.651802
70	387	66894.661650
71	685	106117.939323
72	32	4734.031041
73	618	59001.646318
74	339	31099.311109
75	401	36582.717996
76	414	46247.377221
77	481	54099.882555
78	544	55142.694901
79	735	90071.343857
80	1004	189504.078773
81	307	29309.879320
82	435	40130.387781
83	927	89020.027778
84	284	46174.379495
85	64	6527.670131
86	60	5899.821619
87	694	95767.160502
88	278	33566.803735
89	826	157719.611193
90	438	49263.510518
91	201	18753.722754
92	538	52586.842576
93	435	53307.530038
94	579	56594.390059
95	15	1399.531549
96	1083	176080.468286
97	345	52456.515829
98	6	1201.549037
99	840	83598.684515
100	16	3807.807576
101	0	0.000000
102	330	44417.919319
103	293	41838.285744
104	632	65271.569491
105	490	61895.179881
106	12	1407.528872
107	54	5038.313576
108	128	19462.127612
109	200	18767.051626
110	582	56218.359061
111	72	8630.104032
112	33	3541.821018
113	14	1284.337332
114	463	42474.870335
115	726	78432.694377
116	52	6232.852912
117	14	1277.202125
118	675	104568.772325
119	15	2160.680286
120	549	93908.566924
121	71	7721.212465
122	186	17966.692071
123	489	46415.908754
124	600	71917.533603
125	368	32143.567146
126	25	2631.597784
