# Supplementary material for: A statistical approach to detection of copy number variations in PCR-enriched targeted sequencing data
Source: BMC Bioinformatics. 2016 Oct 22;17:429. doi: 10.1186/s12859-016-1272-6 (PMC5075217; doi:10.1186/s12859-016-1272-6)
Supplement: Additional file 8 — Archive with Conifer results. txt files with CNV calls made by Conifer. (ZIP 1157 kb) [file 12859_2016_1272_MOESM8_ESM.zip › Additional_file_8_Conifer_results/RPKM1/Run_18_hg19_v3/IonXpress_047_R_2012_09_10_22_39_38_Sequoia_SN1-23-Run_18_Run_18_hg19_v3.bam.txt]

1	259	25558.981841
2	445	56317.294421
3	85	17185.340460
4	573	55880.304972
5	764	113091.093395
6	11	2681.864549
7	472	46030.547900
8	21	2035.992864
9	186	18033.079649
10	309	41990.564761
11	21	2060.087454
12	159	15879.693049
13	130	22686.777622
14	204	19663.226759
15	205	20230.082152
16	496	58319.746949
17	33	4052.595319
18	825	187363.139743
19	173	25159.054671
20	10	1709.154539
21	270	36098.997892
22	12	1644.178416
23	342	32964.821331
24	196	35320.050111
25	28	4220.057935
26	279	38227.148181
27	97	10865.834501
28	57	6019.054426
29	21	2097.317950
30	25	2452.485064
31	236	37262.824491
32	234	22686.777622
33	506	51151.660427
34	620	96064.069156
35	19	1759.760791
36	329	38411.442827
37	219	36307.569880
38	173	16204.136907
39	446	62135.666960
40	53	5168.684404
41	150	22403.782475
42	8	890.136861
43	41	3975.033686
44	254	26821.751300
45	605	66424.989498
46	7	1589.747852
47	29	3184.007761
48	711	85416.855881
49	1035	204274.488070
50	465	52802.339382
51	13	1338.660791
52	201	25832.082212
53	20	1894.719889
54	200	20218.047600
55	57	5430.985890
56	552	52898.826969
57	131	13083.269115
58	893	148048.675354
59	13	2506.097528
60	415	41952.448769
61	363	73391.512787
62	439	43321.980803
63	222	22171.646898
64	491	53908.545196
65	753	92472.856822
66	450	47518.850728
67	855	83381.606895
68	23	4236.804197
69	1	99.274246
70	458	79927.262701
71	656	102600.869480
72	26	3883.322296
73	476	45880.862437
74	228	21117.129493
75	380	34999.686845
76	410	46240.187776
77	444	50417.717604
78	541	55365.001705
79	814	100710.017999
80	1003	191132.591137
81	233	22458.489386
82	329	30642.836413
83	891	86384.268639
84	292	47930.785320
85	66	6796.277864
86	54	5360.809268
87	667	92924.865161
88	322	39252.744766
89	777	149787.521485
90	395	44853.600120
91	209	19687.323850
92	538	53091.630233
93	338	41818.164722
94	488	48157.463854
95	7	659.384052
96	1137	186634.599002
97	407	62477.511166
98	8	1617.443808
99	861	86511.187675
100	10	2402.724497
101	0	0.000000
102	305	41446.997579
103	269	38779.973387
104	579	60371.853078
105	365	46548.166512
106	12	1421.039917
107	35	3296.920262
108	110	16885.813829
109	231	21884.014722
110	490	47785.950150
111	45	5445.590923
112	51	5526.266344
113	8	740.951912
114	305	28248.791646
115	568	61952.354277
116	34	4114.446475
117	3	276.313317
118	787	123089.762623
119	27	3926.557665
120	512	88420.261503
121	51	5599.461925
122	134	13067.994531
123	426	40824.094726
124	509	61595.683994
125	250	22046.275308
126	18	1912.938350
