# Supplementary material for: A statistical approach to detection of copy number variations in PCR-enriched targeted sequencing data
Source: BMC Bioinformatics. 2016 Oct 22;17:429. doi: 10.1186/s12859-016-1272-6 (PMC5075217; doi:10.1186/s12859-016-1272-6)
Supplement: Additional file 8 — Archive with Conifer results. txt files with CNV calls made by Conifer. (ZIP 1157 kb) [file 12859_2016_1272_MOESM8_ESM.zip › Additional_file_8_Conifer_results/RPKM1/Run_18_hg19_v3/IonXpress_048_R_2012_09_10_22_39_38_Sequoia_SN1-23-Run_18_Run_18_hg19_v3.bam.txt]

1	464	34922.360968
2	693	66889.328662
3	298	45951.247885
4	764	56824.985738
5	1004	113347.145729
6	14	2603.238875
7	642	47750.838801
8	34	2514.071963
9	315	23292.137306
10	454	47053.390259
11	39	2917.916102
12	469	35723.964809
13	378	50311.016582
14	349	25656.173169
15	397	29879.692466
16	813	72906.513672
17	58	5432.367262
18	900	155888.668470
19	619	68656.347584
20	27	3519.548288
21	332	33854.101873
22	26	2716.957693
23	501	36830.208475
24	304	41781.175491
25	37	4253.083773
26	345	36051.938617
27	113	9654.096293
28	81	6523.493961
29	49	3732.354532
30	35	2618.642656
31	346	41665.989293
32	410	30316.750145
33	719	55434.475217
34	904	106826.635614
35	34	2401.711205
36	652	58056.941037
37	467	59048.895520
38	326	23288.377478
39	696	73953.234992
40	73	5429.612512
41	337	38388.559890
42	28	2376.110651
43	83	6137.293322
44	406	32698.006767
45	751	62886.567119
46	14	2424.934843
47	36	3014.535841
48	932	85394.858680
49	1448	217963.701216
50	663	57418.992886
51	20	1570.720883
52	284	27837.070411
53	30	2167.594819
54	350	26984.793221
55	77	5595.467468
56	756	55254.873703
57	222	16909.851146
58	906	114557.386170
59	21	3087.562387
60	639	49266.522480
61	499	76945.210384
62	653	49147.201966
63	337	25669.458722
64	708	59285.871532
65	1125	105369.192577
66	771	62093.998071
67	974	72444.418991
68	41	5760.182528
69	10	757.143899
70	556	74002.447671
71	703	83857.972507
72	38	4328.680344
73	695	51091.806168
74	427	30162.667194
75	500	35123.064192
76	526	45244.241058
77	531	45987.157199
78	800	62441.003009
79	898	84735.702926
80	1153	167573.350402
81	373	27420.494533
82	476	33812.855506
83	1087	80376.359531
84	454	56836.768432
85	68	5340.451003
86	89	6738.580699
87	804	85428.736973
88	449	41744.794824
89	970	142615.976930
90	520	45034.504225
91	341	24498.337274
92	713	53663.024505
93	510	48123.840192
94	767	57727.264790
95	22	1580.537889
96	1459	182653.843924
97	488	57133.517753
98	17	2621.379913
99	1014	77704.990017
100	19	3481.764624
101	3	492.635186
102	525	54411.960101
103	350	38482.661637
104	805	64016.754735
105	531	51647.115008
106	23	2077.278368
107	58	4166.872616
108	200	23415.376128
109	334	24132.555648
110	808	60097.628896
111	88	8121.888129
112	34	2809.845135
113	17	1200.855603
114	501	35389.920993
115	772	64219.750002
116	60	5537.650997
117	18	1264.430311
118	1078	128590.176903
119	26	2883.788428
120	671	88378.410274
121	53	4438.066654
122	195	14503.759449
123	660	48238.381804
124	781	72081.757141
125	466	31341.730047
126	23	1864.224176
