# Supplementary material for: A statistical approach to detection of copy number variations in PCR-enriched targeted sequencing data
Source: BMC Bioinformatics. 2016 Oct 22;17:429. doi: 10.1186/s12859-016-1272-6 (PMC5075217; doi:10.1186/s12859-016-1272-6)
Supplement: Additional file 8 — Archive with Conifer results. txt files with CNV calls made by Conifer. (ZIP 1157 kb) [file 12859_2016_1272_MOESM8_ESM.zip › Additional_file_8_Conifer_results/RPKM1/Run_19_hg19_v3/IonXpress_001_R_2012_09_12_03_13_43_Sequoia_SN1-25-Run_19_Run_19_hg19_v3.bam.txt]

1	392	34064.254917
2	400	44576.996620
3	180	32046.511595
4	751	64493.080949
5	622	81076.402648
6	27	5796.648421
7	645	55390.196021
8	62	5293.192493
9	314	26807.458757
10	523	62584.093636
11	57	4923.911742
12	342	30077.388593
13	243	37342.619300
14	340	28858.421940
15	372	32326.282728
16	773	80035.468241
17	84	9083.801311
18	540	107992.354141
19	550	70433.609792
20	48	7224.230793
21	234	27549.662387
22	31	3740.231059
23	351	29792.076767
24	222	35227.940644
25	46	6105.022310
26	273	32938.163846
27	180	17755.499667
28	71	6602.080343
29	70	6156.190648
30	74	6392.446823
31	299	41572.294777
32	322	27490.451337
33	498	44331.007706
34	708	96598.768284
35	42	3425.455802
36	501	51507.620866
37	294	42920.961196
38	254	20949.929174
39	551	67596.894812
40	95	8158.245926
41	343	45112.121377
42	28	2743.429926
43	102	8708.155392
44	375	34870.142659
45	558	53948.498327
46	24	4799.660184
47	45	4350.685349
48	568	60088.499357
49	918	159545.847011
50	495	49496.495648
51	35	3173.688346
52	271	30669.146454
53	53	4421.401251
54	319	28396.769996
55	127	10655.567425
56	613	51729.285543
57	198	17413.224975
58	718	104820.578703
59	16	2716.086771
60	348	30978.294542
61	428	76199.483125
62	541	47012.147730
63	331	29109.987206
64	509	49211.085392
65	886	95812.475736
66	628	58395.865573
67	661	56764.216388
68	53	8597.169098
69	19	1660.960248
70	386	59317.905555
71	620	85390.180790
72	38	4997.844351
73	740	62809.506575
74	496	40453.001849
75	498	40390.473688
76	605	60084.181414
77	545	54496.141673
78	850	76599.515026
79	710	77352.732382
80	893	149849.160794
81	460	39043.747331
82	522	42812.699198
83	1091	93143.113070
84	454	65623.076658
85	114	10337.156328
86	121	10577.694213
87	659	80846.376917
88	290	31130.148927
89	742	125958.523997
90	553	55296.085037
91	269	22313.192953
92	583	50661.889329
93	447	48699.537147
94	773	67172.625131
95	29	2405.511508
96	1211	175043.052496
97	418	56503.406966
98	13	2314.470282
99	640	56626.293889
100	20	4231.584462
101	1	189.596966
102	433	51814.364330
103	356	45193.322052
104	694	63721.274697
105	414	46492.092975
106	16	1668.453302
107	99	8211.918596
108	143	19330.112909
109	293	24442.840875
110	682	58567.618119
111	90	9590.561864
112	73	6965.519913
113	26	2120.520258
114	440	35885.727447
115	631	60604.919698
116	50	5328.089925
117	18	1459.896639
118	756	104120.930125
119	58	7427.544305
120	618	93980.846156
121	78	7541.187938
122	182	15629.481668
123	453	38227.351307
124	785	83651.011815
125	514	39914.195352
126	37	3462.575362
