# Supplementary material for: A statistical approach to detection of copy number variations in PCR-enriched targeted sequencing data
Source: BMC Bioinformatics. 2016 Oct 22;17:429. doi: 10.1186/s12859-016-1272-6 (PMC5075217; doi:10.1186/s12859-016-1272-6)
Supplement: Additional file 8 — Archive with Conifer results. txt files with CNV calls made by Conifer. (ZIP 1157 kb) [file 12859_2016_1272_MOESM8_ESM.zip › Additional_file_8_Conifer_results/RPKM1/Run_19_hg19_v3/IonXpress_002_R_2012_09_12_03_13_43_Sequoia_SN1-25-Run_19_Run_19_hg19_v3.bam.txt]

1	418	37320.682158
2	426	48777.650401
3	199	36401.710990
4	683	60263.500612
5	650	87051.830392
6	13	2867.589707
7	658	58057.662376
8	38	3333.266668
9	312	27367.873695
10	500	61474.180352
11	41	3638.980475
12	360	32529.469893
13	288	45472.774755
14	303	26423.890127
15	333	29731.548226
16	740	78721.829819
17	68	7555.404447
18	576	118353.797308
19	532	69998.600028
20	46	7113.259797
21	258	31209.053238
22	25	3099.111571
23	362	31569.136059
24	238	38803.571755
25	28	3818.105456
26	278	34462.120675
27	165	16722.638520
28	72	6878.843315
29	43	3885.464459
30	54	4792.803552
31	257	36713.551443
32	327	28683.636854
33	556	50852.641484
34	760	106539.925276
35	47	3938.468717
36	497	52498.950021
37	286	42899.142017
38	263	22287.689839
39	557	70208.679860
40	72	6352.814120
41	308	41620.789206
42	22	2214.720806
43	92	8070.014038
44	411	39266.730589
45	549	54535.333134
46	14	2876.654796
47	54	5364.131128
48	651	70759.454376
49	1039	185532.003646
50	552	56711.194543
51	23	2142.814287
52	258	29999.400012
53	35	2999.940001
54	293	26798.244523
55	90	7758.465520
56	626	54276.371120
57	221	19969.480128
58	729	109347.813044
59	21	3662.717443
60	547	50029.487215
61	444	81217.887837
62	516	46070.507161
63	339	30631.917482
64	528	52449.282140
65	855	94998.100038
66	604	57705.852252
67	725	63969.308849
68	35	5833.216669
69	7	628.729940
70	371	58577.775813
71	667	94384.904755
72	48	6486.356759
73	750	65405.668631
74	477	39971.267614
75	572	47665.713352
76	697	71121.026559
77	593	60923.439065
78	861	79720.627810
79	773	86528.120184
80	992	171031.062137
81	419	36539.966875
82	513	43229.472489
83	1105	96927.886004
84	500	74255.940624
85	123	11459.398141
86	133	11945.868867
87	762	96048.499198
88	353	38933.044869
89	900	156973.604714
90	572	58765.947969
91	294	25056.317055
92	640	57141.714309
93	472	52834.764200
94	841	75087.783959
95	23	1960.188069
96	1350	200491.039684
97	497	69026.397250
98	11	2012.154879
99	751	68271.361845
100	18	3912.965219
101	1	194.801299
102	461	56679.194285
103	328	42781.753061
104	652	61508.203798
105	458	52845.096944
106	14	1499.970001
107	71	6051.015343
108	181	25138.386121
109	336	28799.424012
110	629	55498.890022
111	76	8321.001463
112	72	7058.682356
113	25	2094.930168
114	483	40474.050854
115	685	67597.332264
116	59	6459.724820
117	11	916.648334
118	806	114054.322687
119	45	5920.934213
120	546	85310.793784
121	61	6059.481459
122	171	15087.933535
123	494	42831.513312
124	800	87589.489086
125	427	34068.467567
126	24	2307.646155
