# Supplementary material for: A statistical approach to detection of copy number variations in PCR-enriched targeted sequencing data
Source: BMC Bioinformatics. 2016 Oct 22;17:429. doi: 10.1186/s12859-016-1272-6 (PMC5075217; doi:10.1186/s12859-016-1272-6)
Supplement: Additional file 8 — Archive with Conifer results. txt files with CNV calls made by Conifer. (ZIP 1157 kb) [file 12859_2016_1272_MOESM8_ESM.zip › Additional_file_8_Conifer_results/RPKM1/Run_19_hg19_v3/IonXpress_003_R_2012_09_12_03_13_43_Sequoia_SN1-25-Run_19_Run_19_hg19_v3.bam.txt]

1	379	36596.463256
2	443	54858.208249
3	176	34818.335335
4	644	61453.430895
5	609	88208.098112
6	15	3578.421830
7	586	55918.805132
8	29	2751.129766
9	300	28459.963093
10	483	64223.872452
11	53	5087.428906
12	345	33714.769532
13	248	42348.425083
14	300	28294.498191
15	346	33409.963817
16	585	67304.785060
17	57	6849.364451
18	577	128221.880297
19	361	51370.233383
20	24	4013.735001
21	210	27473.045018
22	25	3351.689868
23	326	30746.688035
24	223	39321.151182
25	25	3686.858855
26	279	37404.858931
27	122	13372.336713
28	84	8679.382375
29	43	4202.130695
30	59	5663.364253
31	274	42332.162247
32	287	27226.698026
33	547	54106.901785
34	710	107642.495923
35	32	2900.054340
36	469	53578.886857
37	247	40068.782039
38	265	24287.443080
39	533	72659.003255
40	77	7347.692824
41	272	39751.645747
42	16	1741.978949
43	89	8443.122384
44	321	33167.639791
45	466	50063.148323
46	22	4888.875852
47	37	3974.971004
48	590	69355.692668
49	910	175740.272100
50	456	50666.531556
51	32	3224.284018
52	234	29426.278119
53	49	4542.210110
54	315	31158.453496
55	77	7178.780346
56	607	56918.281102
57	221	21596.997294
58	638	103497.501784
59	27	5093.009674
60	477	47182.801008
61	351	69438.839220
62	520	50211.506314
63	294	28730.847079
64	498	53500.961084
65	834	100217.016705
66	629	64992.041833
67	617	58876.967178
68	31	5587.639421
69	7	679.971573
70	388	66254.794081
71	594	90905.417963
72	27	3945.935423
73	608	57343.516335
74	381	34528.771983
75	515	46413.456478
76	541	59702.032782
77	508	56444.293926
78	823	82412.674609
79	727	88011.373927
80	899	167629.182618
81	408	38480.517540
82	442	40282.039897
83	972	92210.280422
84	476	76453.041450
85	118	11889.547315
86	108	10490.989988
87	671	91471.278019
88	284	33875.726658
89	791	149206.320463
90	559	62110.945482
91	275	25347.154630
92	645	62281.579948
93	450	54477.466667
94	733	70778.911785
95	13	1198.229128
96	1270	203981.854288
97	434	65189.126574
98	7	1384.820155
99	728	71574.219910
100	21	4937.184902
101	0	0.000000
102	418	55580.908251
103	306	43165.102284
104	621	63358.321611
105	417	52035.758674
106	16	1853.963310
107	64	5898.974168
108	153	22981.420198
109	265	24565.013858
110	686	65461.263345
111	68	8051.884449
112	83	8800.267019
113	16	1450.027170
114	399	36160.052549
115	619	66062.689330
116	35	4144.352290
117	23	2072.833979
118	727	111259.661379
119	29	4126.694649
120	545	92094.661822
121	52	5586.445736
122	158	15077.083977
123	482	45197.053527
124	686	81229.304881
125	446	38484.530944
126	24	2495.719840
