# Supplementary material for: A statistical approach to detection of copy number variations in PCR-enriched targeted sequencing data
Source: BMC Bioinformatics. 2016 Oct 22;17:429. doi: 10.1186/s12859-016-1272-6 (PMC5075217; doi:10.1186/s12859-016-1272-6)
Supplement: Additional file 8 — Archive with Conifer results. txt files with CNV calls made by Conifer. (ZIP 1157 kb) [file 12859_2016_1272_MOESM8_ESM.zip › Additional_file_8_Conifer_results/RPKM1/Run_19_hg19_v3/IonXpress_004_R_2012_09_12_03_13_43_Sequoia_SN1-25-Run_19_Run_19_hg19_v3.bam.txt]

1	494	40089.931292
2	440	45792.992569
3	185	30759.234338
4	795	63758.171271
5	571	69508.150104
6	16	3207.958303
7	752	60309.616096
8	40	3189.198313
9	378	30137.924057
10	571	63810.760752
11	71	5727.819041
12	411	33756.031119
13	297	42623.635452
14	421	33371.159265
15	438	35545.323696
16	782	75614.534893
17	75	7574.345993
18	636	118782.346478
19	541	64700.860773
20	41	5762.749838
21	256	28147.247045
22	24	2704.229313
23	373	29566.371510
24	267	39567.724829
25	49	6073.248333
26	261	29408.493781
27	174	16028.953818
28	65	5644.576313
29	63	5174.282142
30	86	6937.921655
31	314	40771.622431
32	367	29260.894521
33	610	50711.170125
34	833	106139.947496
35	39	2970.497702
36	503	48294.456776
37	288	39265.409628
38	300	23108.174216
39	637	72981.051392
40	117	9383.278036
41	394	48393.929534
42	22	2013.047660
43	110	8770.295360
44	386	33520.099338
45	565	51013.972682
46	16	2988.235132
47	53	4785.381508
48	632	62438.956534
49	1118	181459.689006
50	597	55749.261672
51	29	2455.781744
52	403	42592.485143
53	43	3350.025028
54	345	28680.907693
55	125	9794.412922
56	724	57057.154325
57	251	20614.997107
58	729	99390.568121
59	25	3963.320578
60	426	35414.686021
61	470	78145.081831
62	601	48773.377948
63	375	30799.298466
64	593	53542.098762
65	1122	113312.216057
66	752	65303.405963
67	783	62795.783780
68	41	6210.963714
69	7	571.477602
70	520	74627.240521
71	652	83860.872241
72	43	5281.570990
73	769	60955.870486
74	519	39530.469423
75	573	43401.002540
76	757	70209.550001
77	563	52574.261845
78	1046	88030.732320
79	767	78038.373717
80	1026	160785.082529
81	518	41060.001186
82	524	40135.523262
83	1194	95197.569640
84	578	78023.263081
85	139	11770.815947
86	160	13062.345186
87	842	96467.888968
88	306	30676.101272
89	804	127460.389781
90	715	66768.378720
91	334	25873.277336
92	773	62731.815564
93	564	57384.149643
94	909	73768.719726
95	30	2323.947066
96	1410	190333.565648
97	479	60468.528845
98	11	1828.927447
99	702	58005.718769
100	25	4939.790865
101	1	177.062634
102	529	59117.149628
103	396	46947.772382
104	781	66968.651554
105	499	52332.904392
106	15	1460.766727
107	110	8521.139242
108	212	26762.689176
109	382	29760.687456
110	745	59748.223393
111	95	9454.110692
112	92	8198.115663
113	29	2208.831625
114	534	40672.968539
115	743	66644.278495
116	68	6767.152916
117	32	2423.790718
118	834	107269.888725
119	48	5740.556963
120	621	88193.791157
121	66	5959.154331
122	208	16681.383175
123	568	44763.071349
124	793	78916.945040
125	471	34157.077303
126	39	3408.455697
