# Supplementary material for: A statistical approach to detection of copy number variations in PCR-enriched targeted sequencing data
Source: BMC Bioinformatics. 2016 Oct 22;17:429. doi: 10.1186/s12859-016-1272-6 (PMC5075217; doi:10.1186/s12859-016-1272-6)
Supplement: Additional file 8 — Archive with Conifer results. txt files with CNV calls made by Conifer. (ZIP 1157 kb) [file 12859_2016_1272_MOESM8_ESM.zip › Additional_file_8_Conifer_results/RPKM1/Run_19_hg19_v3/IonXpress_005_R_2012_09_12_03_13_43_Sequoia_SN1-25-Run_19_Run_19_hg19_v3.bam.txt]

1	471	37235.980298
2	415	42075.372301
3	161	26077.334035
4	771	60236.069139
5	695	82417.217538
6	18	3515.723880
7	678	52970.239788
8	52	4038.856283
9	351	27262.279910
10	599	65210.594294
11	68	5344.085214
12	386	30883.775233
13	282	39425.450946
14	391	30192.527944
15	450	35575.777354
16	774	72907.635634
17	86	8460.886111
18	581	105707.168220
19	397	46252.671470
20	37	5066.186301
21	304	32561.399660
22	33	3622.260967
23	370	28570.934371
24	220	31760.404131
25	57	6882.295837
26	288	31612.459348
27	177	15884.103835
28	78	6598.513609
29	81	6480.792212
30	58	4558.190329
31	342	43260.145263
32	366	28427.334607
33	620	50211.015843
34	819	101660.277420
35	55	4080.945782
36	561	52471.766261
37	340	45157.520055
38	320	24011.974772
39	603	67300.999983
40	109	8515.864509
41	416	49776.174730
42	32	2852.429218
43	117	9087.426637
44	362	30623.870851
45	660	58052.129405
46	22	4002.681069
47	54	4749.719679
48	684	65830.655835
49	1032	163174.232132
50	536	48759.933017
51	34	2804.814910
52	344	35417.662788
53	71	5388.544410
54	363	29397.739921
55	128	9770.389735
56	752	57732.837609
57	291	23282.846095
58	865	114886.043670
59	19	2934.312179
60	571	46242.725882
61	413	66894.030785
62	643	50833.832975
63	348	27843.403578
64	543	47761.070101
65	1008	99169.455808
66	754	63785.631551
67	742	57970.380417
68	28	4132.060659
69	10	795.306799
70	454	63472.179892
71	669	83824.586340
72	54	6461.330374
73	773	59690.087214
74	514	38138.293310
75	609	44936.159663
76	852	76979.205856
77	541	49214.783138
78	1101	90265.848912
79	823	81572.956553
80	992	151441.040888
81	530	40925.933019
82	586	43724.895493
83	1248	96932.550789
84	569	74824.196015
85	139	11466.743310
86	173	13758.807625
87	810	90404.328336
88	277	27051.542075
89	821	126793.173616
90	686	62405.436660
91	306	23091.913665
92	771	60953.165201
93	477	47278.615159
94	917	72495.528520
95	30	2263.913104
96	1526	200670.866640
97	496	60997.085913
98	19	3077.449358
99	791	63671.298331
100	24	4619.695146
101	0	0.000000
102	503	54759.480684
103	389	44926.535298
104	841	70250.600012
105	490	50061.504134
106	28	2656.324709
107	93	7018.130624
108	161	19799.457323
109	359	27246.302017
110	803	62736.139454
111	115	11148.808086
112	64	5555.711810
113	32	2374.368455
114	489	36283.317954
115	731	63874.123762
116	96	9306.831098
117	39	2877.685102
118	910	114021.485156
119	36	4194.196909
120	631	87299.004764
121	66	5805.212940
122	221	17266.110609
123	441	33856.624183
124	795	77072.195028
125	477	33698.587400
126	42	3575.821724
