# Supplementary material for: A statistical approach to detection of copy number variations in PCR-enriched targeted sequencing data
Source: BMC Bioinformatics. 2016 Oct 22;17:429. doi: 10.1186/s12859-016-1272-6 (PMC5075217; doi:10.1186/s12859-016-1272-6)
Supplement: Additional file 8 — Archive with Conifer results. txt files with CNV calls made by Conifer. (ZIP 1157 kb) [file 12859_2016_1272_MOESM8_ESM.zip › Additional_file_8_Conifer_results/RPKM1/Run_19_hg19_v3/IonXpress_006_R_2012_09_12_03_13_43_Sequoia_SN1-25-Run_19_Run_19_hg19_v3.bam.txt]

1	460	38404.612294
2	578	61885.852509
3	256	43788.588694
4	697	57506.732496
5	753	94300.020839
6	20	4125.303622
7	581	47936.028092
8	40	3280.943232
9	231	18947.447164
10	520	59783.088560
11	58	4813.667895
12	290	24503.309468
13	205	30266.701313
14	340	27725.877834
15	348	29053.924083
16	651	64758.489629
17	34	3532.482213
18	726	139491.773444
19	180	22146.366815
20	13	1879.777527
21	259	29296.309434
22	16	1854.681959
23	427	34820.440691
24	288	43907.579424
25	29	3697.772156
26	259	30022.664214
27	130	12320.163521
28	63	5628.280483
29	39	3295.272653
30	53	4398.696525
31	243	32460.246217
32	297	24361.003496
33	647	55334.407978
34	859	112601.511770
35	42	3291.024342
36	486	48004.589476
37	271	38010.547576
38	220	17433.486494
39	546	64354.736509
40	72	5940.437216
41	304	38413.638055
42	26	2447.495572
43	96	7874.263756
44	346	30910.873766
45	536	49787.770340
46	23	4419.160867
47	48	4458.606299
48	769	78159.556891
49	1107	184843.068736
50	520	49955.731536
51	33	2874.901034
52	271	29465.540757
53	46	3686.842780
54	285	24374.507378
55	119	9592.516354
56	670	54320.471975
57	232	19602.647574
58	783	109823.833034
59	25	4077.334976
60	523	44729.359154
61	469	80222.062880
62	570	47588.323929
63	312	26362.181220
64	594	55175.252952
65	991	102961.466853
66	662	59141.613969
67	746	61549.530045
68	18	2805.206463
69	2	167.976435
70	479	70720.731362
71	648	85744.046611
72	46	5812.589969
73	721	58795.170348
74	504	39492.292108
75	601	46831.363455
76	717	68412.688235
77	627	60235.083987
78	958	82944.067646
79	926	96926.163616
80	1138	183466.951443
81	463	37756.121874
82	519	40896.127933
83	1263	103595.782544
84	561	77906.971577
85	108	9408.767019
86	159	13354.126576
87	826	97357.165487
88	373	38468.456278
89	881	143685.284539
90	592	56872.678980
91	381	30363.172229
92	787	65705.282337
93	541	56627.488679
94	845	70547.603018
95	22	1753.254039
96	1494	207474.180991
97	572	74286.023007
98	21	3592.032666
99	821	69790.136554
100	20	4065.516613
101	0	0.000000
102	448	51505.430144
103	322	39272.890485
104	661	58309.480257
105	406	43804.377848
106	13	1302.417286
107	75	5977.002407
108	195	25324.780571
109	320	25647.601949
110	777	64107.218291
111	89	9111.802015
112	68	6233.792140
113	18	1410.439004
114	420	32910.243423
115	687	63393.975007
116	48	4914.230300
117	21	1636.370437
118	996	131791.775346
119	45	5536.591704
120	603	88101.015485
121	69	6409.246555
122	185	15263.623403
123	453	36727.125082
124	781	79958.622181
125	434	32379.244815
126	34	3056.955761
