# Supplementary material for: A statistical approach to detection of copy number variations in PCR-enriched targeted sequencing data
Source: BMC Bioinformatics. 2016 Oct 22;17:429. doi: 10.1186/s12859-016-1272-6 (PMC5075217; doi:10.1186/s12859-016-1272-6)
Supplement: Additional file 8 — Archive with Conifer results. txt files with CNV calls made by Conifer. (ZIP 1157 kb) [file 12859_2016_1272_MOESM8_ESM.zip › Additional_file_8_Conifer_results/RPKM1/Run_19_hg19_v3/IonXpress_007_R_2012_09_12_03_13_43_Sequoia_SN1-25-Run_19_Run_19_hg19_v3.bam.txt]

1	391	40488.865251
2	459	60955.025815
3	198	42006.787278
4	689	70508.005575
5	624	96924.751599
6	19	4860.856698
7	543	55567.267093
8	31	3153.796836
9	269	27366.817703
10	408	58179.296042
11	48	4941.088839
12	275	28819.917644
13	204	37357.232195
14	321	32467.190943
15	318	32929.563043
16	643	79334.116557
17	38	4896.863044
18	560	133454.522750
19	256	39066.386610
20	24	4304.350586
21	248	34793.500574
22	28	4025.694281
23	290	29331.730135
24	170	32146.169009
25	19	3004.893231
26	275	39538.068834
27	149	17514.295897
28	64	7091.668907
29	41	4296.787721
30	55	5661.664295
31	235	38935.583976
32	307	31232.762211
33	515	54630.039011
34	685	111371.719127
35	36	3498.787767
36	276	33813.401966
37	168	29226.540482
38	236	23195.667049
39	495	72364.633547
40	59	6037.695688
41	279	43726.966938
42	31	3619.458113
43	90	9156.184362
44	324	35901.573841
45	557	64172.118609
46	24	5719.479546
47	46	5299.672273
48	589	74251.347240
49	958	198405.794940
50	512	61007.781829
51	18	1944.978293
52	222	29938.593517
53	40	3976.400066
54	218	23124.948552
55	63	6298.823380
56	533	53598.080364
57	206	21588.738308
58	600	104380.501722
59	20	4045.755881
60	497	52720.639589
61	322	68314.068200
62	404	41835.042357
63	272	28505.518543
64	478	55070.507531
65	741	95488.829353
66	552	61165.644321
67	654	66926.321693
68	26	5025.727861
69	4	416.688630
70	352	64459.537906
71	560	91907.360007
72	26	4074.914482
73	493	49863.941230
74	387	37611.968498
75	438	42332.092365
76	438	51835.215141
77	440	52428.562509
78	583	62606.823564
79	624	81011.732680
80	805	160969.930817
81	361	36512.946823
82	360	35184.438783
83	818	83219.542309
84	406	69931.491253
85	84	9076.565367
86	115	11979.798102
87	559	81720.868995
88	242	30955.982128
89	694	140387.729061
90	463	55169.146458
91	224	22141.318547
92	520	53847.084222
93	381	49463.894473
94	616	63788.084386
95	11	1087.296893
96	1030	177412.403917
97	390	62821.598259
98	15	3182.332370
99	682	71906.567853
100	20	5042.536315
101	0	0.000000
102	400	57038.525531
103	277	41903.476778
104	560	61271.573338
105	389	52056.429705
106	20	2485.250041
107	60	5930.710325
108	161	25934.044409
109	259	25747.190425
110	573	58637.281850
111	77	9777.735563
112	47	5344.099761
113	10	971.885491
114	377	36640.083007
115	553	63292.124400
116	46	5841.244622
117	15	1449.729191
118	704	115540.681152
119	31	4730.695253
120	498	90245.642114
121	66	7603.877609
122	144	14736.070831
123	458	46056.136598
124	600	76190.147243
125	347	32109.959306
126	24	2676.423121
