# Supplementary material for: A statistical approach to detection of copy number variations in PCR-enriched targeted sequencing data
Source: BMC Bioinformatics. 2016 Oct 22;17:429. doi: 10.1186/s12859-016-1272-6 (PMC5075217; doi:10.1186/s12859-016-1272-6)
Supplement: Additional file 8 — Archive with Conifer results. txt files with CNV calls made by Conifer. (ZIP 1157 kb) [file 12859_2016_1272_MOESM8_ESM.zip › Additional_file_8_Conifer_results/RPKM1/Run_19_hg19_v3/IonXpress_008_R_2012_09_12_03_13_43_Sequoia_SN1-25-Run_19_Run_19_hg19_v3.bam.txt]

1	632	48983.772730
2	508	50493.660014
3	203	32234.921758
4	1189	91070.426009
5	869	101029.031256
6	32	6127.530766
7	957	73300.586788
8	62	4721.065371
9	463	35255.697850
10	731	78019.287734
11	69	5316.267447
12	482	37807.972211
13	370	50713.379629
14	515	38987.305128
15	520	40303.104145
16	1033	95395.006898
17	90	8680.668585
18	874	155895.294727
19	467	53340.424069
20	28	3758.640006
21	339	35597.741738
22	41	4412.075355
23	490	37094.717500
24	289	40902.932953
25	45	5326.773904
26	362	38955.397039
27	236	20763.220805
28	91	7547.205490
29	49	3843.549042
30	65	5008.078030
31	245	30382.340048
32	343	26118.151971
33	484	38427.837761
34	653	79464.625038
35	42	3055.207379
36	467	42822.593971
37	270	35156.707770
38	261	19200.461870
39	563	61603.568236
40	86	6587.095573
41	321	37655.332646
42	31	2709.067713
43	92	7005.451841
44	353	29276.522394
45	482	41563.731040
46	17	3032.288341
47	42	3621.735900
48	511	48215.452685
49	855	132535.207862
50	518	46197.804730
51	39	3154.155977
52	306	30887.030082
53	54	4017.909459
54	300	23818.907703
55	100	7483.334987
56	620	46664.865804
57	233	18276.467895
58	663	86329.249079
59	20	3028.140204
60	435	34537.416169
61	433	68757.246903
62	516	39993.080267
63	313	24551.650004
64	509	43891.989833
65	853	82273.447812
66	643	53328.056371
67	653	50015.969877
68	47	6799.857058
69	5	389.850386
70	344	47149.736736
71	590	72475.393376
72	36	4223.027960
73	901	68208.858097
74	576	41899.986914
75	613	44343.748689
76	682	60410.367092
77	586	52262.381413
78	923	74187.565778
79	752	73073.090776
80	952	142482.698155
81	505	38230.270077
82	593	43378.959025
83	1154	87872.732870
84	535	68972.639005
85	141	11403.486992
86	140	10915.810796
87	782	85566.590339
88	353	33797.161881
89	960	145350.729797
90	698	62251.095949
91	338	25006.244163
92	723	56036.815956
93	556	54027.444776
94	993	76963.427723
95	19	1405.676447
96	1388	178942.098952
97	462	55700.956754
98	16	2540.683488
99	741	58476.140196
100	28	5283.885226
101	1	169.103933
102	434	46320.616794
103	376	42573.018104
104	726	59454.390498
105	461	46174.479435
106	23	2139.164758
107	85	6288.552526
108	155	18687.550426
109	303	22544.936411
110	650	49786.187473
111	75	7128.286247
112	95	8084.936427
113	26	1891.318854
114	529	38481.064370
115	717	61421.441206
116	53	5037.322281
117	26	1880.811527
118	754	92621.095941
119	75	8566.449262
120	538	72971.870293
121	83	7157.239992
122	201	15395.421049
123	422	31762.215112
124	762	72423.388268
125	446	30890.251508
126	36	3004.846818
