# Supplementary material for: A statistical approach to detection of copy number variations in PCR-enriched targeted sequencing data
Source: BMC Bioinformatics. 2016 Oct 22;17:429. doi: 10.1186/s12859-016-1272-6 (PMC5075217; doi:10.1186/s12859-016-1272-6)
Supplement: Additional file 8 — Archive with Conifer results. txt files with CNV calls made by Conifer. (ZIP 1157 kb) [file 12859_2016_1272_MOESM8_ESM.zip › Additional_file_8_Conifer_results/RPKM1/Run_19_hg19_v3/IonXpress_009_R_2012_09_12_03_13_43_Sequoia_SN1-25-Run_19_Run_19_hg19_v3.bam.txt]

1	453	30619.660823
2	532	46116.017150
3	246	34066.907406
4	757	50565.978248
5	807	81821.411538
6	24	4007.871460
7	698	46624.904646
8	48	3187.546892
9	296	19656.539166
10	582	54171.967515
11	59	3964.393564
12	340	23258.531161
13	250	29883.252111
14	393	25946.307385
15	394	26631.669679
16	845	68053.278388
17	62	5215.180887
18	794	123511.983929
19	380	37852.119340
20	30	3512.052310
21	309	28297.511797
22	29	2721.598663
23	437	28851.237474
24	290	35794.938941
25	44	4542.254321
26	321	30125.281756
27	195	14961.817442
28	102	7377.546827
29	51	3488.779674
30	74	4972.290233
31	341	36878.779129
32	372	24703.488411
33	657	45491.784890
34	871	92436.997977
35	38	2410.693634
36	564	45102.666143
37	315	35770.252776
38	293	18797.747401
39	604	57637.008609
40	100	6679.785766
41	386	39488.967744
42	27	2057.732662
43	103	6839.944372
44	417	30161.147321
45	624	46926.600930
46	28	4355.586335
47	62	4662.578939
48	740	60892.539808
49	1158	156545.550700
50	597	46433.661465
51	43	3032.871674
52	337	29665.498181
53	52	3374.246067
54	310	21464.921333
55	131	8549.357989
56	740	48573.239847
57	311	21274.715268
58	835	94819.558947
59	15	1980.634152
60	561	38844.583445
61	478	66195.047724
62	709	47923.486807
63	366	25037.124720
64	676	50837.151008
65	1149	96649.078049
66	758	54825.298968
67	868	57980.540448
68	54	6813.381481
69	8	543.982553
70	479	57256.311044
71	771	82596.181164
72	37	3785.211934
73	921	60805.468452
74	637	40410.838022
75	748	47188.975444
76	864	66743.328796
77	736	57244.848975
78	1067	74792.983955
79	995	84319.833008
80	1235	161197.818569
81	556	36707.752942
82	635	40510.273788
83	1397	92770.895997
84	567	63748.965344
85	148	10438.721110
86	152	10335.668514
87	959	91513.064993
88	409	34150.404728
89	1066	140757.067035
90	728	56622.622355
91	384	24775.932659
92	819	55358.724535
93	653	55337.538647
94	971	65632.871213
95	27	1742.057765
96	1717	193045.808635
97	583	61299.404376
98	16	2215.733815
99	943	64899.179160
100	27	4443.509662
101	0	0.000000
102	525	48866.465542
103	411	40584.054910
104	813	58063.722686
105	494	43151.416048
106	23	1865.568739
107	87	5613.297243
108	161	16928.308927
109	330	21413.484655
110	818	54640.647565
111	101	8371.673110
112	85	6308.686557
113	24	1522.543348
114	550	34891.618386
115	811	60588.293654
116	57	4724.607596
117	29	1829.519101
118	1024	109699.726993
119	68	6773.537145
120	718	84930.692769
121	90	6768.259750
122	202	13493.167247
123	587	38530.394311
124	903	74847.730870
125	533	32194.435545
126	39	2838.908951
