# Supplementary material for: A statistical approach to detection of copy number variations in PCR-enriched targeted sequencing data
Source: BMC Bioinformatics. 2016 Oct 22;17:429. doi: 10.1186/s12859-016-1272-6 (PMC5075217; doi:10.1186/s12859-016-1272-6)
Supplement: Additional file 8 — Archive with Conifer results. txt files with CNV calls made by Conifer. (ZIP 1157 kb) [file 12859_2016_1272_MOESM8_ESM.zip › Additional_file_8_Conifer_results/RPKM1/Run_19_hg19_v3/IonXpress_010_R_2012_09_12_03_13_43_Sequoia_SN1-25-Run_19_Run_19_hg19_v3.bam.txt]

1	374	34115.770316
2	369	43166.608838
3	151	28219.931569
4	582	52464.667480
5	701	95916.397024
6	17	3831.182763
7	502	45253.029339
8	29	2598.930997
9	219	19626.409942
10	401	50370.632389
11	49	4443.265216
12	240	22156.237664
13	189	30488.149144
14	248	22096.123841
15	254	23169.533851
16	555	60320.749881
17	35	3973.078421
18	568	119239.003246
19	210	28229.767725
20	10	1579.869181
21	195	24099.375443
22	22	2786.314737
23	301	26818.279339
24	220	36646.095991
25	46	6408.523894
26	254	32169.270140
27	138	14289.276250
28	53	5173.316852
29	27	2492.576737
30	40	3627.155278
31	214	31233.261380
32	280	25093.126867
33	461	43077.445210
34	630	90229.724880
35	49	4195.038109
36	380	41009.843658
37	204	31262.451344
38	230	19913.492326
39	423	54473.623820
40	57	5138.292176
41	250	34515.160025
42	24	2468.413055
43	88	7886.411301
44	280	27330.730537
45	495	50236.701127
46	16	3358.845162
47	47	4769.949400
48	568	63075.704616
49	906	165288.170621
50	475	49857.857871
51	23	2189.247293
52	264	31362.240290
53	47	4115.784911
54	240	22426.435684
55	83	7310.072858
56	569	50403.306173
57	212	19571.343270
58	700	107273.117357
59	27	4811.252772
60	306	28593.705498
61	355	66344.872233
62	417	38038.171716
63	268	24741.132058
64	434	44045.915736
65	783	88883.440096
66	548	53490.144051
67	641	57783.250610
68	22	3746.045368
69	8	734.118853
70	427	68880.633250
71	575	83129.437305
72	27	3727.637283
73	584	52032.807754
74	402	34416.435098
75	496	42228.147785
76	705	73496.159122
77	526	55211.017348
78	786	74353.324729
79	812	92863.295622
80	995	175265.602250
81	499	44459.539503
82	423	36417.759745
83	1005	90066.401791
84	408	61905.844246
85	108	10279.943811
86	135	12388.255640
87	774	99675.141458
88	371	41804.964852
89	870	155029.255981
90	553	58045.042953
91	256	22290.517892
92	646	58927.239636
93	449	51349.285387
94	769	70147.132013
95	21	1828.519046
96	1340	203318.213944
97	470	66690.959203
98	13	2429.530532
99	718	66685.799361
100	22	4886.146132
101	4	796.089925
102	375	47104.706099
103	256	34114.183905
104	561	54070.277482
105	377	44441.720048
106	18	1970.322564
107	67	5833.846480
108	141	20007.287761
109	246	21542.193363
110	615	55439.468214
111	69	7718.295201
112	37	3705.980712
113	26	2225.938588
114	398	34073.983007
115	579	58375.126832
116	43	4809.952082
117	21	1787.885289
118	809	116959.503964
119	36	4839.388753
120	499	79656.674942
121	75	7611.621383
122	167	15054.294621
123	368	32598.271831
124	657	73491.593434
125	369	30078.860414
126	32	3143.534575
