# Supplementary material for: A statistical approach to detection of copy number variations in PCR-enriched targeted sequencing data
Source: BMC Bioinformatics. 2016 Oct 22;17:429. doi: 10.1186/s12859-016-1272-6 (PMC5075217; doi:10.1186/s12859-016-1272-6)
Supplement: Additional file 8 — Archive with Conifer results. txt files with CNV calls made by Conifer. (ZIP 1157 kb) [file 12859_2016_1272_MOESM8_ESM.zip › Additional_file_8_Conifer_results/RPKM1/Run_19_hg19_v3/IonXpress_011_R_2012_09_12_03_13_43_Sequoia_SN1-25-Run_19_Run_19_hg19_v3.bam.txt]

1	319	31892.396853
2	494	63337.572079
3	257	52641.108896
4	612	60465.585005
5	667	100026.153765
6	17	4198.998959
7	568	56118.386083
8	22	2160.888353
9	260	25537.771444
10	419	57684.608645
11	36	3577.845267
12	329	33288.449576
13	250	44199.989038
14	282	27537.621078
15	296	29592.945042
16	607	72306.166465
17	45	5598.665278
18	595	136898.870159
19	256	37717.323979
20	21	3636.246521
21	184	24923.090593
22	16	2220.958127
23	349	34080.247362
24	193	35235.078218
25	28	4275.344394
26	252	34980.090498
27	130	14753.239584
28	81	8665.450080
29	36	3642.505121
30	50	4969.229537
31	245	39190.656947
32	247	24260.882872
33	468	47930.036894
34	643	100932.946931
35	39	3659.462780
36	385	45538.439411
37	200	33591.991669
38	215	20401.915844
39	401	56598.271678
40	50	4939.998775
41	215	32532.784725
42	16	1803.596868
43	80	7857.775829
44	295	31559.355231
45	526	58507.906020
46	28	6442.299772
47	44	4894.197462
48	656	79841.835272
49	1060	211949.471246
50	515	59246.149691
51	32	3338.334576
52	232	30206.752199
53	29	2783.336453
54	188	19253.946445
55	104	10038.986016
56	688	66795.636614
57	240	24283.367472
58	652	109509.892842
59	27	5273.161483
60	359	36766.844540
61	296	60629.448379
62	381	38090.919125
63	236	23878.644681
64	476	52946.317995
65	802	99780.656736
66	501	53597.413459
67	615	60761.984931
68	23	4292.310047
69	7	704.023777
70	416	73548.781760
71	548	86832.129409
72	28	4236.827778
73	474	46286.639684
74	354	33216.662153
75	460	42923.100466
76	364	41590.084924
77	420	48317.248291
78	579	60030.133261
79	738	92503.320343
80	903	174330.853318
81	347	33884.945085
82	400	37743.810864
83	923	90659.088628
84	419	69678.438165
85	85	8867.451217
86	107	10761.506313
87	696	98235.404209
88	311	38408.490475
89	732	142961.266871
90	484	55679.876602
91	245	23380.789656
92	558	55786.700451
93	397	49761.271241
94	637	63684.817539
95	11	1049.749740
96	1176	195565.258431
97	403	62673.947420
98	12	2457.950610
99	748	76141.847783
100	13	3164.462983
101	1	218.129816
102	325	44743.431527
103	239	34906.460908
104	513	54190.854485
105	338	43669.589170
106	20	2399.427976
107	70	6680.225616
108	127	19750.846954
109	233	22362.668740
110	532	52561.586965
111	67	8214.100153
112	49	5379.109777
113	22	2064.312337
114	384	36031.633522
115	530	58564.985476
116	43	5271.735919
117	20	1866.221759
118	806	127712.949459
119	55	8103.331324
120	513	89753.602741
121	63	7007.600911
122	155	15313.996202
123	437	42426.879652
124	616	75520.682001
125	349	31179.800778
126	19	2045.666159
