# Supplementary material for: A statistical approach to detection of copy number variations in PCR-enriched targeted sequencing data
Source: BMC Bioinformatics. 2016 Oct 22;17:429. doi: 10.1186/s12859-016-1272-6 (PMC5075217; doi:10.1186/s12859-016-1272-6)
Supplement: Additional file 8 — Archive with Conifer results. txt files with CNV calls made by Conifer. (ZIP 1157 kb) [file 12859_2016_1272_MOESM8_ESM.zip › Additional_file_8_Conifer_results/RPKM1/Run_19_hg19_v3/IonXpress_012_R_2012_09_12_03_13_43_Sequoia_SN1-25-Run_19_Run_19_hg19_v3.bam.txt]

1	458	34536.719319
2	629	60828.097668
3	294	45421.174796
4	691	51493.689601
5	760	85964.759878
6	17	3167.122732
7	590	43967.115578
8	33	2444.796495
9	251	18595.270312
10	482	50050.923180
11	50	3748.074239
12	377	28771.211328
13	279	37205.357571
14	316	23274.669382
15	331	24959.943438
16	664	59658.709057
17	52	4879.715025
18	646	112107.467676
19	395	43895.209799
20	29	3787.486979
21	246	25132.651360
22	20	2093.965443
23	404	29756.222881
24	248	34149.845114
25	27	3109.538683
26	253	26488.662852
27	121	10357.347314
28	78	6293.899952
29	36	2747.383575
30	53	3972.958694
31	281	33903.294773
32	292	21632.744745
33	618	47738.581673
34	813	96256.851641
35	35	2477.079232
36	507	45231.865501
37	284	35978.514239
38	244	17463.908400
39	512	54506.448368
40	69	5141.916907
41	306	34923.947967
42	35	2975.820017
43	90	6667.626805
44	337	27192.875434
45	585	49079.915190
46	26	4512.065263
47	45	3775.378092
48	711	65270.268484
49	1119	168762.397023
50	582	50500.422746
51	31	2439.274651
52	261	25631.597927
53	36	2606.089563
54	299	23096.821877
55	101	7353.549333
56	617	45181.843372
57	214	16331.669029
58	698	88426.066687
59	25	3682.700852
60	472	36460.534870
61	407	62878.973271
62	554	41775.856993
63	291	22208.017232
64	614	51512.936627
65	939	88116.392464
66	654	52771.930368
67	757	56412.044903
68	43	6052.723444
69	6	455.155363
70	491	65476.095224
71	624	74576.776792
72	31	3538.047016
73	687	50600.309700
74	465	32909.766939
75	552	38850.038850
76	618	53259.370030
77	634	55012.488008
78	856	66939.680466
79	952	90003.010185
80	1197	174300.961407
81	431	31744.881340
82	463	32952.310676
83	1178	87271.826402
84	618	77516.112815
85	126	9914.471162
86	166	12592.631702
87	800	85166.325576
88	341	31764.377992
89	858	126390.293225
90	564	48938.554001
91	348	25049.061610
92	714	53841.086450
93	501	47365.029519
94	794	59873.701178
95	23	1655.541428
96	1580	198180.353152
97	538	63107.852963
98	18	2780.888253
99	812	62344.331119
100	24	4406.431628
101	0	0.000000
102	453	47039.560582
103	330	36353.060928
104	702	55932.582594
105	436	42488.169578
106	24	2171.741302
107	80	5758.404968
108	175	20527.647339
109	328	23744.371570
110	667	49705.196764
111	85	7860.012620
112	64	5299.238036
113	23	1627.794924
114	440	31140.424631
115	624	52007.489078
116	50	4623.536836
117	18	1266.849093
118	908	108518.771357
119	61	6778.753918
120	585	77198.616601
121	71	5956.707656
122	168	12519.449860
123	471	34490.515767
124	697	64452.103487
125	410	27628.091920
126	33	2679.873081
