# Supplementary material for: A statistical approach to detection of copy number variations in PCR-enriched targeted sequencing data
Source: BMC Bioinformatics. 2016 Oct 22;17:429. doi: 10.1186/s12859-016-1272-6 (PMC5075217; doi:10.1186/s12859-016-1272-6)
Supplement: Additional file 8 — Archive with Conifer results. txt files with CNV calls made by Conifer. (ZIP 1157 kb) [file 12859_2016_1272_MOESM8_ESM.zip › Additional_file_8_Conifer_results/RPKM1/Run_19_hg19_v3/IonXpress_013_R_2012_09_12_03_13_43_Sequoia_SN1-25-Run_19_Run_19_hg19_v3.bam.txt]

1	438	37060.653567
2	441	47853.701793
3	238	41258.301933
4	670	56024.001686
5	686	87067.151874
6	21	4389.940431
7	606	50672.455256
8	42	3491.414611
9	256	21281.003346
10	526	61287.817846
11	58	4878.536224
12	376	32197.933715
13	292	43692.559995
14	321	26529.241340
15	338	28599.317136
16	714	71982.569330
17	73	7686.654073
18	622	121119.974203
19	389	48505.724424
20	30	4396.405733
21	265	30378.927250
22	35	4111.789935
23	346	28595.381631
24	239	36928.215258
25	37	4781.424296
26	286	33599.197755
27	143	13734.807190
28	87	7877.126960
29	53	4538.538529
30	52	4373.860063
31	298	40343.652102
32	280	23276.097410
33	599	51919.585836
34	772	102560.886891
35	45	3573.614716
36	513	51354.353448
37	299	42502.985159
38	265	21282.412311
39	567	67730.509501
40	81	6773.050950
41	299	38290.977621
42	29	2766.686650
43	114	9476.696803
44	339	30693.632638
45	528	49705.588527
46	16	3115.626346
47	65	6119.059194
48	715	73650.415368
49	1076	182087.959992
50	500	48681.661657
51	25	2207.305156
52	252	27768.925514
53	39	3167.924360
54	288	24963.006212
55	119	9721.783789
56	648	53244.793596
57	259	22178.895830
58	776	110308.750782
59	19	3140.533243
60	443	38397.957471
61	395	68474.912872
62	574	48568.071113
63	280	23977.184681
64	533	50176.285388
65	894	94135.188239
66	687	62202.140478
67	775	64803.882547
68	58	9160.806909
69	7	595.840218
70	516	77210.140265
71	657	88106.459424
72	27	3457.713698
73	712	58843.675495
74	465	36927.352066
75	607	47936.291326
76	711	68754.402312
77	620	60365.260455
78	943	82745.602637
79	878	93140.370813
80	1000	163391.324182
81	464	38347.563806
82	478	38172.986559
83	1121	93187.518559
84	517	72764.142281
85	115	10153.603717
86	141	12001.924394
87	770	91979.704260
88	426	44526.538653
89	905	149588.557087
90	610	59391.627222
91	338	27299.348176
92	701	59313.968380
93	486	51556.059471
94	808	68367.598361
95	24	1938.415255
96	1471	207032.985098
97	510	67126.602351
98	12	2080.250518
99	825	71075.226019
100	18	3708.272662
101	0	0.000000
102	432	50335.242033
103	319	39431.299305
104	740	66158.072018
105	494	54017.171775
106	23	2335.328855
107	70	5653.711161
108	155	20401.222283
109	304	24693.564240
110	741	61960.873506
111	118	12243.615577
112	66	6131.980284
113	25	1985.341509
114	482	38277.384292
115	661	61816.742630
116	34	3527.821437
117	27	2132.256781
118	1011	135579.346237
119	69	8603.843150
120	606	89732.472849
121	77	7248.731660
122	178	14883.988508
123	481	39522.755740
124	786	81554.930878
125	404	30547.224800
126	37	3371.517132
