# Supplementary material for: A statistical approach to detection of copy number variations in PCR-enriched targeted sequencing data
Source: BMC Bioinformatics. 2016 Oct 22;17:429. doi: 10.1186/s12859-016-1272-6 (PMC5075217; doi:10.1186/s12859-016-1272-6)
Supplement: Additional file 8 — Archive with Conifer results. txt files with CNV calls made by Conifer. (ZIP 1157 kb) [file 12859_2016_1272_MOESM8_ESM.zip › Additional_file_8_Conifer_results/RPKM1/Run_19_hg19_v3/IonXpress_014_R_2012_09_12_03_13_43_Sequoia_SN1-25-Run_19_Run_19_hg19_v3.bam.txt]

1	416	36240.292654
2	573	64016.359587
3	233	41586.245769
4	592	50965.986231
5	714	93301.330367
6	24	5165.471577
7	515	44336.964373
8	25	2139.693392
9	293	25077.206557
10	451	54103.375115
11	50	4330.030415
12	273	24069.230513
13	203	31273.758621
14	301	25612.129905
15	321	27964.264284
16	744	77225.631810
17	36	3902.800747
18	653	130917.579865
19	384	49298.535756
20	21	3168.510916
21	243	28680.864363
22	21	2540.045941
23	349	29696.456268
24	227	36111.512350
25	29	3858.450739
26	241	29150.051037
27	127	12558.843621
28	90	8389.778677
29	35	3085.798784
30	46	3983.627982
31	292	40700.636366
32	281	24050.153728
33	528	47119.179755
34	747	102174.958819
35	31	2534.640150
36	489	50399.724440
37	304	44491.928520
38	273	22573.402628
39	543	66782.168251
40	73	6284.657086
41	305	40214.669863
42	23	2259.171574
43	101	8644.361305
44	328	30576.082288
45	553	53598.894370
46	19	3809.240455
47	43	4167.725964
48	671	71162.481019
49	1092	190261.536435
50	550	55133.743435
51	23	2090.786115
52	289	32788.064418
53	42	3512.520673
54	243	21685.531592
55	89	7485.975571
56	588	49743.789873
57	217	19131.952459
58	766	112107.951469
59	32	5445.768485
60	435	38819.778775
61	420	74962.331428
62	513	44690.553201
63	282	24862.721629
64	596	57766.620334
65	920	99738.241322
66	646	60219.966946
67	818	70422.595839
68	30	4878.500934
69	7	613.464189
70	432	66553.023271
71	648	89469.866190
72	47	6197.014700
73	799	67987.015926
74	517	42271.256698
75	593	48215.850900
76	643	64017.879606
77	632	63353.683365
78	929	83928.284591
79	970	105943.565064
80	1207	203046.573366
81	443	37694.928730
82	513	42179.847965
83	1192	102020.580940
84	511	74046.949824
85	119	10817.545550
86	146	12795.110235
87	883	108597.890544
88	394	42399.912531
89	973	165585.397989
90	612	61348.819967
91	319	26526.848830
92	774	67427.852198
93	525	57340.589339
94	881	76749.273626
95	16	1330.500255
96	1598	231559.737413
97	585	79275.640181
98	13	2320.262639
99	824	73088.813997
100	23	4878.500934
101	0	0.000000
102	467	56022.785319
103	296	37670.511562
104	677	62315.945896
105	460	51787.163763
106	18	1881.707503
107	62	5155.688487
108	141	19107.461992
109	290	24253.118930
110	663	57078.460931
111	83	8866.764472
112	58	5548.099102
113	18	1471.726539
114	449	36711.400885
115	698	67207.769449
116	51	5448.252868
117	30	2439.250467
118	872	120397.721169
119	56	7189.369798
120	587	89490.001512
121	61	5912.355437
122	203	17476.512170
123	481	40691.773688
124	731	78091.624444
125	419	32618.487629
126	25	2345.433141
