# Supplementary material for: A statistical approach to detection of copy number variations in PCR-enriched targeted sequencing data
Source: BMC Bioinformatics. 2016 Oct 22;17:429. doi: 10.1186/s12859-016-1272-6 (PMC5075217; doi:10.1186/s12859-016-1272-6)
Supplement: Additional file 8 — Archive with Conifer results. txt files with CNV calls made by Conifer. (ZIP 1157 kb) [file 12859_2016_1272_MOESM8_ESM.zip › Additional_file_8_Conifer_results/RPKM1/Run_19_hg19_v3/IonXpress_015_R_2012_09_12_03_13_43_Sequoia_SN1-25-Run_19_Run_19_hg19_v3.bam.txt]

1	355	30187.506080
2	560	61069.574713
3	244	42509.318077
4	609	51177.201691
5	724	92348.258036
6	16	3361.392558
7	556	46723.356552
8	35	2924.018380
9	251	20969.388953
10	418	48946.835072
11	47	3973.006884
12	288	24785.207775
13	213	32030.532767
14	285	23671.434509
15	277	23554.758265
16	675	68390.034751
17	21	2222.253969
18	582	113895.951938
19	330	41353.974230
20	28	4123.770251
21	242	27880.582626
22	14	1652.916175
23	358	29734.644050
24	201	31211.626005
25	23	2987.055659
26	257	30342.818357
27	106	10231.806400
28	77	7006.469519
29	33	2839.971724
30	44	3719.410700
31	254	34558.316819
32	291	24311.124244
33	567	49390.949487
34	746	99600.888824
35	34	2713.526394
36	456	45875.906879
37	263	37571.965314
38	226	18240.777128
39	537	64466.707267
40	51	4285.775511
41	288	37066.166582
42	21	2013.451582
43	78	6516.383818
44	327	29754.747179
45	536	50710.279778
46	16	3131.160191
47	60	5676.523856
48	575	59524.659876
49	1001	170240.527246
50	496	48532.982957
51	26	2307.042718
52	252	27907.375421
53	39	3183.718951
54	224	19512.473872
55	82	6732.444289
56	580	47894.986444
57	202	17384.069342
58	742	106001.514307
59	17	2823.960608
60	373	32491.753367
61	393	68467.877067
62	488	41497.191456
63	257	22117.355549
64	549	51940.193280
65	898	95027.812567
66	590	53685.935277
67	776	65211.015620
68	33	5238.170069
69	3	256.633264
70	416	62557.284653
71	587	79111.642296
72	37	4761.972790
73	634	52658.559574
74	419	33440.222330
75	542	43016.487537
76	546	53061.982518
77	567	55480.244630
78	854	75309.717828
79	863	92005.578758
80	1088	178656.082607
81	408	33887.527297
82	457	36677.891546
83	988	82540.861695
84	439	62094.239253
85	96	8518.311575
86	144	12318.396679
87	788	94599.190553
88	392	41177.058832
89	890	147842.643599
90	564	55186.698362
91	269	21834.727509
92	697	59269.554191
93	410	43710.645760
94	665	56548.426882
95	12	974.039889
96	1436	203114.641383
97	487	64418.909688
98	6	1045.311100
99	810	70130.871999
100	25	5176.057381
101	1	185.531407
102	385	45082.611250
103	280	34783.105597
104	610	54807.611358
105	426	46813.855583
106	24	2449.014578
107	71	5763.069343
108	151	19973.830314
109	247	20163.553357
110	601	50504.923180
111	67	6986.544020
112	74	6909.529146
113	11	877.905598
114	434	34637.366328
115	654	61467.043514
116	63	6569.436915
117	21	1666.690477
118	855	115230.756666
119	22	2756.931615
120	554	82441.653928
121	45	4257.392892
122	183	15378.370952
123	492	40628.160914
124	668	69656.886652
125	379	28799.803523
126	19	1739.951596
