# Supplementary material for: A statistical approach to detection of copy number variations in PCR-enriched targeted sequencing data
Source: BMC Bioinformatics. 2016 Oct 22;17:429. doi: 10.1186/s12859-016-1272-6 (PMC5075217; doi:10.1186/s12859-016-1272-6)
Supplement: Additional file 8 — Archive with Conifer results. txt files with CNV calls made by Conifer. (ZIP 1157 kb) [file 12859_2016_1272_MOESM8_ESM.zip › Additional_file_8_Conifer_results/RPKM1/Run_19_hg19_v3/IonXpress_016_R_2012_09_12_03_13_43_Sequoia_SN1-25-Run_19_Run_19_hg19_v3.bam.txt]

1	249	25699.076815
2	398	52679.207583
3	179	37850.065529
4	575	58647.078203
5	493	76323.161866
6	9	2294.885669
7	418	42633.875980
8	27	2737.758342
9	260	26363.598846
10	297	42210.847875
11	34	3488.346921
12	166	17339.136164
13	111	20259.411729
14	177	17843.180820
15	179	18474.436746
16	556	68372.763882
17	22	2825.637005
18	639	151776.822040
19	190	28898.560274
20	20	3575.079621
21	209	29224.834341
22	21	3009.271566
23	291	29335.398976
24	124	23370.140047
25	12	1891.542127
26	328	47001.955883
27	168	19682.262673
28	55	6074.219675
29	25	2611.315687
30	36	3693.543798
31	242	39962.580493
32	232	23524.442047
33	328	34678.272328
34	457	74055.936701
35	25	2421.667062
36	434	52994.261234
37	242	41960.709517
38	196	19200.399368
39	415	60468.416035
40	68	6935.654466
41	205	32022.728952
42	13	1512.810538
43	102	10342.642624
44	227	25069.961206
45	399	45816.657811
46	18	4275.403438
47	32	3674.518922
48	485	60938.268403
49	843	174010.616505
50	416	49404.661947
51	19	2046.233460
52	228	30645.915081
53	50	4954.038904
54	146	15436.060244
55	71	7075.164757
56	464	46504.966360
57	174	18174.757184
58	529	91724.030309
59	18	3629.121523
60	251	26537.336446
61	261	55189.201693
62	391	40354.775239
63	216	22561.767539
64	576	66141.340600
65	817	104933.883305
66	436	48151.995972
67	699	71294.448111
68	32	6165.026192
69	11	1142.098789
70	301	54937.684057
71	476	77862.535983
72	27	4217.627716
73	550	55444.912153
74	282	27316.404460
75	353	34003.972589
76	351	41401.610841
77	399	47385.721435
78	530	56726.803500
79	561	72591.458120
80	740	147482.307604
81	289	29133.781113
82	370	36042.024611
83	698	70776.123056
84	272	46695.495413
85	86	9261.898821
86	97	10071.234778
87	583	84947.196502
88	186	23713.818578
89	574	115728.653003
90	413	49048.378328
91	181	17831.725260
92	410	42315.748972
93	341	44124.219642
94	496	51191.735342
95	16	1576.285106
96	931	159829.067019
97	256	41100.174612
98	3	634.358640
99	630	66203.974445
100	20	5025.836569
101	1	225.183587
102	295	41926.599741
103	246	37090.673882
104	502	54743.687764
105	395	52684.298345
106	26	3220.125288
107	44	4334.784041
108	97	15573.113036
109	198	19617.994060
110	467	47631.626992
111	53	6707.840998
112	33	3739.813682
113	10	968.666825
114	338	32740.938679
115	537	61257.342896
116	43	5442.210621
117	16	1541.256548
118	571	93402.327828
119	21	3194.051399
120	552	99700.032944
121	49	5626.607100
122	131	13361.334338
123	397	39789.809579
124	538	68090.914280
125	273	25178.639217
126	21	2334.114484
