# Supplementary material for: A statistical approach to detection of copy number variations in PCR-enriched targeted sequencing data
Source: BMC Bioinformatics. 2016 Oct 22;17:429. doi: 10.1186/s12859-016-1272-6 (PMC5075217; doi:10.1186/s12859-016-1272-6)
Supplement: Additional file 8 — Archive with Conifer results. txt files with CNV calls made by Conifer. (ZIP 1157 kb) [file 12859_2016_1272_MOESM8_ESM.zip › Additional_file_8_Conifer_results/RPKM1/Run_19_hg19_v3/IonXpress_017_R_2012_09_12_03_13_43_Sequoia_SN1-25-Run_19_Run_19_hg19_v3.bam.txt]

1	367	32892.024535
2	588	67583.371502
3	288	52882.558488
4	544	48181.886622
5	693	93164.194836
6	14	3099.937558
7	549	48624.734845
8	34	2993.757575
9	241	21220.458107
10	449	55414.106284
11	35	3118.280384
12	325	29478.752169
13	253	40098.741169
14	291	25474.071597
15	271	24288.116210
16	612	65353.090897
17	51	5688.139393
18	616	127054.974996
19	373	49264.922451
20	25	3880.628755
21	232	28170.861130
22	19	2364.297122
23	390	34140.508326
24	223	36496.469826
25	22	3011.367914
26	235	29242.622304
27	89	9054.450822
28	68	6521.433699
29	38	3446.746407
30	39	3474.655285
31	249	35706.219550
32	264	23245.647054
33	511	46914.908658
34	649	91326.064304
35	21	1766.444866
36	434	46018.791360
37	274	41255.740420
38	213	18119.247617
39	492	62251.807295
40	59	5225.609027
41	230	31198.856765
42	20	2021.052291
43	62	5459.204990
44	311	29825.968829
45	529	52748.795577
46	16	3300.129221
47	55	5484.279313
48	599	65355.412334
49	925	165804.483353
50	415	42798.550831
51	39	3647.308964
52	244	28479.603527
53	21	1806.820748
54	246	22585.259354
55	80	6922.684859
56	523	45518.653727
57	197	17868.659007
58	684	102988.782655
59	15	2626.192948
60	482	44252.418734
61	389	71428.177957
62	514	46066.759159
63	249	22585.259354
64	556	55441.078149
65	888	99040.544723
66	599	57446.158612
67	674	59695.940410
68	38	6357.332263
69	5	450.803580
70	506	80197.482338
71	620	88068.306915
72	31	4205.063303
73	599	52436.319198
74	410	34487.733092
75	609	50942.307210
76	549	56232.686555
77	568	58577.293667
78	830	77143.066930
79	871	97869.457201
80	1096	189681.565150
81	416	36416.542214
82	493	41702.370268
83	1166	102668.274491
84	492	73346.188793
85	139	12999.383231
86	129	11630.732362
87	812	102740.787650
88	408	45170.518708
89	875	153194.588642
90	560	57752.261362
91	306	26178.368797
92	766	68652.018513
93	491	55170.956930
94	697	62467.959404
95	18	1539.904047
96	1404	209304.977776
97	567	79048.407739
98	13	2387.059932
99	833	76014.226432
100	17	3709.656126
101	0	0.000000
102	407	50230.604137
103	297	38885.924801
104	622	58901.598819
105	372	43085.725537
106	21	2258.525935
107	62	5304.113939
108	154	21469.937904
109	250	21509.770813
110	612	54204.622450
111	84	9231.930831
112	70	6888.750130
113	18	1514.095599
114	387	32553.055382
115	690	68350.126993
116	37	4066.445723
117	16	1338.385739
118	783	111221.748895
119	54	7132.187164
120	504	79048.407739
121	43	4287.709281
122	181	16031.105659
123	457	39774.425914
124	691	75943.621478
125	351	28111.439834
126	22	2123.400452
