# Supplementary material for: A statistical approach to detection of copy number variations in PCR-enriched targeted sequencing data
Source: BMC Bioinformatics. 2016 Oct 22;17:429. doi: 10.1186/s12859-016-1272-6 (PMC5075217; doi:10.1186/s12859-016-1272-6)
Supplement: Additional file 8 — Archive with Conifer results. txt files with CNV calls made by Conifer. (ZIP 1157 kb) [file 12859_2016_1272_MOESM8_ESM.zip › Additional_file_8_Conifer_results/RPKM1/Run_19_hg19_v3/IonXpress_018_R_2012_09_12_03_13_43_Sequoia_SN1-25-Run_19_Run_19_hg19_v3.bam.txt]

1	305	28065.983219
2	559	65967.528871
3	233	43927.023075
4	502	45650.390756
5	845	116634.864687
6	19	4319.509086
7	455	41376.350188
8	29	2621.751898
9	189	17086.589956
10	352	44603.869487
11	38	3476.054649
12	287	26727.818425
13	225	36614.121334
14	243	21840.749122
15	235	21624.610021
16	500	54820.197427
17	24	2748.319231
18	704	149086.906231
19	236	32003.454203
20	12	1912.490187
21	231	28799.171781
22	17	2171.967161
23	396	35592.331902
24	208	34951.451090
25	40	5621.562063
26	265	33857.135155
27	95	9923.196548
28	59	5809.544234
29	30	2793.848616
30	46	4207.855627
31	234	34452.144646
32	206	18623.479000
33	612	57689.566785
34	667	96367.759018
35	26	2245.484288
36	395	43002.970362
37	226	34938.008224
38	180	15721.317635
39	412	53522.939646
40	49	4455.914636
41	229	31893.501887
42	16	1660.058596
43	57	5153.098558
44	266	26192.182480
45	617	63168.115438
46	24	5082.508167
47	43	4402.315987
48	719	80545.170942
49	1074	197658.137552
50	466	49342.683454
51	21	2016.429871
52	202	24207.579273
53	24	2120.131978
54	195	18381.479613
55	77	6841.182569
56	512	45752.366389
57	179	16669.963408
58	826	127693.782271
59	17	3055.907284
60	451	42513.063105
61	324	61083.070714
62	407	37451.984164
63	224	20860.736332
64	468	47913.578647
65	791	90580.021322
66	500	49233.425715
67	928	84389.566976
68	39	6699.028126
69	6	555.423797
70	478	77784.666657
71	579	84442.756562
72	35	4874.552690
73	560	50332.590568
74	360	31091.320910
75	509	43715.452768
76	566	59523.546611
77	513	54319.306034
78	812	77487.333875
79	957	110407.059407
80	1049	186400.013363
81	320	28761.480325
82	424	36824.389697
83	1050	94925.499756
84	416	63673.930699
85	97	9313.985593
86	119	11015.905301
87	754	97952.175954
88	404	45923.201857
89	889	159805.975054
90	471	49872.111388
91	250	21959.226810
92	645	59352.653036
93	361	41647.804019
94	560	51530.985582
95	8	702.695258
96	1490	228062.876782
97	561	80302.452531
98	13	2450.863948
99	973	91162.998129
100	20	4480.955268
101	1	200.770074
102	402	50939.646403
103	249	33472.735852
104	573	55711.801393
105	362	43048.192571
106	10	1104.235405
107	51	4479.682269
108	127	18178.986580
109	238	21024.642117
110	627	57017.519929
111	68	7673.227050
112	41	4142.687076
113	16	1381.836485
114	368	31782.239152
115	586	59599.653061
116	33	3723.771951
117	15	1288.274640
118	914	133299.964589
119	19	2576.549279
120	524	84381.988890
121	78	7985.596441
122	137	12458.373573
123	406	36280.196785
124	592	66802.211966
125	316	25984.773581
126	18	1783.764886
