# Supplementary material for: A statistical approach to detection of copy number variations in PCR-enriched targeted sequencing data
Source: BMC Bioinformatics. 2016 Oct 22;17:429. doi: 10.1186/s12859-016-1272-6 (PMC5075217; doi:10.1186/s12859-016-1272-6)
Supplement: Additional file 8 — Archive with Conifer results. txt files with CNV calls made by Conifer. (ZIP 1157 kb) [file 12859_2016_1272_MOESM8_ESM.zip › Additional_file_8_Conifer_results/RPKM1/Run_19_hg19_v3/IonXpress_019_R_2012_09_12_03_13_43_Sequoia_SN1-25-Run_19_Run_19_hg19_v3.bam.txt]

1	311	33193.302424
2	446	61046.802092
3	198	43296.290951
4	485	51155.481020
5	696	111427.034504
6	23	6064.825069
7	463	48835.026211
8	35	3670.044156
9	185	19398.804824
10	410	60259.202756
11	43	4562.271290
12	258	27868.331854
13	202	38126.515859
14	280	29189.653519
15	281	29991.376145
16	521	66254.894405
17	28	3718.978078
18	608	149341.350606
19	251	39479.189277
20	15	2772.802138
21	216	31234.274410
22	16	2371.013178
23	340	35444.579273
24	223	43462.668881
25	19	3097.135964
26	215	31860.489585
27	127	15386.553848
28	52	5938.859442
29	31	3348.520494
30	44	4668.370622
31	225	38423.115346
32	278	29150.636438
33	510	55760.374710
34	641	107417.145519
35	26	2604.471878
36	394	49751.620716
37	177	31737.493276
38	192	19450.345396
39	422	63586.488926
40	50	5273.760930
41	214	34569.265338
42	20	2406.817069
43	69	7235.229907
44	264	30151.132552
45	484	57473.516465
46	22	5403.798871
47	43	5106.118198
48	631	81987.874630
49	897	191475.191475
50	420	51581.716492
51	15	1670.570232
52	201	27938.668368
53	22	2254.156100
54	196	21429.477339
55	89	9171.494583
56	458	47469.945202
57	165	17822.770371
58	672	120494.889726
59	26	5420.935653
60	359	39250.930433
61	331	72379.153055
62	442	47175.047175
63	215	23223.609878
64	440	52248.651332
65	739	98154.457129
66	471	53792.361485
67	640	67504.139902
68	23	4582.312275
69	3	322.109949
70	423	79839.189151
71	563	95236.162000
72	40	6461.544923
73	551	57441.068175
74	344	34459.166389
75	446	44428.505967
76	462	56353.902508
77	386	47406.053728
78	667	73826.142202
79	730	97682.646477
80	879	181162.780632
81	290	30232.141144
82	365	36768.187157
83	932	97728.032951
84	351	62313.923700
85	95	10580.278139
86	142	15246.537586
87	685	103215.035342
88	331	43640.371695
89	743	154913.661175
90	403	49493.885110
91	212	21598.448172
92	587	62651.024189
93	343	45897.462660
94	548	58488.520027
95	7	713.156308
96	1165	206825.416269
97	404	67074.426049
98	8	1749.345089
99	786	85415.749751
100	20	5197.329612
101	0	0.000000
102	334	49089.204196
103	236	36797.093653
104	523	58979.884814
105	317	43723.534848
106	10	1280.770512
107	54	5501.491515
108	109	18096.812969
109	214	21926.791158
110	583	61492.052442
111	76	9947.006017
112	63	7383.265302
113	5	500.859977
114	321	32155.210496
115	567	66886.554741
116	47	6151.437931
117	17	1693.463232
118	753	127376.252195
119	29	4561.340594
120	479	89467.156775
121	74	8787.273179
122	132	13922.728855
123	359	37208.974514
124	602	78790.758184
125	349	33286.408082
126	17	1953.996037
