# Supplementary material for: A statistical approach to detection of copy number variations in PCR-enriched targeted sequencing data
Source: BMC Bioinformatics. 2016 Oct 22;17:429. doi: 10.1186/s12859-016-1272-6 (PMC5075217; doi:10.1186/s12859-016-1272-6)
Supplement: Additional file 8 — Archive with Conifer results. txt files with CNV calls made by Conifer. (ZIP 1157 kb) [file 12859_2016_1272_MOESM8_ESM.zip › Additional_file_8_Conifer_results/RPKM1/Run_19_hg19_v3/IonXpress_020_R_2012_09_12_03_13_43_Sequoia_SN1-25-Run_19_Run_19_hg19_v3.bam.txt]

1	355	40045.771753
2	510	73779.630659
3	227	52462.574771
4	427	47601.051905
5	799	135196.781538
6	17	4737.809616
7	343	38236.910547
8	20	2216.519119
9	133	14739.852138
10	351	54523.645087
11	46	5158.325262
12	241	27513.544998
13	209	41692.724620
14	227	25011.227507
15	234	26396.367860
16	452	60751.487840
17	38	5334.422679
18	590	153167.543746
19	196	32582.831042
20	15	2930.603886
21	212	32400.504470
22	22	3445.679721
23	323	35588.662928
24	156	32134.708699
25	29	4996.235595
26	207	32420.713735
27	121	15493.917933
28	53	6397.551838
29	26	2968.266265
30	38	4261.225217
31	189	34112.229234
32	207	22940.972877
33	564	65173.771301
34	659	116718.375209
35	33	3493.803739
36	362	48312.312139
37	192	36386.377850
38	134	14347.265277
39	347	55261.174343
40	67	7469.017512
41	162	27658.564244
42	15	1907.842798
43	35	3878.908457
44	243	29332.171634
45	534	67019.611520
46	20	5192.120127
47	33	4141.661386
48	729	100111.977100
49	973	219518.512201
50	355	46080.066127
51	29	3413.577115
52	155	22770.867921
53	32	3465.369319
54	168	19413.463792
55	61	6643.824979
56	451	49404.673682
57	173	19750.387073
58	744	140997.214168
59	20	4407.264759
60	493	56969.271722
61	249	57547.053383
62	314	35420.767128
63	206	23517.801949
64	424	53214.073566
65	665	93352.396875
66	406	49007.661249
67	618	68893.325708
68	24	5053.663590
69	1	113.480470
70	418	83385.449239
71	541	96722.830271
72	17	2902.441927
73	336	37021.023975
74	344	36420.257159
75	460	48430.942740
76	434	55951.275463
77	344	44652.233092
78	589	68902.959599
79	870	123041.622860
80	875	190601.536270
81	363	39995.927687
82	312	33217.901127
83	946	104841.354306
84	401	75242.045781
85	125	14713.694459
86	132	14979.422019
87	724	115299.971828
88	440	61312.830323
89	795	175188.774168
90	377	48935.732197
91	183	19704.980902
92	601	67795.799503
93	312	44125.271646
94	525	59222.620198
95	20	2153.549825
96	1324	248430.096293
97	485	85105.098655
98	19	4391.140620
99	815	93607.632410
100	23	6317.079488
101	0	0.000000
102	339	52659.588845
103	182	29992.394786
104	492	58641.568076
105	256	37319.361897
106	18	2436.587802
107	37	3984.067177
108	113	19828.610615
109	186	20142.459167
110	460	51279.821725
111	57	7884.821842
112	63	7803.451132
113	22	2329.202493
114	262	27738.684231
115	383	47752.133760
116	42	5809.868726
117	17	1789.839188
118	798	142670.644281
119	23	3823.495479
120	376	74225.683982
121	51	6400.749415
122	99	11036.309458
123	404	44256.071325
124	548	75804.953854
125	247	24898.701598
126	24	2915.575148
