# Supplementary material for: A statistical approach to detection of copy number variations in PCR-enriched targeted sequencing data
Source: BMC Bioinformatics. 2016 Oct 22;17:429. doi: 10.1186/s12859-016-1272-6 (PMC5075217; doi:10.1186/s12859-016-1272-6)
Supplement: Additional file 8 — Archive with Conifer results. txt files with CNV calls made by Conifer. (ZIP 1157 kb) [file 12859_2016_1272_MOESM8_ESM.zip › Additional_file_8_Conifer_results/RPKM1/Run_19_hg19_v3/IonXpress_021_R_2012_09_12_03_13_43_Sequoia_SN1-25-Run_19_Run_19_hg19_v3.bam.txt]

1	395	34385.189333
2	469	52358.253704
3	171	30497.614052
4	638	54885.214199
5	728	95059.814560
6	28	6021.888705
7	599	51530.161920
8	38	3249.908190
9	232	19841.544740
10	490	58738.094747
11	55	4759.480929
12	311	27399.075374
13	233	35868.723551
14	284	24147.573645
15	286	24896.618099
16	645	66899.705828
17	37	4008.220101
18	600	120202.083743
19	189	24246.025576
20	10	1507.689367
21	246	29013.293278
22	22	2659.015792
23	392	33330.453764
24	243	38627.984846
25	28	3722.622109
26	242	29249.173711
27	132	13043.550439
28	84	7824.619719
29	49	4316.896120
30	34	2942.224574
31	280	38998.898281
32	318	27196.600117
33	541	48243.301761
34	673	91984.550969
35	27	2205.943269
36	493	50774.093801
37	272	39778.876247
38	244	20160.447417
39	595	73122.934277
40	57	4903.537946
41	284	37417.861864
42	18	1766.728613
43	76	6499.816380
44	363	33813.535213
45	563	54527.433110
46	25	5008.420156
47	45	4358.320586
48	704	74606.588016
49	1084	188726.811325
50	477	47780.328288
51	19	1725.882921
52	283	32083.395970
53	22	1838.519490
54	241	21491.008733
55	90	7564.441477
56	663	56046.827082
57	242	21320.180837
58	752	109976.893153
59	24	4081.280053
60	456	40663.485403
61	408	72766.237037
62	628	54668.098483
63	290	25548.977037
64	597	57820.386442
65	1020	110496.878463
66	743	69210.624418
67	774	66584.883683
68	37	6012.330152
69	5	437.861882
70	448	68966.472750
71	697	96163.556964
72	30	3952.591042
73	748	63599.947488
74	591	48285.647104
75	524	42573.797290
76	609	60587.574115
77	584	58498.347422
78	755	68157.796764
79	931	101608.137033
80	1082	181882.792846
81	455	38687.133833
82	500	41080.300156
83	1161	99293.247597
84	396	57339.964304
85	91	8266.070831
86	137	11997.415564
87	814	100037.089919
88	419	45056.631562
89	971	165121.788798
90	567	56795.484569
91	274	22767.822718
92	754	65636.538625
93	491	53587.105567
94	850	73993.445399
95	10	830.942435
96	1536	222409.558514
97	535	72445.870071
98	20	3566.972404
99	941	83404.462006
100	22	4662.911751
101	0	0.000000
102	383	45911.612833
103	326	41457.524477
104	662	60889.789297
105	417	46911.174759
106	21	2193.688028
107	82	6813.727967
108	122	16520.366633
109	281	23482.908036
110	723	62197.507626
111	82	8753.402351
112	39	3727.835865
113	15	1225.524038
114	500	40850.801272
115	773	74373.721311
116	49	5230.691649
117	26	2112.440324
118	910	125550.698476
119	33	4233.433037
120	611	93079.401757
121	62	6004.797252
122	202	17377.450264
123	486	41084.099490
124	823	87854.269942
125	391	30416.029045
126	30	2812.420549
