# Supplementary material for: A statistical approach to detection of copy number variations in PCR-enriched targeted sequencing data
Source: BMC Bioinformatics. 2016 Oct 22;17:429. doi: 10.1186/s12859-016-1272-6 (PMC5075217; doi:10.1186/s12859-016-1272-6)
Supplement: Additional file 8 — Archive with Conifer results. txt files with CNV calls made by Conifer. (ZIP 1157 kb) [file 12859_2016_1272_MOESM8_ESM.zip › Additional_file_8_Conifer_results/RPKM1/Run_19_hg19_v3/IonXpress_022_R_2012_09_12_03_13_43_Sequoia_SN1-25-Run_19_Run_19_hg19_v3.bam.txt]

1	355	36423.884547
2	486	63948.765197
3	196	41201.156659
4	448	45425.140788
5	756	116351.225566
6	20	5069.770177
7	445	45120.954577
8	28	2822.468543
9	152	15321.972091
10	398	56232.893473
11	41	4181.810430
12	197	20456.217257
13	149	27035.216545
14	237	23751.283772
15	252	25855.827904
16	484	59168.892224
17	29	3702.809922
18	616	145453.789850
19	173	26158.235248
20	12	2132.439415
21	182	25299.788594
22	15	2136.845281
23	363	36378.548562
24	174	32600.826487
25	23	3604.145708
26	193	27494.075953
27	107	12462.043179
28	55	6038.516071
29	29	3011.321322
30	31	3161.856667
31	212	34802.765178
32	220	22176.538553
33	548	57597.535330
34	668	107611.794639
35	21	2022.243523
36	323	39208.602877
37	160	27579.549764
38	209	20353.551909
39	394	57071.127137
40	51	5171.165581
41	210	32610.954113
42	10	1156.860309
43	83	8366.603181
44	265	29094.668342
45	514	58675.035508
46	16	3778.020516
47	23	2625.536608
48	650	81189.797765
49	989	202947.728545
50	449	53010.350359
51	19	2034.205922
52	213	28461.453971
53	16	1575.974272
54	203	21336.313270
55	63	6241.061908
56	450	44836.695787
57	179	18587.121264
58	692	119281.552729
59	24	4810.386587
60	435	45720.671293
61	347	72942.864086
62	492	50480.425907
63	243	25232.795906
64	477	54451.346181
65	740	94485.494561
66	494	54236.853437
67	638	64690.267461
68	27	5171.165581
69	4	412.867511
70	481	87274.759450
71	552	89763.628948
72	26	4037.546700
73	597	59829.183172
74	356	34281.842584
75	488	46732.014878
76	536	62851.354904
77	463	54663.234335
78	753	80121.145726
79	870	111913.284956
80	1027	203478.431088
81	350	35075.735528
82	432	41834.148518
83	1033	104128.928750
84	447	76287.492230
85	93	9956.902671
86	129	13314.977244
87	732	106030.621991
88	441	55894.216203
89	826	165557.471693
90	419	49468.456126
91	254	24876.440483
92	606	62177.109959
93	393	50553.932170
94	595	61048.482550
95	16	1567.019873
96	1464	249854.336970
97	497	79323.126346
98	12	2522.519795
99	831	86812.900961
100	34	8493.701920
101	1	223.859982
102	350	49451.036974
103	235	35223.881492
104	554	60059.239659
105	285	37789.286936
106	14	1723.721860
107	52	5092.814587
108	113	18035.237982
109	194	19108.688051
110	543	55057.704124
111	58	7297.508605
112	47	5295.093296
113	21	2022.243523
114	360	34667.031826
115	568	64412.764251
116	33	4152.030758
117	23	2202.533488
118	728	118383.916439
119	50	7560.183598
120	451	80979.016559
121	28	3196.305436
122	149	15107.915128
123	399	39755.203597
124	549	69074.693524
125	294	26956.075900
126	17	1878.414848
