# Supplementary material for: A statistical approach to detection of copy number variations in PCR-enriched targeted sequencing data
Source: BMC Bioinformatics. 2016 Oct 22;17:429. doi: 10.1186/s12859-016-1272-6 (PMC5075217; doi:10.1186/s12859-016-1272-6)
Supplement: Additional file 8 — Archive with Conifer results. txt files with CNV calls made by Conifer. (ZIP 1157 kb) [file 12859_2016_1272_MOESM8_ESM.zip › Additional_file_8_Conifer_results/RPKM1/Run_19_hg19_v3/IonXpress_023_R_2012_09_12_03_13_43_Sequoia_SN1-25-Run_19_Run_19_hg19_v3.bam.txt]

1	383	33764.246220
2	382	43187.656018
3	13	2347.994452
4	555	48351.686646
5	959	126814.277251
6	32	6969.612490
7	511	44518.399777
8	23	1992.045675
9	160	13857.709044
10	466	56570.973506
11	46	4031.240360
12	172	15345.743162
13	132	20578.697930
14	265	22818.389728
15	267	23537.999323
16	585	61447.514369
17	22	2413.550992
18	744	150944.621178
19	160	20786.563565
20	8	1221.478478
21	245	29262.536309
22	23	2815.205045
23	409	35217.816599
24	232	37348.032145
25	39	5250.969410
26	245	29988.053739
27	123	12308.665300
28	50	4716.696350
29	29	2587.363673
30	51	4469.418660
31	207	29197.698037
32	247	21392.838336
33	616	55629.407005
34	736	101873.588165
35	45	3723.291588
36	383	39946.432147
37	190	28139.810427
38	207	17320.668327
39	493	61357.481381
40	48	4181.767494
41	218	29087.144016
42	20	1987.976717
43	93	8054.793382
44	287	27073.837051
45	599	58751.294686
46	17	3449.003441
47	53	5198.361633
48	751	80598.770520
49	1046	184425.073347
50	435	44126.955788
51	20	1839.804539
52	237	27209.853411
53	29	2454.299255
54	203	18332.418218
55	113	9618.265512
56	656	56159.767690
57	197	17576.229087
58	830	122926.540284
59	26	4477.570815
60	551	49759.420876
61	362	65382.614727
62	526	46370.740239
63	262	23375.492491
64	534	52375.945513
65	903	99065.297525
66	628	59241.706161
67	787	68563.562866
68	28	4607.688257
69	1	88.685189
70	515	80288.101771
71	698	97525.261558
72	35	4669.954315
73	649	55883.528050
74	429	35495.379809
75	545	44842.680358
76	646	65085.275816
77	486	49300.460949
78	971	88771.136856
79	1018	112515.031478
80	1093	186066.623087
81	376	32376.281274
82	424	35278.768838
83	1157	100208.558521
84	452	66280.324715
85	115	10578.876100
86	152	13480.148707
87	887	110393.683540
88	500	54450.097575
89	940	161881.406371
90	489	49604.784782
91	291	24487.693882
92	741	65324.559919
93	490	54157.529886
94	744	65589.031821
95	15	1262.252262
96	1673	245325.184177
97	555	76109.136388
98	11	1986.764536
99	1056	94786.729858
100	21	4507.521121
101	1	192.343202
102	432	52443.477585
103	253	32582.938389
104	610	56819.875406
105	354	40329.930733
106	14	1481.042654
107	62	5217.309349
108	144	19747.235387
109	266	22511.848341
110	780	67953.721773
111	92	9945.687896
112	86	8324.814918
113	21	1737.536075
114	393	32516.746538
115	635	61872.505612
116	35	3783.685612
117	24	1974.723539
118	991	138463.516051
119	45	5846.221003
120	540	83308.649289
121	41	4021.374094
122	163	14200.585447
123	399	34158.151385
124	654	70700.868302
125	360	28360.391247
126	26	2468.404423
