# Supplementary material for: A statistical approach to detection of copy number variations in PCR-enriched targeted sequencing data
Source: BMC Bioinformatics. 2016 Oct 22;17:429. doi: 10.1186/s12859-016-1272-6 (PMC5075217; doi:10.1186/s12859-016-1272-6)
Supplement: Additional file 8 — Archive with Conifer results. txt files with CNV calls made by Conifer. (ZIP 1157 kb) [file 12859_2016_1272_MOESM8_ESM.zip › Additional_file_8_Conifer_results/RPKM1/Run_19_hg19_v3/IonXpress_024_R_2012_09_12_03_13_43_Sequoia_SN1-25-Run_19_Run_19_hg19_v3.bam.txt]

1	472	38498.229734
2	565	59099.688937
3	266	44450.415728
4	697	56181.314917
5	876	107175.156505
6	23	4634.756969
7	625	50377.793146
8	46	3686.122502
9	292	23398.864578
10	483	54249.450429
11	47	3810.826672
12	382	31532.856741
13	288	41540.997936
14	330	26290.178563
15	376	30668.081313
16	723	70263.087156
17	60	6090.115438
18	781	146600.758269
19	320	38463.886978
20	22	3107.842414
21	311	34367.405466
22	15	1698.689223
23	408	32504.220769
24	242	36044.215827
25	46	5730.244980
26	275	31142.635763
27	153	14165.690808
28	77	6720.461781
29	55	4540.070997
30	50	4054.070928
31	281	36671.195103
32	358	28687.649038
33	637	53223.524096
34	771	98736.708003
35	41	3138.620945
36	573	55293.530483
37	321	43985.858752
38	234	18115.512871
39	534	61489.694949
40	59	4755.663673
41	311	38392.416917
42	26	2391.085591
43	102	8173.575983
44	407	35522.440844
45	599	54357.305177
46	21	3941.889787
47	45	4083.603895
48	754	74868.701745
49	1146	186944.793539
50	553	51901.548862
51	33	2808.640194
52	253	26874.404753
53	39	3053.757884
54	262	21890.994212
55	102	8032.652259
56	593	46969.575279
57	255	21049.420076
58	846	115925.347365
59	21	3346.022726
60	548	45787.270337
61	425	71020.401070
62	578	47144.018615
63	307	25341.850837
64	611	55446.266216
65	934	94802.796987
66	587	51232.611242
67	801	64564.179696
68	50	7612.644298
69	7	574.367175
70	563	81206.881382
71	696	89972.837511
72	45	5555.172866
73	669	53297.361996
74	509	38964.830757
75	614	46741.635988
76	677	63107.267627
77	572	53684.784718
78	968	81878.218668
79	941	96226.096354
80	1076	169473.212365
81	468	37284.253235
82	524	40338.461245
83	1214	97281.580814
84	527	71498.558225
85	120	10213.237070
86	155	12718.130294
87	851	97992.004497
88	403	40604.501276
89	938	149455.681770
90	542	50869.149156
91	289	22500.554339
92	715	58318.292923
93	513	52459.072720
94	717	58481.421015
95	21	1634.988378
96	1641	222635.927985
97	586	74350.159307
98	14	2339.495565
99	941	78147.254008
100	19	3773.223695
101	1	177.957919
102	494	55484.945160
103	339	40393.352613
104	690	59464.806401
105	429	45219.107128
106	22	2153.290816
107	81	6306.383742
108	191	24233.584348
109	327	25604.585335
110	781	62952.090316
111	100	10002.014406
112	67	6000.554917
113	16	1224.827686
114	480	36744.830576
115	676	60941.220930
116	54	5401.087779
117	18	1370.275974
118	960	124100.465532
119	49	5889.782693
120	559	79790.028045
121	75	6806.006491
122	176	14186.386550
123	464	36751.910505
124	782	78215.752653
125	397	28936.146889
126	28	2459.469696
