# Supplementary material for: A statistical approach to detection of copy number variations in PCR-enriched targeted sequencing data
Source: BMC Bioinformatics. 2016 Oct 22;17:429. doi: 10.1186/s12859-016-1272-6 (PMC5075217; doi:10.1186/s12859-016-1272-6)
Supplement: Additional file 8 — Archive with Conifer results. txt files with CNV calls made by Conifer. (ZIP 1157 kb) [file 12859_2016_1272_MOESM8_ESM.zip › Additional_file_8_Conifer_results/RPKM1/Run_19_hg19_v3/IonXpress_025_R_2012_09_12_03_13_43_Sequoia_SN1-25-Run_19_Run_19_hg19_v3.bam.txt]

1	327	31773.238189
2	326	40622.749238
3	122	24286.726707
4	741	71152.848995
5	488	71125.413927
6	10	2400.568455
7	600	57613.642911
8	43	4104.831673
9	340	32456.808579
10	438	58605.353157
11	55	5312.500604
12	271	26649.202097
13	157	26977.335601
14	323	30654.700894
15	343	33327.892045
16	679	78609.252969
17	46	5562.206019
18	492	110018.381120
19	327	46823.719436
20	23	3870.607281
21	250	32911.019136
22	22	2967.975544
23	276	26194.109742
24	193	34244.630868
25	38	5639.153533
26	277	37369.510257
27	152	16765.051045
28	81	8421.866910
29	53	5211.836573
30	65	6278.409804
31	314	48816.131088
32	378	36084.334244
33	448	44592.022806
34	600	91535.694344
35	52	4742.128523
36	426	48971.596474
37	225	36728.697356
38	232	21396.253073
39	527	72291.404319
40	75	7201.705364
41	289	42500.875018
42	19	2081.566741
43	72	6873.206523
44	339	35247.072621
45	422	45620.339320
46	14	3130.604341
47	30	3243.152084
48	524	61983.373315
49	844	164015.981842
50	429	47965.330793
51	20	2027.809378
52	362	45808.056650
53	49	4570.682338
54	269	26775.120836
55	93	8724.824659
56	592	55859.701566
57	195	19175.625125
58	601	98106.431603
59	30	5694.371683
60	328	32647.730983
61	372	74054.609302
62	567	55093.046033
63	294	28910.942497
64	484	52322.853628
65	847	102417.141268
66	627	65191.488300
67	629	60398.302318
68	42	7617.803896
69	7	684.233883
70	356	61171.538052
71	581	89473.262740
72	36	5294.226646
73	772	73267.582322
74	437	39852.118546
75	448	40628.287445
76	517	57411.145980
77	548	61270.399241
78	634	63884.757540
79	634	77233.811355
80	826	154982.906849
81	432	40999.476118
82	484	44386.240999
83	903	86201.465139
84	324	52365.667517
85	71	7198.723291
86	170	16617.108584
87	689	94513.809442
88	261	31327.418333
89	795	150900.849600
90	582	65071.847370
91	236	21888.819636
92	519	50429.084464
93	473	57620.808787
94	822	79870.341868
95	15	1391.238536
96	1135	183441.458739
97	362	54715.178777
98	9	1791.643773
99	641	63415.744121
100	20	4731.555215
101	1	211.998253
102	363	48570.189946
103	337	47836.023222
104	665	68272.770766
105	363	45581.255180
106	25	2914.975981
107	80	7419.938860
108	136	20555.978767
109	296	27610.652488
110	569	54636.938027
111	65	7744.899686
112	47	5014.520772
113	21	1915.090365
114	499	45506.194861
115	683	73350.000859
116	56	6672.528960
117	29	2629.956107
118	591	91013.250051
119	51	7302.781930
120	644	109505.931004
121	79	8540.300489
122	158	15171.592633
123	450	42460.921798
124	693	82572.545880
125	398	34557.970561
126	26	2720.644249
