# Supplementary material for: A statistical approach to detection of copy number variations in PCR-enriched targeted sequencing data
Source: BMC Bioinformatics. 2016 Oct 22;17:429. doi: 10.1186/s12859-016-1272-6 (PMC5075217; doi:10.1186/s12859-016-1272-6)
Supplement: Additional file 8 — Archive with Conifer results. txt files with CNV calls made by Conifer. (ZIP 1157 kb) [file 12859_2016_1272_MOESM8_ESM.zip › Additional_file_8_Conifer_results/RPKM1/Run_19_hg19_v3/IonXpress_026_R_2012_09_12_03_13_43_Sequoia_SN1-25-Run_19_Run_19_hg19_v3.bam.txt]

1	419	35138.319184
2	564	60657.436268
3	217	37283.967756
4	512	42432.369268
5	864	108685.588693
6	22	4558.164667
7	506	41935.114940
8	29	2389.340969
9	230	18949.945614
10	512	59127.071930
11	54	4501.769946
12	481	40823.781474
13	379	56207.186511
14	348	28505.393417
15	347	29100.230923
16	700	69944.757630
17	68	7096.617314
18	843	162697.528889
19	437	54007.344999
20	26	3776.398843
21	296	33631.502356
22	31	3609.545875
23	438	35877.477921
24	248	37978.700075
25	40	5123.226403
26	266	30972.232346
27	149	14184.067694
28	75	6730.353157
29	48	4073.890875
30	45	3751.474955
31	256	34350.013217
32	296	24387.756094
33	637	54723.242997
34	798	105074.021883
35	29	2282.554780
36	602	59728.882467
37	332	46775.057060
38	210	16715.611569
39	501	59315.337620
40	71	5884.176207
41	297	37697.253736
42	18	1702.011456
43	76	6261.721159
44	341	30600.672353
45	698	65126.046892
46	20	3859.965098
47	36	3358.936516
48	935	95457.216586
49	1309	219551.598148
50	537	51820.031443
51	32	2800.272817
52	148	16163.977876
53	19	1529.649026
54	273	23452.818427
55	105	8501.905884
56	639	52039.246224
57	261	22151.781631
58	980	138070.951562
59	30	4914.723003
60	562	48280.161012
61	346	59448.169787
62	397	33293.347771
63	273	23170.254350
64	591	55142.541136
65	962	100396.262587
66	605	54291.515466
67	820	67958.091405
68	28	4383.204812
69	3	253.093520
70	622	92245.039605
71	734	97558.797119
72	36	4569.364089
73	513	42020.881675
74	416	32742.854777
75	544	42579.703883
76	521	49934.031490
77	447	43135.109972
78	736	64008.705184
79	1067	112185.276666
80	1174	190118.809681
81	445	36450.862272
82	450	35617.936370
83	1167	96150.376222
84	516	71978.794712
85	130	11376.108317
86	133	11220.479383
87	770	91163.293349
88	475	49207.459478
89	999	163660.275998
90	549	52978.020973
91	282	22574.216338
92	723	60632.469618
93	415	43633.448750
94	692	58032.737173
95	21	1681.058664
96	1545	215517.902772
97	567	73966.581194
98	22	3779.941432
99	1037	88546.429666
100	27	5513.037108
101	1	182.972372
102	454	52429.083313
103	304	37243.628461
104	754	66811.383313
105	396	42916.873484
106	16	1610.156870
107	71	5683.579291
108	144	18785.163478
109	265	21334.578521
110	656	54366.473124
111	101	10386.687105
112	110	10129.254817
113	24	1889.010853
114	454	35733.788627
115	641	59414.258829
116	54	5553.278254
117	21	1643.701804
118	966	128394.820186
119	87	10752.034359
120	603	88495.731072
121	76	7091.088200
122	180	14917.629821
123	492	40067.776435
124	721	74146.548545
125	395	29601.620640
126	23	2077.205577
