# Supplementary material for: A statistical approach to detection of copy number variations in PCR-enriched targeted sequencing data
Source: BMC Bioinformatics. 2016 Oct 22;17:429. doi: 10.1186/s12859-016-1272-6 (PMC5075217; doi:10.1186/s12859-016-1272-6)
Supplement: Additional file 8 — Archive with Conifer results. txt files with CNV calls made by Conifer. (ZIP 1157 kb) [file 12859_2016_1272_MOESM8_ESM.zip › Additional_file_8_Conifer_results/RPKM1/Run_19_hg19_v3/IonXpress_027_R_2012_09_12_03_13_43_Sequoia_SN1-25-Run_19_Run_19_hg19_v3.bam.txt]

1	357	32788.655897
2	500	58892.960748
3	134	25214.805682
4	621	56364.720586
5	859	118342.249643
6	25	5672.777837
7	526	47742.098274
8	35	3158.178071
9	196	17685.797195
10	421	53245.994725
11	31	2830.346906
12	267	24818.061302
13	202	32808.958470
14	260	23324.351664
15	258	23696.003421
16	619	67738.599916
17	37	4228.950826
18	770	162754.327416
19	271	36679.982448
20	20	3181.434168
21	225	27997.903517
22	20	2550.405903
23	414	37139.544572
24	258	43270.962769
25	38	5330.348338
26	213	27161.822872
27	149	15534.212174
28	65	6388.198226
29	29	2695.594673
30	42	3834.663551
31	230	33798.950616
32	252	22738.882108
33	582	54757.525773
34	706	101808.866687
35	26	2241.222618
36	434	47159.160428
37	242	37340.492833
38	222	19352.825813
39	521	67554.680068
40	62	5627.395614
41	236	32806.031973
42	8	828.453998
43	96	8662.431279
44	332	32628.950941
45	674	68872.782468
46	24	5072.862153
47	38	3883.035213
48	773	86430.114264
49	1071	196731.935379
50	427	45127.336238
51	24	2300.117622
52	210	25118.532561
53	27	2380.621739
54	221	20792.806178
55	72	6384.809262
56	553	49322.343994
57	219	20356.387360
58	906	139795.398787
59	23	4126.616064
60	433	40738.846494
61	387	72821.864172
62	487	44728.502582
63	263	24446.255140
64	518	52931.901066
65	891	101837.707726
66	562	55233.344665
67	773	70160.916285
68	39	6686.314144
69	3	277.184833
70	499	81047.872656
71	673	97965.662235
72	30	4170.258302
73	539	48353.175180
74	326	28101.483595
75	511	43803.929838
76	547	57416.229773
77	503	53159.367981
78	682	64958.208632
79	949	109276.328168
80	1059	187819.805785
81	341	30590.784297
82	408	35367.538945
83	983	88699.686952
84	349	53317.371732
85	93	8912.955786
86	114	10533.023662
87	709	91931.416829
88	409	46403.322705
89	933	167397.077710
90	422	44598.913097
91	214	18761.423427
92	628	57678.643986
93	331	38114.293597
94	633	58137.868859
95	11	964.372232
96	1483	226560.636900
97	496	70863.500325
98	14	2634.382683
99	972	90896.466400
100	32	7155.921491
101	0	0.000000
102	375	47428.142570
103	296	39715.364278
104	622	60361.210411
105	350	41542.188466
106	10	1102.139694
107	65	5698.563191
108	107	15287.085756
109	228	20103.028019
110	636	57726.187267
111	64	7208.154495
112	42	4235.674118
113	22	1896.419138
114	376	32411.527091
115	634	64359.157394
116	58	6532.390011
117	20	1714.439524
118	857	124749.736308
119	36	4872.617595
120	520	83578.926795
121	61	6233.293369
122	156	14159.253481
123	422	37638.389088
124	631	71067.898225
125	322	26427.902875
126	24	2373.839341
