# Supplementary material for: A statistical approach to detection of copy number variations in PCR-enriched targeted sequencing data
Source: BMC Bioinformatics. 2016 Oct 22;17:429. doi: 10.1186/s12859-016-1272-6 (PMC5075217; doi:10.1186/s12859-016-1272-6)
Supplement: Additional file 8 — Archive with Conifer results. txt files with CNV calls made by Conifer. (ZIP 1157 kb) [file 12859_2016_1272_MOESM8_ESM.zip › Additional_file_8_Conifer_results/RPKM1/Run_19_hg19_v3/IonXpress_028_R_2012_09_12_03_13_43_Sequoia_SN1-25-Run_19_Run_19_hg19_v3.bam.txt]

1	472	40497.640498
2	652	71741.970979
3	285	50098.879367
4	585	49602.543720
5	851	109523.809524
6	20	4239.533651
7	588	49856.915739
8	27	2275.960171
9	205	17280.438333
10	519	61320.336730
11	59	5032.251186
12	334	29002.496472
13	260	39449.976292
14	304	25476.639430
15	327	28056.628057
16	589	60213.404894
17	52	5552.218886
18	722	142564.482291
19	229	28955.271061
20	17	2526.237578
21	263	30572.507992
22	28	3335.566972
23	400	33521.893987
24	276	43243.243243
25	42	5503.685504
26	238	28352.319261
27	123	11979.547115
28	67	6151.374304
29	146	12677.737979
30	48	4094.034863
31	239	32809.952810
32	325	27395.816870
33	630	55372.445616
34	775	104403.468889
35	33	2657.406009
36	541	54916.888720
37	317	45693.693694
38	245	19952.155545
39	481	58263.305322
40	69	5850.556439
41	299	38828.017206
42	25	2418.525908
43	85	7165.059797
44	359	32960.348884
45	629	60044.150110
46	28	5528.816488
47	55	5250.283396
48	828	86486.486486
49	1118	191848.991849
50	437	43144.514377
51	26	2327.793632
52	247	27599.692716
53	46	3788.931789
54	249	21885.299934
55	94	7787.097442
56	690	57491.017029
57	204	17714.099642
58	838	120792.792793
59	27	4525.455688
60	689	60558.119095
61	452	79455.064821
62	518	44444.444444
63	266	23097.796592
64	479	45725.195394
65	823	87874.541208
66	603	55362.368738
67	820	69528.351881
68	36	5765.765766
69	0	0.000000
70	477	72375.533428
71	648	88118.306986
72	24	3116.630144
73	661	55394.929814
74	456	36720.519402
75	564	45165.165165
76	677	66384.752099
77	577	56966.555597
78	971	86397.508620
79	1028	110582.224015
80	1148	190203.997101
81	428	35868.426566
82	430	34821.338192
83	1221	102923.976608
84	537	76639.015253
85	153	13698.170220
86	112	9667.152182
87	834	101022.030434
88	474	50238.473768
89	990	165933.375236
90	513	50647.908182
91	277	22686.322686
92	787	67524.667525
93	439	47223.342746
94	717	61518.661519
95	16	1310.401310
96	1766	252038.176791
97	702	93693.693694
98	21	3691.496374
99	1043	91116.571117
100	25	5222.613918
101	3	561.600562
102	459	54231.280461
103	305	38229.533882
104	671	60830.641963
105	345	38253.638254
106	11	1132.561133
107	59	4832.104832
108	159	21221.221221
109	284	23392.535393
110	709	60116.587175
111	95	9995.396857
112	52	4899.016664
113	22	1771.604006
114	405	32613.619206
115	680	64485.538170
116	49	5155.520484
117	21	1681.681682
118	981	133401.325854
119	41	5184.131500
120	552	82882.882883
121	56	5345.743094
122	162	13736.089030
123	421	35077.852419
124	661	69546.919182
125	359	27525.397738
126	32	2956.802957
