# Supplementary material for: A statistical approach to detection of copy number variations in PCR-enriched targeted sequencing data
Source: BMC Bioinformatics. 2016 Oct 22;17:429. doi: 10.1186/s12859-016-1272-6 (PMC5075217; doi:10.1186/s12859-016-1272-6)
Supplement: Additional file 8 — Archive with Conifer results. txt files with CNV calls made by Conifer. (ZIP 1157 kb) [file 12859_2016_1272_MOESM8_ESM.zip › Additional_file_8_Conifer_results/RPKM1/Run_19_hg19_v3/IonXpress_029_R_2012_09_12_03_13_43_Sequoia_SN1-25-Run_19_Run_19_hg19_v3.bam.txt]

1	312	31413.637868
2	470	60687.532934
3	189	38987.094653
4	417	41491.587755
5	736	111155.949381
6	21	5223.761048
7	412	40994.086702
8	32	3165.386812
9	152	15035.587356
10	338	46862.967968
11	34	3403.024949
12	204	20787.152399
13	169	30090.958379
14	228	22422.256725
15	228	22956.119981
16	488	58542.818854
17	33	4134.786523
18	633	146674.214326
19	272	40358.681850
20	14	2441.345370
21	197	26873.081030
22	18	2516.286314
23	348	34223.444476
24	193	35484.803311
25	36	5535.829890
26	239	33410.690498
27	128	14629.220130
28	66	7110.779371
29	33	3362.627594
30	49	4904.359485
31	202	32541.306920
32	265	26213.359535
33	544	56108.411352
34	646	102122.552438
35	36	3401.906636
36	350	41691.989587
37	181	30616.214753
38	213	20355.382035
39	363	51597.966273
40	58	5771.012206
41	165	25143.972098
42	11	1248.761030
43	52	5143.753569
44	298	32106.246249
45	593	66427.921952
46	22	5097.682014
47	33	3696.663448
48	640	78446.542726
49	942	189690.044052
50	411	47616.984272
51	27	2836.683018
52	240	31469.834001
53	33	3189.692460
54	220	22690.901650
55	63	6124.409505
56	503	49180.710954
57	193	19666.276534
58	741	125340.415095
59	22	4327.102175
60	382	39399.656501
61	369	76117.660989
62	422	42488.958912
63	235	23945.984381
64	391	43799.860849
65	655	82069.247651
66	504	54300.497011
67	683	67958.643733
68	29	5450.400416
69	3	303.862918
70	414	73713.945379
71	650	103724.275981
72	27	4114.468162
73	570	56055.641813
74	400	37798.962626
75	455	42757.451543
76	570	65588.914231
77	499	57812.348301
78	721	75282.350580
79	882	111336.280252
80	1045	203174.855002
81	361	35501.906482
82	381	36205.778822
83	980	96939.971110
84	389	65148.009075
85	104	10926.482737
86	142	14382.844791
87	739	105043.793596
88	434	53978.864165
89	894	175837.697478
90	516	59781.907261
91	276	26525.851557
92	606	61014.950475
93	311	39258.030792
94	596	60008.103108
95	13	1249.406052
96	1367	228939.147573
97	395	61865.177141
98	10	2062.809241
99	800	82012.294668
100	20	4902.908920
101	0	0.000000
102	315	43674.067780
103	276	40596.085861
104	557	59255.817150
105	302	39294.929263
106	17	2053.968630
107	73	7015.895520
108	111	17384.897880
109	200	19331.469457
110	615	61192.629422
111	56	6914.175207
112	68	7517.793678
113	9	850.476659
114	368	34775.045616
115	652	72556.600826
116	62	7654.979694
117	14	1315.613894
118	769	122713.797276
119	29	4302.947697
120	530	93385.093343
121	60	6721.206268
122	152	15124.031987
123	345	33732.296777
124	528	65190.794813
125	331	29781.259796
126	27	2927.602346
