# Supplementary material for: A statistical approach to detection of copy number variations in PCR-enriched targeted sequencing data
Source: BMC Bioinformatics. 2016 Oct 22;17:429. doi: 10.1186/s12859-016-1272-6 (PMC5075217; doi:10.1186/s12859-016-1272-6)
Supplement: Additional file 8 — Archive with Conifer results. txt files with CNV calls made by Conifer. (ZIP 1157 kb) [file 12859_2016_1272_MOESM8_ESM.zip › Additional_file_8_Conifer_results/RPKM1/Run_19_hg19_v3/IonXpress_030_R_2012_09_12_03_13_43_Sequoia_SN1-25-Run_19_Run_19_hg19_v3.bam.txt]

1	337	34715.268867
2	566	74773.042020
3	213	44953.722991
4	507	51612.982039
5	824	127323.656735
6	33	8398.562166
7	496	50493.173750
8	32	3238.573680
9	176	17812.155237
10	291	41279.371124
11	33	3379.303120
12	259	27001.729987
13	209	38073.481820
14	232	23343.149530
15	241	24826.052810
16	517	63455.803033
17	30	3845.806244
18	611	144849.921494
19	207	31424.285234
20	12	2140.964301
21	232	32379.207413
22	16	2288.413633
23	347	34914.107271
24	213	40067.448753
25	21	3303.897183
26	212	30321.480638
27	118	13798.129161
28	58	6393.346687
29	31	3231.867296
30	31	3174.496870
31	231	38073.481820
32	212	21455.550627
33	569	60043.822493
34	689	111438.525803
35	31	2997.150677
36	377	45946.551364
37	210	36342.869010
38	180	17599.452305
39	407	59189.866695
40	56	5700.842198
41	212	33053.145560
42	10	1161.485107
43	78	7894.023344
44	241	26565.457784
45	606	69453.732640
46	24	5689.685951
47	33	3782.133956
48	710	89038.775007
49	979	201698.802498
50	394	46702.838845
51	16	1719.863662
52	185	24818.865880
53	32	3164.549138
54	211	22265.811153
55	65	6464.932911
56	456	45616.152680
57	196	20433.741612
58	695	120277.590295
59	26	5232.085240
60	461	48647.103988
61	326	68802.411714
62	443	45634.611597
63	240	25020.908096
64	438	50199.232502
65	692	88709.930705
66	475	52359.304761
67	732	74518.151583
68	29	5576.419054
69	4	414.518038
70	457	83251.584649
71	570	93061.254877
72	37	5768.709367
73	554	55741.831206
74	363	35095.667599
75	465	44707.497592
76	568	66869.937148
77	480	56896.859507
78	759	81082.414987
79	935	120755.446071
80	1065	211850.878465
81	370	37228.298820
82	340	33056.649180
83	985	99687.346073
84	386	66140.251946
85	84	9029.284226
86	127	13160.947717
87	696	101219.034938
88	464	59044.437047
89	845	170042.770284
90	454	53814.946283
91	225	22124.311491
92	567	58408.182337
93	347	44815.122766
94	531	54699.726316
95	17	1671.614646
96	1466	251195.879154
97	545	87331.850134
98	9	1899.453084
99	886	92928.663616
100	25	6270.336268
101	0	0.000000
102	391	55464.722025
103	196	29495.661805
104	495	53877.568613
105	331	44064.064624
106	15	1854.228011
107	54	5309.834758
108	118	18908.547368
109	183	18097.265385
110	577	58739.034786
111	63	7958.292484
112	52	5881.821315
113	6	580.093679
114	327	31615.105523
115	532	60571.448350
116	35	4421.273602
117	16	1538.322498
118	784	128000.041796
119	32	4857.860519
120	458	82564.652810
121	39	4469.794675
122	141	14353.906248
123	372	37213.177186
124	598	75540.617546
125	311	28628.754463
126	21	2329.671090
