# Supplementary material for: A statistical approach to detection of copy number variations in PCR-enriched targeted sequencing data
Source: BMC Bioinformatics. 2016 Oct 22;17:429. doi: 10.1186/s12859-016-1272-6 (PMC5075217; doi:10.1186/s12859-016-1272-6)
Supplement: Additional file 8 — Archive with Conifer results. txt files with CNV calls made by Conifer. (ZIP 1157 kb) [file 12859_2016_1272_MOESM8_ESM.zip › Additional_file_8_Conifer_results/RPKM1/Run_19_hg19_v3/IonXpress_031_R_2012_09_12_03_13_43_Sequoia_SN1-25-Run_19_Run_19_hg19_v3.bam.txt]

1	365	34976.239155
2	440	54071.810067
3	211	41424.581543
4	574	54356.626821
5	709	101910.220115
6	18	4261.408026
7	516	48864.145365
8	29	2730.180841
9	134	12615.318367
10	340	44865.097250
11	37	3524.557066
12	163	15807.713039
13	122	20674.059055
14	292	27330.270596
15	264	25297.882567
16	569	64965.484375
17	30	3577.478343
18	691	152385.875439
19	137	19346.626301
20	9	1493.689411
21	205	26614.707833
22	23	3060.074450
23	360	33694.854159
24	194	33947.158623
25	30	4390.541603
26	239	31798.164940
27	108	11747.665369
28	72	7382.821548
29	22	2133.556361
30	45	4286.623458
31	200	30664.100081
32	265	24948.204233
33	543	53302.245919
34	690	103813.740696
35	29	2608.161585
36	336	38092.586298
37	160	25757.844068
38	227	20646.294504
39	461	62365.368254
40	87	8238.722184
41	239	34662.864484
42	19	2052.848311
43	93	8755.407523
44	302	30966.834828
45	526	56078.749917
46	12	2646.353843
47	45	4797.611685
48	632	73727.162370
49	972	186284.407995
50	437	48185.692885
51	24	2399.799137
52	224	27954.249377
53	35	3219.730509
54	243	23853.491268
55	90	8326.889246
56	626	58252.927698
57	242	23469.119972
58	752	121061.867122
59	21	3931.066319
60	462	45351.082163
61	394	77352.062218
62	594	56920.235776
63	278	26960.394017
64	545	58104.408184
65	878	104700.866167
66	659	67573.325004
67	718	67993.132504
68	25	4471.847929
69	2	192.798234
70	507	85915.966728
71	616	93554.433645
72	38	5511.250420
73	646	60463.543853
74	384	34535.656852
75	551	49279.764173
76	598	65489.756603
77	538	59322.431973
78	885	87946.342595
79	893	107284.303886
80	1033	191148.368698
81	385	36034.774587
82	443	40065.747621
83	1080	101675.700270
84	403	64235.217572
85	91	9099.238394
86	148	14267.069319
87	836	113096.416183
88	424	50189.916751
89	920	172218.143481
90	534	58881.372999
91	290	26526.188849
92	744	71294.032689
93	387	46493.869657
94	720	68994.225183
95	15	1372.044251
96	1483	236379.224960
97	492	73338.306028
98	25	4908.125775
99	853	83225.155267
100	16	3733.020879
101	0	0.000000
102	377	49747.475481
103	255	35697.012160
104	598	60547.133463
105	314	38884.437680
106	16	1839.846005
107	77	7043.160487
108	138	20570.500471
109	250	22998.075061
110	573	54261.928865
111	90	10575.757145
112	56	5892.317271
113	25	2248.415160
114	382	34355.783639
115	684	72443.936443
116	49	5757.912223
117	31	2772.545716
118	843	128029.849939
119	57	8049.326271
120	527	88374.894688
121	61	6503.429173
122	182	17235.028016
123	438	40758.438230
124	686	80610.771127
125	380	32539.829608
126	18	1857.536832
