# Supplementary material for: A statistical approach to detection of copy number variations in PCR-enriched targeted sequencing data
Source: BMC Bioinformatics. 2016 Oct 22;17:429. doi: 10.1186/s12859-016-1272-6 (PMC5075217; doi:10.1186/s12859-016-1272-6)
Supplement: Additional file 8 — Archive with Conifer results. txt files with CNV calls made by Conifer. (ZIP 1157 kb) [file 12859_2016_1272_MOESM8_ESM.zip › Additional_file_8_Conifer_results/RPKM1/Run_19_hg19_v3/IonXpress_032_R_2012_09_12_03_13_43_Sequoia_SN1-25-Run_19_Run_19_hg19_v3.bam.txt]

1	312	29698.129932
2	363	44311.772258
3	122	23791.935236
4	636	59826.278034
5	619	88380.492441
6	25	5879.154681
7	486	45716.306800
8	42	3927.687899
9	236	22069.865338
10	226	29623.229226
11	27	2554.823194
12	137	13197.639761
13	96	16159.630214
14	138	12830.229657
15	148	14087.574455
16	668	75760.204888
17	75	8884.055962
18	592	129682.877172
19	396	55548.728860
20	22	3626.892950
21	193	24889.685817
22	20	2643.190204
23	364	33842.055038
24	172	29896.779630
25	42	6105.769371
26	253	33436.356077
27	172	18584.484635
28	60	6111.325121
29	48	4623.990573
30	50	4731.154063
31	282	42948.064824
32	283	26465.135130
33	452	44073.584945
34	559	83543.337471
35	23	2054.748139
36	473	53266.797510
37	252	40298.077846
38	210	18972.729683
39	466	62621.396145
40	89	8371.916266
41	238	34287.653823
42	25	2683.104150
43	78	7294.277527
44	296	30149.203929
45	531	56234.309198
46	18	3943.060455
47	40	4236.106154
48	607	70338.547424
49	915	174190.954407
50	437	47864.372740
51	42	4171.643669
52	227	28139.730746
53	36	3289.639008
54	190	18526.506946
55	77	7076.610094
56	622	57494.734425
57	194	18688.628567
58	702	112258.931141
59	29	5392.415363
60	392	38223.109068
61	322	62795.107754
62	399	37979.339239
63	248	23890.617962
64	449	47550.291582
65	828	98079.977825
66	529	53881.516481
67	656	61707.607532
68	24	4264.346862
69	4	383.025167
70	365	61440.260709
71	641	96702.111033
72	38	5474.499350
73	486	45184.721837
74	383	34216.023355
75	427	37934.918960
76	488	53086.767057
77	374	40964.016945
78	657	64853.608526
79	718	85684.730790
80	852	156604.462345
81	311	28914.503068
82	384	34498.086973
83	931	87063.748432
84	343	54307.090606
85	119	11819.657063
86	115	11011.973558
87	661	88825.628438
88	348	40918.916580
89	769	142991.979805
90	496	54326.610707
91	201	18262.792314
92	544	51781.354753
93	369	44035.746047
94	608	57873.278841
95	22	1998.912592
96	1187	187937.366033
97	361	53452.403374
98	17	3315.269664
99	715	69295.636507
100	19	4403.401651
101	0	0.000000
102	359	47056.368549
103	281	39074.395703
104	640	64367.499803
105	390	47973.902197
106	22	2512.918687
107	78	7087.053734
108	118	17471.976726
109	264	24124.019391
110	624	58697.480335
111	76	8871.086538
112	48	5016.878661
113	17	1518.726885
114	430	38414.856508
115	556	58494.494784
116	66	7703.838309
117	16	1421.448954
118	727	109676.185212
119	45	6312.355552
120	551	91783.403162
121	76	8048.601693
122	140	13169.306486
123	384	35495.141510
124	661	77155.107913
125	328	27899.716171
126	23	2357.691775
