# Supplementary material for: A statistical approach to detection of copy number variations in PCR-enriched targeted sequencing data
Source: BMC Bioinformatics. 2016 Oct 22;17:429. doi: 10.1186/s12859-016-1272-6 (PMC5075217; doi:10.1186/s12859-016-1272-6)
Supplement: Additional file 8 — Archive with Conifer results. txt files with CNV calls made by Conifer. (ZIP 1157 kb) [file 12859_2016_1272_MOESM8_ESM.zip › Additional_file_8_Conifer_results/RPKM1/Run_19_hg19_v3/IonXpress_033_R_2012_09_12_03_13_43_Sequoia_SN1-25-Run_19_Run_19_hg19_v3.bam.txt]

1	305	27961.375531
2	327	38445.404234
3	129	24229.465434
4	636	57620.386745
5	652	89659.754981
6	19	4303.409387
7	608	55083.640159
8	37	3332.526322
9	262	23597.889088
10	409	51633.486576
11	47	4283.306260
12	380	35256.847993
13	264	42800.446162
14	296	26505.209348
15	315	28878.141942
16	718	78428.391165
17	71	8100.140555
18	599	126378.133503
19	652	88086.776824
20	59	9368.029551
21	214	26580.311293
22	20	2545.731521
23	310	27758.834115
24	199	33314.494182
25	35	4900.533178
26	217	27621.187003
27	183	19043.963875
28	77	7553.688083
29	68	6309.120167
30	58	5285.782194
31	280	41071.135206
32	304	27380.756804
33	512	48083.280241
34	646	92985.817792
35	46	3957.972527
36	458	49675.827265
37	276	42508.624938
38	228	19839.446667
39	512	66266.033274
40	86	7791.435944
41	283	39267.335349
42	20	2067.339020
43	84	7565.735433
44	324	31784.349857
45	551	56200.816636
46	14	2953.746025
47	40	4079.914093
48	566	63169.191649
49	918	168318.313032
50	477	50319.173356
51	37	3539.515534
52	243	29012.458881
53	45	3960.430895
54	306	28737.272957
55	97	8585.991627
56	605	53861.351445
57	204	18927.360502
58	659	101497.042878
59	12	2149.071028
60	329	30897.264061
61	347	65175.383765
62	554	50788.859161
63	278	25793.167742
64	461	47021.009926
65	854	97429.859628
66	616	60429.504666
67	684	61969.095179
68	59	10096.654072
69	21	1936.737663
70	372	60309.719592
71	639	92845.950696
72	39	5411.399571
73	764	68412.094399
74	454	39063.467982
75	494	42269.043316
76	641	67159.687926
77	576	60762.775374
78	803	76342.874006
79	765	87927.476957
80	976	172782.017074
81	449	40205.537153
82	461	39888.609544
83	997	89798.074124
84	407	62064.178325
85	108	10331.558856
86	121	11159.297964
87	721	93316.035138
88	307	34767.017946
89	858	153658.578518
90	535	56437.647265
91	267	23365.042117
92	646	59223.110141
93	452	51951.921026
94	738	67657.361121
95	20	1750.190421
96	1257	191682.241166
97	387	55189.337933
98	7	1314.777194
99	743	69354.212405
100	22	4910.679209
101	1	200.021762
102	433	54663.324419
103	359	48080.013714
104	681	65965.667631
105	389	46086.552678
106	18	1980.215447
107	85	7438.309288
108	112	15972.108136
109	264	23234.527917
110	609	55174.238251
111	73	8206.732309
112	47	4731.233712
113	14	1204.600334
114	466	40095.982555
115	641	64950.487666
116	63	7082.522403
117	26	2224.686490
118	762	110717.706464
119	30	4053.072553
120	564	90484.844751
121	90	9179.806710
122	178	16126.460441
123	395	35165.675737
124	688	77345.641483
125	351	28755.256231
126	28	2764.403331
