# Supplementary material for: A statistical approach to detection of copy number variations in PCR-enriched targeted sequencing data
Source: BMC Bioinformatics. 2016 Oct 22;17:429. doi: 10.1186/s12859-016-1272-6 (PMC5075217; doi:10.1186/s12859-016-1272-6)
Supplement: Additional file 8 — Archive with Conifer results. txt files with CNV calls made by Conifer. (ZIP 1157 kb) [file 12859_2016_1272_MOESM8_ESM.zip › Additional_file_8_Conifer_results/RPKM1/Run_19_hg19_v3/IonXpress_034_R_2012_09_12_03_13_43_Sequoia_SN1-25-Run_19_Run_19_hg19_v3.bam.txt]

1	404	46612.946400
2	457	67620.655521
3	235	55550.565197
4	388	44240.219833
5	597	103321.518567
6	11	3135.582591
7	378	43100.007981
8	29	3287.277443
9	97	10995.376274
10	367	58309.686399
11	43	4931.922268
12	167	19500.370157
13	137	27953.193703
14	199	22426.376123
15	225	25960.180544
16	371	51002.242174
17	21	3015.226896
18	462	122674.299734
19	107	18193.380330
20	5	999.154715
21	202	31576.512077
22	15	2402.925802
23	244	27497.667206
24	209	44034.485955
25	23	4052.934853
26	189	30276.865111
27	72	9429.860176
28	41	5061.959620
29	18	2101.836304
30	24	2752.700801
31	217	40059.443045
32	201	22784.233311
33	505	59687.309414
34	639	115758.143377
35	20	2165.765528
36	252	34399.067403
37	115	22291.141694
38	181	19821.648964
39	350	57010.592568
40	50	5701.059257
41	148	25844.801964
42	8	1040.730280
43	64	7254.681253
44	209	25803.647821
45	406	52117.498001
46	15	3982.931810
47	29	3722.678429
48	518	72758.735964
49	772	178144.527825
50	333	44210.543086
51	14	1685.530563
52	208	31254.179120
53	29	3212.139673
54	174	20565.528392
55	68	7575.200576
56	401	44929.619600
57	169	19733.907524
58	564	109323.512309
59	14	3155.470007
60	506	59805.502106
61	347	82025.728185
62	385	44420.753376
63	197	23003.430664
64	334	42874.986040
65	549	78826.645991
66	466	57533.492271
67	553	63053.715380
68	20	4307.466994
69	1	116.069470
70	393	80186.898726
71	555	101489.611487
72	22	3841.794887
73	511	57587.327632
74	392	42449.004343
75	497	53520.277401
76	558	73578.568857
77	449	59611.212750
78	731	87465.510351
79	815	117892.800005
80	990	220572.016763
81	390	43951.189387
82	388	42251.895346
83	976	110633.889110
84	512	98261.425290
85	90	10835.553619
86	126	14624.753207
87	689	112229.423655
88	445	63424.284232
89	856	192934.451872
90	443	58814.626388
91	274	30176.743203
92	641	73957.669906
93	381	55113.075830
94	602	69457.905279
95	18	1982.413787
96	1333	255825.156076
97	497	89200.462335
98	15	3545.780757
99	807	94803.432660
100	22	6180.278731
101	0	0.000000
102	265	42103.724511
103	230	38767.202946
104	441	53762.064463
105	246	36679.738172
106	5	692.271481
107	36	3964.827574
108	131	23511.590676
109	213	23592.612079
110	445	50739.427386
111	52	7357.279391
112	75	9501.765428
113	18	1949.188975
114	340	36818.013971
115	487	62104.038930
116	39	5517.959543
117	25	2692.166871
118	690	126176.273740
119	28	4760.884572
120	402	81168.831169
121	29	3722.678429
122	129	14708.732883
123	386	43248.960512
124	492	69611.181933
125	290	29900.236315
126	8	994.030845
