# Supplementary material for: A statistical approach to detection of copy number variations in PCR-enriched targeted sequencing data
Source: BMC Bioinformatics. 2016 Oct 22;17:429. doi: 10.1186/s12859-016-1272-6 (PMC5075217; doi:10.1186/s12859-016-1272-6)
Supplement: Additional file 8 — Archive with Conifer results. txt files with CNV calls made by Conifer. (ZIP 1157 kb) [file 12859_2016_1272_MOESM8_ESM.zip › Additional_file_8_Conifer_results/RPKM1/Run_19_hg19_v3/IonXpress_035_R_2012_09_12_03_13_43_Sequoia_SN1-25-Run_19_Run_19_hg19_v3.bam.txt]

1	313	31877.752384
2	457	59689.445091
3	178	37141.444218
4	548	55154.921923
5	686	104799.384036
6	19	4780.764218
7	509	51229.662881
8	38	3802.245226
9	245	24514.475798
10	388	54415.739051
11	51	5163.404020
12	354	36487.811113
13	268	48268.502551
14	262	26063.064658
15	275	28007.609922
16	636	77177.488200
17	55	6970.782914
18	549	128677.353840
19	439	65888.907400
20	36	6350.141511
21	220	30356.635271
22	26	3676.551169
23	337	33523.865610
24	187	34778.145190
25	24	3733.113494
26	212	29978.032607
27	108	12485.751214
28	70	7628.708574
29	41	4225.989423
30	32	3239.782914
31	250	40738.341705
32	229	22913.530440
33	520	54251.547734
34	627	100262.008454
35	29	2772.027944
36	462	55668.083271
37	291	49790.401232
38	220	21266.795331
39	447	64270.724972
40	54	5434.974058
41	279	43006.476405
42	22	2526.324009
43	90	9005.317640
44	296	32258.539113
45	527	59715.394391
46	22	5156.469553
47	44	4985.725528
48	577	71540.070499
49	922	187803.755260
50	441	51681.888018
51	23	2444.300502
52	236	31302.204882
53	32	3128.704643
54	233	24308.866581
55	85	8358.383902
56	548	54198.478190
57	193	19893.072160
58	693	118573.017367
59	21	4178.048533
60	363	37871.753514
61	370	77204.125622
62	438	44608.484167
63	255	26283.592751
64	504	57109.219683
65	844	106969.832353
66	550	59939.853082
67	639	64313.859687
68	33	6273.704623
69	0	0.000000
70	373	67179.669595
71	619	99916.547891
72	32	4932.642455
73	602	59885.362306
74	404	38617.216874
75	458	43535.707835
76	488	56800.887863
77	463	54260.122794
78	683	72137.041367
79	768	98063.876869
80	981	192931.167234
81	338	33623.342956
82	362	34796.952095
83	880	88051.994703
84	374	63358.205099
85	91	9670.928074
86	140	14343.799355
87	666	95759.066737
88	341	42901.068375
89	775	154189.886337
90	463	54260.122794
91	254	24692.990302
92	564	57441.061804
93	375	47882.752377
94	621	63246.275497
95	9	874.948475
96	1205	204135.393435
97	402	63687.607532
98	8	1669.278392
99	740	76736.221830
100	17	4215.532750
101	0	0.000000
102	380	53293.765050
103	264	39278.846333
104	587	63167.489082
105	377	49619.300197
106	20	2444.300502
107	58	5638.556841
108	119	18852.799245
109	228	22292.020581
110	707	71157.901094
111	100	12489.126654
112	44	4920.552645
113	10	955.871705
114	445	42536.290864
115	612	68890.679947
116	41	5120.541928
117	18	1711.010352
118	802	129455.688867
119	29	4352.570193
120	491	87511.050275
121	62	7025.340517
122	164	16506.217510
123	406	40154.346980
124	633	79056.171720
125	329	29942.681153
126	29	3180.724372
