# Supplementary material for: A statistical approach to detection of copy number variations in PCR-enriched targeted sequencing data
Source: BMC Bioinformatics. 2016 Oct 22;17:429. doi: 10.1186/s12859-016-1272-6 (PMC5075217; doi:10.1186/s12859-016-1272-6)
Supplement: Additional file 8 — Archive with Conifer results. txt files with CNV calls made by Conifer. (ZIP 1157 kb) [file 12859_2016_1272_MOESM8_ESM.zip › Additional_file_8_Conifer_results/RPKM1/Run_19_hg19_v3/IonXpress_036_R_2012_09_12_03_13_43_Sequoia_SN1-25-Run_19_Run_19_hg19_v3.bam.txt]

1	326	30935.262175
2	565	68757.904877
3	238	46270.968234
4	504	47263.632604
5	714	101630.876656
6	21	4923.295063
7	504	47263.632604
8	23	2144.258836
9	224	20883.216485
10	412	53837.249993
11	44	4150.605474
12	403	38702.804907
13	301	50511.279874
14	230	21317.922144
15	241	22869.319584
16	635	71795.974609
17	55	6494.928937
18	600	131030.944923
19	623	87122.168774
20	45	7395.818798
21	234	30084.282274
22	23	3030.316206
23	349	32347.629688
24	209	36216.288527
25	40	5797.126654
26	239	31488.937962
27	153	16480.682701
28	63	6397.147725
29	45	4321.653153
30	55	5188.256843
31	202	30669.560537
32	245	22841.018031
33	562	54630.849049
34	687	102357.210574
35	44	3918.728073
36	527	59165.392983
37	302	48145.136863
38	185	16662.645115
39	489	65509.966960
40	52	4876.406539
41	291	41794.149595
42	19	2032.885018
43	74	6898.919732
44	291	29548.729968
45	573	60495.512088
46	24	5241.237797
47	43	4539.802827
48	755	87219.450839
49	1033	196049.851701
50	402	43895.366549
51	33	3267.635055
52	233	28794.642664
53	25	2277.442614
54	259	25176.850362
55	73	6688.351585
56	537	49485.010327
57	196	18823.200401
58	766	122116.472970
59	20	3707.464721
60	451	43840.770322
61	350	68045.541520
62	411	39001.204767
63	246	23625.037238
64	512	54055.326683
65	798	94235.514390
66	531	53918.816540
67	706	66206.596465
68	36	6376.839320
69	8	763.693332
70	456	76522.071835
71	635	95502.192640
72	31	4452.297723
73	609	56446.150373
74	387	34466.994646
75	467	41360.888365
76	582	63117.695306
77	468	51102.068520
78	732	72034.666388
79	974	115877.639875
80	1067	195519.757299
81	327	30308.524092
82	393	35198.003548
83	995	92762.501798
84	424	66925.244344
85	93	9208.789701
86	127	12123.631641
87	680	91097.704566
88	439	51460.155539
89	903	167392.032139
90	488	53285.917602
91	275	24909.528592
92	715	67848.811213
93	340	40450.100162
94	599	56841.171911
95	10	905.801040
96	1447	228398.180580
97	524	77348.699154
98	17	3305.069160
99	884	85410.999371
100	24	5545.077669
101	0	0.000000
102	436	56973.400478
103	331	45885.517713
104	637	63868.657965
105	357	43779.454560
106	11	1252.593438
107	56	5072.485822
108	144	21256.131065
109	207	18857.224845
110	671	62924.399757
111	71	8261.963352
112	77	8023.147510
113	11	979.682018
114	343	30548.266573
115	585	61356.102006
116	29	3374.604749
117	23	2037.045894
118	849	127687.183546
119	21	2936.702318
120	542	90006.429980
121	57	6017.878166
122	163	15285.658957
123	408	37597.549746
124	547	63652.027515
125	338	28661.857580
126	19	1941.665818
