# Supplementary material for: A statistical approach to detection of copy number variations in PCR-enriched targeted sequencing data
Source: BMC Bioinformatics. 2016 Oct 22;17:429. doi: 10.1186/s12859-016-1272-6 (PMC5075217; doi:10.1186/s12859-016-1272-6)
Supplement: Additional file 8 — Archive with Conifer results. txt files with CNV calls made by Conifer. (ZIP 1157 kb) [file 12859_2016_1272_MOESM8_ESM.zip › Additional_file_8_Conifer_results/RPKM1/Run_19_hg19_v3/IonXpress_037_R_2012_09_12_03_13_43_Sequoia_SN1-25-Run_19_Run_19_hg19_v3.bam.txt]

1	335	42928.904608
2	462	75925.028143
3	201	52771.141274
4	206	26087.507123
5	329	63240.043057
6	5	1582.979801
7	195	24694.484898
8	10	1258.978087
9	72	9064.642230
10	318	56115.336427
11	27	3439.468538
12	194	25159.842816
13	159	36031.952864
14	218	27286.154154
15	221	28320.262443
16	355	54203.024681
17	21	3348.881713
18	446	131530.442220
19	148	27949.313542
20	13	2885.266277
21	171	29688.530852
22	13	2312.982057
23	272	34045.109770
24	197	46099.124819
25	28	5479.988257
26	154	27399.941286
27	89	12946.207779
28	51	6993.342612
29	19	2464.108317
30	19	2420.366749
31	170	34855.707622
32	171	21528.525296
33	525	68917.535246
34	578	116294.276833
35	15	1804.066366
36	303	45937.627920
37	163	35091.496233
38	172	20920.374864
39	329	59520.040524
40	60	7598.303046
41	179	34717.171423
42	15	2167.301204
43	58	7302.072907
44	193	26465.002434
45	435	62019.261614
46	13	3833.846971
47	34	4847.482517
48	587	91574.234411
49	747	191450.099954
50	274	40402.848843
51	17	2273.198323
52	137	22863.627640
53	29	3567.584192
54	188	24679.041193
55	66	8165.992354
56	375	46665.878532
57	112	14525.270079
58	574	123573.735199
59	16	4005.307032
60	445	58415.815590
61	251	65898.290845
62	317	40622.276898
63	175	22695.734499
64	298	42486.758531
65	529	84359.925049
66	357	48953.398285
67	569	72057.240550
68	24	5740.940079
69	0	0.000000
70	303	68664.664892
71	466	94644.271584
72	19	3685.062889
73	488	61080.932235
74	260	31270.483670
75	416	49754.814017
76	496	72640.466305
77	347	51167.111491
78	752	99934.882856
79	842	135276.255965
80	854	211325.983940
81	311	38926.577715
82	294	35558.350770
83	841	105880.057158
84	349	74390.646815
85	106	14174.060133
86	130	16758.732266
87	639	115602.753480
88	391	61894.510226
89	711	177985.831226
90	346	51019.655839
91	226	27644.583619
92	507	64970.013840
93	295	47394.887779
94	495	63432.262033
95	13	1590.175164
96	1254	267294.759616
97	512	102061.156959
98	17	4463.230854
99	690	90028.378511
100	14	4368.106582
101	0	0.000000
102	343	60526.919480
103	202	37815.322694
104	397	53753.613475
105	243	40241.781899
106	9	1383.976626
107	52	6360.700656
108	81	16146.393972
109	177	21774.565585
110	457	57873.741531
111	55	8642.838622
112	53	7457.593730
113	19	2285.150730
114	288	34638.074219
115	458	64868.845958
116	41	6442.843337
117	15	1794.043775
118	661	134248.634157
119	44	8309.255377
120	369	82750.269107
121	52	7413.796791
122	126	15956.436396
123	280	34843.855970
124	488	76685.549960
125	277	31720.220782
126	19	2622.063978
