# Supplementary material for: A statistical approach to detection of copy number variations in PCR-enriched targeted sequencing data
Source: BMC Bioinformatics. 2016 Oct 22;17:429. doi: 10.1186/s12859-016-1272-6 (PMC5075217; doi:10.1186/s12859-016-1272-6)
Supplement: Additional file 8 — Archive with Conifer results. txt files with CNV calls made by Conifer. (ZIP 1157 kb) [file 12859_2016_1272_MOESM8_ESM.zip › Additional_file_8_Conifer_results/RPKM1/Run_19_hg19_v3/IonXpress_038_R_2012_09_12_03_13_43_Sequoia_SN1-25-Run_19_Run_19_hg19_v3.bam.txt]

1	310	38328.274001
2	360	57081.852046
3	165	41796.213820
4	302	36899.873050
5	566	104970.014926
6	16	4887.400404
7	272	33234.322747
8	28	3401.173381
9	84	10203.520142
10	328	55844.558714
11	37	4547.595938
12	212	26527.396168
13	175	38263.200531
14	146	17631.581108
15	161	19905.974562
16	325	47877.459631
17	20	3077.252106
18	465	132311.302031
19	151	27513.063239
20	3	642.416032
21	160	26801.873183
22	10	1716.648902
23	225	27171.957188
24	163	36801.593803
25	20	3776.627585
26	167	28668.036667
27	84	11789.202326
28	35	4630.578408
29	18	2252.326090
30	15	1843.619975
31	129	25519.212109
32	148	17977.630726
33	447	56614.871448
34	521	101139.498546
35	16	1856.666075
36	179	26183.731389
37	86	17863.448476
38	141	16546.749673
39	276	48175.803982
40	49	5987.065495
41	115	21519.972499
42	8	1115.245730
43	51	6194.994372
44	193	25534.332365
45	364	50071.578973
46	15	4268.106517
47	21	2888.744941
48	485	73001.116541
49	635	157022.283811
50	240	34144.852137
51	15	1935.228421
52	142	22864.698789
53	16	1899.104157
54	145	18365.003042
55	81	9669.468903
56	328	39381.711925
57	136	17017.574900
58	564	117150.987683
59	16	3864.456133
60	427	54081.767580
61	257	65100.769405
62	320	39564.669937
63	172	21522.227080
64	288	39617.073473
65	455	70007.485416
66	346	45776.575121
67	485	59259.729898
68	30	6923.817239
69	2	248.759901
70	430	94018.149876
71	430	84261.549417
72	23	4303.994500
73	387	46735.766363
74	243	28198.116018
75	377	43504.651651
76	442	62455.657543
77	342	48656.414295
78	587	75264.457764
79	603	93471.532725
80	626	149458.951433
81	276	33330.934150
82	234	27306.290459
83	789	95840.207044
84	345	70951.988537
85	72	9289.096420
86	127	15796.253701
87	577	100715.358324
88	367	56052.373383
89	668	161341.043567
90	304	43250.146040
91	183	21597.589001
92	469	57986.969376
93	236	36582.556755
94	432	53412.304415
95	11	1298.215732
96	1005	206686.227479
97	379	72892.409265
98	7	1773.172708
99	609	76665.539973
100	25	7525.888303
101	0	0.000000
102	208	35413.622599
103	176	31789.352193
104	409	53430.966995
105	190	30358.275586
106	7	1038.572586
107	55	6491.078661
108	74	14232.290991
109	153	18160.183501
110	428	52295.184322
111	41	6216.273871
112	27	3665.550303
113	10	1160.416297
114	252	29242.490685
115	392	53568.480743
116	28	4245.260205
117	19	2192.542126
118	623	122081.268109
119	21	3826.320053
120	333	72050.973143
121	31	4264.337770
122	95	11607.575959
123	247	29656.350139
124	398	60343.341484
125	239	26406.260427
126	13	1730.954310
