# Supplementary material for: A statistical approach to detection of copy number variations in PCR-enriched targeted sequencing data
Source: BMC Bioinformatics. 2016 Oct 22;17:429. doi: 10.1186/s12859-016-1272-6 (PMC5075217; doi:10.1186/s12859-016-1272-6)
Supplement: Additional file 8 — Archive with Conifer results. txt files with CNV calls made by Conifer. (ZIP 1157 kb) [file 12859_2016_1272_MOESM8_ESM.zip › Additional_file_8_Conifer_results/RPKM1/Run_19_hg19_v3/IonXpress_039_R_2012_09_12_03_13_43_Sequoia_SN1-25-Run_19_Run_19_hg19_v3.bam.txt]

1	207	25922.386122
2	431	69218.133802
3	164	42076.916604
4	360	44552.029345
5	647	121534.665368
6	21	6497.170946
7	367	45418.318804
8	13	1599.414959
9	172	21161.490222
10	254	43801.380399
11	35	4357.077163
12	255	32318.113656
13	197	43627.118794
14	202	24707.956843
15	235	29428.795839
16	440	65651.926615
17	33	5142.734252
18	507	146116.415877
19	269	49643.379677
20	22	4771.609099
21	137	23244.103124
22	15	2608.073343
23	261	31924.637307
24	157	35902.586450
25	23	4398.950372
26	175	30427.522337
27	86	12225.050094
28	66	8844.192662
29	18	2281.278611
30	15	1867.318784
31	192	38470.323752
32	186	22883.937100
33	442	56701.210789
34	541	106372.018143
35	20	2350.665732
36	393	58226.155723
37	240	50492.299924
38	166	19730.983492
39	342	60463.468397
40	37	4578.958572
41	207	39233.881698
42	15	2117.965601
43	60	7381.915194
44	213	28542.621772
45	472	65762.598135
46	24	6916.753414
47	23	3204.533384
48	613	93453.441587
49	908	227415.715929
50	376	54181.235079
51	14	1829.431157
52	136	22180.080070
53	14	1683.076664
54	170	21808.157996
55	42	5078.248556
56	414	50346.368422
57	159	20151.294397
58	637	134014.979382
59	21	5137.297957
60	318	40794.083780
61	250	64141.641164
62	312	39071.422560
63	193	24460.376218
64	448	62418.737213
65	677	105503.972373
66	402	53869.173486
67	620	76728.494983
68	28	6545.298138
69	2	251.957584
70	375	83046.545928
71	480	95268.490423
72	26	4927.927170
73	464	56754.910768
74	252	29618.388224
75	364	42544.437899
76	358	51236.517497
77	341	49137.769047
78	644	83634.365101
79	803	126073.746390
80	939	227070.256843
81	269	32903.170251
82	108	12764.907284
83	560	68897.875140
84	288	59990.851395
85	75	9800.524054
86	98	12345.921638
87	591	104485.116440
88	372	57546.371237
89	717	175402.030260
90	355	51155.155460
91	189	22592.435335
92	451	56478.242227
93	290	45530.991847
94	466	58356.676004
95	11	1314.903644
96	1242	258710.546642
97	379	73829.404596
98	7	1795.965953
99	764	97414.437228
100	19	5793.198663
101	0	0.000000
102	262	45180.951435
103	188	34393.305746
104	448	59278.171819
105	265	42886.088077
106	14	2103.845830
107	40	4781.467796
108	94	18311.250744
109	151	18153.184020
110	492	60887.773438
111	55	8446.096399
112	56	7700.350751
113	15	1762.999299
114	275	32321.653816
115	480	66437.236742
116	62	9521.054122
117	23	2688.247450
118	645	128017.034006
119	47	8673.750352
120	365	79989.971668
121	51	7105.704460
122	123	15221.943360
123	328	39887.944063
124	476	73097.125194
125	233	26074.259491
126	23	3101.823980
