# Supplementary material for: A statistical approach to detection of copy number variations in PCR-enriched targeted sequencing data
Source: BMC Bioinformatics. 2016 Oct 22;17:429. doi: 10.1186/s12859-016-1272-6 (PMC5075217; doi:10.1186/s12859-016-1272-6)
Supplement: Additional file 8 — Archive with Conifer results. txt files with CNV calls made by Conifer. (ZIP 1157 kb) [file 12859_2016_1272_MOESM8_ESM.zip › Additional_file_8_Conifer_results/RPKM1/Run_19_hg19_v3/IonXpress_040_R_2012_09_12_03_13_43_Sequoia_SN1-25-Run_19_Run_19_hg19_v3.bam.txt]

1	264	26823.053195
2	302	39350.405589
3	110	22897.728337
4	529	53115.382878
5	345	52579.280411
6	19	4769.339672
7	494	49601.132593
8	18	1796.759544
9	231	23058.414150
10	326	45611.182855
11	33	3333.042113
12	219	22519.025492
13	173	31083.940114
14	232	23023.593229
15	223	22657.351752
16	444	53749.870619
17	33	4172.474941
18	308	72018.060633
19	173	25903.283428
20	13	2287.626842
21	153	21061.209657
22	14	1974.950573
23	223	22130.436595
24	150	27830.242939
25	20	3103.493758
26	161	22711.931593
27	106	12225.249061
28	44	4783.729232
29	38	3907.410816
30	25	2525.031904
31	231	37552.274473
32	241	24056.613897
33	338	35179.237173
34	431	68755.438818
35	14	1335.022455
36	320	38465.838129
37	189	32260.817615
38	162	15622.671969
39	376	53932.983964
40	50	5020.357550
41	233	35829.975234
42	10	1145.584944
43	62	6188.838430
44	224	24353.530637
45	287	32442.813888
46	6	1402.949233
47	32	3617.317228
48	318	39333.410021
49	564	114607.590924
50	321	37528.891986
51	28	2968.559247
52	181	23949.829738
53	29	2828.612882
54	189	19671.230253
55	90	8828.904657
56	455	44893.023871
57	174	17891.828473
58	474	80908.082274
59	14	2778.709528
60	252	26228.307004
61	273	56827.998510
62	392	39828.169896
63	205	21079.453086
64	353	39903.530671
65	598	75610.303484
66	467	50772.762533
67	418	41970.189117
68	21	3982.816990
69	2	204.421745
70	269	48332.831738
71	384	61835.649218
72	19	2921.757637
73	706	70063.175946
74	451	43006.794788
75	466	44190.302789
76	507	58871.376493
77	538	62898.890618
78	682	71859.290658
79	533	67894.716059
80	733	143813.046963
81	456	45253.269449
82	386	37015.265441
83	820	81852.379234
84	360	60840.768723
85	101	10708.017283
86	115	11754.250311
87	590	84628.884412
88	257	32255.797258
89	652	129408.472285
90	491	57404.006122
91	255	24730.965885
92	528	53646.106390
93	403	51335.029215
94	714	72544.166596
95	13	1260.794339
96	1051	177621.244244
97	354	55949.095806
98	9	1873.450500
99	490	50690.398049
100	11	2721.179310
101	0	0.000000
102	290	40574.365116
103	254	37700.702435
104	482	51744.414797
105	311	40834.815948
106	20	2438.459381
107	63	6110.003336
108	119	18807.746895
109	227	22141.211183
110	449	45082.810798
111	63	7849.347352
112	56	6247.556062
113	16	1525.739948
114	352	33566.278859
115	429	48175.615278
116	33	4111.562899
117	24	2275.895423
118	584	94041.716519
119	30	4491.898860
120	372	66143.210719
121	51	5765.099332
122	115	11546.822365
123	337	33250.437460
124	540	67280.120157
125	304	27601.284912
126	22	2407.197082
