# Supplementary material for: A statistical approach to detection of copy number variations in PCR-enriched targeted sequencing data
Source: BMC Bioinformatics. 2016 Oct 22;17:429. doi: 10.1186/s12859-016-1272-6 (PMC5075217; doi:10.1186/s12859-016-1272-6)
Supplement: Additional file 8 — Archive with Conifer results. txt files with CNV calls made by Conifer. (ZIP 1157 kb) [file 12859_2016_1272_MOESM8_ESM.zip › Additional_file_8_Conifer_results/RPKM1/Run_19_hg19_v3/IonXpress_041_R_2012_09_12_03_13_43_Sequoia_SN1-25-Run_19_Run_19_hg19_v3.bam.txt]

1	291	29363.828123
2	303	39210.312079
3	65	13437.809199
4	593	59133.657023
5	501	75831.329328
6	20	4985.974454
7	484	48264.232713
8	31	3073.226359
9	273	27064.219229
10	429	59611.002774
11	35	3510.834083
12	301	30738.832868
13	229	40863.996945
14	281	27695.348798
15	289	29162.014871
16	647	77788.273784
17	46	5776.343738
18	517	120059.532808
19	454	67511.843570
20	32	5592.515676
21	244	33357.777475
22	20	2802.035230
23	301	29666.548000
24	159	29298.019454
25	23	3544.574566
26	239	33484.321002
27	154	17639.569081
28	54	5830.731909
29	39	3982.772365
30	27	2708.357721
31	286	46174.871990
32	240	23792.720201
33	377	38969.646677
34	490	77632.088226
35	29	2746.464141
36	383	45723.492492
37	224	37973.181441
38	215	20591.792801
39	497	70800.837245
40	65	6481.766790
41	223	34057.349828
42	24	2730.573929
43	81	8030.043068
44	337	36388.086173
45	433	48611.599940
46	21	4876.692822
47	47	5276.547800
48	538	66089.452688
49	859	173357.583214
50	404	46909.140478
51	15	1579.408057
52	221	29042.334920
53	32	3099.851546
54	243	25118.366425
55	91	8865.864920
56	595	58304.198382
57	186	18994.760510
58	661	112054.789876
59	18	3548.158565
60	314	32457.477603
61	377	77939.293353
62	448	45206.168382
63	282	28798.507870
64	436	48948.400864
65	740	92923.790562
66	524	56579.694822
67	603	60130.851914
68	30	5650.771048
69	6	609.065143
70	327	58351.646293
71	636	101713.878859
72	26	3970.812088
73	630	62092.774885
74	471	44606.365868
75	516	48596.631010
76	559	64464.918687
77	614	71292.604588
78	727	76076.121327
79	745	94249.800684
80	973	189593.111359
81	336	33116.146605
82	449	42761.733715
83	982	97351.880155
84	375	62941.756720
85	93	9792.329952
86	129	13094.900572
87	717	102141.248098
88	350	43627.276471
89	892	175830.968880
90	633	73498.727532
91	280	26969.589091
92	640	64580.240545
93	437	55284.782415
94	764	77092.662151
95	24	2311.679065
96	1286	215848.264377
97	401	62943.310837
98	18	3721.239470
99	707	72638.093286
100	27	6633.513839
101	0	0.000000
102	372	51690.659748
103	315	46434.596870
104	626	66743.069356
105	336	43815.209355
106	15	1816.319265
107	87	8379.836611
108	124	19463.766942
109	244	23636.368040
110	630	62823.278119
111	84	10394.119007
112	50	5539.971615
113	19	1799.407540
114	392	37124.618727
115	619	69036.064708
116	39	4825.840968
117	17	1601.051797
118	753	120425.394309
119	13	1933.158516
120	516	91118.683144
121	83	9318.158880
122	163	16254.276720
123	398	39000.119254
124	644	79688.245724
125	354	31920.844961
126	33	3586.066242
