# Supplementary material for: A statistical approach to detection of copy number variations in PCR-enriched targeted sequencing data
Source: BMC Bioinformatics. 2016 Oct 22;17:429. doi: 10.1186/s12859-016-1272-6 (PMC5075217; doi:10.1186/s12859-016-1272-6)
Supplement: Additional file 8 — Archive with Conifer results. txt files with CNV calls made by Conifer. (ZIP 1157 kb) [file 12859_2016_1272_MOESM8_ESM.zip › Additional_file_8_Conifer_results/RPKM1/Run_19_hg19_v3/IonXpress_042_R_2012_09_12_03_13_43_Sequoia_SN1-25-Run_19_Run_19_hg19_v3.bam.txt]

1	315	29237.486356
2	521	62016.205156
3	190	36130.877448
4	592	54301.464855
5	830	115557.684168
6	21	4815.585988
7	570	52283.505013
8	29	2644.482197
9	232	21155.857574
10	429	54832.269494
11	37	3413.923456
12	391	36728.858362
13	279	45795.136524
14	307	27832.273833
15	300	27845.225101
16	741	81947.905020
17	39	4504.738639
18	714	152515.545264
19	551	75367.742606
20	49	7877.040998
21	240	30180.631077
22	18	2319.668339
23	420	38076.726417
24	214	36271.432349
25	24	3402.180230
26	237	30542.299797
27	116	12221.796098
28	59	5859.912340
29	30	2818.070974
30	29	2675.777844
31	254	37720.998270
32	254	23162.016482
33	546	51914.366017
34	676	98514.844992
35	31	2700.520155
36	473	51941.149470
37	298	46468.111648
38	235	20703.003521
39	504	66042.322121
40	59	5411.801396
41	289	40598.839913
42	23	2407.023485
43	70	6383.232889
44	320	31782.575402
45	651	67226.856045
46	19	4058.536919
47	49	5060.085939
48	755	85311.312845
49	1110	206054.665746
50	486	51906.551119
51	32	3099.294620
52	215	25988.876761
53	33	2940.455771
54	246	23389.989085
55	83	7438.195763
56	696	62733.843557
57	210	19726.496818
58	762	118821.144550
59	23	4170.308131
60	395	37557.096294
61	336	63894.604329
62	445	41303.750566
63	259	24329.346076
64	526	54318.473548
65	843	97371.658264
66	561	55718.827501
67	729	66867.851148
68	35	6064.071244
69	4	373.492840
70	437	71729.299860
71	613	90176.498798
72	42	5900.177427
73	551	49953.038704
74	339	29531.494599
75	479	41495.573228
76	494	52402.061714
77	444	47420.799788
78	687	66127.253091
79	750	87276.078674
80	920	164894.942206
81	303	27469.638344
82	349	30573.431425
83	862	78604.953571
84	345	53264.331579
85	68	6586.001067
86	108	10084.306671
87	638	83601.193479
88	368	42193.705800
89	796	144328.924895
90	395	42187.423235
91	241	21352.224884
92	533	49471.683262
93	398	46314.505750
94	565	52441.840607
95	12	1063.181322
96	1304	201323.734432
97	425	61362.625685
98	8	1521.300103
99	918	86755.595878
100	25	5649.755818
101	0	0.000000
102	424	54193.198754
103	308	41762.995003
104	607	59529.238467
105	370	44381.004930
106	14	1559.332606
107	63	5581.701941
108	129	18625.361679
109	226	20137.666793
110	554	50815.897855
111	78	8877.952061
112	45	4586.272370
113	23	2003.611728
114	339	29531.494599
115	577	59193.086412
116	32	3642.236743
117	12	1039.555070
118	787	115773.090627
119	43	5881.693162
120	515	83651.697074
121	48	4956.818879
122	164	15042.973372
123	438	39479.056721
124	658	74893.493030
125	372	30854.879218
126	19	1899.187148
