# Supplementary material for: A statistical approach to detection of copy number variations in PCR-enriched targeted sequencing data
Source: BMC Bioinformatics. 2016 Oct 22;17:429. doi: 10.1186/s12859-016-1272-6 (PMC5075217; doi:10.1186/s12859-016-1272-6)
Supplement: Additional file 8 — Archive with Conifer results. txt files with CNV calls made by Conifer. (ZIP 1157 kb) [file 12859_2016_1272_MOESM8_ESM.zip › Additional_file_8_Conifer_results/RPKM1/Run_19_hg19_v3/IonXpress_043_R_2012_09_12_03_13_43_Sequoia_SN1-25-Run_19_Run_19_hg19_v3.bam.txt]

1	236	29372.347777
2	377	60173.600038
3	109	27793.842109
4	463	56946.627603
5	652	121721.000532
6	21	6457.230992
7	388	47722.011901
8	12	1467.307293
9	163	19930.924064
10	296	50730.345590
11	25	3093.066409
12	171	21538.921966
13	126	27732.107838
14	206	25042.328830
15	200	24891.820150
16	496	73552.680476
17	25	3872.060912
18	673	192764.983109
19	285	52272.822314
20	22	4742.276664
21	169	28497.119262
22	24	4147.265241
23	328	39873.222602
24	153	34772.790496
25	22	4181.825785
26	218	37670.992610
27	136	19213.794148
28	65	8656.645734
29	35	4408.551280
30	15	1855.839845
31	197	39229.508556
32	210	25677.877628
33	353	45005.625066
34	467	91257.600078
35	25	2920.269403
36	364	53598.048795
37	189	39518.253670
38	140	16538.294066
39	383	67295.767887
40	70	8609.641322
41	154	29009.061753
42	7	982.308070
43	66	8070.190112
44	278	37023.807907
45	598	82805.689388
46	15	4296.396355
47	38	5261.899995
48	583	88333.493940
49	883	219794.771921
50	408	58430.990422
51	15	1948.055490
52	233	37766.101083
53	24	2867.537681
54	176	22439.065189
55	59	7089.877050
56	447	54025.321559
57	148	18641.873982
58	723	151173.002133
59	14	3403.811686
60	302	38503.395949
61	281	71652.014977
62	395	49161.344796
63	186	23428.301085
64	385	53311.355208
65	702	108727.470414
66	450	59930.624309
67	642	78962.710413
68	30	6969.709642
69	2	250.408730
70	310	68229.789126
71	583	115000.209091
72	36	6781.339111
73	428	52029.692908
74	229	26749.667732
75	263	30550.560597
76	317	45089.754214
77	358	51270.329831
78	422	54466.990164
79	623	97211.845677
80	766	184096.468472
81	226	27473.622891
82	294	34535.302832
83	674	82413.759625
84	225	46579.742656
85	46	5974.036836
86	90	11268.392834
87	453	79595.255490
88	273	41972.001446
89	657	159736.019816
90	362	51843.182679
91	152	18057.884072
92	360	44805.276269
93	299	46655.444394
94	473	58869.154654
95	11	1306.820558
96	831	172034.516210
97	266	51498.410132
98	5	1274.946886
99	767	97195.769006
100	21	6363.647934
101	0	0.000000
102	272	46617.074326
103	181	32909.150744
104	438	57598.732512
105	240	38601.468786
106	8	1194.807367
107	44	5227.282231
108	72	13939.419284
109	136	16249.380194
110	523	64326.320166
111	59	9004.661362
112	47	6423.065748
113	14	1635.350866
114	248	28969.072478
115	594	81710.674881
116	36	5494.369645
117	8	929.294619
118	609	120128.863356
119	18	3301.441409
120	482	104981.251481
121	79	10939.213147
122	112	13775.426116
123	309	37346.363226
124	478	72953.019171
125	255	28360.786575
126	10	1340.328777
