# Supplementary material for: A statistical approach to detection of copy number variations in PCR-enriched targeted sequencing data
Source: BMC Bioinformatics. 2016 Oct 22;17:429. doi: 10.1186/s12859-016-1272-6 (PMC5075217; doi:10.1186/s12859-016-1272-6)
Supplement: Additional file 8 — Archive with Conifer results. txt files with CNV calls made by Conifer. (ZIP 1157 kb) [file 12859_2016_1272_MOESM8_ESM.zip › Additional_file_8_Conifer_results/RPKM1/Run_19_hg19_v3/IonXpress_044_R_2012_09_12_03_13_43_Sequoia_SN1-25-Run_19_Run_19_hg19_v3.bam.txt]

1	308	41146.721728
2	401	68701.604774
3	149	40781.784063
4	368	48583.936672
5	686	137467.456684
6	14	4620.754847
7	334	44095.203392
8	16	2099.992178
9	90	11812.455999
10	277	50958.160591
11	30	3984.082792
12	148	20010.015824
13	124	29294.890877
14	165	21530.261370
15	173	23111.632659
16	362	57621.327914
17	21	3491.236995
18	562	172785.486511
19	137	26971.774530
20	12	2776.536049
21	175	31674.529190
22	13	2411.303001
23	261	34056.958894
24	181	44155.474108
25	23	4692.766610
26	173	32088.878403
27	64	9705.369253
28	59	8434.244060
29	10	1352.028096
30	31	4116.885552
31	167	35696.117032
32	185	24281.159553
33	511	69931.180055
34	564	118301.194842
35	20	2507.672223
36	231	36510.471393
37	117	26259.089685
38	174	22063.265272
39	320	60352.716363
40	42	5544.905816
41	112	22645.861590
42	5	753.143168
43	46	6037.477510
44	221	31592.676903
45	414	61534.290652
46	3	922.342455
47	28	4161.739464
48	559	90913.112436
49	774	206802.354661
50	300	46117.122734
51	9	1254.614892
52	153	26619.232239
53	25	3206.238057
54	156	21348.853402
55	60	7739.195309
56	345	44757.600619
57	110	14872.309058
58	487	109300.655355
59	14	3653.620111
60	383	52414.172135
61	272	74447.283659
62	326	43551.400271
63	154	20821.232682
64	270	40131.059121
65	454	75477.218847
66	359	51320.230807
67	471	62182.158077
68	23	5735.603635
69	2	268.786424
70	386	91192.160309
71	488	103325.558509
72	16	3235.123084
73	354	46192.197120
74	207	25954.407510
75	322	40149.225444
76	394	60155.133065
77	391	60105.983297
78	502	69547.657602
79	660	110543.431509
80	672	173357.974931
81	260	33926.472461
82	248	31269.827340
83	708	92924.653856
84	311	69108.715342
85	64	8921.705897
86	103	13842.500832
87	548	103354.026771
88	364	60069.813005
89	701	182941.978425
90	306	47039.465189
91	169	21551.020575
92	500	66796.626183
93	266	44552.352699
94	426	56910.725508
95	8	1020.166654
96	980	217770.228410
97	301	62551.329496
98	5	1368.516244
99	688	93583.287766
100	11	3577.975802
101	0	0.000000
102	208	38264.611563
103	152	29664.672108
104	370	52227.399793
105	178	30730.558606
106	8	1282.495223
107	48	6120.999927
108	99	20573.360864
109	148	18980.929296
110	411	54260.864055
111	35	5733.783386
112	56	8214.675283
113	9	1128.452500
114	215	26957.476399
115	397	58619.312893
116	24	3931.737179
117	12	1496.244426
118	622	131697.740558
119	29	5709.353733
120	343	80189.349732
121	41	6093.975644
122	115	15182.480210
123	244	31654.650873
124	376	61597.215806
125	199	23756.859644
126	20	2877.393128
