# Supplementary material for: A statistical approach to detection of copy number variations in PCR-enriched targeted sequencing data
Source: BMC Bioinformatics. 2016 Oct 22;17:429. doi: 10.1186/s12859-016-1272-6 (PMC5075217; doi:10.1186/s12859-016-1272-6)
Supplement: Additional file 8 — Archive with Conifer results. txt files with CNV calls made by Conifer. (ZIP 1157 kb) [file 12859_2016_1272_MOESM8_ESM.zip › Additional_file_8_Conifer_results/RPKM1/Run_19_hg19_v3/IonXpress_045_R_2012_09_12_03_13_43_Sequoia_SN1-25-Run_19_Run_19_hg19_v3.bam.txt]

1	277	30631.644413
2	490	69490.367571
3	208	47124.776894
4	497	54313.437713
5	773	128221.630674
6	18	4917.715688
7	461	50379.265162
8	17	1846.939355
9	166	18034.819587
10	393	59845.643922
11	32	3517.734825
12	276	30888.784484
13	204	39893.890075
14	224	24194.652895
15	214	23664.880521
16	564	74312.148178
17	30	4128.452677
18	689	175346.130462
19	333	54267.423999
20	24	4596.627722
21	212	31762.450431
22	22	3377.824917
23	355	38344.204365
24	201	40588.972239
25	22	3715.607409
26	219	33624.711676
27	111	13933.527783
28	58	6863.223876
29	31	3469.392460
30	29	3187.947185
31	211	37333.007775
32	196	21294.124332
33	472	53468.496860
34	572	99314.366257
35	33	3425.001243
36	410	53640.811185
37	227	42172.144091
38	191	20047.486302
39	421	65725.660469
40	45	4917.715688
41	161	26946.522200
42	13	1620.902561
43	88	9560.627251
44	274	32422.816243
45	590	72589.681168
46	23	5853.354137
47	39	4798.300959
48	711	95717.277817
49	1003	221830.608997
50	451	57388.319912
51	16	1846.264551
52	200	28803.158209
53	30	3184.806351
54	232	26281.125575
55	78	8328.085572
56	472	50686.898758
57	166	18578.037045
58	739	137291.693760
59	20	4320.473731
60	379	42933.390487
61	326	73859.025324
62	412	45560.424181
63	208	23278.504249
64	515	63362.179324
65	794	109266.380840
66	541	64017.312364
67	733	80104.124434
68	27	5573.411113
69	5	556.228654
70	453	88587.902960
71	617	108138.196760
72	25	4184.242578
73	498	53789.897955
74	277	28749.252857
75	375	38704.243843
76	369	46634.664418
77	440	55988.604792
78	565	64793.771174
79	754	104536.118893
80	921	196670.943886
81	215	23222.546306
82	293	30580.701427
83	787	85502.427802
84	281	51687.409995
85	53	6115.751325
86	104	11569.556004
87	590	92109.595431
88	360	49177.156883
89	774	167202.333401
90	361	45936.105295
91	198	20900.291675
92	452	49983.766334
93	337	46722.376747
94	518	57282.280888
95	15	1583.355430
96	1161	213555.455533
97	300	51605.658457
98	3	679.684282
99	865	97393.951779
100	13	3500.209878
101	0	0.000000
102	296	45074.581682
103	232	37479.170386
104	534	62394.162150
105	296	42300.761271
106	15	1990.503969
107	49	5172.294404
108	96	16513.810706
109	172	18259.556410
110	527	57591.914838
111	71	9628.033797
112	41	4978.428228
113	11	1141.667081
114	315	32693.193682
115	582	71134.326052
116	35	4746.213844
117	14	1444.958437
118	695	121808.827792
119	53	8637.157573
120	495	95793.003511
121	55	6766.834685
122	133	14534.581923
123	337	36189.586613
124	541	73362.905410
125	286	28262.332951
126	20	2381.799621
