# Supplementary material for: A statistical approach to detection of copy number variations in PCR-enriched targeted sequencing data
Source: BMC Bioinformatics. 2016 Oct 22;17:429. doi: 10.1186/s12859-016-1272-6 (PMC5075217; doi:10.1186/s12859-016-1272-6)
Supplement: Additional file 8 — Archive with Conifer results. txt files with CNV calls made by Conifer. (ZIP 1157 kb) [file 12859_2016_1272_MOESM8_ESM.zip › Additional_file_8_Conifer_results/RPKM1/Run_19_hg19_v3/IonXpress_046_R_2012_09_12_03_13_43_Sequoia_SN1-25-Run_19_Run_19_hg19_v3.bam.txt]

1	177	26250.689637
2	307	58390.717588
3	134	40716.241222
4	410	60091.309478
5	519	115458.541707
6	17	6228.977202
7	325	47633.355074
8	22	3205.555519
9	145	21127.525012
10	270	55141.765394
11	25	3685.785327
12	204	30619.550583
13	136	35669.090504
14	190	27523.387636
15	162	24026.054922
16	472	83406.446505
17	33	6090.555486
18	519	177141.872209
19	255	55732.953912
20	22	5651.030864
21	134	26925.256292
22	12	2470.999221
23	295	42733.680804
24	146	39540.463978
25	20	4530.165238
26	176	36241.321902
27	112	18855.282341
28	37	5871.902076
29	31	4652.970922
30	24	3538.353914
31	171	40577.337201
32	185	26955.807774
33	337	51199.154075
34	412	95937.891858
35	28	3897.460596
36	345	60535.130554
37	169	42107.885885
38	140	19707.498492
39	332	69513.291800
40	46	6741.951795
41	141	31649.938215
42	15	2508.312967
43	65	9470.959488
44	182	28883.410210
45	571	94218.436617
46	23	7850.217844
47	38	6270.228707
48	498	89913.931785
49	751	222760.089460
50	321	54780.867995
51	20	3095.143951
52	192	37084.143342
53	23	3274.662300
54	143	21725.457070
55	59	8448.497814
56	340	48967.682050
57	149	22364.279593
58	690	171919.770774
59	22	6373.837137
60	272	41323.946315
61	238	72316.906052
62	320	47458.873920
63	168	25216.100480
64	308	50821.853727
65	596	109999.123329
66	392	62210.421991
67	616	90283.528386
68	35	9689.520092
69	5	745.985294
70	318	83402.726325
71	486	114237.091326
72	39	8754.238230
73	359	52004.716639
74	186	25890.273957
75	231	31975.416303
76	264	44746.938267
77	237	40445.687585
78	371	57060.507208
79	582	108216.857658
80	592	169542.735795
81	141	20425.250825
82	224	31354.851533
83	525	76496.211252
84	129	31823.289467
85	53	8202.131471
86	74	11040.582346
87	401	83960.331361
88	251	45984.508167
89	516	149495.452847
90	254	43346.855049
91	97	13732.063377
92	313	46420.711053
93	170	31609.735055
94	313	46420.711053
95	11	1557.244300
96	746	184032.356145
97	204	47063.383304
98	5	1519.262732
99	696	105099.833516
100	22	7944.202808
101	0	0.000000
102	223	45543.013640
103	192	41598.734705
104	438	68636.277093
105	243	46573.583387
106	17	3025.503212
107	57	8069.356830
108	66	15226.388716
109	127	18081.830963
110	410	60091.309478
111	65	11821.416588
112	24	3908.377852
113	8	1113.560170
114	233	32432.439956
115	518	84910.794490
116	41	7456.585848
117	15	2076.325734
118	555	130455.937626
119	35	7649.621125
120	402	104335.368133
121	52	8580.312967
122	84	12311.390234
123	230	33125.196681
124	383	69655.423893
125	206	27301.474545
126	14	2236.043098
