# Supplementary material for: A statistical approach to detection of copy number variations in PCR-enriched targeted sequencing data
Source: BMC Bioinformatics. 2016 Oct 22;17:429. doi: 10.1186/s12859-016-1272-6 (PMC5075217; doi:10.1186/s12859-016-1272-6)
Supplement: Additional file 8 — Archive with Conifer results. txt files with CNV calls made by Conifer. (ZIP 1157 kb) [file 12859_2016_1272_MOESM8_ESM.zip › Additional_file_8_Conifer_results/RPKM1/Run_19_hg19_v3/IonXpress_047_R_2012_09_12_03_13_43_Sequoia_SN1-25-Run_19_Run_19_hg19_v3.bam.txt]

1	259	35894.450912
2	291	51720.001066
3	51	14480.820012
4	362	49578.853660
5	655	136163.312822
6	22	7532.698761
7	330	45196.192563
8	18	2450.830219
9	150	20423.585156
10	319	60879.024409
11	33	4546.362566
12	154	21599.786807
13	125	30635.377734
14	219	29645.071338
15	230	31875.381119
16	359	59280.542277
17	21	3621.782434
18	506	161385.491253
19	132	26959.132406
20	8	1920.238110
21	150	28164.782756
22	19	3655.990533
23	254	34382.868127
24	167	42263.501544
25	29	6138.215684
26	140	26938.877611
27	83	13057.294780
28	41	6080.244396
29	25	3506.458897
30	18	2479.834127
31	183	40578.746050
32	193	26278.346234
33	478	67861.097703
34	518	112715.285107
35	19	2471.367902
36	277	45418.026201
37	142	33061.699651
38	151	19862.801970
39	327	63979.025836
40	39	5341.368212
41	147	30834.093698
42	8	1250.087897
43	44	5990.918312
44	208	30846.117912
45	478	73703.443863
46	14	4465.211220
47	23	3546.400019
48	614	103591.975840
49	788	218415.654970
50	277	44173.696716
51	17	2458.441493
52	151	27253.612006
53	24	3193.081656
54	163	23140.918254
55	60	8028.581751
56	382	51410.767999
57	108	15147.902436
58	591	137601.862631
59	17	4602.431167
60	401	56929.498282
61	233	66157.471819
62	318	44071.179112
63	181	25386.762416
64	275	42402.608917
65	536	92441.684991
66	296	43896.398567
67	577	79024.857906
68	20	5173.974906
69	0	0.000000
70	425	104160.284296
71	443	97304.895996
72	18	3775.603310
73	439	59425.508298
74	263	34208.934645
75	329	42555.943604
76	389	61612.537914
77	268	42738.450253
78	535	76891.015967
79	671	116588.188279
80	715	191347.865066
81	264	35736.524352
82	253	33093.092307
83	742	101028.667906
84	268	61780.334029
85	81	11713.750642
86	107	14917.777948
87	494	96653.329551
88	369	63171.950969
89	585	158377.778379
90	322	51349.929035
91	147	19446.502275
92	468	64859.471146
93	234	40658.175942
94	449	62226.287488
95	14	1852.047836
96	1050	242049.816157
97	408	87957.573406
98	12	3407.251768
99	768	108371.256218
100	21	7086.096067
101	1	302.375157
102	229	43703.124105
103	175	35430.480336
104	397	58134.001069
105	226	40476.403689
106	9	1496.757026
107	57	7540.480474
108	75	16168.671582
109	167	22218.526526
110	438	59987.673766
111	41	6967.871315
112	61	9282.719685
113	12	1560.863938
114	285	37070.518532
115	365	55909.564365
116	37	6288.078992
117	12	1552.192472
118	602	132229.226613
119	27	5514.367992
120	303	73486.612340
121	32	4934.121765
122	103	14106.690406
123	241	32434.542114
124	422	71718.090123
125	201	24892.873950
126	20	2984.985523
