# Supplementary material for: A statistical approach to detection of copy number variations in PCR-enriched targeted sequencing data
Source: BMC Bioinformatics. 2016 Oct 22;17:429. doi: 10.1186/s12859-016-1272-6 (PMC5075217; doi:10.1186/s12859-016-1272-6)
Supplement: Additional file 8 — Archive with Conifer results. txt files with CNV calls made by Conifer. (ZIP 1157 kb) [file 12859_2016_1272_MOESM8_ESM.zip › Additional_file_8_Conifer_results/RPKM1/Run_19_hg19_v3/IonXpress_048_R_2012_09_12_03_13_43_Sequoia_SN1-25-Run_19_Run_19_hg19_v3.bam.txt]

1	313	28591.305466
2	508	59510.191296
3	236	44166.916509
4	546	49288.165153
5	868	118932.523058
6	22	4964.925061
7	530	47843.823317
8	32	2871.790785
9	218	19564.074723
10	411	51698.854550
11	43	3904.637138
12	443	40953.834213
13	288	46523.010717
14	249	22216.202732
15	264	24115.350297
16	736	80104.632322
17	63	7161.528270
18	747	157035.076843
19	929	125057.514341
20	82	12973.018810
21	254	31434.818789
22	26	3297.515969
23	381	33993.466830
24	216	36030.049061
25	39	5440.901348
26	261	33101.987223
27	119	12339.119655
28	57	5571.525633
29	43	3975.202869
30	52	4721.886772
31	270	39461.482305
32	238	21358.943964
33	526	49219.911195
34	625	89638.621539
35	26	2229.047107
36	669	72299.734598
37	427	65527.983672
38	220	19074.288371
39	506	65253.300805
40	74	6680.080991
41	227	31383.531222
42	14	1441.918444
43	83	7448.707349
44	293	28639.596676
45	786	79881.190449
46	24	5045.303674
47	32	3252.160425
48	750	83402.891345
49	1134	207172.782100
50	526	55288.119424
51	25	2382.939753
52	229	27242.358370
53	36	3156.918584
54	235	21989.884279
55	66	5820.946624
56	521	46215.807953
57	207	19136.441720
58	902	138422.110707
59	25	4461.084886
60	390	36493.850505
61	346	64753.191153
62	428	39096.098209
63	261	24128.556951
64	618	62807.348216
65	945	107422.924052
66	545	53271.604739
67	962	86841.052889
68	76	12958.955917
69	9	827.037054
70	438	70753.745466
71	726	105106.526768
72	54	7465.685841
73	573	51124.032792
74	305	26148.437219
75	425	36233.922795
76	461	48126.305139
77	529	55603.450904
78	666	63089.653808
79	1027	117615.504266
80	1085	191385.669288
81	293	26141.957431
82	370	31899.263162
83	907	81397.320063
84	322	48925.292142
85	74	7053.501668
86	123	11302.839742
87	771	99427.460317
88	366	41299.149373
89	861	153639.763470
90	436	45828.175036
91	224	19531.440737
92	540	49326.852881
93	350	40083.180616
94	538	49144.160833
95	15	1307.908978
96	1338	203298.263623
97	534	75878.097148
98	18	3368.663124
99	1009	93843.922397
100	38	8451.492990
101	0	0.000000
102	410	51573.066582
103	308	41100.944855
104	619	59743.746620
105	461	54419.745042
106	25	2740.380716
107	47	4098.114797
108	105	14919.850563
109	208	18239.974043
110	639	57683.402075
111	77	8625.198282
112	54	5416.281885
113	8	685.860648
114	344	29492.007880
115	671	67745.095901
116	50	5600.778105
117	12	1023.075467
118	814	117846.711831
119	20	2692.303861
120	550	87920.547959
121	69	7012.470917
122	136	12276.905606
123	476	42224.039512
124	688	77066.706723
125	313	25549.677225
126	28	2754.433950
