# Supplementary material for: A statistical approach to detection of copy number variations in PCR-enriched targeted sequencing data
Source: BMC Bioinformatics. 2016 Oct 22;17:429. doi: 10.1186/s12859-016-1272-6 (PMC5075217; doi:10.1186/s12859-016-1272-6)
Supplement: Additional file 9 — Results of comparison with other tools. xls table with short summary of methods and performance (where possible) of 12 tools which we have tried to compare with CONVector. (XLSX 47.9 kb) [file 12859_2016_1272_MOESM9_ESM.xlsx]

## Sheet: Лист1
Tool's name	CONVector a)	CONVector b)	cn.mops	ONCOCNV	IonReporter CNV detection tool	Conifer	NextGENE CNV detection tool	CNVPanelizer	XHMM	ExomeDepth	ExomeCNV	Quandico	SEQUENCE Pilot module SeqNext	ADTEx
CNVs or CNAs	CNVs	CNVs	CNVs	CNAs	CNVs	CNVs	CNVs	CNVs	CNVs	CNVs	CNAs	CNVs/CNAs	CNVs	CNAs
Experimental design	Cohort of samples	Cohort of samples	Cohort of samples	Test sample and reference set	Test sample and reference set	Cohort of samples	Test sample and matched control sample	Cohort of samples	Cohort of samples	Test sample and reference set	Test sample and matched control sample	Test sample and matched control sample	Test sample and control samples	Test sample and matched control sample
Input data	Amplicon-based targeted sequencing	Amplicon-based targeted sequencing	WES/WGS	Amplicon-based targeted sequencing	Amplicon-based targeted sequencing	WES	Amplicon-based targeted sequencing	Amplicon-based targeted sequencing	WES	WES	WES	Amplicon-based targeted sequencing	Amplicon-based targeted sequencing	WES
Minimum size of the panel	>=3 genes	>=3 genes	ND	ND	ND	ND	>=1 gene	>=1 gene	>=1 genes	>=20 genes	ND	>= 1 gene	>=1 gene + housekeeping gene(s)	ND
Size of variant, according to the manual or paper or direct comparison*	>= 1 target	>= 1 exon	>= 2 targets*	>= 7 targets	>= 10 targets	>=3 targets	>=2 targets	>= 1 exon	>= 1 target	>= 1 target	ND	1 cluster of >=2 targets	>= 1 target	>= 1 target
Quality Control	Mahalanobis distance	Mahalanobis distance	No	No	No	Not implemented but suggested excluding samples if the standard deviation of their SVD-ZRPKM values exceeded 0.5.	Empirical	No	Yes, thresholds on level of noise	Empirical	No	No	No	No
Normalisation method	Clustering within the group of similar targets	Clustering within the group of similar targets	Local Poisson modelling across the samples	First PCA components for baseline construction, GC and length LOESS normalization	GC-bias correction	SVD-ZRPKM	Basic	tmm normalization function from the NOISeq package	PCA components removal	Basic	Basic	Using global sample's median and dispersion correction	Using average of amplicons from housekeeping genes as normalization factors	Ratios are normalised based on the value of the peak closest to one.
Detection method	Linear regression for pairs of amplicons	Mahalanobis distance for exons	Fastseg or CBS	CBS	HMM	Segmentation based on 3 consequtive segments	HMM	Bootstrap based	HMM	HMM	Circular Binary Segmentation	Clustering of closely located amplicons and segmentation based on this clustering	By target	HMM
Availability	Free	Free	Free	Free	Commerical	Free	Commercial	Free	Free	Free	Free	Free	Commercial	Free
Conclusion			Comparison was made using the whole dataset (after our QC procedure)	Comparison was made using the subset of dataset (due unavailability of matched control samples)	Comparison was made using the subset of dataset (due unavailability of matched control samples)	Comparison was made using the part of the dataset (using Basic QC procedure) because several experiments' results could not be analysed and all our samples failed suggested QC	Limited comparison was made (10 test samples + 10 control samples) due the commercial licence of the tool. Results were not satisfactory.	Comparison was made using the whole dataset (after our QC procedure). Results were not satisfactory.	Comparison was made using the whole dataset. Results were not satisfactory.	Not recommended to use with PCR-enriched data by authors. Not enough genes in our panels.	We were not able to launch it due its incompatibility with the current GATK format	We were not able to launch Quandico due the multiple errors despite the fact that according to the output the installation was performed correctly.	We were not able to test the original algorithm due to the commerical licence. We simulated the method removing all samples with CNVs from the datasets and found that the Specificity is poor for suggested thresholds.	It uses 2 HMMs: one based on depth of coverage and one based on B-allele frequencies which is not suitable for germline case. ADTEx was outperformed by ONCOCNV tool that was included into the comparison.
Comments			* Direct comparison: minimum size of correctly detected CNV			Since all samples failed QC control suggested by authors (0.5 SD as a threshold) and there is no way to identify threshold suitable for all experiments, only basic QC were applied (all samples with <25000 reads were removed)	Authors of the tool performed analysis by themself. 4 samples were filtered out due to empirical QC while were correctly analysed by other tools. Among 6 other test samples only 3 can be considered as True Positives/Negatives.	None of the variants were detected while a substantial amount of false positive results arised.	All samples and targets were filtered out using default QC. After QC relaxation and parameters tuning the vast majority of CNVs were not found, moreover, they look normal in normalized dataset. Probably too many components are removed.			Size of the suggested clusters does not allow the usage of Quandico for small CNVs detection (for example, according to the paper, whole gene PAH from our dataset will be assigned to the same cluster and no further segmentation will be performed).
						Error for other datasets: [INIT] Finished reading RPKM files. Total number of samples in experiment: 35 (0 failed to read properly); IndexError: index 0 is out of bounds for axis 0 with size 0
